# Supplementary material for: Day-night and seasonal variation of human gene expression across tissues
Source: PLoS Biol. 2023 Feb 6;21(2):e3001986. doi: 10.1371/journal.pbio.3001986 (PMC9934459; doi:10.1371/journal.pbio.3001986)
Supplement: S1 Table — For each tissue, number of genes found by the day-night analysis, MetaCycle, and the genes they found in common. (XLSX) [file pbio.3001986.s023.xlsx]

## Sheet: S1 Table
Tissue	Genes found by day-night analysis	Genes found by MetaCycle	Genes in common
Adipose_-_Subcutaneous	805	1	0
Adipose_-_Visceral_(Omentum)	1535	52	25
Adrenal_Gland	401	2	0
Artery_-_Aorta	428	10	3
Artery_-_Coronary	419	4	0
Artery_-_Tibial	331	9	4
Brain_-_Amygdala	477	0	0
Brain_-_Anterior_cingulate_cortex_(BA24)	465	1	1
Brain_-_Caudate_(basal_ganglia)	1027	1	1
Brain_-_Cerebellar_Hemisphere	510	4	4
Brain_-_Cerebellum	766	11	10
Brain_-_Cortex	400	13	9
Brain_-_Frontal_Cortex_(BA9)	707	5	5
Brain_-_Hippocampus	735	1	1
Brain_-_Hypothalamus	557	0	0
Brain_-_Nucleus_accumbens_(basal_ganglia)	336	0	0
Brain_-_Putamen_(basal_ganglia)	110	0	0
Brain_-_Spinal_cord_(cervical_c-1)	135	0	0
Brain_-_Substantia_nigra	287	1	0
Breast_-_Mammary_Tissue	1880	2	2
Colon_-_Sigmoid	583	5	2
Colon_-_Transverse	92	2	1
Esophagus_-_Gastroesophageal_Junction	530	23	14
Esophagus_-_Mucosa	346	17	12
Esophagus_-_Muscularis	1476	24	19
Heart_-_Atrial_Appendage	376	11	7
Heart_-_Left_Ventricle	2197	1	0
Liver	1459	18	17
Lung	2419	11	8
Minor_Salivary_Gland	84	4	2
Muscle_-_Skeletal	614	5	3
Nerve_-_Tibial	637	2	0
Ovary	504	2	1
Pancreas	463	1	0
Pituitary	597	14	12
Prostate	1811	7	5
Skin_-_Not_Sun_Exposed_(Suprapubic)	747	3	1
Skin_-_Sun_Exposed_(Lower_leg)	667	2	1
Small_Intestine_-_Terminal_Ileum	125	5	2
Spleen	654	2	1
Stomach	411	2	0
Testis	106	0	0
Thyroid	438	45	31
Uterus	694	15	6
Vagina	533	1	0
Whole_Blood	1889	0	0
