# Supplementary material for: Day-night and seasonal variation of human gene expression across tissues
Source: PLoS Biol. 2023 Feb 6;21(2):e3001986. doi: 10.1371/journal.pbio.3001986 (PMC9934459; doi:10.1371/journal.pbio.3001986)
Supplement: S2 Table — Compared homologous tissues between the human GTEx dataset and baboon dataset from Mure and colleagues [2]. (XLSX) [file pbio.3001986.s024.xlsx]

## Sheet: S2 Table
Human tissue (GTEx)	Baboon tissue (Mure et al.)
Adipose - Subcutaneous	White adipose subcutaneous
Adipose - Visceral (Omentum)	Omental Fat
Brain - Amygdala	Amygdala
Brain - Cerebellum	Cerebellum
Brain - Frontal Cortex (BA9)	Prefrontal cortex
Brain - Hippocampus	Hippocampus
Brain - Putamen (basal ganglia)	Putamen
Brain - Substantia nigra	Substantia nigra
Liver	Liver
Lung	Lungs
Muscle - Skeletal	Muscle gastrocnemian
Pancreas	Pancreas
Pituitary	Pituitary
Prostate	Prostate
Skin - Not Sun Exposed (Suprapubic)	Skin from underbelly
Small Intestine - Terminal Ileum	Ileum
Spleen	Spleen
Stomach	Stomach Fundus
Testis	Testicles
Thyroid	Thyroid
