# Supplementary material for: Day-night and seasonal variation of human gene expression across tissues
Source: PLoS Biol. 2023 Feb 6;21(2):e3001986. doi: 10.1371/journal.pbio.3001986 (PMC9934459; doi:10.1371/journal.pbio.3001986)
Supplement: S3 Table — For each tissue, number of genes with differentially up-regulated expression during the day or during the night, percentage of expressed genes with a day or night expression, number of expressed genes, and log2 of the ratio day vs. night up-regulation. Corresponding to S2A Fig. (XLSX) [file pbio.3001986.s025.xlsx]

## Sheet: S3 Table
Tissue	Day	Night	Total	Day (%)	Night (%)	Total (%)	Expressed genes	log2Ratio
Adipose - Subcutaneous	527	280	807	4.0003	2.1254	6.1257	13174	0.912376
Adipose - Visceral (Omentum)	1017	519	1536	7.672	3.91521	11.5872	13256	0.970513
Adrenal Gland	231	171	402	1.81233	1.3416	3.15393	12746	0.433897
Artery - Aorta	246	182	428	1.87944	1.39048	3.26992	13089	0.43472
Artery - Coronary	160	260	420	1.20455	1.95739	3.16194	13283	-0.70044
Artery - Tibial	190	141	331	1.48496	1.10199	2.58695	12795	0.430304
Brain - Amygdala	280	200	480	2.15467	1.53905	3.69373	12995	0.485427
Brain - Anterior cingulate cortex (BA24)	270	196	466	2.05105	1.48891	3.53996	13164	0.462106
Brain - Caudate (basal ganglia)	396	630	1026	2.99886	4.77092	7.76978	13205	-0.669851
Brain - Cerebellar Hemisphere	326	187	513	2.43757	1.39824	3.8358	13374	0.801834
Brain - Cerebellum	488	278	766	3.5967	2.04894	5.64564	13568	0.811796
Brain - Cortex	158	244	402	1.17306	1.81157	2.98463	13469	-0.626957
Brain - Frontal Cortex (BA9)	350	358	708	2.59605	2.65539	5.25145	13482	-0.0326047
Brain - Hippocampus	364	371	735	2.79377	2.84749	5.64126	13029	-0.0274807
Brain - Hypothalamus	350	208	558	2.57202	1.52851	4.10053	13608	0.750771
Brain - Nucleus accumbens (basal ganglia)	108	229	337	0.814664	1.72739	2.54205	13257	-1.08432
Brain - Putamen (basal ganglia)	64	46	110	0.501332	0.360332	0.861664	12766	0.476438
Brain - Spinal cord (cervical c-1)	57	78	135	0.427735	0.585322	1.01306	13326	-0.452512
Brain - Substantia nigra	161	128	289	1.23818	0.984388	2.22256	13003	0.330917
Breast - Mammary Tissue	1028	858	1886	7.53997	6.29309	13.8331	13634	0.260791
Colon - Sigmoid	366	219	585	2.75893	1.65084	4.40977	13266	0.740913
Colon - Transverse	57	35	92	0.417827	0.256561	0.674388	13642	0.703607
Esophagus - Gastroesophageal Junction	319	213	532	2.43363	1.62496	4.05859	13108	0.582703
Esophagus - Mucosa	178	168	346	1.3492	1.2734	2.6226	13193	0.083416
Esophagus - Muscularis	913	567	1480	6.98546	4.33818	11.3236	13070	0.687266
Heart - Atrial Appendage	162	214	376	1.29818	1.71488	3.01306	12479	-0.401617
Heart - Left Ventricle	1019	1183	2202	8.89801	10.3301	19.2281	11452	-0.215296
Liver	572	893	1465	4.92382	7.68701	12.6108	11617	-0.642645
Lung	1078	1340	2418	7.68573	9.55369	17.2394	14026	-0.313876
Minor Salivary Gland	34	51	85	0.250313	0.375469	0.625782	13583	-0.584963
Muscle - Skeletal	342	272	614	3.06068	2.43422	5.4949	11174	0.33039
Nerve - Tibial	262	375	637	1.89814	2.7168	4.61494	13803	-0.517324
Ovary	246	260	506	1.85255	1.95798	3.81053	13279	-0.0798533
Pancreas	208	256	464	1.74966	2.15343	3.9031	11888	-0.29956
Pituitary	358	242	600	2.52059	1.70387	4.22446	14203	0.564953
Prostate	1022	792	1814	7.28128	5.64263	12.9239	14036	0.367823
Skin - Not Sun Exposed (Suprapubic)	219	528	747	1.61934	3.90417	5.52351	13524	-1.26961
Skin - Sun Exposed (Lower leg)	412	256	668	3.02719	1.88097	4.90816	13610	0.686501
Small Intestine - Terminal Ileum	40	85	125	0.289561	0.615318	0.904879	13814	-1.08746
Spleen	266	389	655	1.98685	2.90559	4.89244	13388	-0.548344
Stomach	300	111	411	2.29025	0.847393	3.13764	13099	1.4344
Testis	42	63	105	0.262845	0.394267	0.657112	15979	-0.584963
Thyroid	236	202	438	1.70323	1.45785	3.16109	13856	0.224432
Uterus	356	339	695	2.64625	2.51988	5.16613	13453	0.070592
Vagina	258	275	533	1.85571	1.97799	3.8337	13903	-0.0920606
Whole Blood	943	957	1900	9.45174	9.59206	19.0438	9977	-0.0212612
