# Supplementary material for: Day-night and seasonal variation of human gene expression across tissues
Source: PLoS Biol. 2023 Feb 6;21(2):e3001986. doi: 10.1371/journal.pbio.3001986 (PMC9934459; doi:10.1371/journal.pbio.3001986)
Supplement: S4 Table — For each tissue, for the genes that are found by MetaCycle but missed by the day-night analysis, the number of genes that are classified as day, night, twilight, or within 1 hour of the twilight based on the predicted phase of MetaCycle. (XLSX) [file pbio.3001986.s026.xlsx]

## Sheet: S4 Table
Tissue	Day	Day close to twilight	Twilight	Night close to twilight	Night
Adipose_-_Subcutaneous	1	0	0	0	0
Adipose_-_Visceral_(Omentum)	23	4	0	0	0
Adrenal_Gland	0	2	0	0	0
Artery_-_Aorta	3	2	2	0	0
Artery_-_Coronary	3	1	0	0	0
Artery_-_Tibial	1	0	3	1	0
Brain_-_Cerebellum	0	0	1	0	0
Brain_-_Cortex	3	0	1	0	0
Brain_-_Substantia_nigra	0	1	0	0	0
Colon_-_Sigmoid	0	1	2	0	0
Colon_-_Transverse	0	0	1	0	0
Esophagus_-_Gastroesophageal_Junction	7	0	2	0	0
Esophagus_-_Mucosa	1	1	3	0	0
Esophagus_-_Muscularis	2	1	2	0	0
Heart_-_Atrial_Appendage	0	3	1	0	0
Heart_-_Left_Ventricle	0	0	0	0	1
Liver	0	0	0	0	1
Lung	0	0	3	0	0
Minor_Salivary_Gland	0	0	0	0	2
Muscle_-_Skeletal	0	1	1	0	0
Nerve_-_Tibial	1	0	0	0	1
Ovary	0	0	0	0	1
Pancreas	0	0	0	1	0
Pituitary	0	1	1	0	0
Prostate	0	0	2	0	0
Skin_-_Not_Sun_Exposed_(Suprapubic)	0	1	1	0	0
Skin_-_Sun_Exposed_(Lower_leg)	0	0	1	0	0
Small_Intestine_-_Terminal_Ileum	0	0	3	0	0
Spleen	0	0	1	0	0
Stomach	1	1	0	0	0
Thyroid	5	3	6	0	0
Uterus	0	0	3	2	4
Vagina	0	0	0	0	1
