# Supplementary material for: Day-night and seasonal variation of human gene expression across tissues
Source: PLoS Biol. 2023 Feb 6;21(2):e3001986. doi: 10.1371/journal.pbio.3001986 (PMC9934459; doi:10.1371/journal.pbio.3001986)
Supplement: S5 Table — For genes that were identified as day-night in a given number of tissues (from two to ten), it is shown the number of genes that are in consistent bins, i.e., genes with a ratio of day tissues over the total number of tissues < 0.25 or >0.75, the total number of genes, and the P value from the binomial test obtained using the expected ratio from a random distribution for that number of tissues as the hypothesized probability of success (“Probability of being in consistent bins”). See Methods for details. (XLSX) [file pbio.3001986.s027.xlsx]

## Sheet: Table S5
Number of tissues	Genes in consistent bins	Total number of genes	Proportion of genes in consistent bins	Probability of being in consistent bins	Ratio observed/expected	p-value
2	2032	3209	0.63	0.5	1.26	5.8968e-52
3	1069	2209	0.48	0.25	1.92	8.50022e-124
4	554	1355	0.41	0.12	3.41667	5.54243e-151
5	565	781	0.72	0.062	11.6129	0
6	284	409	0.69	0.031	22.2581	0
7	142	220	0.65	0.016	40.625	7.35844e-197
8	75	110	0.68	0.07	9.71429	1.68532e-59
9	64	71	0.9	0.039	23.0769	7.53752e-82
10	25	29	0.86	0.021	40.9524	4.39025e-38
