# Supplementary material for: Day-night and seasonal variation of human gene expression across tissues
Source: PLoS Biol. 2023 Feb 6;21(2):e3001986. doi: 10.1371/journal.pbio.3001986 (PMC9934459; doi:10.1371/journal.pbio.3001986)
Supplement: S6 Table — (XLSX) [file pbio.3001986.s028.xlsx]

## Sheet: S6 Table
GeneID	Gene_Symbol
ENSG00000133794.17	ARNTL
ENSG00000159208.15	CIART
ENSG00000134852.14	CLOCK
ENSG00000008405.11	CRY1
ENSG00000121671.11	CRY2
ENSG00000105516.10	DBP
ENSG00000170485.16	NPAS2
ENSG00000126368.5	NR1D1
ENSG00000174738.12	NR1D2
ENSG00000179094.15	PER1
ENSG00000132326.11	PER2
ENSG00000049246.14	PER3
ENSG00000069667.15	RORA
ENSG00000198963.10	RORB
ENSG00000143365.17	RORC
ENSG00000111602.11	TIMELESS
