# Supplementary material for: Day-night and seasonal variation of human gene expression across tissues
Source: PLoS Biol. 2023 Feb 6;21(2):e3001986. doi: 10.1371/journal.pbio.3001986 (PMC9934459; doi:10.1371/journal.pbio.3001986)
Supplement: S7 Table — Compared homologous tissues between the human GTEx dataset and mouse dataset from Li and colleagues [26]. (XLSX) [file pbio.3001986.s029.xlsx]

## Sheet: S7_Table
Human tissue (GTEx)	Mouse tissue (Zhang et al.)
Adipose - Subcutaneous	White fat
Adipose - Visceral (Omentum)	Brown fat
Adrenal Gland	Adrenal gland
Artery - Aorta	Aorta
Brain - Cerebellum	Cerebellum
Brain - Hypothalamus	Hypothalamus
Heart - Left Ventricle	Heart
Liver	Liver
Lung	Lung
Muscle - Skeletal	Skeletal muscle
