# Supplementary material for: Day-night and seasonal variation of human gene expression across tissues
Source: PLoS Biol. 2023 Feb 6;21(2):e3001986. doi: 10.1371/journal.pbio.3001986 (PMC9934459; doi:10.1371/journal.pbio.3001986)
Supplement: S8 Table — For each gene, the number of tissues for which the gene is day or night, for (i) all tissues, (ii) non-brain tissues, and (iii) brain tissues. For each of the previous tissue classification, a binomial P value is associated to test if the gene has a statistically significant preference to be highly expressed during the day or the night. Genes with a P ≤ 0.05 for at least one of the tissue classifications are part of the high-confidence day-night gene sets. Note that for a gene to reach a P ≤ 0.05 it needs to have been identified day-night in at least 6 tissues. See Methods for details. (XLSX) [file pbio.3001986.s030.xlsx]

## Sheet: S8 Table
Gene	Name	Day	Night	Total	pvalue all tissues	Day non brain	Night non brain	Total non brain	pvalue non brain	Day brain	Night brain	Total brain	pvalue brain
ENSG00000133794.17	ARNTL	1	32	33	7.91624e-09	1	20	21	2.09808e-05	0	12	12	0.000488281
ENSG00000170485.16	NPAS2	2	29	31	4.62867e-07	2	21	23	6.60419e-05	0	8	8	0.0078125
ENSG00000132326.11	PER2	26	0	26	2.98023e-08	19	0	19	3.8147e-06	7	0	7	0.015625
ENSG00000049246.14	PER3	20	2	22	0.000121117	9	2	11	0.0654297	11	0	11	0.000976562
ENSG00000126368.5	NR1D1	0	22	22	4.76837e-07	0	22	22	4.76837e-07	0	0	0
ENSG00000159208.15	CIART	15	7	22	0.133801	5	7	12	0.774414	10	0	10	0.00195312
ENSG00000008405.11	CRY1	20	0	20	1.90735e-06	20	0	20	1.90735e-06	0	0	0
ENSG00000174738.12	NR1D2	9	11	20	0.823803	0	11	11	0.000976562	9	0	9	0.00390625
ENSG00000197728.9	RPS26	16	0	16	3.05176e-05	10	0	10	0.00195312	6	0	6	0.03125
ENSG00000243716.10	NPIPB5	16	0	16	3.05176e-05	16	0	16	3.05176e-05	0	0	0
ENSG00000105516.10	DBP	14	1	15	0.000976562	3	1	4	0.625	11	0	11	0.000976562
ENSG00000126351.12	THRA	0	15	15	6.10352e-05	0	15	15	6.10352e-05	0	0	0
ENSG00000167074.14	TEF	10	5	15	0.301758	5	5	10	1	5	0	5	0.0625
ENSG00000004660.14	CAMKK1	13	0	13	0.000244141	9	0	9	0.00390625	4	0	4	0.125
ENSG00000074590.13	NUAK1	1	12	13	0.00341797	0	11	11	0.000976562	1	1	2	1
ENSG00000120254.15	MTHFD1L	13	0	13	0.000244141	13	0	13	0.000244141	0	0	0
ENSG00000132274.15	TRIM22	13	0	13	0.000244141	13	0	13	0.000244141	0	0	0
ENSG00000139574.8	NPFF	13	0	13	0.000244141	13	0	13	0.000244141	0	0	0
ENSG00000172059.10	KLF11	0	13	13	0.000244141	0	12	12	0.000488281	0	1	1	1
ENSG00000243509.4	TNFRSF6B	13	0	13	0.000244141	13	0	13	0.000244141	0	0	0
ENSG00000090104.11	RGS1	6	6	12	1	6	0	6	0.03125	0	6	6	0.03125
ENSG00000164344.15	KLKB1	12	0	12	0.000488281	12	0	12	0.000488281	0	0	0
ENSG00000183111.11	ARHGEF37	0	12	12	0.000488281	0	10	10	0.00195312	0	2	2	0.5
ENSG00000243708.10	PLA2G4B	12	0	12	0.000488281	11	0	11	0.000976562	1	0	1	1
ENSG00000065833.8	ME1	1	10	11	0.0117188	1	7	8	0.0703125	0	3	3	0.25
ENSG00000067836.12	ROGDI	11	0	11	0.000976562	7	0	7	0.015625	4	0	4	0.125
ENSG00000108797.11	CNTNAP1	10	1	11	0.0117188	7	1	8	0.0703125	3	0	3	0.25
ENSG00000121691.4	CAT	0	11	11	0.000976562	0	11	11	0.000976562	0	0	0
ENSG00000159147.17	DONSON	9	2	11	0.0654297	9	0	9	0.00390625	0	2	2	0.5
ENSG00000161381.13	PLXDC1	11	0	11	0.000976562	8	0	8	0.0078125	3	0	3	0.25
ENSG00000163297.16	ANTXR2	0	11	11	0.000976562	0	11	11	0.000976562	0	0	0
ENSG00000166343.9	MSS51	4	7	11	0.548828	4	0	4	0.125	0	7	7	0.015625
ENSG00000167315.17	ACAA2	0	11	11	0.000976562	0	8	8	0.0078125	0	3	3	0.25
ENSG00000176907.4	C8orf4	10	1	11	0.0117188	10	0	10	0.00195312	0	1	1	1
ENSG00000184110.14	EIF3C	0	11	11	0.000976562	0	11	11	0.000976562	0	0	0
ENSG00000185989.10	RASA3	2	9	11	0.0654297	2	6	8	0.289062	0	3	3	0.25
ENSG00000204520.12	MICA	10	1	11	0.0117188	10	0	10	0.00195312	0	1	1	1
ENSG00000007376.7	RPUSD1	10	0	10	0.00195312	3	0	3	0.25	7	0	7	0.015625
ENSG00000026103.21	FAS	6	4	10	0.753906	6	0	6	0.03125	0	4	4	0.125
ENSG00000037897.16	METTL1	10	0	10	0.00195312	7	0	7	0.015625	3	0	3	0.25
ENSG00000067141.16	NEO1	2	8	10	0.109375	2	8	10	0.109375	0	0	0
ENSG00000069702.10	TGFBR3	2	8	10	0.109375	2	5	7	0.453125	0	3	3	0.25
ENSG00000071242.11	RPS6KA2	1	9	10	0.0214844	1	8	9	0.0390625	0	1	1	1
ENSG00000102904.14	TSNAXIP1	10	0	10	0.00195312	9	0	9	0.00390625	1	0	1	1
ENSG00000105245.9	NUMBL	10	0	10	0.00195312	8	0	8	0.0078125	2	0	2	0.5
ENSG00000108733.9	PEX12	1	9	10	0.0214844	1	9	10	0.0214844	0	0	0
ENSG00000110799.13	VWF	0	10	10	0.00195312	0	9	9	0.00390625	0	1	1	1
ENSG00000116729.13	WLS	0	10	10	0.00195312	0	8	8	0.0078125	0	2	2	0.5
ENSG00000119471.14	HSDL2	0	10	10	0.00195312	0	6	6	0.03125	0	4	4	0.125
ENSG00000120217.13	CD274	10	0	10	0.00195312	10	0	10	0.00195312	0	0	0
ENSG00000124374.8	PAIP2B	1	9	10	0.0214844	0	7	7	0.015625	1	2	3	1
ENSG00000124491.15	F13A1	1	9	10	0.0214844	0	9	9	0.00390625	1	0	1	1
ENSG00000128917.6	DLL4	9	1	10	0.0214844	9	0	9	0.00390625	0	1	1	1
ENSG00000128973.12	CLN6	8	2	10	0.109375	5	2	7	0.453125	3	0	3	0.25
ENSG00000142798.17	HSPG2	1	9	10	0.0214844	1	9	10	0.0214844	0	0	0
ENSG00000147437.9	GNRH1	8	2	10	0.109375	8	1	9	0.0390625	0	1	1	1
ENSG00000148498.15	PARD3	1	9	10	0.0214844	1	6	7	0.125	0	3	3	0.25
ENSG00000154217.14	PITPNC1	7	3	10	0.34375	7	0	7	0.015625	0	3	3	0.25
ENSG00000158717.10	RNF166	10	0	10	0.00195312	7	0	7	0.015625	3	0	3	0.25
ENSG00000159214.12	CCDC24	10	0	10	0.00195312	9	0	9	0.00390625	1	0	1	1
ENSG00000162302.12	RPS6KA4	7	3	10	0.34375	2	3	5	1	5	0	5	0.0625
ENSG00000164649.19	CDCA7L	1	9	10	0.0214844	1	9	10	0.0214844	0	0	0
ENSG00000167447.12	SMG8	3	7	10	0.34375	1	7	8	0.0703125	2	0	2	0.5
ENSG00000168404.12	MLKL	10	0	10	0.00195312	10	0	10	0.00195312	0	0	0
ENSG00000176125.4	UFSP1	8	2	10	0.109375	3	2	5	1	5	0	5	0.0625
ENSG00000198298.12	ZNF485	9	1	10	0.0214844	8	1	9	0.0390625	1	0	1	1
ENSG00000007392.16	LUC7L	9	0	9	0.00390625	9	0	9	0.00390625	0	0	0
ENSG00000063180.8	CA11	8	1	9	0.0390625	7	1	8	0.0703125	1	0	1	1
ENSG00000064042.17	LIMCH1	1	8	9	0.0390625	0	7	7	0.015625	1	1	2	1
ENSG00000068383.18	INPP5A	2	7	9	0.179688	0	7	7	0.015625	2	0	2	0.5
ENSG00000095066.11	HOOK2	9	0	9	0.00390625	6	0	6	0.03125	3	0	3	0.25
ENSG00000100764.13	PSMC1	0	9	9	0.00390625	0	9	9	0.00390625	0	0	0
ENSG00000101194.17	SLC17A9	9	0	9	0.00390625	8	0	8	0.0078125	1	0	1	1
ENSG00000101199.12	ARFGAP1	9	0	9	0.00390625	8	0	8	0.0078125	1	0	1	1
ENSG00000103253.17	HAGHL	9	0	9	0.00390625	6	0	6	0.03125	3	0	3	0.25
ENSG00000103381.11	CPPED1	0	9	9	0.00390625	0	8	8	0.0078125	0	1	1	1
ENSG00000104823.8	ECH1	0	9	9	0.00390625	0	8	8	0.0078125	0	1	1	1
ENSG00000105856.13	HBP1	1	8	9	0.0390625	1	8	9	0.0390625	0	0	0
ENSG00000108551.4	RASD1	7	2	9	0.179688	7	2	9	0.179688	0	0	0
ENSG00000115523.16	GNLY	7	2	9	0.179688	7	0	7	0.015625	0	2	2	0.5
ENSG00000116962.14	NID1	0	9	9	0.00390625	0	3	3	0.25	0	6	6	0.03125
ENSG00000117594.9	HSD11B1	7	2	9	0.179688	3	2	5	1	4	0	4	0.125
ENSG00000119139.17	TJP2	3	6	9	0.507812	3	4	7	1	0	2	2	0.5
ENSG00000121716.20	PILRB	9	0	9	0.00390625	9	0	9	0.00390625	0	0	0
ENSG00000125968.8	ID1	4	5	9	1	3	5	8	0.726562	1	0	1	1
ENSG00000126215.13	XRCC3	9	0	9	0.00390625	8	0	8	0.0078125	1	0	1	1
ENSG00000130772.13	MED18	5	4	9	1	1	4	5	0.375	4	0	4	0.125
ENSG00000133561.15	GIMAP6	0	9	9	0.00390625	0	9	9	0.00390625	0	0	0
ENSG00000133874.1	RNF122	9	0	9	0.00390625	9	0	9	0.00390625	0	0	0
ENSG00000138029.13	HADHB	0	9	9	0.00390625	0	7	7	0.015625	0	2	2	0.5
ENSG00000140575.12	IQGAP1	0	9	9	0.00390625	0	5	5	0.0625	0	4	4	0.125
ENSG00000142544.6	CTU1	8	1	9	0.0390625	5	1	6	0.21875	3	0	3	0.25
ENSG00000144214.9	LYG1	7	2	9	0.179688	7	2	9	0.179688	0	0	0
ENSG00000151117.8	TMEM86A	1	8	9	0.0390625	0	8	8	0.0078125	1	0	1	1
ENSG00000154783.11	FGD5	0	9	9	0.00390625	0	7	7	0.015625	0	2	2	0.5
ENSG00000157227.12	MMP14	0	9	9	0.00390625	0	7	7	0.015625	0	2	2	0.5
ENSG00000158050.4	DUSP2	9	0	9	0.00390625	8	0	8	0.0078125	1	0	1	1
ENSG00000158623.14	COPG2	0	9	9	0.00390625	0	9	9	0.00390625	0	0	0
ENSG00000159167.11	STC1	8	1	9	0.0390625	8	1	9	0.0390625	0	0	0
ENSG00000160326.13	SLC2A6	9	0	9	0.00390625	7	0	7	0.015625	2	0	2	0.5
ENSG00000161328.10	LRRC56	9	0	9	0.00390625	5	0	5	0.0625	4	0	4	0.125
ENSG00000161692.17	DBF4B	9	0	9	0.00390625	9	0	9	0.00390625	0	0	0
ENSG00000162004.16	CCDC78	9	0	9	0.00390625	6	0	6	0.03125	3	0	3	0.25
ENSG00000163660.11	CCNL1	5	4	9	1	5	0	5	0.0625	0	4	4	0.125
ENSG00000165661.16	QSOX2	8	1	9	0.0390625	8	1	9	0.0390625	0	0	0
ENSG00000166965.12	RCCD1	9	0	9	0.00390625	5	0	5	0.0625	4	0	4	0.125
ENSG00000167720.12	SRR	0	9	9	0.00390625	0	5	5	0.0625	0	4	4	0.125
ENSG00000167766.18	ZNF83	8	1	9	0.0390625	8	0	8	0.0078125	0	1	1	1
ENSG00000168291.12	PDHB	0	9	9	0.00390625	0	9	9	0.00390625	0	0	0
ENSG00000171163.15	ZNF692	9	0	9	0.00390625	8	0	8	0.0078125	1	0	1	1
ENSG00000171700.13	RGS19	5	4	9	1	1	4	5	0.375	4	0	4	0.125
ENSG00000173110.7	HSPA6	9	0	9	0.00390625	9	0	9	0.00390625	0	0	0
ENSG00000175198.15	PCCA	0	9	9	0.00390625	0	9	9	0.00390625	0	0	0
ENSG00000176903.4	PNMA1	2	7	9	0.179688	1	7	8	0.0703125	1	0	1	1
ENSG00000177374.12	HIC1	9	0	9	0.00390625	9	0	9	0.00390625	0	0	0
ENSG00000178921.13	PFAS	9	0	9	0.00390625	4	0	4	0.125	5	0	5	0.0625
ENSG00000181274.6	FRAT2	7	2	9	0.179688	0	2	2	0.5	7	0	7	0.015625
ENSG00000181830.8	SLC35C1	7	2	9	0.179688	4	2	6	0.6875	3	0	3	0.25
ENSG00000182378.13	PLCXD1	7	2	9	0.179688	7	2	9	0.179688	0	0	0
ENSG00000188536.12	HBA2	4	5	9	1	4	1	5	0.375	0	4	4	0.125
ENSG00000189369.8	GSPT2	1	8	9	0.0390625	0	8	8	0.0078125	1	0	1	1
ENSG00000196793.13	ZNF239	9	0	9	0.00390625	6	0	6	0.03125	3	0	3	0.25
ENSG00000197102.10	DYNC1H1	1	8	9	0.0390625	1	8	9	0.0390625	0	0	0
ENSG00000197599.12	CCDC154	8	1	9	0.0390625	7	1	8	0.0703125	1	0	1	1
ENSG00000197608.11	ZNF841	5	4	9	1	5	0	5	0.0625	0	4	4	0.125
ENSG00000198246.7	SLC29A3	1	8	9	0.0390625	1	6	7	0.125	0	2	2	0.5
ENSG00000198435.3	NRARP	8	1	9	0.0390625	6	1	7	0.125	2	0	2	0.5
ENSG00000198695.2	MT-ND6	0	9	9	0.00390625	0	8	8	0.0078125	0	1	1	1
ENSG00000198712.1	MT-CO2	1	8	9	0.0390625	1	7	8	0.0703125	0	1	1	1
ENSG00000198804.2	MT-CO1	0	9	9	0.00390625	0	7	7	0.015625	0	2	2	0.5
ENSG00000203814.6	HIST2H2BF	9	0	9	0.00390625	9	0	9	0.00390625	0	0	0
ENSG00000203883.6	SOX18	1	8	9	0.0390625	1	8	9	0.0390625	0	0	0
ENSG00000205307.11	SAP25	9	0	9	0.00390625	9	0	9	0.00390625	0	0	0
ENSG00000213347.10	MXD3	9	0	9	0.00390625	9	0	9	0.00390625	0	0	0
ENSG00000213390.10	ARHGAP19	0	9	9	0.00390625	0	3	3	0.25	0	6	6	0.03125
ENSG00000240972.1	MIF	9	0	9	0.00390625	6	0	6	0.03125	3	0	3	0.25
ENSG00000277075.2	HIST1H2AE	9	0	9	0.00390625	9	0	9	0.00390625	0	0	0
ENSG00000031691.6	CENPQ	0	8	8	0.0078125	0	5	5	0.0625	0	3	3	0.25
ENSG00000035664.11	DAPK2	3	5	8	0.726562	3	3	6	1	0	2	2	0.5
ENSG00000052749.13	RRP12	7	1	8	0.0703125	6	1	7	0.125	1	0	1	1
ENSG00000054654.16	SYNE2	4	4	8	1	4	4	8	1	0	0	0
ENSG00000056558.10	TRAF1	6	2	8	0.289062	6	0	6	0.03125	0	2	2	0.5
ENSG00000057704.12	TMCC3	1	7	8	0.0703125	1	6	7	0.125	0	1	1	1
ENSG00000064393.15	HIPK2	3	5	8	0.726562	2	4	6	0.6875	1	1	2	1
ENSG00000067445.20	TRO	8	0	8	0.0078125	8	0	8	0.0078125	0	0	0
ENSG00000068137.14	PLEKHH3	8	0	8	0.0078125	7	0	7	0.015625	1	0	1	1
ENSG00000077238.13	IL4R	8	0	8	0.0078125	8	0	8	0.0078125	0	0	0
ENSG00000079482.12	OPHN1	4	4	8	1	4	0	4	0.125	0	4	4	0.125
ENSG00000084754.10	HADHA	0	8	8	0.0078125	0	6	6	0.03125	0	2	2	0.5
ENSG00000090924.14	PLEKHG2	7	1	8	0.0703125	7	1	8	0.0703125	0	0	0
ENSG00000091513.14	TF	6	2	8	0.289062	5	2	7	0.453125	1	0	1	1
ENSG00000099875.14	MKNK2	8	0	8	0.0078125	8	0	8	0.0078125	0	0	0
ENSG00000100605.16	ITPK1	1	7	8	0.0703125	1	7	8	0.0703125	0	0	0
ENSG00000103326.11	CAPN15	8	0	8	0.0078125	8	0	8	0.0078125	0	0	0
ENSG00000103335.21	PIEZO1	4	4	8	1	3	3	6	1	1	1	2	1
ENSG00000104221.12	BRF2	2	6	8	0.289062	0	6	6	0.03125	2	0	2	0.5
ENSG00000106366.8	SERPINE1	8	0	8	0.0078125	8	0	8	0.0078125	0	0	0
ENSG00000108924.13	HLF	6	2	8	0.289062	3	2	5	1	3	0	3	0.25
ENSG00000112305.14	SMAP1	0	8	8	0.0078125	0	8	8	0.0078125	0	0	0
ENSG00000113070.7	HBEGF	6	2	8	0.289062	6	0	6	0.03125	0	2	2	0.5
ENSG00000113555.5	PCDH12	4	4	8	1	4	4	8	1	0	0	0
ENSG00000115464.14	USP34	0	8	8	0.0078125	0	7	7	0.015625	0	1	1	1
ENSG00000117118.9	SDHB	1	7	8	0.0703125	0	7	7	0.015625	1	0	1	1
ENSG00000118503.14	TNFAIP3	6	2	8	0.289062	6	0	6	0.03125	0	2	2	0.5
ENSG00000120832.9	MTERF2	1	7	8	0.0703125	1	6	7	0.125	0	1	1	1
ENSG00000120889.12	TNFRSF10B	7	1	8	0.0703125	7	0	7	0.015625	0	1	1	1
ENSG00000123444.13	KBTBD4	1	7	8	0.0703125	0	7	7	0.015625	1	0	1	1
ENSG00000126353.3	CCR7	4	4	8	1	4	4	8	1	0	0	0
ENSG00000127586.16	CHTF18	8	0	8	0.0078125	8	0	8	0.0078125	0	0	0
ENSG00000129474.15	AJUBA	1	7	8	0.0703125	1	7	8	0.0703125	0	0	0
ENSG00000129538.13	RNASE1	0	8	8	0.0078125	0	7	7	0.015625	0	1	1	1
ENSG00000131591.17	C1orf159	8	0	8	0.0078125	7	0	7	0.015625	1	0	1	1
ENSG00000133247.13	KMT5C	8	0	8	0.0078125	7	0	7	0.015625	1	0	1	1
ENSG00000133740.10	E2F5	7	1	8	0.0703125	7	0	7	0.015625	0	1	1	1
ENSG00000136490.8	LIMD2	6	2	8	0.289062	3	2	5	1	3	0	3	0.25
ENSG00000136824.18	SMC2	1	7	8	0.0703125	0	7	7	0.015625	1	0	1	1
ENSG00000138030.12	KHK	7	1	8	0.0703125	0	1	1	1	7	0	7	0.015625
ENSG00000138074.14	SLC5A6	8	0	8	0.0078125	6	0	6	0.03125	2	0	2	0.5
ENSG00000138119.16	MYOF	0	8	8	0.0078125	0	4	4	0.125	0	4	4	0.125
ENSG00000138758.11	SEPT11	1	7	8	0.0703125	1	4	5	0.375	0	3	3	0.25
ENSG00000138767.12	CNOT6L	2	6	8	0.289062	2	1	3	1	0	5	5	0.0625
ENSG00000140287.10	HDC	8	0	8	0.0078125	8	0	8	0.0078125	0	0	0
ENSG00000141068.13	KSR1	4	4	8	1	4	0	4	0.125	0	4	4	0.125
ENSG00000143797.11	MBOAT2	2	6	8	0.289062	2	2	4	1	0	4	4	0.125
ENSG00000143995.19	MEIS1	2	6	8	0.289062	2	2	4	1	0	4	4	0.125
ENSG00000145020.15	AMT	8	0	8	0.0078125	8	0	8	0.0078125	0	0	0
ENSG00000146592.16	CREB5	5	3	8	0.726562	5	2	7	0.453125	0	1	1	1
ENSG00000147576.15	ADHFE1	1	7	8	0.0703125	1	5	6	0.21875	0	2	2	0.5
ENSG00000151150.21	ANK3	5	3	8	0.726562	2	3	5	1	3	0	3	0.25
ENSG00000151651.15	ADAM8	8	0	8	0.0078125	8	0	8	0.0078125	0	0	0
ENSG00000152642.10	GPD1L	0	8	8	0.0078125	0	8	8	0.0078125	0	0	0
ENSG00000155324.9	GRAMD3	0	8	8	0.0078125	0	4	4	0.125	0	4	4	0.125
ENSG00000158286.12	RNF207	8	0	8	0.0078125	7	0	7	0.015625	1	0	1	1
ENSG00000162729.13	IGSF8	8	0	8	0.0078125	8	0	8	0.0078125	0	0	0
ENSG00000164066.12	INTU	4	4	8	1	4	0	4	0.125	0	4	4	0.125
ENSG00000164292.12	RHOBTB3	1	7	8	0.0703125	1	5	6	0.21875	0	2	2	0.5
ENSG00000164938.13	TP53INP1	1	7	8	0.0703125	1	3	4	0.625	0	4	4	0.125
ENSG00000165410.14	CFL2	2	6	8	0.289062	1	5	6	0.21875	1	1	2	1
ENSG00000167371.17	PRRT2	7	1	8	0.0703125	6	1	7	0.125	1	0	1	1
ENSG00000167968.12	DNASE1L2	5	3	8	0.726562	4	3	7	1	1	0	1	1
ENSG00000168040.4	FADD	6	2	8	0.289062	1	2	3	1	5	0	5	0.0625
ENSG00000168096.14	ANKS3	8	0	8	0.0078125	8	0	8	0.0078125	0	0	0
ENSG00000168282.5	MGAT2	6	2	8	0.289062	4	2	6	0.6875	2	0	2	0.5
ENSG00000168743.12	NPNT	1	7	8	0.0703125	1	7	8	0.0703125	0	0	0
ENSG00000170542.5	SERPINB9	8	0	8	0.0078125	8	0	8	0.0078125	0	0	0
ENSG00000170962.12	PDGFD	3	5	8	0.726562	3	5	8	0.726562	0	0	0
ENSG00000171174.13	RBKS	7	1	8	0.0703125	7	0	7	0.015625	0	1	1	1
ENSG00000171503.11	ETFDH	0	8	8	0.0078125	0	8	8	0.0078125	0	0	0
ENSG00000171817.16	ZNF540	6	2	8	0.289062	6	2	8	0.289062	0	0	0
ENSG00000172613.7	RAD9A	8	0	8	0.0078125	8	0	8	0.0078125	0	0	0
ENSG00000173621.8	LRFN4	6	2	8	0.289062	5	2	7	0.453125	1	0	1	1
ENSG00000175048.16	ZDHHC14	8	0	8	0.0078125	7	0	7	0.015625	1	0	1	1
ENSG00000175197.11	DDIT3	8	0	8	0.0078125	8	0	8	0.0078125	0	0	0
ENSG00000175602.3	CCDC85B	8	0	8	0.0078125	6	0	6	0.03125	2	0	2	0.5
ENSG00000177943.13	MAMDC4	8	0	8	0.0078125	7	0	7	0.015625	1	0	1	1
ENSG00000179094.15	PER1	8	0	8	0.0078125	5	0	5	0.0625	3	0	3	0.25
ENSG00000181016.9	LSMEM1	8	0	8	0.0078125	8	0	8	0.0078125	0	0	0
ENSG00000181085.14	MAPK15	7	1	8	0.0703125	7	1	8	0.0703125	0	0	0
ENSG00000181218.5	HIST3H2A	7	1	8	0.0703125	7	1	8	0.0703125	0	0	0
ENSG00000181264.8	TMEM136	3	5	8	0.726562	3	1	4	0.625	0	4	4	0.125
ENSG00000181409.11	AATK	2	6	8	0.289062	1	6	7	0.125	1	0	1	1
ENSG00000184678.10	HIST2H2BE	4	4	8	1	4	4	8	1	0	0	0
ENSG00000185730.7	ZNF696	6	2	8	0.289062	1	2	3	1	5	0	5	0.0625
ENSG00000186166.8	CCDC84	8	0	8	0.0078125	8	0	8	0.0078125	0	0	0
ENSG00000188290.10	HES4	8	0	8	0.0078125	7	0	7	0.015625	1	0	1	1
ENSG00000188483.7	IER5L	8	0	8	0.0078125	6	0	6	0.03125	2	0	2	0.5
ENSG00000197774.12	EME2	8	0	8	0.0078125	7	0	7	0.015625	1	0	1	1
ENSG00000198355.4	PIM3	6	2	8	0.289062	4	2	6	0.6875	2	0	2	0.5
ENSG00000198408.13	MGEA5	0	8	8	0.0078125	0	0	0		0	8	8	0.0078125
ENSG00000198786.2	MT-ND5	0	8	8	0.0078125	0	6	6	0.03125	0	2	2	0.5
ENSG00000203772.7	SPRN	8	0	8	0.0078125	6	0	6	0.03125	2	0	2	0.5
ENSG00000204149.10	AGAP6	8	0	8	0.0078125	8	0	8	0.0078125	0	0	0
ENSG00000204248.10	COL11A2	8	0	8	0.0078125	7	0	7	0.015625	1	0	1	1
ENSG00000204472.12	AIF1	1	7	8	0.0703125	0	7	7	0.015625	1	0	1	1
ENSG00000205302.6	SNX2	0	8	8	0.0078125	0	8	8	0.0078125	0	0	0
ENSG00000205336.11	ADGRG1	6	2	8	0.289062	5	1	6	0.21875	1	1	2	1
ENSG00000213398.7	LCAT	8	0	8	0.0078125	8	0	8	0.0078125	0	0	0
ENSG00000221995.5	TIAF1	8	0	8	0.0078125	8	0	8	0.0078125	0	0	0
ENSG00000232593.7	KANTR	7	1	8	0.0703125	7	1	8	0.0703125	0	0	0
ENSG00000241399.6	CD302	0	8	8	0.0078125	0	6	6	0.03125	0	2	2	0.5
ENSG00000250506.7	CDK3	8	0	8	0.0078125	8	0	8	0.0078125	0	0	0
ENSG00000261236.7	BOP1	7	1	8	0.0703125	5	1	6	0.21875	2	0	2	0.5
ENSG00000263001.5	GTF2I	0	8	8	0.0078125	0	8	8	0.0078125	0	0	0
ENSG00000265972.5	TXNIP	0	8	8	0.0078125	0	4	4	0.125	0	4	4	0.125
ENSG00000273802.2	HIST1H2BG	8	0	8	0.0078125	8	0	8	0.0078125	0	0	0
ENSG00000273899.4	NOL12	7	1	8	0.0703125	5	1	6	0.21875	2	0	2	0.5
ENSG00000275111.4	ZNF2	6	2	8	0.289062	2	2	4	1	4	0	4	0.125
ENSG00000005882.11	PDK2	0	7	7	0.015625	0	7	7	0.015625	0	0	0
ENSG00000008517.16	IL32	7	0	7	0.015625	7	0	7	0.015625	0	0	0
ENSG00000009780.15	FAM76A	7	0	7	0.015625	7	0	7	0.015625	0	0	0
ENSG00000013441.15	CLK1	7	0	7	0.015625	7	0	7	0.015625	0	0	0
ENSG00000034152.18	MAP2K3	7	0	7	0.015625	7	0	7	0.015625	0	0	0
ENSG00000053254.15	FOXN3	0	7	7	0.015625	0	7	7	0.015625	0	0	0
ENSG00000058668.14	ATP2B4	3	4	7	1	3	4	7	1	0	0	0
ENSG00000065600.12	TMEM206	6	1	7	0.125	5	0	5	0.0625	1	1	2	1
ENSG00000066027.11	PPP2R5A	0	7	7	0.015625	0	5	5	0.0625	0	2	2	0.5
ENSG00000066468.22	FGFR2	0	7	7	0.015625	0	6	6	0.03125	0	1	1	1
ENSG00000067191.15	CACNB1	7	0	7	0.015625	6	0	6	0.03125	1	0	1	1
ENSG00000067840.12	PDZD4	7	0	7	0.015625	6	0	6	0.03125	1	0	1	1
ENSG00000069020.18	MAST4	2	5	7	0.453125	2	3	5	1	0	2	2	0.5
ENSG00000072736.18	NFATC3	1	6	7	0.125	1	6	7	0.125	0	0	0
ENSG00000073169.13	SELENOO	7	0	7	0.015625	7	0	7	0.015625	0	0	0
ENSG00000073464.11	CLCN4	2	5	7	0.453125	0	5	5	0.0625	2	0	2	0.5
ENSG00000074071.14	MRPS34	6	1	7	0.125	1	1	2	1	5	0	5	0.0625
ENSG00000074527.11	NTN4	0	7	7	0.015625	0	7	7	0.015625	0	0	0
ENSG00000077713.18	SLC25A43	2	5	7	0.453125	2	3	5	1	0	2	2	0.5
ENSG00000085465.12	OVGP1	7	0	7	0.015625	7	0	7	0.015625	0	0	0
ENSG00000087903.12	RFX2	6	1	7	0.125	6	1	7	0.125	0	0	0
ENSG00000090376.10	IRAK3	6	1	7	0.125	6	0	6	0.03125	0	1	1	1
ENSG00000090776.5	EFNB1	4	3	7	1	4	2	6	0.6875	0	1	1	1
ENSG00000093072.15	CECR1	0	7	7	0.015625	0	4	4	0.125	0	3	3	0.25
ENSG00000095397.13	WHRN	5	2	7	0.453125	4	1	5	0.375	1	1	2	1
ENSG00000097007.17	ABL1	5	2	7	0.453125	5	1	6	0.21875	0	1	1	1
ENSG00000099282.9	TSPAN15	2	5	7	0.453125	2	4	6	0.6875	0	1	1	1
ENSG00000100068.11	LRP5L	7	0	7	0.015625	7	0	7	0.015625	0	0	0
ENSG00000100311.16	PDGFB	5	2	7	0.453125	3	1	4	0.625	2	1	3	1
ENSG00000100342.20	APOL1	7	0	7	0.015625	7	0	7	0.015625	0	0	0
ENSG00000100412.15	ACO2	0	7	7	0.015625	0	7	7	0.015625	0	0	0
ENSG00000101246.19	ARFRP1	7	0	7	0.015625	4	0	4	0.125	3	0	3	0.25
ENSG00000101986.11	ABCD1	0	7	7	0.015625	0	6	6	0.03125	0	1	1	1
ENSG00000102804.14	TSC22D1	7	0	7	0.015625	7	0	7	0.015625	0	0	0
ENSG00000102879.15	CORO1A	4	3	7	1	0	3	3	0.25	4	0	4	0.125
ENSG00000102931.7	ARL2BP	3	4	7	1	1	4	5	0.375	2	0	2	0.5
ENSG00000104689.9	TNFRSF10A	6	1	7	0.125	6	1	7	0.125	0	0	0
ENSG00000104731.13	KLHDC4	7	0	7	0.015625	7	0	7	0.015625	0	0	0
ENSG00000105429.12	MEGF8	2	5	7	0.453125	0	5	5	0.0625	2	0	2	0.5
ENSG00000105708.8	ZNF14	3	4	7	1	2	4	6	0.6875	1	0	1	1
ENSG00000105865.10	DUS4L	0	7	7	0.015625	0	3	3	0.25	0	4	4	0.125
ENSG00000106266.10	SNX8	3	4	7	1	1	4	5	0.375	2	0	2	0.5
ENSG00000108370.16	RGS9	0	7	7	0.015625	0	6	6	0.03125	0	1	1	1
ENSG00000109771.15	LRP2BP	0	7	7	0.015625	0	1	1	1	0	6	6	0.03125
ENSG00000110090.12	CPT1A	0	7	7	0.015625	0	6	6	0.03125	0	1	1	1
ENSG00000110344.9	UBE4A	0	7	7	0.015625	0	6	6	0.03125	0	1	1	1
ENSG00000111404.6	RERGL	0	7	7	0.015625	0	7	7	0.015625	0	0	0
ENSG00000111664.10	GNB3	4	3	7	1	3	2	5	1	1	1	2	1
ENSG00000112186.11	CAP2	0	7	7	0.015625	0	7	7	0.015625	0	0	0
ENSG00000114841.17	DNAH1	7	0	7	0.015625	5	0	5	0.0625	2	0	2	0.5
ENSG00000115594.11	IL1R1	1	6	7	0.125	1	2	3	1	0	4	4	0.125
ENSG00000116237.15	ICMT	5	2	7	0.453125	0	2	2	0.5	5	0	5	0.0625
ENSG00000116337.15	AMPD2	7	0	7	0.015625	5	0	5	0.0625	2	0	2	0.5
ENSG00000117298.14	ECE1	3	4	7	1	3	3	6	1	0	1	1	1
ENSG00000117877.10	CD3EAP	7	0	7	0.015625	4	0	4	0.125	3	0	3	0.25
ENSG00000118985.15	ELL2	3	4	7	1	3	1	4	0.625	0	3	3	0.25
ENSG00000119508.17	NR4A3	7	0	7	0.015625	6	0	6	0.03125	1	0	1	1
ENSG00000119673.14	ACOT2	0	7	7	0.015625	0	7	7	0.015625	0	0	0
ENSG00000120738.7	EGR1	4	3	7	1	4	3	7	1	0	0	0
ENSG00000121858.10	TNFSF10	4	3	7	1	2	3	5	1	2	0	2	0.5
ENSG00000122861.15	PLAU	5	2	7	0.453125	5	2	7	0.453125	0	0	0
ENSG00000124126.13	PREX1	0	7	7	0.015625	0	6	6	0.03125	0	1	1	1
ENSG00000124762.13	CDKN1A	6	1	7	0.125	6	0	6	0.03125	0	1	1	1
ENSG00000125449.6	ARMC7	6	1	7	0.125	3	1	4	0.625	3	0	3	0.25
ENSG00000128283.6	CDC42EP1	6	1	7	0.125	6	0	6	0.03125	0	1	1	1
ENSG00000128342.4	LIF	7	0	7	0.015625	7	0	7	0.015625	0	0	0
ENSG00000128482.15	RNF112	7	0	7	0.015625	6	0	6	0.03125	1	0	1	1
ENSG00000128591.15	FLNC	4	3	7	1	4	2	6	0.6875	0	1	1	1
ENSG00000129116.17	PALLD	2	5	7	0.453125	2	2	4	1	0	3	3	0.25
ENSG00000130766.4	SESN2	5	2	7	0.453125	5	1	6	0.21875	0	1	1	1
ENSG00000132530.16	XAF1	7	0	7	0.015625	7	0	7	0.015625	0	0	0
ENSG00000132846.5	ZBED3	0	7	7	0.015625	0	6	6	0.03125	0	1	1	1
ENSG00000134470.20	IL15RA	6	1	7	0.125	6	1	7	0.125	0	0	0
ENSG00000134533.6	RERG	2	5	7	0.453125	2	2	4	1	0	3	3	0.25
ENSG00000134815.18	DHX34	7	0	7	0.015625	6	0	6	0.03125	1	0	1	1
ENSG00000134871.17	COL4A2	1	6	7	0.125	1	2	3	1	0	4	4	0.125
ENSG00000135245.9	HILPDA	7	0	7	0.015625	7	0	7	0.015625	0	0	0
ENSG00000135392.15	DNAJC14	2	5	7	0.453125	0	5	5	0.0625	2	0	2	0.5
ENSG00000137960.5	GIPC2	1	6	7	0.125	1	6	7	0.125	0	0	0
ENSG00000138166.5	DUSP5	7	0	7	0.015625	6	0	6	0.03125	1	0	1	1
ENSG00000138449.10	SLC40A1	1	6	7	0.125	1	5	6	0.21875	0	1	1	1
ENSG00000138623.9	SEMA7A	4	3	7	1	2	3	5	1	2	0	2	0.5
ENSG00000138771.14	SHROOM3	1	6	7	0.125	0	5	5	0.0625	1	1	2	1
ENSG00000138796.16	HADH	1	6	7	0.125	1	6	7	0.125	0	0	0
ENSG00000139318.7	DUSP6	3	4	7	1	3	4	7	1	0	0	0
ENSG00000139631.18	CSAD	4	3	7	1	4	2	6	0.6875	0	1	1	1
ENSG00000139722.6	VPS37B	3	4	7	1	3	2	5	1	0	2	2	0.5
ENSG00000140374.15	ETFA	0	7	7	0.015625	0	5	5	0.0625	0	2	2	0.5
ENSG00000141519.14	CCDC40	6	1	7	0.125	6	1	7	0.125	0	0	0
ENSG00000143882.10	ATP6V1C2	5	2	7	0.453125	5	0	5	0.0625	0	2	2	0.5
ENSG00000144485.10	HES6	7	0	7	0.015625	7	0	7	0.015625	0	0	0
ENSG00000145012.13	LPP	0	7	7	0.015625	0	3	3	0.25	0	4	4	0.125
ENSG00000145819.15	ARHGAP26	6	1	7	0.125	6	1	7	0.125	0	0	0
ENSG00000145908.12	ZNF300	6	1	7	0.125	6	0	6	0.03125	0	1	1	1
ENSG00000148158.16	SNX30	1	6	7	0.125	0	5	5	0.0625	1	1	2	1
ENSG00000148730.6	EIF4EBP2	0	7	7	0.015625	0	6	6	0.03125	0	1	1	1
ENSG00000149090.11	PAMR1	2	5	7	0.453125	2	1	3	1	0	4	4	0.125
ENSG00000149257.13	SERPINH1	7	0	7	0.015625	7	0	7	0.015625	0	0	0
ENSG00000150048.10	CLEC1A	7	0	7	0.015625	7	0	7	0.015625	0	0	0
ENSG00000150054.18	MPP7	1	6	7	0.125	1	6	7	0.125	0	0	0
ENSG00000151006.7	PRSS53	7	0	7	0.015625	6	0	6	0.03125	1	0	1	1
ENSG00000151090.17	THRB	0	7	7	0.015625	0	7	7	0.015625	0	0	0
ENSG00000152137.6	HSPB8	2	5	7	0.453125	2	4	6	0.6875	0	1	1	1
ENSG00000152953.12	STK32B	5	2	7	0.453125	5	0	5	0.0625	0	2	2	0.5
ENSG00000154153.13	FAM134B	0	7	7	0.015625	0	5	5	0.0625	0	2	2	0.5
ENSG00000154556.17	SORBS2	0	7	7	0.015625	0	7	7	0.015625	0	0	0
ENSG00000155744.9	FAM126B	7	0	7	0.015625	6	0	6	0.03125	1	0	1	1
ENSG00000155903.11	RASA2	6	1	7	0.125	6	0	6	0.03125	0	1	1	1
ENSG00000156453.13	PCDH1	4	3	7	1	2	3	5	1	2	0	2	0.5
ENSG00000157368.10	IL34	6	1	7	0.125	6	1	7	0.125	0	0	0
ENSG00000157600.11	TMEM164	1	6	7	0.125	1	5	6	0.21875	0	1	1	1
ENSG00000158321.15	AUTS2	5	2	7	0.453125	5	1	6	0.21875	0	1	1	1
ENSG00000160072.19	ATAD3B	7	0	7	0.015625	6	0	6	0.03125	1	0	1	1
ENSG00000160323.18	ADAMTS13	7	0	7	0.015625	5	0	5	0.0625	2	0	2	0.5
ENSG00000160781.15	PAQR6	3	4	7	1	3	3	6	1	0	1	1	1
ENSG00000161547.16	SRSF2	6	1	7	0.125	6	1	7	0.125	0	0	0
ENSG00000162129.12	CLPB	5	2	7	0.453125	3	2	5	1	2	0	2	0.5
ENSG00000162148.10	PPP1R32	7	0	7	0.015625	7	0	7	0.015625	0	0	0
ENSG00000162461.7	SLC25A34	5	2	7	0.453125	4	2	6	0.6875	1	0	1	1
ENSG00000163577.7	EIF5A2	7	0	7	0.015625	6	0	6	0.03125	1	0	1	1
ENSG00000163686.14	ABHD6	5	2	7	0.453125	0	2	2	0.5	5	0	5	0.0625
ENSG00000164048.13	ZNF589	6	1	7	0.125	1	1	2	1	5	0	5	0.0625
ENSG00000164125.15	FAM198B	5	2	7	0.453125	5	2	7	0.453125	0	0	0
ENSG00000164309.14	CMYA5	2	5	7	0.453125	2	4	6	0.6875	0	1	1	1
ENSG00000164331.9	ANKRA2	0	7	7	0.015625	0	5	5	0.0625	0	2	2	0.5
ENSG00000164406.7	LEAP2	7	0	7	0.015625	7	0	7	0.015625	0	0	0
ENSG00000164442.9	CITED2	4	3	7	1	3	3	6	1	1	0	1	1
ENSG00000164620.8	RELL2	7	0	7	0.015625	5	0	5	0.0625	2	0	2	0.5
ENSG00000164850.14	GPER1	0	7	7	0.015625	0	7	7	0.015625	0	0	0
ENSG00000164867.10	NOS3	5	2	7	0.453125	5	2	7	0.453125	0	0	0
ENSG00000165030.3	NFIL3	4	3	7	1	4	0	4	0.125	0	3	3	0.25
ENSG00000165152.8	TMEM246	2	5	7	0.453125	2	5	7	0.453125	0	0	0
ENSG00000165533.18	TTC8	0	7	7	0.015625	0	7	7	0.015625	0	0	0
ENSG00000166189.7	HPS6	2	5	7	0.453125	0	5	5	0.0625	2	0	2	0.5
ENSG00000166455.13	C16orf46	7	0	7	0.015625	5	0	5	0.0625	2	0	2	0.5
ENSG00000166669.13	ATF7IP2	3	4	7	1	3	0	3	0.25	0	4	4	0.125
ENSG00000166780.10	C16orf45	5	2	7	0.453125	2	2	4	1	3	0	3	0.25
ENSG00000166831.8	RBPMS2	1	6	7	0.125	1	6	7	0.125	0	0	0
ENSG00000166860.2	ZBTB39	3	4	7	1	0	4	4	0.125	3	0	3	0.25
ENSG00000167085.11	PHB	2	5	7	0.453125	0	5	5	0.0625	2	0	2	0.5
ENSG00000167173.18	C15orf39	6	1	7	0.125	6	0	6	0.03125	0	1	1	1
ENSG00000168061.14	SAC3D1	6	1	7	0.125	0	1	1	1	6	0	6	0.03125
ENSG00000168679.17	SLC16A4	6	1	7	0.125	6	1	7	0.125	0	0	0
ENSG00000168778.11	TCTN2	3	4	7	1	3	2	5	1	0	2	2	0.5
ENSG00000169220.17	RGS14	4	3	7	1	3	3	6	1	1	0	1	1
ENSG00000169228.13	RAB24	7	0	7	0.015625	6	0	6	0.03125	1	0	1	1
ENSG00000169692.12	AGPAT2	3	4	7	1	3	4	7	1	0	0	0
ENSG00000171757.15	LRRC34	0	7	7	0.015625	0	4	4	0.125	0	3	3	0.25
ENSG00000172650.13	AGAP5	7	0	7	0.015625	7	0	7	0.015625	0	0	0
ENSG00000173546.7	CSPG4	2	5	7	0.453125	2	2	4	1	0	3	3	0.25
ENSG00000173599.13	PC	7	0	7	0.015625	5	0	5	0.0625	2	0	2	0.5
ENSG00000174529.7	TMEM81	7	0	7	0.015625	6	0	6	0.03125	1	0	1	1
ENSG00000175106.16	TVP23C	5	2	7	0.453125	5	0	5	0.0625	0	2	2	0.5
ENSG00000175182.14	FAM131A	7	0	7	0.015625	4	0	4	0.125	3	0	3	0.25
ENSG00000176531.10	PHLDB3	4	3	7	1	4	1	5	0.375	0	2	2	0.5
ENSG00000176714.9	CCDC121	2	5	7	0.453125	2	5	7	0.453125	0	0	0
ENSG00000177606.6	JUN	5	2	7	0.453125	5	2	7	0.453125	0	0	0
ENSG00000177989.13	ODF3B	6	1	7	0.125	6	1	7	0.125	0	0	0
ENSG00000178038.16	ALS2CL	7	0	7	0.015625	6	0	6	0.03125	1	0	1	1
ENSG00000179388.8	EGR3	5	2	7	0.453125	5	2	7	0.453125	0	0	0
ENSG00000179532.12	DNHD1	7	0	7	0.015625	7	0	7	0.015625	0	0	0
ENSG00000180263.13	FGD6	1	6	7	0.125	1	5	6	0.21875	0	1	1	1
ENSG00000181192.11	DHTKD1	0	7	7	0.015625	0	3	3	0.25	0	4	4	0.125
ENSG00000183718.5	TRIM52	5	2	7	0.453125	5	0	5	0.0625	0	2	2	0.5
ENSG00000184371.13	CSF1	7	0	7	0.015625	7	0	7	0.015625	0	0	0
ENSG00000184588.17	PDE4B	7	0	7	0.015625	7	0	7	0.015625	0	0	0
ENSG00000184786.5	TCTE3	4	3	7	1	4	0	4	0.125	0	3	3	0.25
ENSG00000185532.15	PRKG1	2	5	7	0.453125	2	2	4	1	0	3	3	0.25
ENSG00000185630.18	PBX1	0	7	7	0.015625	0	7	7	0.015625	0	0	0
ENSG00000185745.9	IFIT1	5	2	7	0.453125	2	2	4	1	3	0	3	0.25
ENSG00000185803.8	SLC52A2	5	2	7	0.453125	3	2	5	1	2	0	2	0.5
ENSG00000185875.12	THNSL1	4	3	7	1	3	3	6	1	1	0	1	1
ENSG00000185973.10	TMLHE	0	7	7	0.015625	0	6	6	0.03125	0	1	1	1
ENSG00000186026.6	ZNF284	7	0	7	0.015625	6	0	6	0.03125	1	0	1	1
ENSG00000186446.11	ZNF501	1	6	7	0.125	1	2	3	1	0	4	4	0.125
ENSG00000187079.16	TEAD1	1	6	7	0.125	1	3	4	0.625	0	3	3	0.25
ENSG00000187098.14	MITF	1	6	7	0.125	0	5	5	0.0625	1	1	2	1
ENSG00000187479.5	C11orf96	6	1	7	0.125	6	1	7	0.125	0	0	0
ENSG00000187531.13	SIRT7	6	1	7	0.125	5	1	6	0.21875	1	0	1	1
ENSG00000187678.8	SPRY4	5	2	7	0.453125	3	2	5	1	2	0	2	0.5
ENSG00000188312.13	CENPP	7	0	7	0.015625	7	0	7	0.015625	0	0	0
ENSG00000188735.12	TMEM120B	7	0	7	0.015625	6	0	6	0.03125	1	0	1	1
ENSG00000188878.19	FBF1	7	0	7	0.015625	7	0	7	0.015625	0	0	0
ENSG00000196074.12	SYCP2	1	6	7	0.125	1	4	5	0.375	0	2	2	0.5
ENSG00000196083.9	IL1RAP	6	1	7	0.125	5	0	5	0.0625	1	1	2	1
ENSG00000196123.12	KIAA0895L	6	1	7	0.125	6	1	7	0.125	0	0	0
ENSG00000196152.10	ZNF79	2	5	7	0.453125	0	5	5	0.0625	2	0	2	0.5
ENSG00000196535.15	MYO18A	2	5	7	0.453125	1	5	6	0.21875	1	0	1	1
ENSG00000196782.12	MAML3	0	7	7	0.015625	0	6	6	0.03125	0	1	1	1
ENSG00000197043.13	ANXA6	2	5	7	0.453125	1	5	6	0.21875	1	0	1	1
ENSG00000197119.12	SLC25A29	6	1	7	0.125	6	1	7	0.125	0	0	0
ENSG00000197183.14	NOL4L	1	6	7	0.125	1	6	7	0.125	0	0	0
ENSG00000197457.9	STMN3	7	0	7	0.015625	6	0	6	0.03125	1	0	1	1
ENSG00000197566.9	ZNF624	0	7	7	0.015625	0	6	6	0.03125	0	1	1	1
ENSG00000197872.11	FAM49A	0	7	7	0.015625	0	7	7	0.015625	0	0	0
ENSG00000197894.10	ADH5	0	7	7	0.015625	0	7	7	0.015625	0	0	0
ENSG00000198039.11	ZNF273	4	3	7	1	4	0	4	0.125	0	3	3	0.25
ENSG00000198075.9	SULT1C4	2	5	7	0.453125	2	0	2	0.5	0	5	5	0.0625
ENSG00000198598.6	MMP17	7	0	7	0.015625	7	0	7	0.015625	0	0	0
ENSG00000198719.8	DLL1	5	2	7	0.453125	5	0	5	0.0625	0	2	2	0.5
ENSG00000198783.5	ZNF830	7	0	7	0.015625	0	0	0		7	0	7	0.015625
ENSG00000198824.5	CHAMP1	2	5	7	0.453125	0	5	5	0.0625	2	0	2	0.5
ENSG00000198879.11	SFMBT2	4	3	7	1	4	0	4	0.125	0	3	3	0.25
ENSG00000204514.9	ZNF814	6	1	7	0.125	6	1	7	0.125	0	0	0
ENSG00000205364.3	MT1M	7	0	7	0.015625	7	0	7	0.015625	0	0	0
ENSG00000213190.3	MLLT11	7	0	7	0.015625	7	0	7	0.015625	0	0	0
ENSG00000213199.7	ASIC3	7	0	7	0.015625	7	0	7	0.015625	0	0	0
ENSG00000213366.12	GSTM2	4	3	7	1	4	1	5	0.375	0	2	2	0.5
ENSG00000213999.15	MEF2B	6	1	7	0.125	6	1	7	0.125	0	0	0
ENSG00000214706.10	IFRD2	7	0	7	0.015625	3	0	3	0.25	4	0	4	0.125
ENSG00000221978.11	CCNL2	7	0	7	0.015625	7	0	7	0.015625	0	0	0
ENSG00000228300.13	C19orf24	6	1	7	0.125	5	1	6	0.21875	1	0	1	1
ENSG00000228727.8	SAPCD1	5	2	7	0.453125	5	2	7	0.453125	0	0	0
ENSG00000239704.10	CDRT4	7	0	7	0.015625	7	0	7	0.015625	0	0	0
ENSG00000257704.3	INAFM1	7	0	7	0.015625	7	0	7	0.015625	0	0	0
ENSG00000258429.1	PDF	4	3	7	1	2	3	5	1	2	0	2	0.5
ENSG00000258818.3	RNASE4	0	7	7	0.015625	0	4	4	0.125	0	3	3	0.25
ENSG00000275993.2	CH507-42P11.8	0	7	7	0.015625	0	1	1	1	0	6	6	0.03125
ENSG00000280433.1	CH507-9B2.9	7	0	7	0.015625	7	0	7	0.015625	0	0	0
ENSG00000280670.2	CCDC163	7	0	7	0.015625	7	0	7	0.015625	0	0	0
ENSG00000003137.8	CYP26B1	4	2	6	0.6875	2	2	4	1	2	0	2	0.5
ENSG00000004399.12	PLXND1	3	3	6	1	3	3	6	1	0	0	0
ENSG00000004534.14	RBM6	6	0	6	0.03125	6	0	6	0.03125	0	0	0
ENSG00000004777.18	ARHGAP33	6	0	6	0.03125	6	0	6	0.03125	0	0	0
ENSG00000008513.14	ST3GAL1	3	3	6	1	3	3	6	1	0	0	0
ENSG00000011422.11	PLAUR	6	0	6	0.03125	6	0	6	0.03125	0	0	0
ENSG00000012171.19	SEMA3B	5	1	6	0.21875	5	0	5	0.0625	0	1	1	1
ENSG00000012223.12	LTF	6	0	6	0.03125	5	0	5	0.0625	1	0	1	1
ENSG00000013619.13	MAMLD1	3	3	6	1	3	1	4	0.625	0	2	2	0.5
ENSG00000014641.17	MDH1	1	5	6	0.21875	1	5	6	0.21875	0	0	0
ENSG00000020577.13	SAMD4A	4	2	6	0.6875	4	2	6	0.6875	0	0	0
ENSG00000023228.13	NDUFS1	0	6	6	0.03125	0	6	6	0.03125	0	0	0
ENSG00000025039.14	RRAGD	0	6	6	0.03125	0	6	6	0.03125	0	0	0
ENSG00000025708.13	TYMP	5	1	6	0.21875	5	1	6	0.21875	0	0	0
ENSG00000033327.12	GAB2	1	5	6	0.21875	0	4	4	0.125	1	1	2	1
ENSG00000040608.13	RTN4R	4	2	6	0.6875	2	2	4	1	2	0	2	0.5
ENSG00000040633.12	PHF23	5	1	6	0.21875	0	1	1	1	5	0	5	0.0625
ENSG00000044574.7	HSPA5	6	0	6	0.03125	6	0	6	0.03125	0	0	0
ENSG00000054793.13	ATP9A	2	4	6	0.6875	2	3	5	1	0	1	1	1
ENSG00000054967.12	RELT	6	0	6	0.03125	6	0	6	0.03125	0	0	0
ENSG00000060237.16	WNK1	2	4	6	0.6875	1	3	4	0.625	1	1	2	1
ENSG00000060491.16	OGFR	6	0	6	0.03125	5	0	5	0.0625	1	0	1	1
ENSG00000065361.14	ERBB3	2	4	6	0.6875	1	4	5	0.375	1	0	1	1
ENSG00000065413.18	ANKRD44	0	6	6	0.03125	0	5	5	0.0625	0	1	1	1
ENSG00000065665.20	SEC61A2	5	1	6	0.21875	5	1	6	0.21875	0	0	0
ENSG00000066583.11	ISOC1	2	4	6	0.6875	2	4	6	0.6875	0	0	0
ENSG00000067177.14	PHKA1	1	5	6	0.21875	1	0	1	1	0	5	5	0.0625
ENSG00000067704.9	IARS2	0	6	6	0.03125	0	6	6	0.03125	0	0	0
ENSG00000067992.12	PDK3	0	6	6	0.03125	0	6	6	0.03125	0	0	0
ENSG00000068001.13	HYAL2	3	3	6	1	3	2	5	1	0	1	1	1
ENSG00000068831.18	RASGRP2	6	0	6	0.03125	1	0	1	1	5	0	5	0.0625
ENSG00000069399.14	BCL3	6	0	6	0.03125	6	0	6	0.03125	0	0	0
ENSG00000070366.13	SMG6	1	5	6	0.21875	1	4	5	0.375	0	1	1	1
ENSG00000070501.11	POLB	4	2	6	0.6875	3	2	5	1	1	0	1	1
ENSG00000070669.16	ASNS	6	0	6	0.03125	5	0	5	0.0625	1	0	1	1
ENSG00000070731.10	ST6GALNAC2	1	5	6	0.21875	1	5	6	0.21875	0	0	0
ENSG00000072195.14	SPEG	2	4	6	0.6875	2	4	6	0.6875	0	0	0
ENSG00000072786.12	STK10	2	4	6	0.6875	2	4	6	0.6875	0	0	0
ENSG00000072952.18	MRVI1	2	4	6	0.6875	2	1	3	1	0	3	3	0.25
ENSG00000073578.16	SDHA	2	4	6	0.6875	2	4	6	0.6875	0	0	0
ENSG00000073605.18	GSDMB	6	0	6	0.03125	6	0	6	0.03125	0	0	0
ENSG00000073712.14	FERMT2	1	5	6	0.21875	1	3	4	0.625	0	2	2	0.5
ENSG00000073910.19	FRY	1	5	6	0.21875	1	5	6	0.21875	0	0	0
ENSG00000074416.13	MGLL	1	5	6	0.21875	1	4	5	0.375	0	1	1	1
ENSG00000074660.15	SCARF1	6	0	6	0.03125	6	0	6	0.03125	0	0	0
ENSG00000074935.13	TUBE1	5	1	6	0.21875	5	0	5	0.0625	0	1	1	1
ENSG00000075239.13	ACAT1	0	6	6	0.03125	0	6	6	0.03125	0	0	0
ENSG00000076604.14	TRAF4	6	0	6	0.03125	6	0	6	0.03125	0	0	0
ENSG00000077152.9	UBE2T	5	1	6	0.21875	5	1	6	0.21875	0	0	0
ENSG00000078114.18	NEBL	3	3	6	1	3	1	4	0.625	0	2	2	0.5
ENSG00000079691.17	CARMIL1	0	6	6	0.03125	0	5	5	0.0625	0	1	1	1
ENSG00000080573.6	COL5A3	1	5	6	0.21875	1	4	5	0.375	0	1	1	1
ENSG00000084764.10	MAPRE3	4	2	6	0.6875	2	2	4	1	2	0	2	0.5
ENSG00000086062.12	B4GALT1	6	0	6	0.03125	6	0	6	0.03125	0	0	0
ENSG00000087085.13	ACHE	5	1	6	0.21875	5	1	6	0.21875	0	0	0
ENSG00000089775.11	ZBTB25	5	1	6	0.21875	5	0	5	0.0625	0	1	1	1
ENSG00000090382.6	LYZ	1	5	6	0.21875	0	4	4	0.125	1	1	2	1
ENSG00000091436.16	MAP3K20	1	5	6	0.21875	1	3	4	0.625	0	2	2	0.5
ENSG00000092295.11	TGM1	6	0	6	0.03125	5	0	5	0.0625	1	0	1	1
ENSG00000092529.23	CAPN3	6	0	6	0.03125	5	0	5	0.0625	1	0	1	1
ENSG00000092758.15	COL9A3	3	3	6	1	3	2	5	1	0	1	1	1
ENSG00000096872.15	IFT74	1	5	6	0.21875	1	2	3	1	0	3	3	0.25
ENSG00000099250.17	NRP1	1	5	6	0.21875	1	3	4	0.625	0	2	2	0.5
ENSG00000099256.18	PRTFDC1	2	4	6	0.6875	2	0	2	0.5	0	4	4	0.125
ENSG00000099860.8	GADD45B	6	0	6	0.03125	6	0	6	0.03125	0	0	0
ENSG00000100031.18	GGT1	3	3	6	1	3	3	6	1	0	0	0
ENSG00000100139.13	MICALL1	2	4	6	0.6875	2	4	6	0.6875	0	0	0
ENSG00000100197.20	CYP2D6	0	6	6	0.03125	0	6	6	0.03125	0	0	0
ENSG00000100226.15	GTPBP1	3	3	6	1	3	1	4	0.625	0	2	2	0.5
ENSG00000101276.14	SLC52A3	0	6	6	0.03125	0	1	1	1	0	5	5	0.0625
ENSG00000101883.4	RHOXF1	6	0	6	0.03125	4	0	4	0.125	2	0	2	0.5
ENSG00000102547.18	CAB39L	4	2	6	0.6875	4	2	6	0.6875	0	0	0
ENSG00000102886.14	GDPD3	6	0	6	0.03125	6	0	6	0.03125	0	0	0
ENSG00000102901.12	CENPT	6	0	6	0.03125	5	0	5	0.0625	1	0	1	1
ENSG00000103490.13	PYCARD	2	4	6	0.6875	1	4	5	0.375	1	0	1	1
ENSG00000103657.13	HERC1	2	4	6	0.6875	2	3	5	1	0	1	1	1
ENSG00000103888.16	CEMIP	6	0	6	0.03125	2	0	2	0.5	4	0	4	0.125
ENSG00000104325.6	DECR1	0	6	6	0.03125	0	2	2	0.5	0	4	4	0.125
ENSG00000104812.14	GYS1	3	3	6	1	1	1	2	1	2	2	4	1
ENSG00000105374.9	NKG7	5	1	6	0.21875	4	0	4	0.125	1	1	2	1
ENSG00000105649.9	RAB3A	6	0	6	0.03125	5	0	5	0.0625	1	0	1	1
ENSG00000105656.12	ELL	6	0	6	0.03125	6	0	6	0.03125	0	0	0
ENSG00000105771.13	SMG9	6	0	6	0.03125	6	0	6	0.03125	0	0	0
ENSG00000106524.8	ANKMY2	0	6	6	0.03125	0	6	6	0.03125	0	0	0
ENSG00000107796.13	ACTA2	1	5	6	0.21875	1	4	5	0.375	0	1	1	1
ENSG00000108448.20	TRIM16L	0	6	6	0.03125	0	2	2	0.5	0	4	4	0.125
ENSG00000108669.16	CYTH1	6	0	6	0.03125	5	0	5	0.0625	1	0	1	1
ENSG00000108848.15	LUC7L3	2	4	6	0.6875	2	1	3	1	0	3	3	0.25
ENSG00000108950.11	FAM20A	5	1	6	0.21875	5	1	6	0.21875	0	0	0
ENSG00000109323.8	MANBA	0	6	6	0.03125	0	6	6	0.03125	0	0	0
ENSG00000109790.16	KLHL5	2	4	6	0.6875	2	4	6	0.6875	0	0	0
ENSG00000110697.12	PITPNM1	4	2	6	0.6875	3	2	5	1	1	0	1	1
ENSG00000111110.11	PPM1H	2	4	6	0.6875	1	4	5	0.375	1	0	1	1
ENSG00000111371.15	SLC38A1	1	5	6	0.21875	1	5	6	0.21875	0	0	0
ENSG00000112208.11	BAG2	4	2	6	0.6875	4	2	6	0.6875	0	0	0
ENSG00000113108.19	APBB3	6	0	6	0.03125	5	0	5	0.0625	1	0	1	1
ENSG00000114019.14	AMOTL2	1	5	6	0.21875	0	5	5	0.0625	1	0	1	1
ENSG00000114200.9	BCHE	3	3	6	1	2	3	5	1	1	0	1	1
ENSG00000114268.11	PFKFB4	6	0	6	0.03125	5	0	5	0.0625	1	0	1	1
ENSG00000114654.7	EFCC1	5	1	6	0.21875	5	0	5	0.0625	0	1	1	1
ENSG00000114790.12	ARHGEF26	4	2	6	0.6875	4	0	4	0.125	0	2	2	0.5
ENSG00000114993.16	RTKN	5	1	6	0.21875	5	0	5	0.0625	0	1	1	1
ENSG00000115561.15	CHMP3	2	4	6	0.6875	0	4	4	0.125	2	0	2	0.5
ENSG00000115896.15	PLCL1	1	5	6	0.21875	0	4	4	0.125	1	1	2	1
ENSG00000116191.17	RALGPS2	2	4	6	0.6875	2	2	4	1	0	2	2	0.5
ENSG00000116661.9	FBXO2	5	1	6	0.21875	4	1	5	0.375	1	0	1	1
ENSG00000117228.9	GBP1	6	0	6	0.03125	6	0	6	0.03125	0	0	0
ENSG00000117318.8	ID3	2	4	6	0.6875	2	4	6	0.6875	0	0	0
ENSG00000118407.14	FILIP1	2	4	6	0.6875	1	4	5	0.375	1	0	1	1
ENSG00000119711.12	ALDH6A1	1	5	6	0.21875	1	4	5	0.375	0	1	1	1
ENSG00000120327.6	PCDHB14	2	4	6	0.6875	1	2	3	1	1	2	3	1
ENSG00000120341.18	SEC16B	4	2	6	0.6875	4	2	6	0.6875	0	0	0
ENSG00000120658.13	ENOX1	3	3	6	1	2	3	5	1	1	0	1	1
ENSG00000121410.11	A1BG	4	2	6	0.6875	4	2	6	0.6875	0	0	0
ENSG00000121671.11	CRY2	6	0	6	0.03125	4	0	4	0.125	2	0	2	0.5
ENSG00000122435.9	TRMT13	3	3	6	1	3	1	4	0.625	0	2	2	0.5
ENSG00000122729.18	ACO1	2	4	6	0.6875	1	4	5	0.375	1	0	1	1
ENSG00000122756.14	CNTFR	4	2	6	0.6875	4	1	5	0.375	0	1	1	1
ENSG00000122970.15	IFT81	2	4	6	0.6875	2	2	4	1	0	2	2	0.5
ENSG00000123146.19	ADGRE5	4	2	6	0.6875	4	2	6	0.6875	0	0	0
ENSG00000123179.13	EBPL	0	6	6	0.03125	0	2	2	0.5	0	4	4	0.125
ENSG00000123200.16	ZC3H13	1	5	6	0.21875	1	4	5	0.375	0	1	1	1
ENSG00000123358.19	NR4A1	6	0	6	0.03125	5	0	5	0.0625	1	0	1	1
ENSG00000123700.4	KCNJ2	4	2	6	0.6875	1	2	3	1	3	0	3	0.25
ENSG00000124074.11	ENKD1	6	0	6	0.03125	6	0	6	0.03125	0	0	0
ENSG00000124508.16	BTN2A2	4	2	6	0.6875	2	1	3	1	2	1	3	1
ENSG00000124608.4	AARS2	6	0	6	0.03125	3	0	3	0.25	3	0	3	0.25
ENSG00000125347.13	IRF1	6	0	6	0.03125	6	0	6	0.03125	0	0	0
ENSG00000125485.17	DDX31	5	1	6	0.21875	5	0	5	0.0625	0	1	1	1
ENSG00000125740.13	FOSB	3	3	6	1	3	3	6	1	0	0	0
ENSG00000125744.11	RTN2	0	6	6	0.03125	0	6	6	0.03125	0	0	0
ENSG00000125845.6	BMP2	6	0	6	0.03125	6	0	6	0.03125	0	0	0
ENSG00000126016.15	AMOT	1	5	6	0.21875	1	3	4	0.625	0	2	2	0.5
ENSG00000126217.20	MCF2L	6	0	6	0.03125	3	0	3	0.25	3	0	3	0.25
ENSG00000126581.12	BECN1	1	5	6	0.21875	0	5	5	0.0625	1	0	1	1
ENSG00000126878.12	AIF1L	0	6	6	0.03125	0	5	5	0.0625	0	1	1	1
ENSG00000127533.3	F2RL3	6	0	6	0.03125	6	0	6	0.03125	0	0	0
ENSG00000128052.8	KDR	1	5	6	0.21875	1	4	5	0.375	0	1	1	1
ENSG00000128266.8	GNAZ	1	5	6	0.21875	1	5	6	0.21875	0	0	0
ENSG00000128268.11	MGAT3	2	4	6	0.6875	0	4	4	0.125	2	0	2	0.5
ENSG00000128346.10	C22orf23	0	6	6	0.03125	0	5	5	0.0625	0	1	1	1
ENSG00000129667.12	RHBDF2	6	0	6	0.03125	6	0	6	0.03125	0	0	0
ENSG00000129675.15	ARHGEF6	0	6	6	0.03125	0	2	2	0.5	0	4	4	0.125
ENSG00000130066.16	SAT1	5	1	6	0.21875	5	0	5	0.0625	0	1	1	1
ENSG00000130489.14	SCO2	6	0	6	0.03125	4	0	4	0.125	2	0	2	0.5
ENSG00000130508.10	PXDN	2	4	6	0.6875	2	3	5	1	0	1	1	1
ENSG00000131370.15	SH3BP5	5	1	6	0.21875	4	1	5	0.375	1	0	1	1
ENSG00000131378.13	RFTN1	3	3	6	1	3	3	6	1	0	0	0
ENSG00000131459.12	GFPT2	6	0	6	0.03125	6	0	6	0.03125	0	0	0
ENSG00000131471.6	AOC3	2	4	6	0.6875	2	3	5	1	0	1	1	1
ENSG00000131480.8	AOC2	6	0	6	0.03125	6	0	6	0.03125	0	0	0
ENSG00000131931.8	THAP1	3	3	6	1	1	3	4	0.625	2	0	2	0.5
ENSG00000131979.18	GCH1	6	0	6	0.03125	6	0	6	0.03125	0	0	0
ENSG00000132002.7	DNAJB1	6	0	6	0.03125	6	0	6	0.03125	0	0	0
ENSG00000132359.14	RAP1GAP2	3	3	6	1	2	3	5	1	1	0	1	1
ENSG00000132510.10	KDM6B	6	0	6	0.03125	6	0	6	0.03125	0	0	0
ENSG00000132781.17	MUTYH	6	0	6	0.03125	6	0	6	0.03125	0	0	0
ENSG00000132801.6	ZSWIM3	3	3	6	1	2	3	5	1	1	0	1	1
ENSG00000132879.13	FBXO44	5	1	6	0.21875	5	1	6	0.21875	0	0	0
ENSG00000134107.4	BHLHE40	5	1	6	0.21875	4	1	5	0.375	1	0	1	1
ENSG00000134324.11	LPIN1	0	6	6	0.03125	0	3	3	0.25	0	3	3	0.25
ENSG00000134769.21	DTNA	2	4	6	0.6875	2	2	4	1	0	2	2	0.5
ENSG00000134852.14	CLOCK	0	6	6	0.03125	0	5	5	0.0625	0	1	1	1
ENSG00000135144.7	DTX1	3	3	6	1	3	2	5	1	0	1	1	1
ENSG00000135636.13	DYSF	3	3	6	1	3	2	5	1	0	1	1	1
ENSG00000135862.5	LAMC1	0	6	6	0.03125	0	6	6	0.03125	0	0	0
ENSG00000135870.11	RC3H1	2	4	6	0.6875	2	0	2	0.5	0	4	4	0.125
ENSG00000136104.19	RNASEH2B	0	6	6	0.03125	0	6	6	0.03125	0	0	0
ENSG00000136193.16	SCRN1	0	6	6	0.03125	0	6	6	0.03125	0	0	0
ENSG00000136237.18	RAPGEF5	6	0	6	0.03125	5	0	5	0.0625	1	0	1	1
ENSG00000136603.13	SKIL	5	1	6	0.21875	5	0	5	0.0625	0	1	1	1
ENSG00000136842.13	TMOD1	5	1	6	0.21875	4	1	5	0.375	1	0	1	1
ENSG00000137496.17	IL18BP	6	0	6	0.03125	6	0	6	0.03125	0	0	0
ENSG00000137558.7	PI15	5	1	6	0.21875	5	1	6	0.21875	0	0	0
ENSG00000138111.14	MFSD13A	6	0	6	0.03125	4	0	4	0.125	2	0	2	0.5
ENSG00000138411.10	HECW2	3	3	6	1	2	3	5	1	1	0	1	1
ENSG00000138496.16	PARP9	4	2	6	0.6875	4	2	6	0.6875	0	0	0
ENSG00000138613.13	APH1B	0	6	6	0.03125	0	4	4	0.125	0	2	2	0.5
ENSG00000138764.14	CCNG2	1	5	6	0.21875	1	3	4	0.625	0	2	2	0.5
ENSG00000138777.19	PPA2	1	5	6	0.21875	0	5	5	0.0625	1	0	1	1
ENSG00000139173.9	TMEM117	1	5	6	0.21875	1	4	5	0.375	0	1	1	1
ENSG00000139289.13	PHLDA1	5	1	6	0.21875	5	0	5	0.0625	0	1	1	1
ENSG00000139537.10	CCDC65	5	1	6	0.21875	5	0	5	0.0625	0	1	1	1
ENSG00000139832.4	RAB20	3	3	6	1	3	1	4	0.625	0	2	2	0.5
ENSG00000140044.12	JDP2	6	0	6	0.03125	6	0	6	0.03125	0	0	0
ENSG00000140406.3	MESDC1	4	2	6	0.6875	3	2	5	1	1	0	1	1
ENSG00000140807.6	NKD1	0	6	6	0.03125	0	5	5	0.0625	0	1	1	1
ENSG00000140830.8	TXNL4B	4	2	6	0.6875	4	1	5	0.375	0	1	1	1
ENSG00000140853.15	NLRC5	6	0	6	0.03125	6	0	6	0.03125	0	0	0
ENSG00000141385.9	AFG3L2	1	5	6	0.21875	0	5	5	0.0625	1	0	1	1
ENSG00000141441.15	GAREM1	1	5	6	0.21875	1	3	4	0.625	0	2	2	0.5
ENSG00000141447.17	OSBPL1A	1	5	6	0.21875	0	4	4	0.125	1	1	2	1
ENSG00000142552.7	RCN3	6	0	6	0.03125	5	0	5	0.0625	1	0	1	1
ENSG00000143149.12	ALDH9A1	0	6	6	0.03125	0	3	3	0.25	0	3	3	0.25
ENSG00000143153.12	ATP1B1	1	5	6	0.21875	1	5	6	0.21875	0	0	0
ENSG00000143365.17	RORC	6	0	6	0.03125	6	0	6	0.03125	0	0	0
ENSG00000143387.12	CTSK	1	5	6	0.21875	1	3	4	0.625	0	2	2	0.5
ENSG00000143479.15	DYRK3	4	2	6	0.6875	4	2	6	0.6875	0	0	0
ENSG00000143507.17	DUSP10	5	1	6	0.21875	5	0	5	0.0625	0	1	1	1
ENSG00000143632.14	ACTA1	1	5	6	0.21875	1	3	4	0.625	0	2	2	0.5
ENSG00000143870.12	PDIA6	1	5	6	0.21875	1	5	6	0.21875	0	0	0
ENSG00000143878.9	RHOB	6	0	6	0.03125	6	0	6	0.03125	0	0	0
ENSG00000143933.16	CALM2	0	6	6	0.03125	0	6	6	0.03125	0	0	0
ENSG00000144134.18	RABL2A	6	0	6	0.03125	6	0	6	0.03125	0	0	0
ENSG00000144476.5	ACKR3	5	1	6	0.21875	5	1	6	0.21875	0	0	0
ENSG00000144791.9	LIMD1	0	6	6	0.03125	0	1	1	1	0	5	5	0.0625
ENSG00000145721.11	LIX1	1	5	6	0.21875	1	0	1	1	0	5	5	0.0625
ENSG00000146054.17	TRIM7	5	1	6	0.21875	5	1	6	0.21875	0	0	0
ENSG00000146540.14	C7orf50	4	2	6	0.6875	4	1	5	0.375	0	1	1	1
ENSG00000147454.13	SLC25A37	6	0	6	0.03125	6	0	6	0.03125	0	0	0
ENSG00000148154.9	UGCG	5	1	6	0.21875	5	0	5	0.0625	0	1	1	1
ENSG00000148200.16	NR6A1	4	2	6	0.6875	4	0	4	0.125	0	2	2	0.5
ENSG00000148339.12	SLC25A25	6	0	6	0.03125	3	0	3	0.25	3	0	3	0.25
ENSG00000148824.18	MTG1	6	0	6	0.03125	1	0	1	1	5	0	5	0.0625
ENSG00000150636.17	CCDC102B	5	1	6	0.21875	5	0	5	0.0625	0	1	1	1
ENSG00000150753.11	CCT5	3	3	6	1	2	3	5	1	1	0	1	1
ENSG00000150764.13	DIXDC1	0	6	6	0.03125	0	6	6	0.03125	0	0	0
ENSG00000151322.18	NPAS3	1	5	6	0.21875	1	1	2	1	0	4	4	0.125
ENSG00000151914.19	DST	0	6	6	0.03125	0	4	4	0.125	0	2	2	0.5
ENSG00000152049.6	KCNE4	6	0	6	0.03125	6	0	6	0.03125	0	0	0
ENSG00000152154.10	TMEM178A	5	1	6	0.21875	5	1	6	0.21875	0	0	0
ENSG00000152234.15	ATP5A1	0	6	6	0.03125	0	6	6	0.03125	0	0	0
ENSG00000152433.14	ZNF547	6	0	6	0.03125	6	0	6	0.03125	0	0	0
ENSG00000152465.17	NMT2	1	5	6	0.21875	0	4	4	0.125	1	1	2	1
ENSG00000153395.9	LPCAT1	2	4	6	0.6875	2	3	5	1	0	1	1	1
ENSG00000154134.14	ROBO3	5	1	6	0.21875	5	0	5	0.0625	0	1	1	1
ENSG00000154734.14	ADAMTS1	4	2	6	0.6875	4	0	4	0.125	0	2	2	0.5
ENSG00000155256.17	ZFYVE27	6	0	6	0.03125	5	0	5	0.0625	1	0	1	1
ENSG00000155367.15	PPM1J	6	0	6	0.03125	5	0	5	0.0625	1	0	1	1
ENSG00000155380.11	SLC16A1	2	4	6	0.6875	2	2	4	1	0	2	2	0.5
ENSG00000156802.12	ATAD2	2	4	6	0.6875	2	1	3	1	0	3	3	0.25
ENSG00000156804.7	FBXO32	0	6	6	0.03125	0	5	5	0.0625	0	1	1	1
ENSG00000157992.12	KRTCAP3	5	1	6	0.21875	4	1	5	0.375	1	0	1	1
ENSG00000158292.6	GPR153	4	2	6	0.6875	3	2	5	1	1	0	1	1
ENSG00000159200.17	RCAN1	4	2	6	0.6875	4	0	4	0.125	0	2	2	0.5
ENSG00000159733.13	ZFYVE28	5	1	6	0.21875	4	1	5	0.375	1	0	1	1
ENSG00000160179.18	ABCG1	5	1	6	0.21875	4	1	5	0.375	1	0	1	1
ENSG00000160293.16	VAV2	4	2	6	0.6875	4	1	5	0.375	0	1	1	1
ENSG00000160325.14	CACFD1	5	1	6	0.21875	3	1	4	0.625	2	0	2	0.5
ENSG00000160360.12	GPSM1	6	0	6	0.03125	4	0	4	0.125	2	0	2	0.5
ENSG00000161011.19	SQSTM1	0	6	6	0.03125	0	5	5	0.0625	0	1	1	1
ENSG00000161533.11	ACOX1	0	6	6	0.03125	0	2	2	0.5	0	4	4	0.125
ENSG00000161980.5	POLR3K	4	2	6	0.6875	0	2	2	0.5	4	0	4	0.125
ENSG00000162396.5	PARS2	3	3	6	1	1	3	4	0.625	2	0	2	0.5
ENSG00000162433.14	AK4	2	4	6	0.6875	2	1	3	1	0	3	3	0.25
ENSG00000162650.16	ATXN7L2	6	0	6	0.03125	6	0	6	0.03125	0	0	0
ENSG00000162695.11	SLC30A7	4	2	6	0.6875	4	0	4	0.125	0	2	2	0.5
ENSG00000162772.16	ATF3	6	0	6	0.03125	6	0	6	0.03125	0	0	0
ENSG00000162775.14	RBM15	2	4	6	0.6875	2	4	6	0.6875	0	0	0
ENSG00000163249.11	CCNYL1	1	5	6	0.21875	1	1	2	1	0	4	4	0.125
ENSG00000163644.14	PPM1K	1	5	6	0.21875	1	5	6	0.21875	0	0	0
ENSG00000163794.6	UCN	6	0	6	0.03125	6	0	6	0.03125	0	0	0
ENSG00000163874.10	ZC3H12A	4	2	6	0.6875	4	1	5	0.375	0	1	1	1
ENSG00000164284.14	GRPEL2	6	0	6	0.03125	4	0	4	0.125	2	0	2	0.5
ENSG00000164300.16	SERINC5	0	6	6	0.03125	0	3	3	0.25	0	3	3	0.25
ENSG00000164308.16	ERAP2	6	0	6	0.03125	6	0	6	0.03125	0	0	0
ENSG00000164626.8	KCNK5	5	1	6	0.21875	5	1	6	0.21875	0	0	0
ENSG00000164849.9	GPR146	0	6	6	0.03125	0	6	6	0.03125	0	0	0
ENSG00000164961.15	WASHC5	0	6	6	0.03125	0	6	6	0.03125	0	0	0
ENSG00000165168.7	CYBB	1	5	6	0.21875	0	5	5	0.0625	1	0	1	1
ENSG00000165457.13	FOLR2	2	4	6	0.6875	0	4	4	0.125	2	0	2	0.5
ENSG00000165655.16	ZNF503	5	1	6	0.21875	1	1	2	1	4	0	4	0.125
ENSG00000165995.18	CACNB2	5	1	6	0.21875	5	1	6	0.21875	0	0	0
ENSG00000165997.4	ARL5B	5	1	6	0.21875	5	0	5	0.0625	0	1	1	1
ENSG00000166046.10	TCP11L2	1	5	6	0.21875	1	5	6	0.21875	0	0	0
ENSG00000166265.11	CYYR1	0	6	6	0.03125	0	6	6	0.03125	0	0	0
ENSG00000166444.18	ST5	1	5	6	0.21875	1	4	5	0.375	0	1	1	1
ENSG00000166482.11	MFAP4	6	0	6	0.03125	6	0	6	0.03125	0	0	0
ENSG00000166483.10	WEE1	3	3	6	1	3	3	6	1	0	0	0
ENSG00000166681.13	BEX3	2	4	6	0.6875	1	4	5	0.375	1	0	1	1
ENSG00000166762.16	CATSPER2	6	0	6	0.03125	5	0	5	0.0625	1	0	1	1
ENSG00000166839.16	ANKDD1A	6	0	6	0.03125	6	0	6	0.03125	0	0	0
ENSG00000166949.15	SMAD3	5	1	6	0.21875	5	0	5	0.0625	0	1	1	1
ENSG00000166986.14	MARS	6	0	6	0.03125	6	0	6	0.03125	0	0	0
ENSG00000167384.10	ZNF180	4	2	6	0.6875	1	2	3	1	3	0	3	0.25
ENSG00000167470.12	MIDN	5	1	6	0.21875	5	1	6	0.21875	0	0	0
ENSG00000167552.13	TUBA1A	1	5	6	0.21875	1	5	6	0.21875	0	0	0
ENSG00000167695.14	FAM57A	5	1	6	0.21875	4	1	5	0.375	1	0	1	1
ENSG00000168556.6	ING2	1	5	6	0.21875	1	5	6	0.21875	0	0	0
ENSG00000168906.12	MAT2A	5	1	6	0.21875	5	1	6	0.21875	0	0	0
ENSG00000169021.5	UQCRFS1	1	5	6	0.21875	0	5	5	0.0625	1	0	1	1
ENSG00000169385.2	RNASE2	0	6	6	0.03125	0	6	6	0.03125	0	0	0
ENSG00000170293.8	CMTM8	2	4	6	0.6875	2	3	5	1	0	1	1	1
ENSG00000170345.9	FOS	4	2	6	0.6875	4	2	6	0.6875	0	0	0
ENSG00000170525.19	PFKFB3	5	1	6	0.21875	5	1	6	0.21875	0	0	0
ENSG00000171045.14	TSNARE1	6	0	6	0.03125	2	0	2	0.5	4	0	4	0.125
ENSG00000171365.15	CLCN5	4	2	6	0.6875	4	2	6	0.6875	0	0	0
ENSG00000171443.6	ZNF524	4	2	6	0.6875	3	2	5	1	1	0	1	1
ENSG00000171860.4	C3AR1	0	6	6	0.03125	0	6	6	0.03125	0	0	0
ENSG00000171914.16	TLN2	0	6	6	0.03125	0	6	6	0.03125	0	0	0
ENSG00000172159.15	FRMD3	0	6	6	0.03125	0	6	6	0.03125	0	0	0
ENSG00000172216.5	CEBPB	5	1	6	0.21875	5	1	6	0.21875	0	0	0
ENSG00000172296.12	SPTLC3	2	4	6	0.6875	2	4	6	0.6875	0	0	0
ENSG00000172409.5	CLP1	3	3	6	1	0	3	3	0.25	3	0	3	0.25
ENSG00000172819.16	RARG	2	4	6	0.6875	2	3	5	1	0	1	1	1
ENSG00000172935.8	MRGPRF	2	4	6	0.6875	1	3	4	0.625	1	1	2	1
ENSG00000173269.13	MMRN2	2	4	6	0.6875	2	4	6	0.6875	0	0	0
ENSG00000173530.5	TNFRSF10D	2	4	6	0.6875	2	1	3	1	0	3	3	0.25
ENSG00000173762.7	CD7	6	0	6	0.03125	6	0	6	0.03125	0	0	0
ENSG00000173846.12	PLK3	6	0	6	0.03125	5	0	5	0.0625	1	0	1	1
ENSG00000173926.5	MARCH3	3	3	6	1	3	2	5	1	0	1	1	1
ENSG00000174125.7	TLR1	0	6	6	0.03125	0	6	6	0.03125	0	0	0
ENSG00000174151.14	CYB561D1	2	4	6	0.6875	0	4	4	0.125	2	0	2	0.5
ENSG00000174791.10	RIN1	5	1	6	0.21875	4	1	5	0.375	1	0	1	1
ENSG00000174808.11	BTC	0	6	6	0.03125	0	6	6	0.03125	0	0	0
ENSG00000175899.14	A2M	2	4	6	0.6875	2	4	6	0.6875	0	0	0
ENSG00000176022.4	B3GALT6	4	2	6	0.6875	2	2	4	1	2	0	2	0.5
ENSG00000176222.8	ZNF404	5	1	6	0.21875	5	0	5	0.0625	0	1	1	1
ENSG00000176438.12	SYNE3	0	6	6	0.03125	0	4	4	0.125	0	2	2	0.5
ENSG00000176641.10	RNF152	1	5	6	0.21875	1	0	1	1	0	5	5	0.0625
ENSG00000176845.12	METRNL	6	0	6	0.03125	5	0	5	0.0625	1	0	1	1
ENSG00000177192.13	PUS1	6	0	6	0.03125	6	0	6	0.03125	0	0	0
ENSG00000177542.10	SLC25A22	6	0	6	0.03125	5	0	5	0.0625	1	0	1	1
ENSG00000177548.12	RABEP2	6	0	6	0.03125	4	0	4	0.125	2	0	2	0.5
ENSG00000177873.12	ZNF619	1	5	6	0.21875	1	4	5	0.375	0	1	1	1
ENSG00000177946.5	CENPBD1	2	4	6	0.6875	0	4	4	0.125	2	0	2	0.5
ENSG00000177971.8	IMP3	4	2	6	0.6875	0	2	2	0.5	4	0	4	0.125
ENSG00000177981.10	ASB8	0	6	6	0.03125	0	6	6	0.03125	0	0	0
ENSG00000178075.19	GRAMD1C	1	5	6	0.21875	1	1	2	1	0	4	4	0.125
ENSG00000178343.4	SHISA3	6	0	6	0.03125	6	0	6	0.03125	0	0	0
ENSG00000178425.13	NT5DC1	0	6	6	0.03125	0	6	6	0.03125	0	0	0
ENSG00000178537.9	SLC25A20	0	6	6	0.03125	0	6	6	0.03125	0	0	0
ENSG00000178878.12	APOLD1	1	5	6	0.21875	1	1	2	1	0	4	4	0.125
ENSG00000179348.11	GATA2	2	4	6	0.6875	2	4	6	0.6875	0	0	0
ENSG00000180354.15	MTURN	1	5	6	0.21875	0	4	4	0.125	1	1	2	1
ENSG00000180370.10	PAK2	1	5	6	0.21875	1	4	5	0.375	0	1	1	1
ENSG00000181027.10	FKRP	6	0	6	0.03125	2	0	2	0.5	4	0	4	0.125
ENSG00000182158.14	CREB3L2	2	4	6	0.6875	2	2	4	1	0	2	2	0.5
ENSG00000182272.11	B4GALNT4	6	0	6	0.03125	6	0	6	0.03125	0	0	0
ENSG00000182325.10	FBXL6	6	0	6	0.03125	6	0	6	0.03125	0	0	0
ENSG00000182575.7	NXPH3	4	2	6	0.6875	1	2	3	1	3	0	3	0.25
ENSG00000182685.7	BRICD5	6	0	6	0.03125	6	0	6	0.03125	0	0	0
ENSG00000182853.11	VMO1	6	0	6	0.03125	6	0	6	0.03125	0	0	0
ENSG00000183018.8	SPNS2	2	4	6	0.6875	1	4	5	0.375	1	0	1	1
ENSG00000183155.4	RABIF	3	3	6	1	0	3	3	0.25	3	0	3	0.25
ENSG00000183426.16	NPIPA1	1	5	6	0.21875	1	1	2	1	0	4	4	0.125
ENSG00000183569.17	SERHL2	6	0	6	0.03125	6	0	6	0.03125	0	0	0
ENSG00000183833.16	MAATS1	5	1	6	0.21875	5	0	5	0.0625	0	1	1	1
ENSG00000184232.8	OAF	4	2	6	0.6875	4	1	5	0.375	0	1	1	1
ENSG00000184436.11	THAP7	4	2	6	0.6875	3	2	5	1	1	0	1	1
ENSG00000184465.15	WDR27	5	1	6	0.21875	5	1	6	0.21875	0	0	0
ENSG00000184922.13	FMNL1	5	1	6	0.21875	5	1	6	0.21875	0	0	0
ENSG00000185015.7	CA13	6	0	6	0.03125	6	0	6	0.03125	0	0	0
ENSG00000185220.11	PGBD2	5	1	6	0.21875	2	1	3	1	3	0	3	0.25
ENSG00000185324.21	CDK10	6	0	6	0.03125	5	0	5	0.0625	1	0	1	1
ENSG00000185670.7	ZBTB3	1	5	6	0.21875	1	5	6	0.21875	0	0	0
ENSG00000185864.16	NPIPB4	6	0	6	0.03125	6	0	6	0.03125	0	0	0
ENSG00000186827.10	TNFRSF4	6	0	6	0.03125	6	0	6	0.03125	0	0	0
ENSG00000187068.2	C3orf70	0	6	6	0.03125	0	3	3	0.25	0	3	3	0.25
ENSG00000187498.14	COL4A1	2	4	6	0.6875	2	2	4	1	0	2	2	0.5
ENSG00000187961.13	KLHL17	6	0	6	0.03125	5	0	5	0.0625	1	0	1	1
ENSG00000188004.9	C1orf204	1	5	6	0.21875	1	5	6	0.21875	0	0	0
ENSG00000188277.9	C15orf62	4	2	6	0.6875	3	2	5	1	1	0	1	1
ENSG00000188643.10	S100A16	2	4	6	0.6875	2	1	3	1	0	3	3	0.25
ENSG00000188732.10	FAM221A	5	1	6	0.21875	4	1	5	0.375	1	0	1	1
ENSG00000188921.13	HACD4	0	6	6	0.03125	0	6	6	0.03125	0	0	0
ENSG00000189190.9	ZNF600	0	6	6	0.03125	0	6	6	0.03125	0	0	0
ENSG00000196139.13	AKR1C3	1	5	6	0.21875	1	2	3	1	0	3	3	0.25
ENSG00000196151.10	WDSUB1	1	5	6	0.21875	0	5	5	0.0625	1	0	1	1
ENSG00000196196.2	HRCT1	0	6	6	0.03125	0	6	6	0.03125	0	0	0
ENSG00000196267.12	ZNF836	3	3	6	1	3	3	6	1	0	0	0
ENSG00000196268.11	ZNF493	5	1	6	0.21875	5	1	6	0.21875	0	0	0
ENSG00000196329.11	GIMAP5	4	2	6	0.6875	4	2	6	0.6875	0	0	0
ENSG00000196411.9	EPHB4	1	5	6	0.21875	1	5	6	0.21875	0	0	0
ENSG00000196814.14	MVB12B	0	6	6	0.03125	0	5	5	0.0625	0	1	1	1
ENSG00000197562.9	RAB40C	5	1	6	0.21875	2	1	3	1	3	0	3	0.25
ENSG00000197580.11	BCO2	6	0	6	0.03125	6	0	6	0.03125	0	0	0
ENSG00000197702.11	PARVA	0	6	6	0.03125	0	5	5	0.0625	0	1	1	1
ENSG00000197852.9	FAM212B	3	3	6	1	2	3	5	1	1	0	1	1
ENSG00000198624.12	CCDC69	1	5	6	0.21875	0	5	5	0.0625	1	0	1	1
ENSG00000198668.10	CALM1	3	3	6	1	1	3	4	0.625	2	0	2	0.5
ENSG00000198756.10	COLGALT2	4	2	6	0.6875	4	0	4	0.125	0	2	2	0.5
ENSG00000198805.11	PNP	6	0	6	0.03125	6	0	6	0.03125	0	0	0
ENSG00000198886.2	MT-ND4	1	5	6	0.21875	1	3	4	0.625	0	2	2	0.5
ENSG00000198934.4	MAGEE1	0	6	6	0.03125	0	6	6	0.03125	0	0	0
ENSG00000204179.10	PTPN20	6	0	6	0.03125	6	0	6	0.03125	0	0	0
ENSG00000204388.6	HSPA1B	6	0	6	0.03125	6	0	6	0.03125	0	0	0
ENSG00000204947.8	ZNF425	1	5	6	0.21875	1	5	6	0.21875	0	0	0
ENSG00000205085.10	FAM71F2	1	5	6	0.21875	1	2	3	1	0	3	3	0.25
ENSG00000205213.13	LGR4	1	5	6	0.21875	1	4	5	0.375	0	1	1	1
ENSG00000205362.11	MT1A	6	0	6	0.03125	6	0	6	0.03125	0	0	0
ENSG00000205795.4	CYS1	6	0	6	0.03125	6	0	6	0.03125	0	0	0
ENSG00000206561.12	COLQ	6	0	6	0.03125	6	0	6	0.03125	0	0	0
ENSG00000212907.2	MT-ND4L	0	6	6	0.03125	0	4	4	0.125	0	2	2	0.5
ENSG00000213339.8	QTRT1	6	0	6	0.03125	5	0	5	0.0625	1	0	1	1
ENSG00000213658.11	LAT	6	0	6	0.03125	6	0	6	0.03125	0	0	0
ENSG00000213694.3	S1PR3	0	6	6	0.03125	0	4	4	0.125	0	2	2	0.5
ENSG00000213809.8	KLRK1	6	0	6	0.03125	6	0	6	0.03125	0	0	0
ENSG00000214021.15	TTLL3	6	0	6	0.03125	6	0	6	0.03125	0	0	0
ENSG00000221944.6	TIGD1	3	3	6	1	3	2	5	1	0	1	1	1
ENSG00000225697.12	SLC26A6	5	1	6	0.21875	5	1	6	0.21875	0	0	0
ENSG00000227124.8	ZNF717	0	6	6	0.03125	0	1	1	1	0	5	5	0.0625
ENSG00000232653.8	GOLGA8N	2	4	6	0.6875	2	0	2	0.5	0	4	4	0.125
ENSG00000235173.6	HGH1	4	2	6	0.6875	2	2	4	1	2	0	2	0.5
ENSG00000239306.4	RBM14	3	3	6	1	3	0	3	0.25	0	3	3	0.25
ENSG00000239713.8	APOBEC3G	1	5	6	0.21875	1	1	2	1	0	4	4	0.125
ENSG00000240583.11	AQP1	3	3	6	1	3	3	6	1	0	0	0
ENSG00000241404.6	EGFL8	6	0	6	0.03125	6	0	6	0.03125	0	0	0
ENSG00000242028.6	HYPK	6	0	6	0.03125	6	0	6	0.03125	0	0	0
ENSG00000242252.1	BGLAP	5	1	6	0.21875	5	1	6	0.21875	0	0	0
ENSG00000243449.6	C4orf48	6	0	6	0.03125	3	0	3	0.25	3	0	3	0.25
ENSG00000247626.4	MARS2	5	1	6	0.21875	1	1	2	1	4	0	4	0.125
ENSG00000254206.5	NPIPB11	5	1	6	0.21875	4	1	5	0.375	1	0	1	1
ENSG00000256223.5	ZNF10	5	1	6	0.21875	5	0	5	0.0625	0	1	1	1
ENSG00000258366.7	RTEL1	6	0	6	0.03125	5	0	5	0.0625	1	0	1	1
ENSG00000258472.8	RP11-192H23.4	6	0	6	0.03125	6	0	6	0.03125	0	0	0
ENSG00000258890.6	CEP95	3	3	6	1	3	0	3	0.25	0	3	3	0.25
ENSG00000280789.1	PAGR1	4	2	6	0.6875	4	2	6	0.6875	0	0	0
ENSG00000283632.2	EXOC3L2	5	1	6	0.21875	5	1	6	0.21875	0	0	0
ENSG00000003400.14	CASP10	5	0	5	0.0625	5	0	5	0.0625	0	0	0
ENSG00000004776.12	HSPB6	3	2	5	1	3	2	5	1	0	0	0
ENSG00000005379.15	TSPOAP1	4	1	5	0.375	4	1	5	0.375	0	0	0
ENSG00000005513.9	SOX8	4	1	5	0.375	4	1	5	0.375	0	0	0
ENSG00000005801.16	ZNF195	4	1	5	0.375	4	1	5	0.375	0	0	0
ENSG00000006062.14	MAP3K14	4	1	5	0.375	3	1	4	0.625	1	0	1	1
ENSG00000007384.15	RHBDF1	3	2	5	1	3	0	3	0.25	0	2	2	0.5
ENSG00000008311.14	AASS	0	5	5	0.0625	0	4	4	0.125	0	1	1	1
ENSG00000009307.15	CSDE1	0	5	5	0.0625	0	5	5	0.0625	0	0	0
ENSG00000010165.19	METTL13	2	3	5	1	0	3	3	0.25	2	0	2	0.5
ENSG00000010318.20	PHF7	0	5	5	0.0625	0	4	4	0.125	0	1	1	1
ENSG00000011028.13	MRC2	4	1	5	0.375	4	0	4	0.125	0	1	1	1
ENSG00000011132.11	APBA3	5	0	5	0.0625	4	0	4	0.125	1	0	1	1
ENSG00000011258.15	MBTD1	0	5	5	0.0625	0	0	0		0	5	5	0.0625
ENSG00000011638.10	TMEM159	1	4	5	0.375	1	3	4	0.625	0	1	1	1
ENSG00000013503.9	POLR3B	2	3	5	1	0	3	3	0.25	2	0	2	0.5
ENSG00000014914.20	MTMR11	3	2	5	1	3	1	4	0.625	0	1	1	1
ENSG00000017797.12	RALBP1	0	5	5	0.0625	0	5	5	0.0625	0	0	0
ENSG00000020256.19	ZFP64	3	2	5	1	0	2	2	0.5	3	0	3	0.25
ENSG00000023608.4	SNAPC1	5	0	5	0.0625	5	0	5	0.0625	0	0	0
ENSG00000024422.11	EHD2	2	3	5	1	2	2	4	1	0	1	1	1
ENSG00000027869.11	SH2D2A	4	1	5	0.375	4	1	5	0.375	0	0	0
ENSG00000030419.16	IKZF2	2	3	5	1	2	1	3	1	0	2	2	0.5
ENSG00000030582.17	GRN	0	5	5	0.0625	0	4	4	0.125	0	1	1	1
ENSG00000034677.12	RNF19A	2	3	5	1	2	1	3	1	0	2	2	0.5
ENSG00000037042.8	TUBG2	5	0	5	0.0625	5	0	5	0.0625	0	0	0
ENSG00000037280.15	FLT4	5	0	5	0.0625	4	0	4	0.125	1	0	1	1
ENSG00000046889.18	PREX2	0	5	5	0.0625	0	1	1	1	0	4	4	0.125
ENSG00000047249.17	ATP6V1H	0	5	5	0.0625	0	5	5	0.0625	0	0	0
ENSG00000047634.14	SCML1	3	2	5	1	3	0	3	0.25	0	2	2	0.5
ENSG00000048471.13	SNX29	1	4	5	0.375	1	2	3	1	0	2	2	0.5
ENSG00000050344.8	NFE2L3	4	1	5	0.375	4	1	5	0.375	0	0	0
ENSG00000052795.12	FNIP2	5	0	5	0.0625	4	0	4	0.125	1	0	1	1
ENSG00000053918.15	KCNQ1	2	3	5	1	2	3	5	1	0	0	0
ENSG00000054690.13	PLEKHH1	4	1	5	0.375	3	1	4	0.625	1	0	1	1
ENSG00000055483.19	USP36	5	0	5	0.0625	5	0	5	0.0625	0	0	0
ENSG00000055609.17	KMT2C	1	4	5	0.375	1	2	3	1	0	2	2	0.5
ENSG00000055813.5	CCDC85A	3	2	5	1	2	2	4	1	1	0	1	1
ENSG00000056487.15	PHF21B	0	5	5	0.0625	0	1	1	1	0	4	4	0.125
ENSG00000056736.9	IL17RB	1	4	5	0.375	1	2	3	1	0	2	2	0.5
ENSG00000058091.16	CDK14	4	1	5	0.375	2	1	3	1	2	0	2	0.5
ENSG00000059691.11	GATB	1	4	5	0.375	1	4	5	0.375	0	0	0
ENSG00000061676.14	NCKAP1	0	5	5	0.0625	0	5	5	0.0625	0	0	0
ENSG00000063127.15	SLC6A16	5	0	5	0.0625	5	0	5	0.0625	0	0	0
ENSG00000064932.15	SBNO2	5	0	5	0.0625	5	0	5	0.0625	0	0	0
ENSG00000065308.4	TRAM2	1	4	5	0.375	1	4	5	0.375	0	0	0
ENSG00000065357.19	DGKA	3	2	5	1	2	0	2	0.5	1	2	3	1
ENSG00000065485.19	PDIA5	4	1	5	0.375	4	0	4	0.125	0	1	1	1
ENSG00000068028.17	RASSF1	5	0	5	0.0625	5	0	5	0.0625	0	0	0
ENSG00000069493.14	CLEC2D	3	2	5	1	3	0	3	0.25	0	2	2	0.5
ENSG00000069849.10	ATP1B3	4	1	5	0.375	4	1	5	0.375	0	0	0
ENSG00000070444.14	MNT	5	0	5	0.0625	1	0	1	1	4	0	4	0.125
ENSG00000071967.11	CYBRD1	0	5	5	0.0625	0	3	3	0.25	0	2	2	0.5
ENSG00000073008.14	PVR	5	0	5	0.0625	3	0	3	0.25	2	0	2	0.5
ENSG00000073417.14	PDE8A	4	1	5	0.375	4	0	4	0.125	0	1	1	1
ENSG00000073711.10	PPP2R3A	0	5	5	0.0625	0	3	3	0.25	0	2	2	0.5
ENSG00000075188.8	NUP37	1	4	5	0.375	1	4	5	0.375	0	0	0
ENSG00000076716.8	GPC4	0	5	5	0.0625	0	5	5	0.0625	0	0	0
ENSG00000077150.18	NFKB2	5	0	5	0.0625	5	0	5	0.0625	0	0	0
ENSG00000077157.21	PPP1R12B	2	3	5	1	2	3	5	1	0	0	0
ENSG00000077348.8	EXOSC5	4	1	5	0.375	1	1	2	1	3	0	3	0.25
ENSG00000077585.13	GPR137B	0	5	5	0.0625	0	4	4	0.125	0	1	1	1
ENSG00000078018.19	MAP2	2	3	5	1	1	3	4	0.625	1	0	1	1
ENSG00000078070.12	MCCC1	1	4	5	0.375	1	4	5	0.375	0	0	0
ENSG00000078804.12	TP53INP2	3	2	5	1	2	1	3	1	1	1	2	1
ENSG00000078814.15	MYH7B	4	1	5	0.375	3	1	4	0.625	1	0	1	1
ENSG00000079335.18	CDC14A	0	5	5	0.0625	0	2	2	0.5	0	3	3	0.25
ENSG00000079435.9	LIPE	3	2	5	1	2	2	4	1	1	0	1	1
ENSG00000079459.12	FDFT1	0	5	5	0.0625	0	5	5	0.0625	0	0	0
ENSG00000079462.7	PAFAH1B3	3	2	5	1	1	2	3	1	2	0	2	0.5
ENSG00000079616.12	KIF22	4	1	5	0.375	4	1	5	0.375	0	0	0
ENSG00000080298.15	RFX3	3	2	5	1	3	0	3	0.25	0	2	2	0.5
ENSG00000081320.10	STK17B	1	4	5	0.375	1	2	3	1	0	2	2	0.5
ENSG00000082213.17	C5orf22	1	4	5	0.375	0	4	4	0.125	1	0	1	1
ENSG00000082512.14	TRAF5	3	2	5	1	3	0	3	0.25	0	2	2	0.5
ENSG00000086289.11	EPDR1	0	5	5	0.0625	0	5	5	0.0625	0	0	0
ENSG00000088179.8	PTPN4	1	4	5	0.375	0	4	4	0.125	1	0	1	1
ENSG00000089060.11	SLC8B1	5	0	5	0.0625	5	0	5	0.0625	0	0	0
ENSG00000089351.14	GRAMD1A	5	0	5	0.0625	5	0	5	0.0625	0	0	0
ENSG00000089876.11	DHX32	0	5	5	0.0625	0	2	2	0.5	0	3	3	0.25
ENSG00000091140.13	DLD	0	5	5	0.0625	0	5	5	0.0625	0	0	0
ENSG00000091483.6	FH	0	5	5	0.0625	0	5	5	0.0625	0	0	0
ENSG00000095637.21	SORBS1	2	3	5	1	2	3	5	1	0	0	0
ENSG00000096092.5	TMEM14A	1	4	5	0.375	0	4	4	0.125	1	0	1	1
ENSG00000099219.13	ERMP1	2	3	5	1	1	2	3	1	1	1	2	1
ENSG00000099326.8	MZF1	5	0	5	0.0625	5	0	5	0.0625	0	0	0
ENSG00000099377.13	HSD3B7	5	0	5	0.0625	5	0	5	0.0625	0	0	0
ENSG00000099899.14	TRMT2A	5	0	5	0.0625	3	0	3	0.25	2	0	2	0.5
ENSG00000099994.10	SUSD2	0	5	5	0.0625	0	2	2	0.5	0	3	3	0.25
ENSG00000100151.15	PICK1	5	0	5	0.0625	4	0	4	0.125	1	0	1	1
ENSG00000100292.16	HMOX1	3	2	5	1	3	2	5	1	0	0	0
ENSG00000100297.15	MCM5	0	5	5	0.0625	0	5	5	0.0625	0	0	0
ENSG00000100307.12	CBX7	1	4	5	0.375	0	4	4	0.125	1	0	1	1
ENSG00000100399.15	CHADL	1	4	5	0.375	1	2	3	1	0	2	2	0.5
ENSG00000100401.19	RANGAP1	5	0	5	0.0625	5	0	5	0.0625	0	0	0
ENSG00000100445.17	SDR39U1	5	0	5	0.0625	1	0	1	1	4	0	4	0.125
ENSG00000100483.13	VCPKMT	4	1	5	0.375	4	1	5	0.375	0	0	0
ENSG00000100599.15	RIN3	2	3	5	1	2	1	3	1	0	2	2	0.5
ENSG00000100664.10	EIF5	3	2	5	1	0	2	2	0.5	3	0	3	0.25
ENSG00000100726.14	TELO2	5	0	5	0.0625	5	0	5	0.0625	0	0	0
ENSG00000100767.15	PAPLN	1	4	5	0.375	1	2	3	1	0	2	2	0.5
ENSG00000101017.13	CD40	5	0	5	0.0625	5	0	5	0.0625	0	0	0
ENSG00000101104.12	PABPC1L	5	0	5	0.0625	4	0	4	0.125	1	0	1	1
ENSG00000101265.15	RASSF2	1	4	5	0.375	1	3	4	0.625	0	1	1	1
ENSG00000101445.9	PPP1R16B	2	3	5	1	2	3	5	1	0	0	0
ENSG00000101460.12	MAP1LC3A	4	1	5	0.375	4	1	5	0.375	0	0	0
ENSG00000101945.16	SUV39H1	1	4	5	0.375	1	4	5	0.375	0	0	0
ENSG00000102780.16	DGKH	2	3	5	1	2	1	3	1	0	2	2	0.5
ENSG00000102878.16	HSF4	5	0	5	0.0625	5	0	5	0.0625	0	0	0
ENSG00000102984.14	ZNF821	2	3	5	1	1	2	3	1	1	1	2	1
ENSG00000103035.10	PSMD7	0	5	5	0.0625	0	5	5	0.0625	0	0	0
ENSG00000103061.12	SLC7A6OS	2	3	5	1	0	3	3	0.25	2	0	2	0.5
ENSG00000103196.11	CRISPLD2	4	1	5	0.375	4	1	5	0.375	0	0	0
ENSG00000103254.9	FAM173A	5	0	5	0.0625	2	0	2	0.5	3	0	3	0.25
ENSG00000103257.8	SLC7A5	5	0	5	0.0625	5	0	5	0.0625	0	0	0
ENSG00000103404.14	USP31	5	0	5	0.0625	4	0	4	0.125	1	0	1	1
ENSG00000103540.16	CCP110	4	1	5	0.375	2	1	3	1	2	0	2	0.5
ENSG00000103855.17	CD276	1	4	5	0.375	1	1	2	1	0	3	3	0.25
ENSG00000103966.10	EHD4	1	4	5	0.375	1	4	5	0.375	0	0	0
ENSG00000103994.16	ZNF106	0	5	5	0.0625	0	5	5	0.0625	0	0	0
ENSG00000104081.13	BMF	0	5	5	0.0625	0	5	5	0.0625	0	0	0
ENSG00000104419.14	NDRG1	4	1	5	0.375	4	0	4	0.125	0	1	1	1
ENSG00000104497.13	SNX16	5	0	5	0.0625	4	0	4	0.125	1	0	1	1
ENSG00000104859.14	CLASRP	5	0	5	0.0625	5	0	5	0.0625	0	0	0
ENSG00000104885.17	DOT1L	5	0	5	0.0625	5	0	5	0.0625	0	0	0
ENSG00000104897.9	SF3A2	2	3	5	1	2	0	2	0.5	0	3	3	0.25
ENSG00000104957.13	CCDC130	5	0	5	0.0625	5	0	5	0.0625	0	0	0
ENSG00000105171.9	POP4	3	2	5	1	0	2	2	0.5	3	0	3	0.25
ENSG00000105258.8	POLR2I	5	0	5	0.0625	4	0	4	0.125	1	0	1	1
ENSG00000105327.17	BBC3	5	0	5	0.0625	5	0	5	0.0625	0	0	0
ENSG00000105357.15	MYH14	1	4	5	0.375	1	4	5	0.375	0	0	0
ENSG00000105643.9	ARRDC2	4	1	5	0.375	4	0	4	0.125	0	1	1	1
ENSG00000105662.15	CRTC1	2	3	5	1	1	3	4	0.625	1	0	1	1
ENSG00000105677.11	TMEM147	3	2	5	1	0	2	2	0.5	3	0	3	0.25
ENSG00000105711.11	SCN1B	3	2	5	1	0	2	2	0.5	3	0	3	0.25
ENSG00000105717.13	PBX4	3	2	5	1	3	0	3	0.25	0	2	2	0.5
ENSG00000105810.9	CDK6	1	4	5	0.375	0	3	3	0.25	1	1	2	1
ENSG00000105974.11	CAV1	0	5	5	0.0625	0	4	4	0.125	0	1	1	1
ENSG00000106105.13	GARS	5	0	5	0.0625	5	0	5	0.0625	0	0	0
ENSG00000106278.11	PTPRZ1	2	3	5	1	2	1	3	1	0	2	2	0.5
ENSG00000106554.11	CHCHD3	1	4	5	0.375	0	4	4	0.125	1	0	1	1
ENSG00000106571.12	GLI3	0	5	5	0.0625	0	2	2	0.5	0	3	3	0.25
ENSG00000106771.12	TMEM245	0	5	5	0.0625	0	5	5	0.0625	0	0	0
ENSG00000106780.8	MEGF9	1	4	5	0.375	0	4	4	0.125	1	0	1	1
ENSG00000106948.16	AKNA	5	0	5	0.0625	5	0	5	0.0625	0	0	0
ENSG00000107099.15	DOCK8	0	5	5	0.0625	0	5	5	0.0625	0	0	0
ENSG00000107338.9	SHB	5	0	5	0.0625	5	0	5	0.0625	0	0	0
ENSG00000107738.19	VSIR	0	5	5	0.0625	0	2	2	0.5	0	3	3	0.25
ENSG00000107957.16	SH3PXD2A	2	3	5	1	1	2	3	1	1	1	2	1
ENSG00000107968.9	MAP3K8	2	3	5	1	2	2	4	1	0	1	1	1
ENSG00000108055.9	SMC3	0	5	5	0.0625	0	5	5	0.0625	0	0	0
ENSG00000108176.14	DNAJC12	5	0	5	0.0625	5	0	5	0.0625	0	0	0
ENSG00000108932.11	SLC16A6	4	1	5	0.375	4	0	4	0.125	0	1	1	1
ENSG00000109065.11	NAT9	5	0	5	0.0625	4	0	4	0.125	1	0	1	1
ENSG00000109220.10	CHIC2	5	0	5	0.0625	5	0	5	0.0625	0	0	0
ENSG00000109458.8	GAB1	1	4	5	0.375	1	2	3	1	0	2	2	0.5
ENSG00000109501.13	WFS1	0	5	5	0.0625	0	5	5	0.0625	0	0	0
ENSG00000109618.11	SEPSECS	1	4	5	0.375	1	0	1	1	0	4	4	0.125
ENSG00000109775.10	UFSP2	1	4	5	0.375	1	4	5	0.375	0	0	0
ENSG00000109920.12	FNBP4	4	1	5	0.375	4	0	4	0.125	0	1	1	1
ENSG00000110200.8	ANAPC15	0	5	5	0.0625	0	5	5	0.0625	0	0	0
ENSG00000110274.15	CEP164	5	0	5	0.0625	4	0	4	0.125	1	0	1	1
ENSG00000110315.6	RNF141	0	5	5	0.0625	0	3	3	0.25	0	2	2	0.5
ENSG00000110324.10	IL10RA	0	5	5	0.0625	0	2	2	0.5	0	3	3	0.25
ENSG00000110628.13	SLC22A18	3	2	5	1	3	2	5	1	0	0	0
ENSG00000110719.9	TCIRG1	5	0	5	0.0625	5	0	5	0.0625	0	0	0
ENSG00000110811.19	P3H3	3	2	5	1	3	2	5	1	0	0	0
ENSG00000110931.18	CAMKK2	5	0	5	0.0625	3	0	3	0.25	2	0	2	0.5
ENSG00000110955.8	ATP5B	1	4	5	0.375	0	4	4	0.125	1	0	1	1
ENSG00000111261.13	MANSC1	0	5	5	0.0625	0	5	5	0.0625	0	0	0
ENSG00000111269.2	CREBL2	2	3	5	1	1	2	3	1	1	1	2	1
ENSG00000111452.12	ADGRD1	5	0	5	0.0625	5	0	5	0.0625	0	0	0
ENSG00000111602.11	TIMELESS	2	3	5	1	2	3	5	1	0	0	0
ENSG00000111684.10	LPCAT3	0	5	5	0.0625	0	4	4	0.125	0	1	1	1
ENSG00000111716.12	LDHB	0	5	5	0.0625	0	5	5	0.0625	0	0	0
ENSG00000111845.4	PAK1IP1	4	1	5	0.375	2	1	3	1	2	0	2	0.5
ENSG00000111860.13	CEP85L	2	3	5	1	2	0	2	0.5	0	3	3	0.25
ENSG00000111911.6	HINT3	0	5	5	0.0625	0	3	3	0.25	0	2	2	0.5
ENSG00000111912.19	NCOA7	5	0	5	0.0625	4	0	4	0.125	1	0	1	1
ENSG00000112029.9	FBXO5	5	0	5	0.0625	0	0	0		5	0	5	0.0625
ENSG00000112210.11	RAB23	3	2	5	1	3	2	5	1	0	0	0
ENSG00000112294.12	ALDH5A1	0	5	5	0.0625	0	4	4	0.125	0	1	1	1
ENSG00000112414.14	ADGRG6	2	3	5	1	2	3	5	1	0	0	0
ENSG00000112541.13	PDE10A	1	4	5	0.375	1	1	2	1	0	3	3	0.25
ENSG00000112561.17	TFEB	3	2	5	1	3	1	4	0.625	0	1	1	1
ENSG00000112562.18	SMOC2	4	1	5	0.375	4	1	5	0.375	0	0	0
ENSG00000112759.16	SLC29A1	3	2	5	1	2	2	4	1	1	0	1	1
ENSG00000112782.15	CLIC5	1	4	5	0.375	1	4	5	0.375	0	0	0
ENSG00000112893.9	MAN2A1	1	4	5	0.375	1	4	5	0.375	0	0	0
ENSG00000112992.16	NNT	1	4	5	0.375	0	4	4	0.125	1	0	1	1
ENSG00000113296.14	THBS4	3	2	5	1	3	1	4	0.625	0	1	1	1
ENSG00000113657.12	DPYSL3	2	3	5	1	2	1	3	1	0	2	2	0.5
ENSG00000113810.15	SMC4	1	4	5	0.375	1	4	5	0.375	0	0	0
ENSG00000114126.17	TFDP2	2	3	5	1	2	3	5	1	0	0	0
ENSG00000114423.18	CBLB	2	3	5	1	2	0	2	0.5	0	3	3	0.25
ENSG00000114480.12	GBE1	3	2	5	1	3	2	5	1	0	0	0
ENSG00000114767.6	RRP9	5	0	5	0.0625	2	0	2	0.5	3	0	3	0.25
ENSG00000115129.13	TP53I3	5	0	5	0.0625	5	0	5	0.0625	0	0	0
ENSG00000115165.9	CYTIP	5	0	5	0.0625	5	0	5	0.0625	0	0	0
ENSG00000115226.9	FNDC4	4	1	5	0.375	4	1	5	0.375	0	0	0
ENSG00000115461.4	IGFBP5	2	3	5	1	1	3	4	0.625	1	0	1	1
ENSG00000115539.13	PDCL3	0	5	5	0.0625	0	5	5	0.0625	0	0	0
ENSG00000115540.14	MOB4	2	3	5	1	0	3	3	0.25	2	0	2	0.5
ENSG00000115541.10	HSPE1	5	0	5	0.0625	5	0	5	0.0625	0	0	0
ENSG00000115596.3	WNT6	0	5	5	0.0625	0	5	5	0.0625	0	0	0
ENSG00000116106.11	EPHA4	2	3	5	1	1	3	4	0.625	1	0	1	1
ENSG00000116117.17	PARD3B	1	4	5	0.375	1	2	3	1	0	2	2	0.5
ENSG00000116396.14	KCNC4	0	5	5	0.0625	0	5	5	0.0625	0	0	0
ENSG00000116675.15	DNAJC6	3	2	5	1	1	2	3	1	2	0	2	0.5
ENSG00000116679.15	IVNS1ABP	5	0	5	0.0625	4	0	4	0.125	1	0	1	1
ENSG00000116701.14	NCF2	1	4	5	0.375	1	3	4	0.625	0	1	1	1
ENSG00000116717.11	GADD45A	3	2	5	1	3	2	5	1	0	0	0
ENSG00000116984.12	MTR	0	5	5	0.0625	0	4	4	0.125	0	1	1	1
ENSG00000117139.16	KDM5B	1	4	5	0.375	1	1	2	1	0	3	3	0.25
ENSG00000117143.13	UAP1	5	0	5	0.0625	5	0	5	0.0625	0	0	0
ENSG00000117266.15	CDK18	5	0	5	0.0625	4	0	4	0.125	1	0	1	1
ENSG00000117461.14	PIK3R3	3	2	5	1	3	2	5	1	0	0	0
ENSG00000117569.18	PTBP2	3	2	5	1	3	1	4	0.625	0	1	1	1
ENSG00000117616.17	RSRP1	4	1	5	0.375	4	1	5	0.375	0	0	0
ENSG00000118162.13	KPTN	5	0	5	0.0625	4	0	4	0.125	1	0	1	1
ENSG00000118257.16	NRP2	0	5	5	0.0625	0	3	3	0.25	0	2	2	0.5
ENSG00000118496.4	FBXO30	0	5	5	0.0625	0	3	3	0.25	0	2	2	0.5
ENSG00000118922.17	KLF12	1	4	5	0.375	1	2	3	1	0	2	2	0.5
ENSG00000118971.7	CCND2	4	1	5	0.375	4	0	4	0.125	0	1	1	1
ENSG00000119314.15	PTBP3	1	4	5	0.375	1	0	1	1	0	4	4	0.125
ENSG00000119655.10	NPC2	1	4	5	0.375	1	4	5	0.375	0	0	0
ENSG00000119699.7	TGFB3	4	1	5	0.375	3	0	3	0.25	1	1	2	1
ENSG00000119862.12	LGALSL	2	3	5	1	2	3	5	1	0	0	0
ENSG00000119927.13	GPAM	1	4	5	0.375	1	4	5	0.375	0	0	0
ENSG00000120318.15	ARAP3	5	0	5	0.0625	5	0	5	0.0625	0	0	0
ENSG00000120727.12	PAIP2	2	3	5	1	1	3	4	0.625	1	0	1	1
ENSG00000121310.16	ECHDC2	3	2	5	1	3	1	4	0.625	0	1	1	1
ENSG00000122176.10	FMOD	4	1	5	0.375	3	1	4	0.625	1	0	1	1
ENSG00000122674.11	CCZ1	4	1	5	0.375	4	0	4	0.125	0	1	1	1
ENSG00000122694.15	GLIPR2	2	3	5	1	1	2	3	1	1	1	2	1
ENSG00000123096.11	SSPN	2	3	5	1	2	2	4	1	0	1	1	1
ENSG00000123104.11	ITPR2	2	3	5	1	2	0	2	0.5	0	3	3	0.25
ENSG00000123342.15	MMP19	4	1	5	0.375	4	1	5	0.375	0	0	0
ENSG00000123395.14	ATG101	5	0	5	0.0625	0	0	0		5	0	5	0.0625
ENSG00000123416.15	TUBA1B	3	2	5	1	2	2	4	1	1	0	1	1
ENSG00000123545.5	NDUFAF4	3	2	5	1	1	2	3	1	2	0	2	0.5
ENSG00000123560.13	PLP1	2	3	5	1	1	2	3	1	1	1	2	1
ENSG00000123689.5	G0S2	5	0	5	0.0625	5	0	5	0.0625	0	0	0
ENSG00000123989.13	CHPF	5	0	5	0.0625	5	0	5	0.0625	0	0	0
ENSG00000124177.14	CHD6	2	3	5	1	2	2	4	1	0	1	1	1
ENSG00000124216.3	SNAI1	2	3	5	1	2	3	5	1	0	0	0
ENSG00000124249.6	KCNK15	5	0	5	0.0625	5	0	5	0.0625	0	0	0
ENSG00000124733.3	MEA1	4	1	5	0.375	0	1	1	1	4	0	4	0.125
ENSG00000124788.17	ATXN1	2	3	5	1	2	1	3	1	0	2	2	0.5
ENSG00000125037.12	EMC3	0	5	5	0.0625	0	5	5	0.0625	0	0	0
ENSG00000125148.6	MT2A	4	1	5	0.375	4	1	5	0.375	0	0	0
ENSG00000125454.11	SLC25A19	5	0	5	0.0625	3	0	3	0.25	2	0	2	0.5
ENSG00000125510.15	OPRL1	4	1	5	0.375	0	1	1	1	4	0	4	0.125
ENSG00000125772.12	GPCPD1	5	0	5	0.0625	5	0	5	0.0625	0	0	0
ENSG00000125810.9	CD93	2	3	5	1	2	3	5	1	0	0	0
ENSG00000125844.15	RRBP1	3	2	5	1	3	0	3	0.25	0	2	2	0.5
ENSG00000126947.12	ARMCX1	0	5	5	0.0625	0	5	5	0.0625	0	0	0
ENSG00000127191.17	TRAF2	5	0	5	0.0625	4	0	4	0.125	1	0	1	1
ENSG00000127337.6	YEATS4	1	4	5	0.375	1	4	5	0.375	0	0	0
ENSG00000127399.14	LRRC61	5	0	5	0.0625	5	0	5	0.0625	0	0	0
ENSG00000127415.12	IDUA	5	0	5	0.0625	5	0	5	0.0625	0	0	0
ENSG00000127578.6	WFIKKN1	0	5	5	0.0625	0	5	5	0.0625	0	0	0
ENSG00000127774.6	EMC6	4	1	5	0.375	1	1	2	1	3	0	3	0.25
ENSG00000127951.6	FGL2	3	2	5	1	2	2	4	1	1	0	1	1
ENSG00000127989.13	MTERF1	4	1	5	0.375	2	1	3	1	2	0	2	0.5
ENSG00000128000.15	ZNF780B	5	0	5	0.0625	5	0	5	0.0625	0	0	0
ENSG00000128016.5	ZFP36	5	0	5	0.0625	5	0	5	0.0625	0	0	0
ENSG00000128039.10	SRD5A3	0	5	5	0.0625	0	5	5	0.0625	0	0	0
ENSG00000128245.14	YWHAH	4	1	5	0.375	2	1	3	1	2	0	2	0.5
ENSG00000128274.15	A4GALT	4	1	5	0.375	4	0	4	0.125	0	1	1	1
ENSG00000128512.20	DOCK4	3	2	5	1	3	1	4	0.625	0	1	1	1
ENSG00000128594.7	LRRC4	2	3	5	1	0	3	3	0.25	2	0	2	0.5
ENSG00000128626.11	MRPS12	3	2	5	1	0	2	2	0.5	3	0	3	0.25
ENSG00000129515.18	SNX6	0	5	5	0.0625	0	4	4	0.125	0	1	1	1
ENSG00000129521.13	EGLN3	3	2	5	1	3	1	4	0.625	0	1	1	1
ENSG00000129749.3	CHRNA10	5	0	5	0.0625	5	0	5	0.0625	0	0	0
ENSG00000129757.12	CDKN1C	1	4	5	0.375	1	3	4	0.625	0	1	1	1
ENSG00000130150.11	MOSPD2	4	1	5	0.375	4	1	5	0.375	0	0	0
ENSG00000130312.6	MRPL34	4	1	5	0.375	0	1	1	1	4	0	4	0.125
ENSG00000130413.15	STK33	1	4	5	0.375	1	2	3	1	0	2	2	0.5
ENSG00000130522.5	JUND	5	0	5	0.0625	5	0	5	0.0625	0	0	0
ENSG00000130649.9	CYP2E1	4	1	5	0.375	4	1	5	0.375	0	0	0
ENSG00000130810.19	PPAN	5	0	5	0.0625	2	0	2	0.5	3	0	3	0.25
ENSG00000131149.18	GSE1	2	3	5	1	2	3	5	1	0	0	0
ENSG00000131242.17	RAB11FIP4	2	3	5	1	0	3	3	0.25	2	0	2	0.5
ENSG00000131759.17	RARA	5	0	5	0.0625	5	0	5	0.0625	0	0	0
ENSG00000131844.15	MCCC2	0	5	5	0.0625	0	1	1	1	0	4	4	0.125
ENSG00000131941.7	RHPN2	1	4	5	0.375	1	1	2	1	0	3	3	0.25
ENSG00000132196.13	HSD17B7	4	1	5	0.375	4	0	4	0.125	0	1	1	1
ENSG00000132199.18	ENOSF1	2	3	5	1	2	0	2	0.5	0	3	3	0.25
ENSG00000132294.14	EFR3A	1	4	5	0.375	0	4	4	0.125	1	0	1	1
ENSG00000132313.14	MRPL35	1	4	5	0.375	0	4	4	0.125	1	0	1	1
ENSG00000132405.18	TBC1D14	0	5	5	0.0625	0	5	5	0.0625	0	0	0
ENSG00000132467.3	UTP3	1	4	5	0.375	0	4	4	0.125	1	0	1	1
ENSG00000132535.18	DLG4	5	0	5	0.0625	3	0	3	0.25	2	0	2	0.5
ENSG00000132603.13	NIP7	4	1	5	0.375	2	1	3	1	2	0	2	0.5
ENSG00000132622.10	HSPA12B	4	1	5	0.375	4	1	5	0.375	0	0	0
ENSG00000132635.16	PCED1A	5	0	5	0.0625	5	0	5	0.0625	0	0	0
ENSG00000132680.10	KIAA0907	3	2	5	1	3	0	3	0.25	0	2	2	0.5
ENSG00000132842.13	AP3B1	0	5	5	0.0625	0	4	4	0.125	0	1	1	1
ENSG00000134013.15	LOXL2	2	3	5	1	2	3	5	1	0	0	0
ENSG00000134042.12	MRO	0	5	5	0.0625	0	0	0		0	5	5	0.0625
ENSG00000134202.10	GSTM3	3	2	5	1	3	1	4	0.625	0	1	1	1
ENSG00000134242.15	PTPN22	5	0	5	0.0625	5	0	5	0.0625	0	0	0
ENSG00000134243.11	SORT1	0	5	5	0.0625	0	5	5	0.0625	0	0	0
ENSG00000134291.11	TMEM106C	2	3	5	1	2	3	5	1	0	0	0
ENSG00000134326.11	CMPK2	1	4	5	0.375	1	4	5	0.375	0	0	0
ENSG00000134333.13	LDHA	3	2	5	1	2	2	4	1	1	0	1	1
ENSG00000134490.13	TMEM241	5	0	5	0.0625	5	0	5	0.0625	0	0	0
ENSG00000134532.15	SOX5	2	3	5	1	2	1	3	1	0	2	2	0.5
ENSG00000134684.10	YARS	4	1	5	0.375	4	1	5	0.375	0	0	0
ENSG00000134853.11	PDGFRA	1	4	5	0.375	1	2	3	1	0	2	2	0.5
ENSG00000134917.9	ADAMTS8	3	2	5	1	1	2	3	1	2	0	2	0.5
ENSG00000134982.16	APC	0	5	5	0.0625	0	5	5	0.0625	0	0	0
ENSG00000135049.15	AGTPBP1	2	3	5	1	1	2	3	1	1	1	2	1
ENSG00000135407.10	AVIL	5	0	5	0.0625	4	0	4	0.125	1	0	1	1
ENSG00000135643.4	KCNMB4	5	0	5	0.0625	5	0	5	0.0625	0	0	0
ENSG00000135919.12	SERPINE2	3	2	5	1	3	0	3	0.25	0	2	2	0.5
ENSG00000136143.14	SUCLA2	2	3	5	1	0	3	3	0.25	2	0	2	0.5
ENSG00000136153.19	LMO7	1	4	5	0.375	1	4	5	0.375	0	0	0
ENSG00000136158.11	SPRY2	4	1	5	0.375	3	1	4	0.625	1	0	1	1
ENSG00000136367.13	ZFHX2	5	0	5	0.0625	2	0	2	0.5	3	0	3	0.25
ENSG00000136425.12	CIB2	5	0	5	0.0625	4	0	4	0.125	1	0	1	1
ENSG00000136463.7	TACO1	2	3	5	1	0	3	3	0.25	2	0	2	0.5
ENSG00000136999.4	NOV	4	1	5	0.375	1	1	2	1	3	0	3	0.25
ENSG00000137040.9	RANBP6	4	1	5	0.375	2	1	3	1	2	0	2	0.5
ENSG00000137070.17	IL11RA	5	0	5	0.0625	5	0	5	0.0625	0	0	0
ENSG00000137094.14	DNAJB5	4	1	5	0.375	4	1	5	0.375	0	0	0
ENSG00000137124.7	ALDH1B1	2	3	5	1	2	3	5	1	0	0	0
ENSG00000137145.20	DENND4C	0	5	5	0.0625	0	5	5	0.0625	0	0	0
ENSG00000137168.7	PPIL1	3	2	5	1	3	2	5	1	0	0	0
ENSG00000137285.9	TUBB2B	1	4	5	0.375	1	1	2	1	0	3	3	0.25
ENSG00000137460.8	FHDC1	4	1	5	0.375	3	1	4	0.625	1	0	1	1
ENSG00000137573.13	SULF1	4	1	5	0.375	3	0	3	0.25	1	1	2	1
ENSG00000137642.12	SORL1	0	5	5	0.0625	0	5	5	0.0625	0	0	0
ENSG00000137857.17	DUOX1	4	1	5	0.375	4	1	5	0.375	0	0	0
ENSG00000138073.13	PREB	5	0	5	0.0625	3	0	3	0.25	2	0	2	0.5
ENSG00000138081.20	FBXO11	0	5	5	0.0625	0	5	5	0.0625	0	0	0
ENSG00000138092.10	CENPO	4	1	5	0.375	4	1	5	0.375	0	0	0
ENSG00000138246.15	DNAJC13	0	5	5	0.0625	0	5	5	0.0625	0	0	0
ENSG00000138399.17	FASTKD1	3	2	5	1	2	2	4	1	1	0	1	1
ENSG00000138442.9	WDR12	3	2	5	1	0	2	2	0.5	3	0	3	0.25
ENSG00000138606.19	SHF	4	1	5	0.375	3	1	4	0.625	1	0	1	1
ENSG00000138621.11	PPCDC	2	3	5	1	2	0	2	0.5	0	3	3	0.25
ENSG00000139168.7	ZCRB1	0	5	5	0.0625	0	5	5	0.0625	0	0	0
ENSG00000139180.10	NDUFA9	0	5	5	0.0625	0	5	5	0.0625	0	0	0
ENSG00000139291.13	TMEM19	1	4	5	0.375	0	4	4	0.125	1	0	1	1
ENSG00000139636.15	LMBR1L	5	0	5	0.0625	5	0	5	0.0625	0	0	0
ENSG00000139668.8	WDFY2	1	4	5	0.375	1	0	1	1	0	4	4	0.125
ENSG00000140398.13	NEIL1	5	0	5	0.0625	4	0	4	0.125	1	0	1	1
ENSG00000140416.19	TPM1	0	5	5	0.0625	0	5	5	0.0625	0	0	0
ENSG00000140691.16	ARMC5	3	2	5	1	2	2	4	1	1	0	1	1
ENSG00000140876.11	NUDT7	1	4	5	0.375	1	3	4	0.625	0	1	1	1
ENSG00000140983.13	RHOT2	5	0	5	0.0625	4	0	4	0.125	1	0	1	1
ENSG00000141086.17	CTRL	5	0	5	0.0625	5	0	5	0.0625	0	0	0
ENSG00000141736.13	ERBB2	2	3	5	1	2	1	3	1	0	2	2	0.5
ENSG00000141753.6	IGFBP4	5	0	5	0.0625	5	0	5	0.0625	0	0	0
ENSG00000141873.10	SLC39A3	3	2	5	1	1	2	3	1	2	0	2	0.5
ENSG00000141933.9	TPGS1	3	2	5	1	0	1	1	1	3	1	4	0.625
ENSG00000142173.14	COL6A2	5	0	5	0.0625	5	0	5	0.0625	0	0	0
ENSG00000142871.16	CYR61	3	2	5	1	3	2	5	1	0	0	0
ENSG00000142875.19	PRKACB	1	4	5	0.375	0	4	4	0.125	1	0	1	1
ENSG00000142920.16	AZIN2	4	1	5	0.375	4	1	5	0.375	0	0	0
ENSG00000143190.21	POU2F1	1	4	5	0.375	1	2	3	1	0	2	2	0.5
ENSG00000143333.6	RGS16	4	1	5	0.375	4	1	5	0.375	0	0	0
ENSG00000143382.14	ADAMTSL4	5	0	5	0.0625	5	0	5	0.0625	0	0	0
ENSG00000143384.12	MCL1	2	3	5	1	2	1	3	1	0	2	2	0.5
ENSG00000143412.9	ANXA9	1	4	5	0.375	1	3	4	0.625	0	1	1	1
ENSG00000143442.21	POGZ	5	0	5	0.0625	5	0	5	0.0625	0	0	0
ENSG00000143458.11	GABPB2	4	1	5	0.375	4	1	5	0.375	0	0	0
ENSG00000143641.9	GALNT2	0	5	5	0.0625	0	2	2	0.5	0	3	3	0.25
ENSG00000143772.9	ITPKB	3	2	5	1	3	2	5	1	0	0	0
ENSG00000143799.12	PARP1	0	5	5	0.0625	0	5	5	0.0625	0	0	0
ENSG00000143850.13	PLEKHA6	3	2	5	1	3	2	5	1	0	0	0
ENSG00000144357.16	UBR3	1	4	5	0.375	0	4	4	0.125	1	0	1	1
ENSG00000144746.6	ARL6IP5	3	2	5	1	0	2	2	0.5	3	0	3	0.25
ENSG00000144749.13	LRIG1	0	5	5	0.0625	0	3	3	0.25	0	2	2	0.5
ENSG00000144802.11	NFKBIZ	4	1	5	0.375	4	0	4	0.125	0	1	1	1
ENSG00000144843.11	ADPRH	2	3	5	1	2	2	4	1	0	1	1	1
ENSG00000144908.13	ALDH1L1	0	5	5	0.0625	0	3	3	0.25	0	2	2	0.5
ENSG00000145723.16	GIN1	2	3	5	1	2	2	4	1	0	1	1	1
ENSG00000146072.6	TNFRSF21	4	1	5	0.375	4	1	5	0.375	0	0	0
ENSG00000146085.7	MUT	0	5	5	0.0625	0	3	3	0.25	0	2	2	0.5
ENSG00000146122.16	DAAM2	1	4	5	0.375	0	3	3	0.25	1	1	2	1
ENSG00000146476.10	ARMT1	1	4	5	0.375	0	4	4	0.125	1	0	1	1
ENSG00000147010.17	SH3KBP1	0	5	5	0.0625	0	5	5	0.0625	0	0	0
ENSG00000147224.10	PRPS1	3	2	5	1	2	2	4	1	1	0	1	1
ENSG00000147394.18	ZNF185	0	5	5	0.0625	0	4	4	0.125	0	1	1	1
ENSG00000147408.14	CSGALNACT1	1	4	5	0.375	1	4	5	0.375	0	0	0
ENSG00000147592.8	LACTB2	1	4	5	0.375	0	4	4	0.125	1	0	1	1
ENSG00000148288.11	GBGT1	5	0	5	0.0625	4	0	4	0.125	1	0	1	1
ENSG00000148399.12	DPH7	5	0	5	0.0625	5	0	5	0.0625	0	0	0
ENSG00000149218.4	ENDOD1	0	5	5	0.0625	0	4	4	0.125	0	1	1	1
ENSG00000149260.15	CAPN5	1	4	5	0.375	1	0	1	1	0	4	4	0.125
ENSG00000149294.16	NCAM1	2	3	5	1	2	3	5	1	0	0	0
ENSG00000149541.9	B3GAT3	5	0	5	0.0625	5	0	5	0.0625	0	0	0
ENSG00000149591.16	TAGLN	1	4	5	0.375	1	2	3	1	0	2	2	0.5
ENSG00000149633.11	KIAA1755	4	1	5	0.375	4	1	5	0.375	0	0	0
ENSG00000150093.18	ITGB1	1	4	5	0.375	1	4	5	0.375	0	0	0
ENSG00000150782.11	IL18	3	2	5	1	3	2	5	1	0	0	0
ENSG00000151014.5	NOCT	5	0	5	0.0625	5	0	5	0.0625	0	0	0
ENSG00000151151.5	IPMK	5	0	5	0.0625	5	0	5	0.0625	0	0	0
ENSG00000151208.16	DLG5	2	3	5	1	2	2	4	1	0	1	1	1
ENSG00000151689.12	INPP1	1	4	5	0.375	1	2	3	1	0	2	2	0.5
ENSG00000151726.13	ACSL1	3	2	5	1	3	2	5	1	0	0	0
ENSG00000152223.12	EPG5	2	3	5	1	2	2	4	1	0	1	1	1
ENSG00000152284.4	TCF7L1	0	5	5	0.0625	0	3	3	0.25	0	2	2	0.5
ENSG00000152527.13	PLEKHH2	0	5	5	0.0625	0	3	3	0.25	0	2	2	0.5
ENSG00000152782.16	PANK1	2	3	5	1	1	3	4	0.625	1	0	1	1
ENSG00000152784.15	PRDM8	2	3	5	1	2	3	5	1	0	0	0
ENSG00000153310.19	FAM49B	3	2	5	1	2	2	4	1	1	0	1	1
ENSG00000153982.10	GDPD1	2	3	5	1	0	3	3	0.25	2	0	2	0.5
ENSG00000154127.9	UBASH3B	1	4	5	0.375	1	4	5	0.375	0	0	0
ENSG00000154229.11	PRKCA	0	5	5	0.0625	0	2	2	0.5	0	3	3	0.25
ENSG00000154309.8	DISP1	2	3	5	1	2	2	4	1	0	1	1	1
ENSG00000154310.16	TNIK	1	4	5	0.375	1	4	5	0.375	0	0	0
ENSG00000154359.12	LONRF1	5	0	5	0.0625	5	0	5	0.0625	0	0	0
ENSG00000154518.9	ATP5G3	0	5	5	0.0625	0	5	5	0.0625	0	0	0
ENSG00000154553.13	PDLIM3	3	2	5	1	3	1	4	0.625	0	1	1	1
ENSG00000154642.10	C21orf91	1	4	5	0.375	1	3	4	0.625	0	1	1	1
ENSG00000154710.16	RABGEF1	2	3	5	1	2	3	5	1	0	0	0
ENSG00000155066.15	PROM2	5	0	5	0.0625	5	0	5	0.0625	0	0	0
ENSG00000155090.14	KLF10	2	3	5	1	1	3	4	0.625	1	0	1	1
ENSG00000155465.18	SLC7A7	0	5	5	0.0625	0	5	5	0.0625	0	0	0
ENSG00000155792.9	DEPTOR	3	2	5	1	1	2	3	1	2	0	2	0.5
ENSG00000156042.17	CFAP70	4	1	5	0.375	4	0	4	0.125	0	1	1	1
ENSG00000156049.6	GNA14	2	3	5	1	2	0	2	0.5	0	3	3	0.25
ENSG00000156469.8	MTERF3	1	4	5	0.375	1	4	5	0.375	0	0	0
ENSG00000156515.21	HK1	0	5	5	0.0625	0	5	5	0.0625	0	0	0
ENSG00000156642.16	NPTN	2	3	5	1	0	3	3	0.25	2	0	2	0.5
ENSG00000156675.15	RAB11FIP1	0	5	5	0.0625	0	5	5	0.0625	0	0	0
ENSG00000157077.14	ZFYVE9	1	4	5	0.375	0	4	4	0.125	1	0	1	1
ENSG00000157181.15	C1orf27	0	5	5	0.0625	0	1	1	1	0	4	4	0.125
ENSG00000157216.15	SSBP3	4	1	5	0.375	3	1	4	0.625	1	0	1	1
ENSG00000157985.18	AGAP1	0	5	5	0.0625	0	5	5	0.0625	0	0	0
ENSG00000158373.8	HIST1H2BD	5	0	5	0.0625	5	0	5	0.0625	0	0	0
ENSG00000158483.15	FAM86C1	4	1	5	0.375	3	1	4	0.625	1	0	1	1
ENSG00000158710.14	TAGLN2	5	0	5	0.0625	5	0	5	0.0625	0	0	0
ENSG00000158792.15	SPATA2L	4	1	5	0.375	1	1	2	1	3	0	3	0.25
ENSG00000158805.11	ZNF276	5	0	5	0.0625	4	0	4	0.125	1	0	1	1
ENSG00000158828.7	PINK1	0	5	5	0.0625	0	5	5	0.0625	0	0	0
ENSG00000158859.9	ADAMTS4	4	1	5	0.375	4	0	4	0.125	0	1	1	1
ENSG00000159110.19	IFNAR2	1	4	5	0.375	1	4	5	0.375	0	0	0
ENSG00000159189.11	C1QC	0	5	5	0.0625	0	5	5	0.0625	0	0	0
ENSG00000159363.17	ATP13A2	4	1	5	0.375	3	1	4	0.625	1	0	1	1
ENSG00000159399.9	HK2	5	0	5	0.0625	5	0	5	0.0625	0	0	0
ENSG00000160050.14	CCDC28B	3	2	5	1	1	2	3	1	2	0	2	0.5
ENSG00000160055.19	TMEM234	5	0	5	0.0625	5	0	5	0.0625	0	0	0
ENSG00000160200.17	CBS	0	5	5	0.0625	0	3	3	0.25	0	2	2	0.5
ENSG00000160271.14	RALGDS	4	1	5	0.375	4	1	5	0.375	0	0	0
ENSG00000160703.15	NLRX1	0	5	5	0.0625	0	3	3	0.25	0	2	2	0.5
ENSG00000160818.16	GPATCH4	5	0	5	0.0625	3	0	3	0.25	2	0	2	0.5
ENSG00000160888.6	IER2	2	3	5	1	2	3	5	1	0	0	0
ENSG00000161551.14	ZNF577	4	1	5	0.375	4	1	5	0.375	0	0	0
ENSG00000161860.7	SYCE2	5	0	5	0.0625	5	0	5	0.0625	0	0	0
ENSG00000161940.10	BCL6B	4	1	5	0.375	4	1	5	0.375	0	0	0
ENSG00000161996.18	WDR90	5	0	5	0.0625	5	0	5	0.0625	0	0	0
ENSG00000162063.12	CCNF	2	3	5	1	2	3	5	1	0	0	0
ENSG00000162377.5	COA7	3	2	5	1	1	2	3	1	2	0	2	0.5
ENSG00000162444.11	RBP7	2	3	5	1	1	2	3	1	1	1	2	1
ENSG00000162496.8	DHRS3	4	1	5	0.375	4	0	4	0.125	0	1	1	1
ENSG00000162738.5	VANGL2	1	4	5	0.375	1	1	2	1	0	3	3	0.25
ENSG00000162783.10	IER5	5	0	5	0.0625	5	0	5	0.0625	0	0	0
ENSG00000162881.6	OXER1	4	1	5	0.375	4	1	5	0.375	0	0	0
ENSG00000162885.12	B3GALNT2	1	4	5	0.375	0	4	4	0.125	1	0	1	1
ENSG00000163083.5	INHBB	4	1	5	0.375	4	1	5	0.375	0	0	0
ENSG00000163162.8	RNF149	3	2	5	1	3	0	3	0.25	0	2	2	0.5
ENSG00000163319.10	MRPS18C	0	5	5	0.0625	0	5	5	0.0625	0	0	0
ENSG00000163431.12	LMOD1	0	5	5	0.0625	0	2	2	0.5	0	3	3	0.25
ENSG00000163513.17	TGFBR2	1	4	5	0.375	1	4	5	0.375	0	0	0
ENSG00000163517.14	HDAC11	0	5	5	0.0625	0	4	4	0.125	0	1	1	1
ENSG00000163545.8	NUAK2	2	3	5	1	2	3	5	1	0	0	0
ENSG00000163563.7	MNDA	0	5	5	0.0625	0	5	5	0.0625	0	0	0
ENSG00000163633.10	C4orf36	2	3	5	1	2	3	5	1	0	0	0
ENSG00000163635.17	ATXN7	4	1	5	0.375	4	0	4	0.125	0	1	1	1
ENSG00000163638.13	ADAMTS9	5	0	5	0.0625	5	0	5	0.0625	0	0	0
ENSG00000163754.17	GYG1	0	5	5	0.0625	0	3	3	0.25	0	2	2	0.5
ENSG00000163755.8	HPS3	0	5	5	0.0625	0	5	5	0.0625	0	0	0
ENSG00000163795.13	ZNF513	5	0	5	0.0625	3	0	3	0.25	2	0	2	0.5
ENSG00000163959.9	SLC51A	5	0	5	0.0625	4	0	4	0.125	1	0	1	1
ENSG00000163975.11	MELTF	5	0	5	0.0625	2	0	2	0.5	3	0	3	0.25
ENSG00000164039.14	BDH2	0	5	5	0.0625	0	2	2	0.5	0	3	3	0.25
ENSG00000164056.10	SPRY1	4	1	5	0.375	4	0	4	0.125	0	1	1	1
ENSG00000164088.17	PPM1M	0	5	5	0.0625	0	2	2	0.5	0	3	3	0.25
ENSG00000164111.14	ANXA5	0	5	5	0.0625	0	4	4	0.125	0	1	1	1
ENSG00000164221.12	CCDC112	0	5	5	0.0625	0	5	5	0.0625	0	0	0
ENSG00000164318.17	EGFLAM	5	0	5	0.0625	5	0	5	0.0625	0	0	0
ENSG00000164330.16	EBF1	2	3	5	1	2	2	4	1	0	1	1	1
ENSG00000164366.3	CCDC127	4	1	5	0.375	0	1	1	1	4	0	4	0.125
ENSG00000164465.18	DCBLD1	5	0	5	0.0625	4	0	4	0.125	1	0	1	1
ENSG00000164543.5	STK17A	2	3	5	1	2	0	2	0.5	0	3	3	0.25
ENSG00000164611.12	PTTG1	5	0	5	0.0625	5	0	5	0.0625	0	0	0
ENSG00000164659.14	KIAA1324L	1	4	5	0.375	0	4	4	0.125	1	0	1	1
ENSG00000164776.9	PHKG1	4	1	5	0.375	4	1	5	0.375	0	0	0
ENSG00000164897.12	TMUB1	5	0	5	0.0625	4	0	4	0.125	1	0	1	1
ENSG00000165046.12	LETM2	3	2	5	1	2	0	2	0.5	1	2	3	1
ENSG00000165175.15	MID1IP1	3	2	5	1	3	2	5	1	0	0	0
ENSG00000165244.6	ZNF367	0	5	5	0.0625	0	3	3	0.25	0	2	2	0.5
ENSG00000165272.14	AQP3	2	3	5	1	2	3	5	1	0	0	0
ENSG00000165629.19	ATP5C1	0	5	5	0.0625	0	5	5	0.0625	0	0	0
ENSG00000165757.8	KIAA1462	2	3	5	1	2	3	5	1	0	0	0
ENSG00000165802.21	NSMF	5	0	5	0.0625	5	0	5	0.0625	0	0	0
ENSG00000165806.19	CASP7	5	0	5	0.0625	5	0	5	0.0625	0	0	0
ENSG00000165821.11	SALL2	1	4	5	0.375	1	4	5	0.375	0	0	0
ENSG00000165868.13	HSPA12A	5	0	5	0.0625	3	0	3	0.25	2	0	2	0.5
ENSG00000165959.11	CLMN	4	1	5	0.375	3	1	4	0.625	1	0	1	1
ENSG00000166086.12	JAM3	3	2	5	1	2	1	3	1	1	1	2	1
ENSG00000166446.14	CDYL2	0	5	5	0.0625	0	5	5	0.0625	0	0	0
ENSG00000166477.12	LEO1	1	4	5	0.375	1	4	5	0.375	0	0	0
ENSG00000166793.10	YPEL4	3	2	5	1	3	2	5	1	0	0	0
ENSG00000166819.11	PLIN1	1	4	5	0.375	1	2	3	1	0	2	2	0.5
ENSG00000166979.12	EVA1C	4	1	5	0.375	4	0	4	0.125	0	1	1	1
ENSG00000167291.15	TBC1D16	2	3	5	1	1	3	4	0.625	1	0	1	1
ENSG00000167302.10	TEPSIN	5	0	5	0.0625	4	0	4	0.125	1	0	1	1
ENSG00000167325.14	RRM1	1	4	5	0.375	1	4	5	0.375	0	0	0
ENSG00000167380.16	ZNF226	1	4	5	0.375	1	2	3	1	0	2	2	0.5
ENSG00000167508.11	MVD	5	0	5	0.0625	4	0	4	0.125	1	0	1	1
ENSG00000167615.16	LENG8	5	0	5	0.0625	5	0	5	0.0625	0	0	0
ENSG00000167645.16	YIF1B	3	2	5	1	1	2	3	1	2	0	2	0.5
ENSG00000167676.4	PLIN4	3	2	5	1	3	2	5	1	0	0	0
ENSG00000167680.15	SEMA6B	4	1	5	0.375	2	1	3	1	2	0	2	0.5
ENSG00000167994.11	RAB3IL1	5	0	5	0.0625	5	0	5	0.0625	0	0	0
ENSG00000168071.21	CCDC88B	5	0	5	0.0625	4	0	4	0.125	1	0	1	1
ENSG00000168394.10	TAP1	5	0	5	0.0625	5	0	5	0.0625	0	0	0
ENSG00000168476.11	REEP4	0	5	5	0.0625	0	4	4	0.125	0	1	1	1
ENSG00000168569.7	TMEM223	4	1	5	0.375	0	1	1	1	4	0	4	0.125
ENSG00000168661.14	ZNF30	4	1	5	0.375	4	1	5	0.375	0	0	0
ENSG00000169085.11	C8orf46	4	1	5	0.375	4	1	5	0.375	0	0	0
ENSG00000169230.9	PRELID1	4	1	5	0.375	1	1	2	1	3	0	3	0.25
ENSG00000169302.14	STK32A	0	5	5	0.0625	0	2	2	0.5	0	3	3	0.25
ENSG00000169612.3	FAM103A1	2	3	5	1	0	3	3	0.25	2	0	2	0.5
ENSG00000169641.13	LUZP1	2	3	5	1	2	3	5	1	0	0	0
ENSG00000170145.4	SIK2	4	1	5	0.375	3	1	4	0.625	1	0	1	1
ENSG00000170153.10	RNF150	1	4	5	0.375	1	4	5	0.375	0	0	0
ENSG00000170421.12	KRT8	1	4	5	0.375	1	4	5	0.375	0	0	0
ENSG00000170458.13	CD14	3	2	5	1	1	2	3	1	2	0	2	0.5
ENSG00000170468.7	RIOX1	2	3	5	1	0	3	3	0.25	2	0	2	0.5
ENSG00000170619.9	COMMD5	3	2	5	1	0	2	2	0.5	3	0	3	0.25
ENSG00000170745.11	KCNS3	5	0	5	0.0625	4	0	4	0.125	1	0	1	1
ENSG00000170801.9	HTRA3	4	1	5	0.375	4	1	5	0.375	0	0	0
ENSG00000170915.8	PAQR8	1	4	5	0.375	1	3	4	0.625	0	1	1	1
ENSG00000171227.6	TMEM37	0	5	5	0.0625	0	5	5	0.0625	0	0	0
ENSG00000171314.8	PGAM1	2	3	5	1	2	3	5	1	0	0	0
ENSG00000171606.17	ZNF274	3	2	5	1	3	0	3	0.25	0	2	2	0.5
ENSG00000171659.13	GPR34	1	4	5	0.375	1	4	5	0.375	0	0	0
ENSG00000171806.11	METTL18	2	3	5	1	1	3	4	0.625	1	0	1	1
ENSG00000172005.10	MAL	1	4	5	0.375	1	3	4	0.625	0	1	1	1
ENSG00000172183.14	ISG20	5	0	5	0.0625	5	0	5	0.0625	0	0	0
ENSG00000172340.14	SUCLG2	0	5	5	0.0625	0	2	2	0.5	0	3	3	0.25
ENSG00000172348.14	RCAN2	2	3	5	1	0	3	3	0.25	2	0	2	0.5
ENSG00000172379.20	ARNT2	1	4	5	0.375	1	4	5	0.375	0	0	0
ENSG00000172403.10	SYNPO2	2	3	5	1	2	3	5	1	0	0	0
ENSG00000172432.18	GTPBP2	5	0	5	0.0625	5	0	5	0.0625	0	0	0
ENSG00000172469.15	MANEA	1	4	5	0.375	1	3	4	0.625	0	1	1	1
ENSG00000172572.6	PDE3A	1	4	5	0.375	1	4	5	0.375	0	0	0
ENSG00000172602.9	RND1	4	1	5	0.375	3	1	4	0.625	1	0	1	1
ENSG00000172724.11	CCL19	5	0	5	0.0625	4	0	4	0.125	1	0	1	1
ENSG00000172840.6	PDP2	1	4	5	0.375	0	4	4	0.125	1	0	1	1
ENSG00000172878.13	METAP1D	5	0	5	0.0625	5	0	5	0.0625	0	0	0
ENSG00000172915.18	NBEA	1	4	5	0.375	1	4	5	0.375	0	0	0
ENSG00000172932.14	ANKRD13D	5	0	5	0.0625	5	0	5	0.0625	0	0	0
ENSG00000172985.10	SH3RF3	4	1	5	0.375	4	0	4	0.125	0	1	1	1
ENSG00000172987.12	HPSE2	1	4	5	0.375	1	3	4	0.625	0	1	1	1
ENSG00000173276.13	ZBTB21	5	0	5	0.0625	5	0	5	0.0625	0	0	0
ENSG00000173334.3	TRIB1	3	2	5	1	3	2	5	1	0	0	0
ENSG00000173338.12	KCNK7	4	1	5	0.375	3	1	4	0.625	1	0	1	1
ENSG00000173575.20	CHD2	2	3	5	1	2	0	2	0.5	0	3	3	0.25
ENSG00000173848.18	NET1	1	4	5	0.375	1	4	5	0.375	0	0	0
ENSG00000173889.15	PHC3	2	3	5	1	2	2	4	1	0	1	1	1
ENSG00000174437.16	ATP2A2	3	2	5	1	2	2	4	1	1	0	1	1
ENSG00000174446.12	SNAPC5	2	3	5	1	0	3	3	0.25	2	0	2	0.5
ENSG00000174669.11	SLC29A2	5	0	5	0.0625	3	0	3	0.25	2	0	2	0.5
ENSG00000174684.6	B4GAT1	1	4	5	0.375	0	4	4	0.125	1	0	1	1
ENSG00000175155.8	YPEL2	2	3	5	1	1	2	3	1	1	1	2	1
ENSG00000175606.10	TMEM70	4	1	5	0.375	3	1	4	0.625	1	0	1	1
ENSG00000176014.12	TUBB6	2	3	5	1	2	2	4	1	0	1	1	1
ENSG00000176101.11	SSNA1	4	1	5	0.375	1	1	2	1	3	0	3	0.25
ENSG00000176225.13	RTTN	2	3	5	1	2	3	5	1	0	0	0
ENSG00000176597.11	B3GNT5	4	1	5	0.375	4	1	5	0.375	0	0	0
ENSG00000177096.8	FAM109B	0	5	5	0.0625	0	5	5	0.0625	0	0	0
ENSG00000177283.7	FZD8	3	2	5	1	2	2	4	1	1	0	1	1
ENSG00000177303.9	CASKIN2	1	4	5	0.375	1	3	4	0.625	0	1	1	1
ENSG00000177519.3	RPRM	3	2	5	1	2	1	3	1	1	1	2	1
ENSG00000177685.16	CRACR2B	3	2	5	1	1	2	3	1	2	0	2	0.5
ENSG00000177697.17	CD151	2	3	5	1	1	3	4	0.625	1	0	1	1
ENSG00000177700.5	POLR2L	4	1	5	0.375	2	1	3	1	2	0	2	0.5
ENSG00000177706.8	FAM20C	5	0	5	0.0625	5	0	5	0.0625	0	0	0
ENSG00000178096.8	BOLA1	3	2	5	1	0	2	2	0.5	3	0	3	0.25
ENSG00000178201.4	VN1R1	3	2	5	1	3	0	3	0.25	0	2	2	0.5
ENSG00000178607.15	ERN1	4	1	5	0.375	4	1	5	0.375	0	0	0
ENSG00000178695.5	KCTD12	0	5	5	0.0625	0	3	3	0.25	0	2	2	0.5
ENSG00000179403.11	VWA1	3	2	5	1	3	2	5	1	0	0	0
ENSG00000179776.17	CDH5	4	1	5	0.375	4	1	5	0.375	0	0	0
ENSG00000179859.9	AC025335.1	3	2	5	1	3	1	4	0.625	0	1	1	1
ENSG00000179979.8	CRIPAK	2	3	5	1	2	0	2	0.5	0	3	3	0.25
ENSG00000180340.6	FZD2	1	4	5	0.375	1	4	5	0.375	0	0	0
ENSG00000180425.11	C11orf71	1	4	5	0.375	1	0	1	1	0	4	4	0.125
ENSG00000180573.9	HIST1H2AC	5	0	5	0.0625	5	0	5	0.0625	0	0	0
ENSG00000180596.7	HIST1H2BC	3	2	5	1	3	2	5	1	0	0	0
ENSG00000180739.13	S1PR5	4	1	5	0.375	3	0	3	0.25	1	1	2	1
ENSG00000180855.15	ZNF443	3	2	5	1	3	1	4	0.625	0	1	1	1
ENSG00000181104.6	F2R	2	3	5	1	2	2	4	1	0	1	1	1
ENSG00000181135.15	ZNF707	5	0	5	0.0625	2	0	2	0.5	3	0	3	0.25
ENSG00000181315.10	ZNF322	2	3	5	1	1	3	4	0.625	1	0	1	1
ENSG00000181804.14	SLC9A9	0	5	5	0.0625	0	4	4	0.125	0	1	1	1
ENSG00000181873.12	IBA57	4	1	5	0.375	3	1	4	0.625	1	0	1	1
ENSG00000181938.13	GINS3	3	2	5	1	3	2	5	1	0	0	0
ENSG00000182054.9	IDH2	0	5	5	0.0625	0	3	3	0.25	0	2	2	0.5
ENSG00000182118.7	FAM89A	5	0	5	0.0625	5	0	5	0.0625	0	0	0
ENSG00000182173.12	TSEN54	5	0	5	0.0625	4	0	4	0.125	1	0	1	1
ENSG00000182263.13	FIGN	1	4	5	0.375	1	1	2	1	0	3	3	0.25
ENSG00000182359.14	KBTBD3	0	5	5	0.0625	0	3	3	0.25	0	2	2	0.5
ENSG00000182511.11	FES	5	0	5	0.0625	5	0	5	0.0625	0	0	0
ENSG00000182541.17	LIMK2	5	0	5	0.0625	5	0	5	0.0625	0	0	0
ENSG00000182551.13	ADI1	0	5	5	0.0625	0	5	5	0.0625	0	0	0
ENSG00000182568.16	SATB1	1	4	5	0.375	1	4	5	0.375	0	0	0
ENSG00000182628.12	SKA2	0	5	5	0.0625	0	4	4	0.125	0	1	1	1
ENSG00000182810.6	DDX28	0	5	5	0.0625	0	5	5	0.0625	0	0	0
ENSG00000183010.16	PYCR1	5	0	5	0.0625	5	0	5	0.0625	0	0	0
ENSG00000183011.13	NAA38	3	2	5	1	0	2	2	0.5	3	0	3	0.25
ENSG00000183023.18	SLC8A1	2	3	5	1	2	3	5	1	0	0	0
ENSG00000183092.16	BEGAIN	4	1	5	0.375	4	1	5	0.375	0	0	0
ENSG00000183114.7	FAM43B	5	0	5	0.0625	5	0	5	0.0625	0	0	0
ENSG00000183397.5	C19orf71	4	1	5	0.375	3	1	4	0.625	1	0	1	1
ENSG00000183486.12	MX2	5	0	5	0.0625	4	0	4	0.125	1	0	1	1
ENSG00000183542.5	KLRC4	5	0	5	0.0625	5	0	5	0.0625	0	0	0
ENSG00000183549.10	ACSM5	2	3	5	1	2	0	2	0.5	0	3	3	0.25
ENSG00000183688.4	RFLNB	0	5	5	0.0625	0	5	5	0.0625	0	0	0
ENSG00000183696.13	UPP1	5	0	5	0.0625	5	0	5	0.0625	0	0	0
ENSG00000183765.20	CHEK2	5	0	5	0.0625	5	0	5	0.0625	0	0	0
ENSG00000183808.11	RBM12B	3	2	5	1	3	0	3	0.25	0	2	2	0.5
ENSG00000184117.11	NIPSNAP1	2	3	5	1	1	3	4	0.625	1	0	1	1
ENSG00000184163.3	C1QTNF12	5	0	5	0.0625	5	0	5	0.0625	0	0	0
ENSG00000184445.11	KNTC1	3	2	5	1	3	1	4	0.625	0	1	1	1
ENSG00000184557.4	SOCS3	4	1	5	0.375	4	1	5	0.375	0	0	0
ENSG00000184992.10	BRI3BP	1	4	5	0.375	0	4	4	0.125	1	0	1	1
ENSG00000185022.11	MAFF	5	0	5	0.0625	5	0	5	0.0625	0	0	0
ENSG00000185052.11	SLC24A3	3	2	5	1	2	2	4	1	1	0	1	1
ENSG00000185163.9	DDX51	5	0	5	0.0625	4	0	4	0.125	1	0	1	1
ENSG00000185187.12	SIGIRR	5	0	5	0.0625	5	0	5	0.0625	0	0	0
ENSG00000185215.8	TNFAIP2	5	0	5	0.0625	5	0	5	0.0625	0	0	0
ENSG00000185386.14	MAPK11	4	1	5	0.375	3	1	4	0.625	1	0	1	1
ENSG00000185437.13	SH3BGR	0	5	5	0.0625	0	5	5	0.0625	0	0	0
ENSG00000185567.6	AHNAK2	0	5	5	0.0625	0	5	5	0.0625	0	0	0
ENSG00000185650.9	ZFP36L1	5	0	5	0.0625	5	0	5	0.0625	0	0	0
ENSG00000185761.10	ADAMTSL5	3	2	5	1	3	2	5	1	0	0	0
ENSG00000185947.14	ZNF267	4	1	5	0.375	4	0	4	0.125	0	1	1	1
ENSG00000185950.8	IRS2	0	5	5	0.0625	0	4	4	0.125	0	1	1	1
ENSG00000186230.6	ZNF749	5	0	5	0.0625	5	0	5	0.0625	0	0	0
ENSG00000186260.16	MKL2	1	4	5	0.375	0	4	4	0.125	1	0	1	1
ENSG00000186642.15	PDE2A	3	2	5	1	2	2	4	1	1	0	1	1
ENSG00000186767.6	SPIN4	4	1	5	0.375	3	1	4	0.625	1	0	1	1
ENSG00000186815.12	TPCN1	0	5	5	0.0625	0	4	4	0.125	0	1	1	1
ENSG00000186951.16	PPARA	1	4	5	0.375	1	4	5	0.375	0	0	0
ENSG00000187189.10	TSPYL4	3	2	5	1	0	2	2	0.5	3	0	3	0.25
ENSG00000187193.8	MT1X	5	0	5	0.0625	5	0	5	0.0625	0	0	0
ENSG00000187626.8	ZKSCAN4	3	2	5	1	2	2	4	1	1	0	1	1
ENSG00000187676.7	B3GLCT	0	5	5	0.0625	0	5	5	0.0625	0	0	0
ENSG00000187699.10	C2orf88	2	3	5	1	1	3	4	0.625	1	0	1	1
ENSG00000187736.12	NHEJ1	4	1	5	0.375	1	1	2	1	3	0	3	0.25
ENSG00000187994.13	RINL	3	2	5	1	2	2	4	1	1	0	1	1
ENSG00000188038.7	NRN1L	3	2	5	1	3	1	4	0.625	0	1	1	1
ENSG00000188153.12	COL4A5	2	3	5	1	2	2	4	1	0	1	1	1
ENSG00000188171.15	ZNF626	2	3	5	1	2	2	4	1	0	1	1	1
ENSG00000188177.13	ZC3H6	0	5	5	0.0625	0	3	3	0.25	0	2	2	0.5
ENSG00000188315.7	C3orf62	5	0	5	0.0625	5	0	5	0.0625	0	0	0
ENSG00000188613.6	NANOS1	1	4	5	0.375	0	4	4	0.125	1	0	1	1
ENSG00000188710.2	QRFP	5	0	5	0.0625	5	0	5	0.0625	0	0	0
ENSG00000188747.8	NOXA1	5	0	5	0.0625	5	0	5	0.0625	0	0	0
ENSG00000188760.10	TMEM198	5	0	5	0.0625	3	0	3	0.25	2	0	2	0.5
ENSG00000188820.12	FAM26F	0	5	5	0.0625	0	3	3	0.25	0	2	2	0.5
ENSG00000189114.6	BLOC1S3	4	1	5	0.375	3	1	4	0.625	1	0	1	1
ENSG00000196110.7	ZNF699	0	5	5	0.0625	0	5	5	0.0625	0	0	0
ENSG00000196155.12	PLEKHG4	4	1	5	0.375	3	1	4	0.625	1	0	1	1
ENSG00000196214.10	ZNF766	1	4	5	0.375	1	1	2	1	0	3	3	0.25
ENSG00000196290.14	NIF3L1	0	5	5	0.0625	0	5	5	0.0625	0	0	0
ENSG00000196381.10	ZNF781	5	0	5	0.0625	5	0	5	0.0625	0	0	0
ENSG00000196562.14	SULF2	4	1	5	0.375	3	1	4	0.625	1	0	1	1
ENSG00000196569.11	LAMA2	1	4	5	0.375	1	2	3	1	0	2	2	0.5
ENSG00000196659.9	TTC30B	0	5	5	0.0625	0	5	5	0.0625	0	0	0
ENSG00000196689.11	TRPV1	4	1	5	0.375	4	1	5	0.375	0	0	0
ENSG00000196724.12	ZNF418	3	2	5	1	3	1	4	0.625	0	1	1	1
ENSG00000196839.12	ADA	4	1	5	0.375	4	1	5	0.375	0	0	0
ENSG00000196890.4	HIST3H2BB	5	0	5	0.0625	5	0	5	0.0625	0	0	0
ENSG00000196950.13	SLC39A10	5	0	5	0.0625	3	0	3	0.25	2	0	2	0.5
ENSG00000196976.7	LAGE3	4	1	5	0.375	1	1	2	1	3	0	3	0.25
ENSG00000197121.14	PGAP1	5	0	5	0.0625	5	0	5	0.0625	0	0	0
ENSG00000197147.13	LRRC8B	5	0	5	0.0625	5	0	5	0.0625	0	0	0
ENSG00000197162.9	ZNF785	4	1	5	0.375	4	1	5	0.375	0	0	0
ENSG00000197208.5	SLC22A4	4	1	5	0.375	4	1	5	0.375	0	0	0
ENSG00000197321.14	SVIL	1	4	5	0.375	1	4	5	0.375	0	0	0
ENSG00000197496.5	SLC2A10	0	5	5	0.0625	0	3	3	0.25	0	2	2	0.5
ENSG00000197530.12	MIB2	5	0	5	0.0625	5	0	5	0.0625	0	0	0
ENSG00000197622.12	CDC42SE1	5	0	5	0.0625	5	0	5	0.0625	0	0	0
ENSG00000197629.5	MPEG1	0	5	5	0.0625	0	5	5	0.0625	0	0	0
ENSG00000198056.13	PRIM1	1	4	5	0.375	0	4	4	0.125	1	0	1	1
ENSG00000198089.15	SFI1	5	0	5	0.0625	4	0	4	0.125	1	0	1	1
ENSG00000198169.8	ZNF251	4	1	5	0.375	4	1	5	0.375	0	0	0
ENSG00000198400.11	NTRK1	0	5	5	0.0625	0	5	5	0.0625	0	0	0
ENSG00000198420.9	TCAF1	0	5	5	0.0625	0	5	5	0.0625	0	0	0
ENSG00000198556.13	ZNF789	2	3	5	1	2	0	2	0.5	0	3	3	0.25
ENSG00000198585.11	NUDT16	1	4	5	0.375	0	3	3	0.25	1	1	2	1
ENSG00000198589.10	LRBA	1	4	5	0.375	1	4	5	0.375	0	0	0
ENSG00000198625.12	MDM4	4	1	5	0.375	4	0	4	0.125	0	1	1	1
ENSG00000198727.2	MT-CYB	1	4	5	0.375	1	3	4	0.625	0	1	1	1
ENSG00000198771.10	RCSD1	0	5	5	0.0625	0	5	5	0.0625	0	0	0
ENSG00000198792.12	TMEM184B	4	1	5	0.375	3	1	4	0.625	1	0	1	1
ENSG00000198821.10	CD247	5	0	5	0.0625	5	0	5	0.0625	0	0	0
ENSG00000198844.10	ARHGEF15	3	2	5	1	3	2	5	1	0	0	0
ENSG00000198888.2	MT-ND1	1	4	5	0.375	1	3	4	0.625	0	1	1	1
ENSG00000198890.7	PRMT6	2	3	5	1	0	3	3	0.25	2	0	2	0.5
ENSG00000198899.2	MT-ATP6	1	4	5	0.375	1	3	4	0.625	0	1	1	1
ENSG00000198924.7	DCLRE1A	1	4	5	0.375	1	4	5	0.375	0	0	0
ENSG00000198960.10	ARMCX6	0	5	5	0.0625	0	5	5	0.0625	0	0	0
ENSG00000203896.9	LIME1	5	0	5	0.0625	5	0	5	0.0625	0	0	0
ENSG00000204237.4	OXLD1	4	1	5	0.375	4	1	5	0.375	0	0	0
ENSG00000204576.11	PRR3	5	0	5	0.0625	5	0	5	0.0625	0	0	0
ENSG00000204642.13	HLA-F	5	0	5	0.0625	5	0	5	0.0625	0	0	0
ENSG00000205129.8	C4orf47	4	1	5	0.375	4	0	4	0.125	0	1	1	1
ENSG00000205268.10	PDE7A	3	2	5	1	3	0	3	0.25	0	2	2	0.5
ENSG00000205517.12	RGL3	4	1	5	0.375	4	1	5	0.375	0	0	0
ENSG00000205593.11	DENND6B	5	0	5	0.0625	5	0	5	0.0625	0	0	0
ENSG00000205710.3	C17orf107	5	0	5	0.0625	4	0	4	0.125	1	0	1	1
ENSG00000206538.8	VGLL3	0	5	5	0.0625	0	5	5	0.0625	0	0	0
ENSG00000212916.4	MAP10	0	5	5	0.0625	0	5	5	0.0625	0	0	0
ENSG00000213213.13	CCDC183	4	1	5	0.375	2	1	3	1	2	0	2	0.5
ENSG00000213585.10	VDAC1	3	2	5	1	1	2	3	1	2	0	2	0.5
ENSG00000213699.8	SLC35F6	3	2	5	1	2	2	4	1	1	0	1	1
ENSG00000213760.10	ATP6V1G2	5	0	5	0.0625	4	0	4	0.125	1	0	1	1
ENSG00000213780.10	GTF2H4	4	1	5	0.375	0	1	1	1	4	0	4	0.125
ENSG00000213903.8	LTB4R	4	1	5	0.375	4	0	4	0.125	0	1	1	1
ENSG00000213918.10	DNASE1	5	0	5	0.0625	4	0	4	0.125	1	0	1	1
ENSG00000213923.11	CSNK1E	5	0	5	0.0625	5	0	5	0.0625	0	0	0
ENSG00000213949.8	ITGA1	2	3	5	1	2	1	3	1	0	2	2	0.5
ENSG00000213977.7	TAX1BP3	2	3	5	1	1	3	4	0.625	1	0	1	1
ENSG00000214063.10	TSPAN4	5	0	5	0.0625	4	0	4	0.125	1	0	1	1
ENSG00000214114.8	MYCBP	0	5	5	0.0625	0	4	4	0.125	0	1	1	1
ENSG00000214193.10	SH3D21	5	0	5	0.0625	5	0	5	0.0625	0	0	0
ENSG00000214290.8	COLCA2	0	5	5	0.0625	0	2	2	0.5	0	3	3	0.25
ENSG00000215375.6	MYL5	5	0	5	0.0625	5	0	5	0.0625	0	0	0
ENSG00000224051.6	CPTP	4	1	5	0.375	3	1	4	0.625	1	0	1	1
ENSG00000224383.7	PRR29	4	1	5	0.375	4	1	5	0.375	0	0	0
ENSG00000225828.1	FAM229A	5	0	5	0.0625	5	0	5	0.0625	0	0	0
ENSG00000228253.1	MT-ATP8	1	4	5	0.375	1	3	4	0.625	0	1	1	1
ENSG00000229833.9	PET100	5	0	5	0.0625	2	0	2	0.5	3	0	3	0.25
ENSG00000232434.2	C9orf172	5	0	5	0.0625	5	0	5	0.0625	0	0	0
ENSG00000238083.7	LRRC37A2	2	3	5	1	2	0	2	0.5	0	3	3	0.25
ENSG00000239672.7	NME1	5	0	5	0.0625	3	0	3	0.25	2	0	2	0.5
ENSG00000240038.6	AMY2B	3	2	5	1	3	0	3	0.25	0	2	2	0.5
ENSG00000240303.7	ACAD11	3	2	5	1	3	0	3	0.25	0	2	2	0.5
ENSG00000241058.3	NSUN6	5	0	5	0.0625	5	0	5	0.0625	0	0	0
ENSG00000241106.6	HLA-DOB	0	5	5	0.0625	0	3	3	0.25	0	2	2	0.5
ENSG00000241839.9	PLEKHO2	3	2	5	1	3	2	5	1	0	0	0
ENSG00000241878.11	PISD	3	2	5	1	2	2	4	1	1	0	1	1
ENSG00000243649.8	CFB	5	0	5	0.0625	5	0	5	0.0625	0	0	0
ENSG00000244617.2	ASPRV1	3	2	5	1	3	2	5	1	0	0	0
ENSG00000249709.7	ZNF564	2	3	5	1	2	3	5	1	0	0	0
ENSG00000250067.11	YJEFN3	5	0	5	0.0625	5	0	5	0.0625	0	0	0
ENSG00000250305.8	KIAA1456	4	1	5	0.375	3	0	3	0.25	1	1	2	1
ENSG00000250571.6	GLI4	5	0	5	0.0625	5	0	5	0.0625	0	0	0
ENSG00000251322.7	SHANK3	5	0	5	0.0625	4	0	4	0.125	1	0	1	1
ENSG00000253251.2	CTC-534A2.2	4	1	5	0.375	4	1	5	0.375	0	0	0
ENSG00000253368.3	TRNP1	3	2	5	1	3	2	5	1	0	0	0
ENSG00000253958.1	CLDN23	1	4	5	0.375	1	4	5	0.375	0	0	0
ENSG00000254470.2	AP5B1	4	1	5	0.375	1	1	2	1	3	0	3	0.25
ENSG00000257017.8	HP	5	0	5	0.0625	5	0	5	0.0625	0	0	0
ENSG00000258315.5	C17orf49	2	3	5	1	0	3	3	0.25	2	0	2	0.5
ENSG00000260428.2	SCX	4	1	5	0.375	4	1	5	0.375	0	0	0
ENSG00000261587.2	TMEM249	4	1	5	0.375	3	0	3	0.25	1	1	2	1
ENSG00000262814.7	MRPL12	3	2	5	1	0	2	2	0.5	3	0	3	0.25
ENSG00000265107.2	GJA5	0	5	5	0.0625	0	5	5	0.0625	0	0	0
ENSG00000266412.5	NCOA4	0	5	5	0.0625	0	5	5	0.0625	0	0	0
ENSG00000269313.5	MAGIX	3	2	5	1	2	2	4	1	1	0	1	1
ENSG00000270170.1	NCBP2-AS2	3	2	5	1	0	2	2	0.5	3	0	3	0.25
ENSG00000272602.5	ZNF595	1	4	5	0.375	1	1	2	1	0	3	3	0.25
ENSG00000273604.1	EPOP	5	0	5	0.0625	3	0	3	0.25	2	0	2	0.5
ENSG00000274070.1	GATSL2	3	2	5	1	3	2	5	1	0	0	0
ENSG00000276547.1	PCDHGB5	0	5	5	0.0625	0	5	5	0.0625	0	0	0
ENSG00000277203.1	F8A1	2	3	5	1	2	3	5	1	0	0	0
ENSG00000278259.4	MYO19	4	1	5	0.375	3	1	4	0.625	1	0	1	1
ENSG00000278828.1	HIST1H3H	5	0	5	0.0625	5	0	5	0.0625	0	0	0
ENSG00000000003.14	TSPAN6	1	3	4	0.625	1	1	2	1	0	2	2	0.5
ENSG00000001084.10	GCLC	0	4	4	0.125	0	4	4	0.125	0	0	0
ENSG00000001630.15	CYP51A1	2	2	4	1	1	2	3	1	1	0	1	1
ENSG00000002587.9	HS3ST1	2	2	4	1	2	2	4	1	0	0	0
ENSG00000002834.17	LASP1	1	3	4	0.625	1	3	4	0.625	0	0	0
ENSG00000003056.7	M6PR	0	4	4	0.125	0	4	4	0.125	0	0	0
ENSG00000003096.14	KLHL13	0	4	4	0.125	0	4	4	0.125	0	0	0
ENSG00000003989.17	SLC7A2	3	1	4	0.625	3	0	3	0.25	0	1	1	1
ENSG00000004468.12	CD38	3	1	4	0.625	3	0	3	0.25	0	1	1	1
ENSG00000005483.20	KMT2E	1	3	4	0.625	1	1	2	1	0	2	2	0.5
ENSG00000005961.17	ITGA2B	3	1	4	0.625	1	1	2	1	2	0	2	0.5
ENSG00000006015.17	C19orf60	4	0	4	0.125	2	0	2	0.5	2	0	2	0.5
ENSG00000006025.11	OSBPL7	4	0	4	0.125	4	0	4	0.125	0	0	0
ENSG00000006459.10	KDM7A	1	3	4	0.625	1	0	1	1	0	3	3	0.25
ENSG00000006468.13	ETV1	4	0	4	0.125	2	0	2	0.5	2	0	2	0.5
ENSG00000007312.12	CD79B	1	3	4	0.625	1	3	4	0.625	0	0	0
ENSG00000007516.13	BAIAP3	2	2	4	1	2	1	3	1	0	1	1	1
ENSG00000007520.3	TSR3	2	2	4	1	0	2	2	0.5	2	0	2	0.5
ENSG00000007944.14	MYLIP	3	1	4	0.625	1	1	2	1	2	0	2	0.5
ENSG00000008516.16	MMP25	1	3	4	0.625	1	3	4	0.625	0	0	0
ENSG00000008735.13	MAPK8IP2	2	2	4	1	0	2	2	0.5	2	0	2	0.5
ENSG00000008853.16	RHOBTB2	2	2	4	1	1	2	3	1	1	0	1	1
ENSG00000009724.16	MASP2	0	4	4	0.125	0	4	4	0.125	0	0	0
ENSG00000009844.15	VTA1	1	3	4	0.625	0	3	3	0.25	1	0	1	1
ENSG00000010310.8	GIPR	2	2	4	1	2	2	4	1	0	0	0
ENSG00000010704.18	HFE	0	4	4	0.125	0	4	4	0.125	0	0	0
ENSG00000010810.17	FYN	1	3	4	0.625	1	1	2	1	0	2	2	0.5
ENSG00000010818.9	HIVEP2	3	1	4	0.625	3	0	3	0.25	0	1	1	1
ENSG00000011465.16	DCN	3	1	4	0.625	3	1	4	0.625	0	0	0
ENSG00000013297.10	CLDN11	2	2	4	1	1	2	3	1	1	0	1	1
ENSG00000013375.15	PGM3	2	2	4	1	2	1	3	1	0	1	1	1
ENSG00000013588.7	GPRC5A	4	0	4	0.125	4	0	4	0.125	0	0	0
ENSG00000015133.18	CCDC88C	2	2	4	1	2	2	4	1	0	0	0
ENSG00000017483.14	SLC38A5	4	0	4	0.125	3	0	3	0.25	1	0	1	1
ENSG00000018236.14	CNTN1	1	3	4	0.625	1	3	4	0.625	0	0	0
ENSG00000018510.13	AGPS	0	4	4	0.125	0	4	4	0.125	0	0	0
ENSG00000019102.11	VSIG2	4	0	4	0.125	4	0	4	0.125	0	0	0
ENSG00000019995.6	ZRANB1	0	4	4	0.125	0	4	4	0.125	0	0	0
ENSG00000022267.16	FHL1	0	4	4	0.125	0	4	4	0.125	0	0	0
ENSG00000023445.13	BIRC3	3	1	4	0.625	3	0	3	0.25	0	1	1	1
ENSG00000023572.8	GLRX2	2	2	4	1	0	2	2	0.5	2	0	2	0.5
ENSG00000024862.17	CCDC28A	2	2	4	1	1	1	2	1	1	1	2	1
ENSG00000025423.11	HSD17B6	2	2	4	1	2	2	4	1	0	0	0
ENSG00000029639.10	TFB1M	2	2	4	1	0	2	2	0.5	2	0	2	0.5
ENSG00000030110.12	BAK1	4	0	4	0.125	3	0	3	0.25	1	0	1	1
ENSG00000033178.12	UBA6	3	1	4	0.625	3	0	3	0.25	0	1	1	1
ENSG00000033867.16	SLC4A7	3	1	4	0.625	3	1	4	0.625	0	0	0
ENSG00000034053.14	APBA2	3	1	4	0.625	3	1	4	0.625	0	0	0
ENSG00000034533.11	ASTE1	1	3	4	0.625	1	3	4	0.625	0	0	0
ENSG00000038002.8	AGA	0	4	4	0.125	0	4	4	0.125	0	0	0
ENSG00000038427.15	VCAN	2	2	4	1	2	0	2	0.5	0	2	2	0.5
ENSG00000039560.13	RAI14	0	4	4	0.125	0	1	1	1	0	3	3	0.25
ENSG00000041982.15	TNC	3	1	4	0.625	3	1	4	0.625	0	0	0
ENSG00000047315.15	POLR2B	1	3	4	0.625	0	3	3	0.25	1	0	1	1
ENSG00000047346.12	FAM214A	0	4	4	0.125	0	3	3	0.25	0	1	1	1
ENSG00000047365.11	ARAP2	3	1	4	0.625	3	1	4	0.625	0	0	0
ENSG00000047621.11	C12orf4	2	2	4	1	1	1	2	1	1	1	2	1
ENSG00000048028.11	USP28	1	3	4	0.625	1	3	4	0.625	0	0	0
ENSG00000048052.21	HDAC9	0	4	4	0.125	0	3	3	0.25	0	1	1	1
ENSG00000048140.17	TSPAN17	3	1	4	0.625	1	1	2	1	2	0	2	0.5
ENSG00000050165.17	DKK3	2	2	4	1	2	2	4	1	0	0	0
ENSG00000050820.16	BCAR1	4	0	4	0.125	3	0	3	0.25	1	0	1	1
ENSG00000051128.18	HOMER3	3	1	4	0.625	2	1	3	1	1	0	1	1
ENSG00000051382.8	PIK3CB	1	3	4	0.625	0	3	3	0.25	1	0	1	1
ENSG00000051596.9	THOC3	4	0	4	0.125	0	0	0		4	0	4	0.125
ENSG00000051620.10	HEBP2	1	3	4	0.625	1	3	4	0.625	0	0	0
ENSG00000052126.14	PLEKHA5	0	4	4	0.125	0	3	3	0.25	0	1	1	1
ENSG00000053328.8	METTL24	1	3	4	0.625	1	3	4	0.625	0	0	0
ENSG00000057657.15	PRDM1	2	2	4	1	2	2	4	1	0	0	0
ENSG00000059728.10	MXD1	3	1	4	0.625	3	0	3	0.25	0	1	1	1
ENSG00000059758.7	CDK17	3	1	4	0.625	3	1	4	0.625	0	0	0
ENSG00000059804.15	SLC2A3	4	0	4	0.125	4	0	4	0.125	0	0	0
ENSG00000061656.9	SPAG4	4	0	4	0.125	4	0	4	0.125	0	0	0
ENSG00000061794.12	MRPS35	1	3	4	0.625	0	3	3	0.25	1	0	1	1
ENSG00000061938.16	TNK2	3	1	4	0.625	3	1	4	0.625	0	0	0
ENSG00000062282.14	DGAT2	2	2	4	1	1	2	3	1	1	0	1	1
ENSG00000062716.12	VMP1	4	0	4	0.125	4	0	4	0.125	0	0	0
ENSG00000063169.10	GLTSCR1	4	0	4	0.125	4	0	4	0.125	0	0	0
ENSG00000063660.8	GPC1	4	0	4	0.125	3	0	3	0.25	1	0	1	1
ENSG00000064607.16	SUGP2	4	0	4	0.125	4	0	4	0.125	0	0	0
ENSG00000064989.12	CALCRL	1	3	4	0.625	1	3	4	0.625	0	0	0
ENSG00000065054.13	SLC9A3R2	3	1	4	0.625	2	1	3	1	1	0	1	1
ENSG00000065518.7	NDUFB4	1	3	4	0.625	1	3	4	0.625	0	0	0
ENSG00000065534.18	MYLK	1	3	4	0.625	1	2	3	1	0	1	1	1
ENSG00000065882.15	TBC1D1	1	3	4	0.625	1	3	4	0.625	0	0	0
ENSG00000066322.14	ELOVL1	1	3	4	0.625	1	2	3	1	0	1	1	1
ENSG00000068615.17	REEP1	1	3	4	0.625	1	3	4	0.625	0	0	0
ENSG00000068976.13	PYGM	2	2	4	1	2	2	4	1	0	0	0
ENSG00000069122.18	ADGRF5	3	1	4	0.625	3	1	4	0.625	0	0	0
ENSG00000069329.16	VPS35	0	4	4	0.125	0	4	4	0.125	0	0	0
ENSG00000069696.6	DRD4	3	1	4	0.625	3	1	4	0.625	0	0	0
ENSG00000070388.11	FGF22	1	3	4	0.625	0	3	3	0.25	1	0	1	1
ENSG00000070495.14	JMJD6	4	0	4	0.125	4	0	4	0.125	0	0	0
ENSG00000070756.15	PABPC1	1	3	4	0.625	1	2	3	1	0	1	1	1
ENSG00000070759.16	TESK2	2	2	4	1	2	1	3	1	0	1	1	1
ENSG00000071127.16	WDR1	0	4	4	0.125	0	3	3	0.25	0	1	1	1
ENSG00000071282.11	LMCD1	4	0	4	0.125	4	0	4	0.125	0	0	0
ENSG00000071991.8	CDH19	3	1	4	0.625	3	0	3	0.25	0	1	1	1
ENSG00000072274.12	TFRC	2	2	4	1	2	1	3	1	0	1	1	1
ENSG00000072310.16	SREBF1	4	0	4	0.125	3	0	3	0.25	1	0	1	1
ENSG00000072840.12	EVC	2	2	4	1	2	2	4	1	0	0	0
ENSG00000073060.15	SCARB1	3	1	4	0.625	3	0	3	0.25	0	1	1	1
ENSG00000073111.13	MCM2	0	4	4	0.125	0	4	4	0.125	0	0	0
ENSG00000073756.11	PTGS2	3	1	4	0.625	3	0	3	0.25	0	1	1	1
ENSG00000073803.13	MAP3K13	3	1	4	0.625	3	0	3	0.25	0	1	1	1
ENSG00000074317.10	SNCB	3	1	4	0.625	1	1	2	1	2	0	2	0.5
ENSG00000074800.13	ENO1	2	2	4	1	2	1	3	1	0	1	1	1
ENSG00000075131.9	TIPIN	0	4	4	0.125	0	1	1	1	0	3	3	0.25
ENSG00000075240.16	GRAMD4	3	1	4	0.625	2	0	2	0.5	1	1	2	1
ENSG00000075426.11	FOSL2	4	0	4	0.125	4	0	4	0.125	0	0	0
ENSG00000075624.13	ACTB	2	2	4	1	2	2	4	1	0	0	0
ENSG00000075651.15	PLD1	2	2	4	1	2	1	3	1	0	1	1	1
ENSG00000076003.4	MCM6	0	4	4	0.125	0	4	4	0.125	0	0	0
ENSG00000076706.16	MCAM	4	0	4	0.125	4	0	4	0.125	0	0	0
ENSG00000077044.10	DGKD	1	3	4	0.625	1	3	4	0.625	0	0	0
ENSG00000077380.15	DYNC1I2	0	4	4	0.125	0	4	4	0.125	0	0	0
ENSG00000077522.12	ACTN2	3	1	4	0.625	3	1	4	0.625	0	0	0
ENSG00000077616.10	NAALAD2	4	0	4	0.125	4	0	4	0.125	0	0	0
ENSG00000077782.19	FGFR1	3	1	4	0.625	2	0	2	0.5	1	1	2	1
ENSG00000077984.5	CST7	4	0	4	0.125	4	0	4	0.125	0	0	0
ENSG00000078269.14	SYNJ2	3	1	4	0.625	2	0	2	0.5	1	1	2	1
ENSG00000078487.17	ZCWPW1	3	1	4	0.625	3	0	3	0.25	0	1	1	1
ENSG00000079134.11	THOC1	3	1	4	0.625	3	0	3	0.25	0	1	1	1
ENSG00000079156.16	OSBPL6	4	0	4	0.125	4	0	4	0.125	0	0	0
ENSG00000079215.13	SLC1A3	3	1	4	0.625	3	0	3	0.25	0	1	1	1
ENSG00000079337.15	RAPGEF3	4	0	4	0.125	4	0	4	0.125	0	0	0
ENSG00000079739.15	PGM1	0	4	4	0.125	0	4	4	0.125	0	0	0
ENSG00000079819.18	EPB41L2	1	3	4	0.625	1	3	4	0.625	0	0	0
ENSG00000079974.17	RABL2B	4	0	4	0.125	3	0	3	0.25	1	0	1	1
ENSG00000080200.9	CRYBG3	0	4	4	0.125	0	4	4	0.125	0	0	0
ENSG00000080823.22	MOK	4	0	4	0.125	4	0	4	0.125	0	0	0
ENSG00000080854.14	IGSF9B	1	3	4	0.625	1	3	4	0.625	0	0	0
ENSG00000081019.13	RSBN1	0	4	4	0.125	0	1	1	1	0	3	3	0.25
ENSG00000081181.7	ARG2	1	3	4	0.625	0	3	3	0.25	1	0	1	1
ENSG00000081692.12	JMJD4	3	1	4	0.625	3	1	4	0.625	0	0	0
ENSG00000082014.16	SMARCD3	4	0	4	0.125	4	0	4	0.125	0	0	0
ENSG00000082458.11	DLG3	3	1	4	0.625	3	1	4	0.625	0	0	0
ENSG00000083290.19	ULK2	0	4	4	0.125	0	2	2	0.5	0	2	2	0.5
ENSG00000083807.9	SLC27A5	4	0	4	0.125	3	0	3	0.25	1	0	1	1
ENSG00000083814.13	ZNF671	1	3	4	0.625	1	2	3	1	0	1	1	1
ENSG00000084636.17	COL16A1	4	0	4	0.125	3	0	3	0.25	1	0	1	1
ENSG00000084731.14	KIF3C	1	3	4	0.625	0	3	3	0.25	1	0	1	1
ENSG00000084733.10	RAB10	1	3	4	0.625	1	2	3	1	0	1	1	1
ENSG00000085719.12	CPNE3	0	4	4	0.125	0	1	1	1	0	3	3	0.25
ENSG00000086015.20	MAST2	4	0	4	0.125	4	0	4	0.125	0	0	0
ENSG00000086200.16	IPO11	0	4	4	0.125	0	4	4	0.125	0	0	0
ENSG00000087266.15	SH3BP2	2	2	4	1	2	2	4	1	0	0	0
ENSG00000088325.15	TPX2	3	1	4	0.625	3	1	4	0.625	0	0	0
ENSG00000088826.17	SMOX	4	0	4	0.125	4	0	4	0.125	0	0	0
ENSG00000088832.16	FKBP1A	3	1	4	0.625	1	1	2	1	2	0	2	0.5
ENSG00000088881.20	EBF4	4	0	4	0.125	4	0	4	0.125	0	0	0
ENSG00000088899.14	LZTS3	3	1	4	0.625	2	1	3	1	1	0	1	1
ENSG00000088970.15	KIZ	0	4	4	0.125	0	3	3	0.25	0	1	1	1
ENSG00000089123.15	TASP1	3	1	4	0.625	3	1	4	0.625	0	0	0
ENSG00000089472.16	HEPH	2	2	4	1	2	2	4	1	0	0	0
ENSG00000090006.17	LTBP4	4	0	4	0.125	4	0	4	0.125	0	0	0
ENSG00000090975.12	PITPNM2	4	0	4	0.125	4	0	4	0.125	0	0	0
ENSG00000091127.13	PUS7	3	1	4	0.625	2	1	3	1	1	0	1	1
ENSG00000091409.14	ITGA6	1	3	4	0.625	1	3	4	0.625	0	0	0
ENSG00000091490.10	SEL1L3	1	3	4	0.625	1	2	3	1	0	1	1	1
ENSG00000091972.18	CD200	3	1	4	0.625	3	1	4	0.625	0	0	0
ENSG00000092096.16	SLC22A17	2	2	4	1	1	2	3	1	1	0	1	1
ENSG00000092871.16	RFFL	0	4	4	0.125	0	0	0		0	4	4	0.125
ENSG00000092929.11	UNC13D	4	0	4	0.125	4	0	4	0.125	0	0	0
ENSG00000095002.13	MSH2	0	4	4	0.125	0	4	4	0.125	0	0	0
ENSG00000095564.13	BTAF1	3	1	4	0.625	3	0	3	0.25	0	1	1	1
ENSG00000095794.19	CREM	4	0	4	0.125	4	0	4	0.125	0	0	0
ENSG00000096433.10	ITPR3	4	0	4	0.125	4	0	4	0.125	0	0	0
ENSG00000097021.19	ACOT7	1	3	4	0.625	0	3	3	0.25	1	0	1	1
ENSG00000097096.8	SYDE2	1	3	4	0.625	1	3	4	0.625	0	0	0
ENSG00000099330.8	OCEL1	4	0	4	0.125	3	0	3	0.25	1	0	1	1
ENSG00000099625.12	CBARP	4	0	4	0.125	3	0	3	0.25	1	0	1	1
ENSG00000099800.7	TIMM13	4	0	4	0.125	2	0	2	0.5	2	0	2	0.5
ENSG00000099864.17	PALM	3	1	4	0.625	3	1	4	0.625	0	0	0
ENSG00000099968.17	BCL2L13	0	4	4	0.125	0	3	3	0.25	0	1	1	1
ENSG00000099999.14	RNF215	4	0	4	0.125	4	0	4	0.125	0	0	0
ENSG00000100003.17	SEC14L2	1	3	4	0.625	1	0	1	1	0	3	3	0.25
ENSG00000100060.17	MFNG	2	2	4	1	2	2	4	1	0	0	0
ENSG00000100077.14	GRK3	0	4	4	0.125	0	4	4	0.125	0	0	0
ENSG00000100100.12	PIK3IP1	0	4	4	0.125	0	4	4	0.125	0	0	0
ENSG00000100109.16	TFIP11	0	4	4	0.125	0	4	4	0.125	0	0	0
ENSG00000100216.5	TOMM22	3	1	4	0.625	0	1	1	1	3	0	3	0.25
ENSG00000100221.10	JOSD1	4	0	4	0.125	4	0	4	0.125	0	0	0
ENSG00000100242.15	SUN2	0	4	4	0.125	0	4	4	0.125	0	0	0
ENSG00000100246.12	DNAL4	3	1	4	0.625	1	1	2	1	2	0	2	0.5
ENSG00000100294.12	MCAT	4	0	4	0.125	0	0	0		4	0	4	0.125
ENSG00000100302.6	RASD2	4	0	4	0.125	4	0	4	0.125	0	0	0
ENSG00000100372.14	SLC25A17	4	0	4	0.125	3	0	3	0.25	1	0	1	1
ENSG00000100385.13	IL2RB	4	0	4	0.125	4	0	4	0.125	0	0	0
ENSG00000100422.13	CERK	0	4	4	0.125	0	4	4	0.125	0	0	0
ENSG00000100439.10	ABHD4	0	4	4	0.125	0	1	1	1	0	3	3	0.25
ENSG00000100596.6	SPTLC2	1	3	4	0.625	0	2	2	0.5	1	1	2	1
ENSG00000100614.17	PPM1A	2	2	4	1	0	2	2	0.5	2	0	2	0.5
ENSG00000100628.11	ASB2	1	3	4	0.625	1	3	4	0.625	0	0	0
ENSG00000100644.16	HIF1A	3	1	4	0.625	3	1	4	0.625	0	0	0
ENSG00000100784.10	RPS6KA5	1	3	4	0.625	1	2	3	1	0	1	1	1
ENSG00000100802.14	C14orf93	2	2	4	1	2	2	4	1	0	0	0
ENSG00000100889.11	PCK2	1	3	4	0.625	1	2	3	1	0	1	1	1
ENSG00000100918.12	REC8	4	0	4	0.125	4	0	4	0.125	0	0	0
ENSG00000101004.14	NINL	3	1	4	0.625	3	1	4	0.625	0	0	0
ENSG00000101342.9	TLDC2	3	1	4	0.625	3	0	3	0.25	0	1	1	1
ENSG00000101361.16	NOP56	4	0	4	0.125	2	0	2	0.5	2	0	2	0.5
ENSG00000101367.8	MAPRE1	1	3	4	0.625	1	2	3	1	0	1	1	1
ENSG00000101695.8	RNF125	0	4	4	0.125	0	3	3	0.25	0	1	1	1
ENSG00000101825.7	MXRA5	4	0	4	0.125	4	0	4	0.125	0	0	0
ENSG00000101871.14	MID1	1	3	4	0.625	1	2	3	1	0	1	1	1
ENSG00000101935.9	AMMECR1	1	3	4	0.625	1	0	1	1	0	3	3	0.25
ENSG00000102003.10	SYP	2	2	4	1	0	2	2	0.5	2	0	2	0.5
ENSG00000102024.17	PLS3	0	4	4	0.125	0	3	3	0.25	0	1	1	1
ENSG00000102038.15	SMARCA1	1	3	4	0.625	1	3	4	0.625	0	0	0
ENSG00000102144.13	PGK1	2	2	4	1	2	2	4	1	0	0	0
ENSG00000102265.11	TIMP1	4	0	4	0.125	4	0	4	0.125	0	0	0
ENSG00000102287.18	GABRE	3	1	4	0.625	3	1	4	0.625	0	0	0
ENSG00000102316.16	MAGED2	1	3	4	0.625	0	3	3	0.25	1	0	1	1
ENSG00000102390.10	PBDC1	2	2	4	1	0	2	2	0.5	2	0	2	0.5
ENSG00000102524.11	TNFSF13B	3	1	4	0.625	3	1	4	0.625	0	0	0
ENSG00000102755.11	FLT1	3	1	4	0.625	3	1	4	0.625	0	0	0
ENSG00000102871.15	TRADD	2	2	4	1	2	2	4	1	0	0	0
ENSG00000102890.14	ELMO3	4	0	4	0.125	4	0	4	0.125	0	0	0
ENSG00000102981.9	PARD6A	3	1	4	0.625	1	1	2	1	2	0	2	0.5
ENSG00000102996.4	MMP15	0	4	4	0.125	0	4	4	0.125	0	0	0
ENSG00000103024.7	NME3	4	0	4	0.125	3	0	3	0.25	1	0	1	1
ENSG00000103056.11	SMPD3	2	2	4	1	2	2	4	1	0	0	0
ENSG00000103150.5	MLYCD	0	4	4	0.125	0	4	4	0.125	0	0	0
ENSG00000103174.11	NAGPA	2	2	4	1	1	2	3	1	1	0	1	1
ENSG00000103187.7	COTL1	2	2	4	1	2	2	4	1	0	0	0
ENSG00000103269.13	RHBDL1	4	0	4	0.125	2	0	2	0.5	2	0	2	0.5
ENSG00000103274.10	NUBP1	1	3	4	0.625	0	3	3	0.25	1	0	1	1
ENSG00000103343.12	ZNF174	2	2	4	1	1	2	3	1	1	0	1	1
ENSG00000103647.12	CORO2B	2	2	4	1	2	2	4	1	0	0	0
ENSG00000103769.9	RAB11A	0	4	4	0.125	0	4	4	0.125	0	0	0
ENSG00000104450.12	SPAG1	1	3	4	0.625	1	2	3	1	0	1	1	1
ENSG00000104518.10	GSDMD	4	0	4	0.125	4	0	4	0.125	0	0	0
ENSG00000104852.14	SNRNP70	4	0	4	0.125	3	0	3	0.25	1	0	1	1
ENSG00000104903.4	LYL1	2	2	4	1	1	2	3	1	1	0	1	1
ENSG00000104907.12	TRMT1	4	0	4	0.125	4	0	4	0.125	0	0	0
ENSG00000104967.6	NOVA2	2	2	4	1	2	2	4	1	0	0	0
ENSG00000104998.3	IL27RA	3	1	4	0.625	3	1	4	0.625	0	0	0
ENSG00000105122.12	RASAL3	4	0	4	0.125	4	0	4	0.125	0	0	0
ENSG00000105146.12	AURKC	1	3	4	0.625	1	1	2	1	0	2	2	0.5
ENSG00000105220.14	GPI	2	2	4	1	2	2	4	1	0	0	0
ENSG00000105227.14	PRX	1	3	4	0.625	1	3	4	0.625	0	0	0
ENSG00000105321.12	CCDC9	4	0	4	0.125	3	0	3	0.25	1	0	1	1
ENSG00000105376.4	ICAM5	4	0	4	0.125	4	0	4	0.125	0	0	0
ENSG00000105379.9	ETFB	0	4	4	0.125	0	4	4	0.125	0	0	0
ENSG00000105447.12	GRWD1	4	0	4	0.125	1	0	1	1	3	0	3	0.25
ENSG00000105499.13	PLA2G4C	3	1	4	0.625	3	1	4	0.625	0	0	0
ENSG00000105559.11	PLEKHA4	3	1	4	0.625	3	0	3	0.25	0	1	1	1
ENSG00000105612.8	DNASE2	2	2	4	1	0	2	2	0.5	2	0	2	0.5
ENSG00000105676.13	ARMC6	3	1	4	0.625	2	1	3	1	1	0	1	1
ENSG00000105792.19	CFAP69	2	2	4	1	2	2	4	1	0	0	0
ENSG00000105852.10	PON3	3	1	4	0.625	3	1	4	0.625	0	0	0
ENSG00000105879.11	CBLL1	0	4	4	0.125	0	4	4	0.125	0	0	0
ENSG00000106052.13	TAX1BP1	0	4	4	0.125	0	4	4	0.125	0	0	0
ENSG00000106078.17	COBL	3	1	4	0.625	2	0	2	0.5	1	1	2	1
ENSG00000106089.11	STX1A	4	0	4	0.125	3	0	3	0.25	1	0	1	1
ENSG00000106100.10	NOD1	4	0	4	0.125	4	0	4	0.125	0	0	0
ENSG00000106261.16	ZKSCAN1	2	2	4	1	2	0	2	0.5	0	2	2	0.5
ENSG00000106333.12	PCOLCE	4	0	4	0.125	4	0	4	0.125	0	0	0
ENSG00000106404.13	CLDN15	4	0	4	0.125	4	0	4	0.125	0	0	0
ENSG00000106415.12	GLCCI1	1	3	4	0.625	1	3	4	0.625	0	0	0
ENSG00000106483.11	SFRP4	2	2	4	1	2	1	3	1	0	1	1	1
ENSG00000106484.14	MEST	0	4	4	0.125	0	4	4	0.125	0	0	0
ENSG00000106605.10	BLVRA	0	4	4	0.125	0	4	4	0.125	0	0	0
ENSG00000106624.10	AEBP1	4	0	4	0.125	4	0	4	0.125	0	0	0
ENSG00000106688.11	SLC1A1	0	4	4	0.125	0	4	4	0.125	0	0	0
ENSG00000106701.11	FSD1L	4	0	4	0.125	4	0	4	0.125	0	0	0
ENSG00000106804.7	C5	1	3	4	0.625	1	2	3	1	0	1	1	1
ENSG00000107104.18	KANK1	1	3	4	0.625	0	3	3	0.25	1	0	1	1
ENSG00000107186.16	MPDZ	1	3	4	0.625	0	3	3	0.25	1	0	1	1
ENSG00000107249.21	GLIS3	3	1	4	0.625	3	0	3	0.25	0	1	1	1
ENSG00000107282.7	APBA1	3	1	4	0.625	2	1	3	1	1	0	1	1
ENSG00000107438.8	PDLIM1	3	1	4	0.625	3	1	4	0.625	0	0	0
ENSG00000107537.13	PHYH	0	4	4	0.125	0	4	4	0.125	0	0	0
ENSG00000107554.16	DNMBP	0	4	4	0.125	0	0	0		0	4	4	0.125
ENSG00000107581.12	EIF3A	0	4	4	0.125	0	4	4	0.125	0	0	0
ENSG00000107719.8	PALD1	2	2	4	1	2	2	4	1	0	0	0
ENSG00000107897.18	ACBD5	0	4	4	0.125	0	4	4	0.125	0	0	0
ENSG00000108018.15	SORCS1	1	3	4	0.625	1	3	4	0.625	0	0	0
ENSG00000108179.13	PPIF	2	2	4	1	2	2	4	1	0	0	0
ENSG00000108219.14	TSPAN14	3	1	4	0.625	3	0	3	0.25	0	1	1	1
ENSG00000108244.16	KRT23	1	3	4	0.625	1	3	4	0.625	0	0	0
ENSG00000108582.11	CPD	3	1	4	0.625	3	1	4	0.625	0	0	0
ENSG00000108666.9	C17orf75	2	2	4	1	0	2	2	0.5	2	0	2	0.5
ENSG00000108773.10	KAT2A	4	0	4	0.125	4	0	4	0.125	0	0	0
ENSG00000108788.11	MLX	2	2	4	1	0	2	2	0.5	2	0	2	0.5
ENSG00000108819.10	PPP1R9B	4	0	4	0.125	2	0	2	0.5	2	0	2	0.5
ENSG00000108829.9	LRRC59	2	2	4	1	2	2	4	1	0	0	0
ENSG00000108861.8	DUSP3	2	2	4	1	1	2	3	1	1	0	1	1
ENSG00000108946.14	PRKAR1A	1	3	4	0.625	0	3	3	0.25	1	0	1	1
ENSG00000109084.13	TMEM97	1	3	4	0.625	1	3	4	0.625	0	0	0
ENSG00000109089.7	CDR2L	3	1	4	0.625	2	1	3	1	1	0	1	1
ENSG00000109113.18	RAB34	3	1	4	0.625	3	1	4	0.625	0	0	0
ENSG00000109321.10	AREG	4	0	4	0.125	4	0	4	0.125	0	0	0
ENSG00000109686.17	SH3D19	0	4	4	0.125	0	4	4	0.125	0	0	0
ENSG00000109736.14	MFSD10	4	0	4	0.125	3	0	3	0.25	1	0	1	1
ENSG00000109743.10	BST1	1	3	4	0.625	1	3	4	0.625	0	0	0
ENSG00000109861.15	CTSC	1	3	4	0.625	1	3	4	0.625	0	0	0
ENSG00000109919.9	MTCH2	0	4	4	0.125	0	4	4	0.125	0	0	0
ENSG00000110031.12	LPXN	3	1	4	0.625	3	0	3	0.25	0	1	1	1
ENSG00000110046.12	ATG2A	3	1	4	0.625	2	1	3	1	1	0	1	1
ENSG00000110077.14	MS4A6A	1	3	4	0.625	0	3	3	0.25	1	0	1	1
ENSG00000110169.10	HPX	3	1	4	0.625	3	1	4	0.625	0	0	0
ENSG00000110492.15	MDK	3	1	4	0.625	3	1	4	0.625	0	0	0
ENSG00000110693.17	SOX6	1	3	4	0.625	1	2	3	1	0	1	1	1
ENSG00000110721.11	CHKA	4	0	4	0.125	4	0	4	0.125	0	0	0
ENSG00000110881.11	ASIC1	1	3	4	0.625	0	3	3	0.25	1	0	1	1
ENSG00000111058.7	ACSS3	1	3	4	0.625	1	1	2	1	0	2	2	0.5
ENSG00000111341.9	MGP	3	1	4	0.625	3	0	3	0.25	0	1	1	1
ENSG00000111641.11	NOP2	4	0	4	0.125	4	0	4	0.125	0	0	0
ENSG00000111669.14	TPI1	3	1	4	0.625	3	1	4	0.625	0	0	0
ENSG00000111671.9	SPSB2	2	2	4	1	1	2	3	1	1	0	1	1
ENSG00000111674.8	ENO2	4	0	4	0.125	2	0	2	0.5	2	0	2	0.5
ENSG00000111678.10	C12orf57	4	0	4	0.125	3	0	3	0.25	1	0	1	1
ENSG00000111859.16	NEDD9	1	3	4	0.625	1	0	1	1	0	3	3	0.25
ENSG00000112033.13	PPARD	4	0	4	0.125	4	0	4	0.125	0	0	0
ENSG00000112309.10	B3GAT2	3	1	4	0.625	3	0	3	0.25	0	1	1	1
ENSG00000112378.11	PERP	1	3	4	0.625	1	3	4	0.625	0	0	0
ENSG00000112599.8	GUCA1B	3	1	4	0.625	3	1	4	0.625	0	0	0
ENSG00000112715.21	VEGFA	4	0	4	0.125	4	0	4	0.125	0	0	0
ENSG00000112799.8	LY86	1	3	4	0.625	0	3	3	0.25	1	0	1	1
ENSG00000112964.13	GHR	0	4	4	0.125	0	4	4	0.125	0	0	0
ENSG00000112972.14	HMGCS1	0	4	4	0.125	0	4	4	0.125	0	0	0
ENSG00000113140.10	SPARC	1	3	4	0.625	1	2	3	1	0	1	1	1
ENSG00000113448.18	PDE4D	4	0	4	0.125	4	0	4	0.125	0	0	0
ENSG00000113749.7	HRH2	3	1	4	0.625	3	1	4	0.625	0	0	0
ENSG00000114251.14	WNT5A	1	3	4	0.625	1	1	2	1	0	2	2	0.5
ENSG00000114315.3	HES1	3	1	4	0.625	3	0	3	0.25	0	1	1	1
ENSG00000114405.10	C3orf14	2	2	4	1	2	2	4	1	0	0	0
ENSG00000114626.17	ABTB1	3	1	4	0.625	2	1	3	1	1	0	1	1
ENSG00000114738.10	MAPKAPK3	1	3	4	0.625	0	3	3	0.25	1	0	1	1
ENSG00000115233.11	PSMD14	0	4	4	0.125	0	4	4	0.125	0	0	0
ENSG00000115286.19	NDUFS7	4	0	4	0.125	1	0	1	1	3	0	3	0.25
ENSG00000115306.15	SPTBN1	3	1	4	0.625	2	0	2	0.5	1	1	2	1
ENSG00000115310.17	RTN4	2	2	4	1	1	2	3	1	1	0	1	1
ENSG00000115318.11	LOXL3	4	0	4	0.125	4	0	4	0.125	0	0	0
ENSG00000115468.11	EFHD1	1	3	4	0.625	1	2	3	1	0	1	1	1
ENSG00000115602.16	IL1RL1	4	0	4	0.125	4	0	4	0.125	0	0	0
ENSG00000115750.16	TAF1B	0	4	4	0.125	0	3	3	0.25	0	1	1	1
ENSG00000115756.12	HPCAL1	3	1	4	0.625	2	1	3	1	1	0	1	1
ENSG00000115828.15	QPCT	1	3	4	0.625	1	3	4	0.625	0	0	0
ENSG00000115904.12	SOS1	0	4	4	0.125	0	2	2	0.5	0	2	2	0.5
[truncated: 10,531 more rows]
