# Supplementary material for: Day-night and seasonal variation of human gene expression across tissues
Source: PLoS Biol. 2023 Feb 6;21(2):e3001986. doi: 10.1371/journal.pbio.3001986 (PMC9934459; doi:10.1371/journal.pbio.3001986)
Supplement: S9 Table — Enrichment performed with EnrichR. See Methods for details. (XLSX) [file pbio.3001986.s031.xlsx]

## Sheet: S9 Table
GeneSet	Term	Overlap	P-value	Adjusted P-value	Odds Ratio	Combined Score	Genes
DayNight-UP	entrainment of circadian clock by photoperiod (GO:0043153)	6/27	1.71922e-06	0.00201313	20.3903	270.653	PER2;PER1;PER3;CRY2;CRY1;FBXL6
DayNight-UP	photoperiodism (GO:0009648)	6/28	2.16233e-06	0.00201313	19.4625	253.875	PER2;PER1;PER3;CRY2;CRY1;FBXL6
DayNight-UP	negative regulation of glucocorticoid receptor signaling pathway (GO:2000323)	3/6	5.37529e-05	0.0291501	70.6631	694.697	PER1;CRY2;CRY1
DayNight-UP	response to unfolded protein (GO:0006986)	6/49	6.26211e-05	0.0291501	9.94692	96.2703	DNAJB1;HSPA5;DDIT3;HSPA6;SERPINH1;HSPA1B
DayNight-UP	regulation of glucocorticoid receptor signaling pathway (GO:2000322)	3/7	9.30857e-05	0.0346651	52.9946	491.896	PER1;CRY2;CRY1
DayNight-UP	negative regulation of circadian rhythm (GO:0042754)	3/10	0.000309272	0.0936962	30.278	244.686	PER2;CRY2;CRY1
DayNight-UP	negative regulation of programmed cell death (GO:0043069)	15/381	0.000357853	0.0936962	2.97047	23.5718	PLK3;TNFRSF6B;HSPA5;PLAUR;ASNS;SERPINB9;MIF;HYPK;TIAF1;BCL3;FAS;CAPN3;ZNF830;HSPA1B;LTF
DayNight-UP	positive regulation of transcription from RNA polymerase II promoter in response to endoplasmic reticulum stress (GO:1990440)	3/11	0.000420822	0.0936962	26.4919	205.93	HSPA5;DDIT3;ATF3
DayNight-UP	chaperone cofactor-dependent protein refolding (GO:0051085)	4/26	0.000452882	0.0936962	12.8816	99.1869	DNAJB1;HSPA5;HSPA6;HSPA1B
DayNight-UP	regulation of apoptotic process (GO:0042981)	22/742	0.00088148	0.152662	2.23267	15.7044	PLK3;TNFRSF6B;GADD45B;HSPA5;PLAUR;ASNS;TNFRSF10B;SERPINB9;MIF;HYPK;RHOB;MLLT11;BMP2;TIAF1;MCF2L;BCL3;FAS;CAPN3;ZNF830;RNF122;HSPA1B;LTF
DayNight-UP	'de novo' posttranslational protein folding (GO:0051084)	4/31	0.000901872	0.152662	10.4935	73.5701	DNAJB1;HSPA5;HSPA6;HSPA1B
DayNight-UP	negative regulation of protein modification by small protein conjugation or removal (GO:1903321)	5/55	0.00105194	0.152761	7.10036	48.688	PER2;CRY1;TNFAIP3;CAPN3;HSPA1B
DayNight-UP	regulation of cell cycle (GO:0051726)	12/296	0.00106654	0.152761	3.04131	20.8127	PER2;TGM1;RNF112;NR4A1;CDKN1A;BMP2;GADD45B;IRF1;CDK10;MIF;FBXL6;RHOB
DayNight-UP	negative regulation of extrinsic apoptotic signaling pathway via death domain receptors (GO:1902042)	4/34	0.00128594	0.157382	9.44269	62.853	SERPINE1;TNFAIP3;TNFRSF10B;FAS
DayNight-UP	fat cell differentiation (GO:0045444)	5/58	0.0013389	0.157382	6.69743	44.3096	PER2;TMEM120B;NR4A1;NR4A3;METRNL
DayNight-UP	mitotic DNA damage checkpoint signaling (GO:0044773)	5/59	0.00144627	0.157382	6.57307	42.9798	CDKN1A;EME2;DONSON;ZNF830;RAD9A
DayNight-UP	cellular response to DNA damage stimulus (GO:0006974)	13/350	0.00147844	0.157382	2.77931	18.1121	PLK3;RTEL1;CDKN1A;KMT5C;XRCC3;HIC1;DDIT3;CDK3;BCL3;CRY1;MICA;RAD9A;MUTYH
DayNight-UP	negative regulation of apoptotic process (GO:0043066)	16/485	0.00152142	0.157382	2.46873	16.0174	PLK3;TNFRSF6B;HSPA5;PLAUR;ASNS;SERPINB9;MIF;HYPK;TIAF1;BCL3;FAS;CAPN3;ADAM8;ZNF830;HSPA1B;LTF
DayNight-UP	regulation of p38MAPK cascade (GO:1900744)	4/37	0.00177174	0.17363	8.58295	54.3798	PER1;BMP2;GADD45B;RELL2
DayNight-UP	tRNA modification (GO:0006400)	5/65	0.00222835	0.204995	5.91396	36.1135	QTRT1;CTU1;AARS2;METTL1;PUS1
DayNight-UP	regulation of extrinsic apoptotic signaling pathway via death domain receptors (GO:1902041)	4/42	0.00284186	0.204995	7.45172	43.6917	SERPINE1;TNFAIP3;TNFRSF10B;FAS
DayNight-UP	cellular heat acclimation (GO:0070370)	2/6	0.00286245	0.204995	35.2036	206.155	HSPA6;HSPA1B
DayNight-UP	regulation of type B pancreatic cell proliferation (GO:0061469)	2/6	0.00286245	0.204995	35.2036	206.155	NR4A1;NR4A3
DayNight-UP	heat acclimation (GO:0010286)	2/6	0.00286245	0.204995	35.2036	206.155	HSPA6;HSPA1B
DayNight-UP	IMP biosynthetic process (GO:0006188)	2/6	0.00286245	0.204995	35.2036	206.155	AMPD2;PFAS
DayNight-UP	positive regulation of osteoblast proliferation (GO:0033690)	2/6	0.00286245	0.204995	35.2036	206.155	BMP2;LTF
DayNight-UP	DNA-dependent DNA replication maintenance of fidelity (GO:0045005)	4/43	0.00309908	0.213722	7.26028	41.9401	RTEL1;EME2;DONSON;ZNF830
DayNight-UP	negative regulation of transcription, DNA-templated (GO:0045892)	24/948	0.00419386	0.234696	1.89208	10.3575	PLK3;ZNF692;RORC;NR1D2;HIC1;CIART;PER2;DLL4;PER1;DNAJB1;BMP2;PER3;NR4A3;CCDC85B;DDIT3;IRF1;BCL3;CRY2;CRY1;ZNF239;CAPN3;TNFRSF4;ATF3;JDP2
DayNight-UP	positive regulation of p38MAPK cascade (GO:1900745)	3/24	0.00450825	0.234696	10.0855	54.4804	BMP2;GADD45B;RELL2
DayNight-UP	positive regulation of transcription from RNA polymerase II promoter in response to stress (GO:0036003)	3/24	0.00450825	0.234696	10.0855	54.4804	HSPA5;DDIT3;ATF3
DayNight-UP	regulation of interleukin-2 production (GO:0032663)	4/48	0.00462539	0.234696	6.43362	34.5884	PNP;PDE4B;TNFAIP3;GBP1
DayNight-UP	negative regulation of tumor necrosis factor superfamily cytokine production (GO:1903556)	4/48	0.00462539	0.234696	6.43362	34.5884	CD274;TNFAIP3;IRAK3;LTF
DayNight-UP	regulation of protein kinase activity (GO:0045859)	6/110	0.00469792	0.234696	4.09992	21.9782	MAP2K3;CDKN1A;CSF1;TRAF4;LAT;CAMKK1
DayNight-UP	aromatic compound biosynthetic process (GO:0019438)	2/8	0.00524448	0.234696	23.4667	123.214	GCH1;HDC
DayNight-UP	cellular response to UV-B (GO:0071493)	2/8	0.00524448	0.234696	23.4667	123.214	MFAP4;CDKN1A
DayNight-UP	regulation of vascular wound healing (GO:0061043)	2/8	0.00524448	0.234696	23.4667	123.214	SERPINE1;TNFAIP3
DayNight-UP	replication fork protection (GO:0048478)	2/8	0.00524448	0.234696	23.4667	123.214	DONSON;ZNF830
DayNight-UP	negative regulation of cellular component organization (GO:0051129)	5/80	0.00546936	0.234696	4.72756	24.6239	DNAJB1;RTEL1;HSPA5;IRAK3;HSPA1B
DayNight-UP	negative regulation of extrinsic apoptotic signaling pathway (GO:2001237)	5/80	0.00546936	0.234696	4.72756	24.6239	SERPINE1;TNFAIP3;TNFRSF10B;FAS;HSPA1B
DayNight-UP	positive regulation of kinase activity (GO:0033674)	6/114	0.00558441	0.234696	3.94726	20.4775	MAP2K3;CDKN1A;CSF1;TRAF4;LAT;CAMKK1
DayNight-UP	negative regulation of protein ubiquitination (GO:0031397)	4/51	0.00574836	0.234696	6.02204	31.0668	PER2;CRY1;TNFAIP3;HSPA1B
DayNight-UP	positive regulation of protein kinase activity (GO:0045860)	7/154	0.00629944	0.234696	3.38892	17.1726	MAP2K3;CDKN1A;CSF1;TRAF4;LAT;CAMKK1;LTF
DayNight-UP	cellular response to unfolded protein (GO:0034620)	3/27	0.00631576	0.234696	8.82348	44.6883	HSPA5;HSPA6;HSPA1B
DayNight-UP	positive regulation of calcium ion transmembrane transport (GO:1904427)	3/27	0.00631576	0.234696	8.82348	44.6883	CEMIP;CAPN3;F2RL3
DayNight-UP	positive regulation of NF-kappaB transcription factor activity (GO:0051092)	7/155	0.00652015	0.234696	3.36585	16.9398	CAPN3;ADAM8;IRAK3;TRAF1;TRIM22;HSPA1B;LTF
DayNight-UP	positive regulation of protein phosphorylation (GO:0001934)	12/371	0.0066631	0.234696	2.39666	12.0101	MAP2K3;CDKN1A;CEMIP;BMP2;CSF1;TRAF4;LIF;PLAUR;FAS;MIF;CAMKK1;LAT
DayNight-UP	ATF6-mediated unfolded protein response (GO:0036500)	2/9	0.0066804	0.234696	20.1133	100.739	HSPA5;DDIT3
DayNight-UP	biotin metabolic process (GO:0006768)	2/9	0.0066804	0.234696	20.1133	100.739	SLC5A6;PC
DayNight-UP	regulation of CD8-positive, alpha-beta T cell activation (GO:2001185)	2/9	0.0066804	0.234696	20.1133	100.739	CD274;IRF1
DayNight-UP	regulation of tumor necrosis factor superfamily cytokine production (GO:1903555)	2/9	0.0066804	0.234696	20.1133	100.739	CD274;LTF
DayNight-UP	IMP metabolic process (GO:0046040)	2/9	0.0066804	0.234696	20.1133	100.739	PNP;AMPD2
DayNight-UP	mast cell mediated immunity (GO:0002448)	2/9	0.0066804	0.234696	20.1133	100.739	NR4A3;SERPINB9
DayNight-UP	pericardium development (GO:0060039)	2/9	0.0066804	0.234696	20.1133	100.739	DLL4;BMP2
DayNight-UP	cytokine-mediated signaling pathway (GO:0019221)	17/621	0.00727702	0.250922	2.0301	9.99426	IL32;NUMBL;CDKN1A;TNFRSF6B;IL4R;CSF1;LIF;RORC;IRAK3;MIF;TRAF1;IL18BP;IRF1;XAF1;TNFRSF4;GBP1;TRIM22
DayNight-UP	response to zinc ion (GO:0010043)	3/29	0.00772834	0.261096	8.14392	39.6028	MT1A;MT1M;KHK
DayNight-UP	regulation of actin filament-based movement (GO:1903115)	2/10	0.00827319	0.261096	17.5982	84.3788	PDE4B;STC1
DayNight-UP	telomeric loop disassembly (GO:0090657)	2/10	0.00827319	0.261096	17.5982	84.3788	RTEL1;XRCC3
DayNight-UP	negative regulation of inclusion body assembly (GO:0090084)	2/10	0.00827319	0.261096	17.5982	84.3788	DNAJB1;HSPA1B
DayNight-UP	positive regulation of T cell apoptotic process (GO:0070234)	2/10	0.00827319	0.261096	17.5982	84.3788	CD274;ADAM8
DayNight-UP	negative regulation of transcription by RNA polymerase II (GO:0000122)	18/684	0.00859788	0.26673	1.95045	9.27681	PLK3;ZNF692;RORC;NR1D2;HIC1;PER2;DLL4;PER1;DNAJB1;BMP2;PER3;NR4A3;DDIT3;CRY2;CRY1;ZNF239;ATF3;JDP2
DayNight-UP	RNA modification (GO:0009451)	4/58	0.0090407	0.26673	5.23954	24.6574	QTRT1;CTU1;AARS2;METTL1
DayNight-UP	negative regulation of response to biotic stimulus (GO:0002832)	3/31	0.00931276	0.26673	7.56144	35.3601	TNFAIP3;IRAK3;LTF
DayNight-UP	T cell activation (GO:0042110)	5/92	0.00976903	0.26673	4.07299	18.852	DLL4;CD7;TNFRSF4;MICA;LAT
DayNight-UP	regulation of cysteine-type endopeptidase activity involved in apoptotic signaling pathway (GO:2001267)	2/11	0.0100182	0.26673	15.6421	72.006	PLAUR;FAS
DayNight-UP	regulation of inclusion body assembly (GO:0090083)	2/11	0.0100182	0.26673	15.6421	72.006	DNAJB1;HSPA1B
DayNight-UP	nuclear DNA replication (GO:0033260)	2/11	0.0100182	0.26673	15.6421	72.006	DONSON;ZNF830
DayNight-UP	PERK-mediated unfolded protein response (GO:0036499)	2/11	0.0100182	0.26673	15.6421	72.006	HSPA5;DDIT3
DayNight-UP	positive regulation of macrophage differentiation (GO:0045651)	2/11	0.0100182	0.26673	15.6421	72.006	CSF1;LIF
DayNight-UP	cellular response to topologically incorrect protein (GO:0035967)	3/32	0.0101707	0.26673	7.30033	33.4957	HSPA5;HSPA6;HSPA1B
DayNight-UP	DNA damage checkpoint signaling (GO:0000077)	3/32	0.0101707	0.26673	7.30033	33.4957	DONSON;ZNF830;RAD9A
DayNight-UP	negative regulation of intracellular steroid hormone receptor signaling pathway (GO:0033144)	3/32	0.0101707	0.26673	7.30033	33.4957	PER1;CRY2;CRY1
DayNight-UP	cardiocyte differentiation (GO:0035051)	2/12	0.0119108	0.27977	14.0771	62.3662	KDM6B;BMP2
DayNight-UP	regulation of feeding behavior (GO:0060259)	2/12	0.0119108	0.27977	14.0771	62.3662	UCN;NR4A3
DayNight-UP	modulation by host of viral process (GO:0044788)	2/12	0.0119108	0.27977	14.0771	62.3662	PC;LTF
DayNight-UP	anterior/posterior pattern specification (GO:0009952)	4/63	0.0120201	0.27977	4.79429	21.1964	HES6;BMP2;DDIT3;HES4
DayNight-UP	negative regulation of endopeptidase activity (GO:0010951)	4/63	0.0120201	0.27977	4.79429	21.1964	SERPINE1;SERPINH1;SERPINB9;LTF
DayNight-UP	regulation of glucose metabolic process (GO:0010906)	3/34	0.0120202	0.27977	6.82865	30.1906	ZNF692;RORC;KHK
DayNight-UP	cellular response to vascular endothelial growth factor stimulus (GO:0035924)	3/34	0.0120202	0.27977	6.82865	30.1906	DLL4;MAP2K3;NR4A1
DayNight-UP	positive regulation of calcium ion transport into cytosol (GO:0010524)	3/34	0.0120202	0.27977	6.82865	30.1906	CEMIP;CAPN3;F2RL3
DayNight-UP	positive regulation of release of sequestered calcium ion into cytosol (GO:0051281)	3/34	0.0120202	0.27977	6.82865	30.1906	CEMIP;CAPN3;F2RL3
DayNight-UP	regulation of innate immune response (GO:0045088)	4/64	0.0126827	0.287488	4.71415	20.5891	IRF1;TNFAIP3;IRAK3;ADAM8
DayNight-UP	tRNA processing (GO:0008033)	4/64	0.0126827	0.287488	4.71415	20.5891	QTRT1;CTU1;AARS2;METTL1
DayNight-UP	cellular response to hydrogen peroxide (GO:0070301)	3/35	0.0130125	0.287488	6.61492	28.721	RNF112;TNFAIP3;RHOB
DayNight-UP	positive regulation of stress-activated MAPK cascade (GO:0032874)	5/99	0.0131308	0.287488	3.76834	16.3274	BMP2;GADD45B;TRAF4;RELL2;TRAF1
DayNight-UP	pteridine-containing compound metabolic process (GO:0042558)	2/13	0.0139465	0.287488	12.7968	54.6745	GCH1;MTHFD1L
DayNight-UP	purine-containing compound salvage (GO:0043101)	2/13	0.0139465	0.287488	12.7968	54.6745	PNP;AMPD2
DayNight-UP	regulation of fibrinolysis (GO:0051917)	2/13	0.0139465	0.287488	12.7968	54.6745	SERPINE1;KLKB1
DayNight-UP	response to UV-B (GO:0010224)	2/13	0.0139465	0.287488	12.7968	54.6745	MFAP4;CDKN1A
DayNight-UP	negative regulation of DNA-dependent DNA replication (GO:2000104)	2/13	0.0139465	0.287488	12.7968	54.6745	DONSON;ZNF830
DayNight-UP	regulation of cardiac muscle contraction (GO:0055117)	3/36	0.0140502	0.287488	6.41414	27.3571	RNF207;PDE4B;STC1
DayNight-UP	positive regulation of cytokine-mediated signaling pathway (GO:0001961)	3/36	0.0140502	0.287488	6.41414	27.3571	CSF1;NLRC5;HSPA1B
DayNight-UP	regulation of I-kappaB kinase/NF-kappaB signaling (GO:0043122)	8/224	0.014439	0.292232	2.63612	11.1714	PER1;TRAF4;CAPN3;TNFRSF10B;TNFAIP3;TRAF1;TRIM22;LTF
DayNight-UP	intrinsic apoptotic signaling pathway (GO:0097193)	5/102	0.0147843	0.293181	3.65123	15.387	MLLT11;CDKN1A;DDIT3;TNFRSF10B;HIC1
DayNight-UP	negative regulation of cytokine production (GO:0001818)	7/182	0.0149202	0.293181	2.84262	11.9533	CD274;DDIT3;BCL3;NLRC5;TNFAIP3;IRAK3;GBP1
DayNight-UP	negative regulation of nucleic acid-templated transcription (GO:1903507)	13/464	0.0149582	0.293181	2.06457	8.67632	NR1D2;CIART;PER2;PER1;BMP2;CCDC85B;DDIT3;IRF1;BCL3;CRY2;CRY1;CAPN3;TNFRSF4
DayNight-UP	negative regulation of DNA-binding transcription factor activity (GO:0043433)	6/143	0.0160001	0.308994	3.10711	12.8484	HES6;DDIT3;NLRC5;TNFAIP3;IRAK3;TNFRSF4
DayNight-UP	branching involved in blood vessel morphogenesis (GO:0001569)	2/14	0.0161209	0.308994	11.7298	48.4162	DLL4;NRARP
DayNight-UP	negative regulation of innate immune response (GO:0045824)	3/38	0.0162629	0.308994	6.047	24.9068	NLRC5;TNFAIP3;IRAK3
DayNight-UP	small GTPase mediated signal transduction (GO:0007264)	5/106	0.0171982	0.31483	3.50592	14.2444	ARHGAP33;CDKN1A;RASGRP2;RAPGEF5;LAT
DayNight-UP	protein trimerization (GO:0070206)	2/15	0.0184299	0.31483	10.8269	43.2404	MLKL;MIF
DayNight-UP	cellular response to arsenic-containing substance (GO:0071243)	2/15	0.0184299	0.31483	10.8269	43.2404	MKNK2;ATF3
DayNight-UP	regulation of macrophage differentiation (GO:0045649)	2/15	0.0184299	0.31483	10.8269	43.2404	CSF1;LIF
DayNight-UP	endoderm development (GO:0007492)	2/15	0.0184299	0.31483	10.8269	43.2404	DUSP5;DUSP2
DayNight-UP	fibrinolysis (GO:0042730)	2/15	0.0184299	0.31483	10.8269	43.2404	SERPINE1;PLAUR
DayNight-UP	heterocycle biosynthetic process (GO:0018130)	2/15	0.0184299	0.31483	10.8269	43.2404	GCH1;HDC
DayNight-UP	histone H3 deacetylation (GO:0070932)	2/15	0.0184299	0.31483	10.8269	43.2404	PER2;PER1
DayNight-UP	integrated stress response signaling (GO:0140467)	2/15	0.0184299	0.31483	10.8269	43.2404	HSPA5;DDIT3
DayNight-UP	mitotic intra-S DNA damage checkpoint signaling (GO:0031573)	2/15	0.0184299	0.31483	10.8269	43.2404	EME2;RAD9A
DayNight-UP	protein homotrimerization (GO:0070207)	2/15	0.0184299	0.31483	10.8269	43.2404	MLKL;MIF
DayNight-UP	negative regulation of blood coagulation (GO:0030195)	3/40	0.0186598	0.315837	5.71956	22.7718	SERPINE1;PLAUR;KLKB1
DayNight-UP	positive regulation of secretion by cell (GO:1903532)	4/72	0.0188281	0.315837	4.15785	16.5167	BMP2;RAB3A;ADAM8;APBB3
DayNight-UP	response to cytokine (GO:0034097)	6/150	0.0197668	0.325486	2.95501	11.5947	CD274;GCH1;PTPN20;IRAK3;XAF1;IL18BP
DayNight-UP	response to endoplasmic reticulum stress (GO:0034976)	5/110	0.01986	0.325486	3.37167	13.2137	RCN3;HSPA5;DDIT3;TNFRSF10B;ATF3
DayNight-UP	gluconeogenesis (GO:0006094)	3/41	0.0199277	0.325486	5.56876	21.8053	PER2;PC;CRY1
DayNight-UP	purine ribonucleoside monophosphate biosynthetic process (GO:0009168)	2/16	0.0208691	0.329307	10.0531	38.9002	AMPD2;PFAS
DayNight-UP	negative regulation of natural killer cell mediated cytotoxicity (GO:0045953)	2/16	0.0208691	0.329307	10.0531	38.9002	SERPINB9;MICA
DayNight-UP	negative regulation of transcription regulatory region DNA binding (GO:2000678)	2/16	0.0208691	0.329307	10.0531	38.9002	PER2;DDIT3
DayNight-UP	odontogenesis of dentin-containing tooth (GO:0042475)	2/16	0.0208691	0.329307	10.0531	38.9002	BMP2;ROGDI
DayNight-UP	positive regulation of lymphocyte proliferation (GO:0050671)	4/75	0.0215338	0.33694	3.98156	15.2817	CD274;PNP;MIF;TNFRSF4
DayNight-UP	cell surface receptor signaling pathway involved in heart development (GO:0061311)	2/17	0.0234344	0.354813	9.38238	35.2172	DLL4;BMP2
DayNight-UP	DNA replication checkpoint signaling (GO:0000076)	2/17	0.0234344	0.354813	9.38238	35.2172	ZNF830;RAD9A
DayNight-UP	regulation of osteoblast proliferation (GO:0033688)	2/17	0.0234344	0.354813	9.38238	35.2172	BMP2;LTF
DayNight-UP	negative regulation of cellular macromolecule biosynthetic process (GO:2000113)	14/547	0.0237658	0.354813	1.8803	7.03141	CDKN1A;NR1D2;CIART;PER2;PER1;BMP2;CCDC85B;DDIT3;IRF1;BCL3;CRY2;CRY1;CAPN3;TNFRSF4
DayNight-UP	positive regulation of DNA-binding transcription factor activity (GO:0051091)	8/246	0.0238236	0.354813	2.38974	8.93066	DDIT3;CAPN3;ADAM8;IRAK3;TRAF1;TRIM22;HSPA1B;LTF
DayNight-UP	branching morphogenesis of an epithelial tube (GO:0048754)	3/44	0.0240099	0.354813	5.1605	19.245	DLL4;BMP2;NRARP
DayNight-UP	hexose biosynthetic process (GO:0019319)	3/44	0.0240099	0.354813	5.1605	19.245	PER2;PC;CRY1
DayNight-UP	response to lipopolysaccharide (GO:0032496)	6/159	0.0254412	0.365152	2.77991	10.2061	CD274;GCH1;SERPINE1;PDE4B;TNFAIP3;IRAK3
DayNight-UP	cellular response to radiation (GO:0071478)	3/45	0.0254635	0.365152	5.03738	18.4898	CDKN1A;RHOB;RAD9A
DayNight-UP	mitotic G2/M transition checkpoint (GO:0044818)	3/45	0.0254635	0.365152	5.03738	18.4898	CDKN1A;DONSON;ZNF830
DayNight-UP	negative regulation of NF-kappaB transcription factor activity (GO:0032088)	4/79	0.025494	0.365152	3.76844	13.8276	DDIT3;NLRC5;TNFAIP3;IRAK3
DayNight-UP	negative regulation of response to external stimulus (GO:0032102)	5/118	0.0259614	0.365707	3.13169	11.4342	SERPINE1;TNFAIP3;IRAK3;METRNL;LTF
DayNight-UP	regulation of delayed rectifier potassium channel activity (GO:1902259)	2/18	0.0261219	0.365707	8.79554	32.0596	KCNE4;RNF207
DayNight-UP	cellular response to zinc ion (GO:0071294)	2/18	0.0261219	0.365707	8.79554	32.0596	MT1A;MT1M
DayNight-UP	regulation of interleukin-8 production (GO:0032677)	4/81	0.0276276	0.3839	3.67019	13.1721	DDIT3;SERPINE1;BCL3;HSPA1B
DayNight-UP	regulation of wound healing (GO:0061041)	3/47	0.0285095	0.384737	4.80792	17.1043	SERPINE1;TNFAIP3;HBEGF
DayNight-UP	cardiac atrium morphogenesis (GO:0003209)	2/19	0.0289276	0.384737	8.27773	29.3277	DLL4;BMP2
DayNight-UP	cellular response to copper ion (GO:0071280)	2/19	0.0289276	0.384737	8.27773	29.3277	MT1A;MT1M
DayNight-UP	glycerolipid catabolic process (GO:0046503)	2/19	0.0289276	0.384737	8.27773	29.3277	PLA2G4B;GDPD3
DayNight-UP	striated muscle cell differentiation (GO:0051146)	2/19	0.0289276	0.384737	8.27773	29.3277	KDM6B;BMP2
DayNight-UP	maintenance of protein localization in organelle (GO:0072595)	2/19	0.0289276	0.384737	8.27773	29.3277	HSPA5;BCL3
DayNight-UP	cellular response to ionizing radiation (GO:0071479)	3/48	0.0301018	0.397514	4.70084	16.4678	CDKN1A;RHOB;RAD9A
DayNight-UP	positive regulation of epithelial cell proliferation (GO:0050679)	5/123	0.0303225	0.397609	2.99823	10.4814	TGM1;NR4A1;BMP2;NR4A3;NRARP
DayNight-UP	cellular response to mechanical stimulus (GO:0071260)	3/49	0.03174	0.397989	4.59841	15.8653	IRF1;TNFRSF10B;FAS
DayNight-UP	purine ribonucleoside monophosphate metabolic process (GO:0009167)	2/20	0.0318477	0.397989	7.81746	26.9451	AMPD2;PFAS
DayNight-UP	regulation of acute inflammatory response (GO:0002673)	2/20	0.0318477	0.397989	7.81746	26.9451	ADAM8;KLKB1
DayNight-UP	establishment of epithelial cell polarity (GO:0090162)	2/20	0.0318477	0.397989	7.81746	26.9451	FBF1;CYTH1
DayNight-UP	natural killer cell mediated immunity (GO:0002228)	2/20	0.0318477	0.397989	7.81746	26.9451	KLRK1;MICA
DayNight-UP	nucleobase-containing compound biosynthetic process (GO:0034654)	2/20	0.0318477	0.397989	7.81746	26.9451	PNP;AMPD2
DayNight-UP	positive regulation of protein processing (GO:0010954)	2/20	0.0318477	0.397989	7.81746	26.9451	ADAM8;KLKB1
DayNight-UP	positive regulation of apoptotic process (GO:0043065)	9/310	0.0323485	0.401552	2.12665	7.29693	MLLT11;BMP2;GADD45B;DDIT3;MCF2L;FAS;TNFRSF10B;RNF122;RHOB
DayNight-UP	negative regulation of growth (GO:0045926)	5/126	0.0331474	0.408745	2.92344	9.95955	CDKN1A;MT1A;CCDC85B;MT1M;HSPA1B
DayNight-UP	negative regulation of signal transduction (GO:0009968)	8/267	0.0361618	0.418223	2.19361	7.28225	DLL4;BMP2;CRY1;TNFAIP3;NRARP;IRAK3;HIC1;LTF
DayNight-UP	regulation of release of sequestered calcium ion into cytosol (GO:0051279)	3/52	0.036929	0.418223	4.31622	14.2382	CEMIP;CAPN3;F2RL3
DayNight-UP	signal transduction in response to DNA damage (GO:0042770)	3/52	0.036929	0.418223	4.31622	14.2382	BCL3;DONSON;RAD9A
DayNight-UP	regulation of macrophage chemotaxis (GO:0010758)	2/22	0.038016	0.418223	7.035	23.0027	CSF1;MIF
DayNight-UP	regulation of voltage-gated calcium channel activity (GO:1901385)	2/22	0.038016	0.418223	7.035	23.0027	CACNB1;PDE4B
DayNight-UP	natural killer cell mediated cytotoxicity (GO:0042267)	2/22	0.038016	0.418223	7.035	23.0027	KLRK1;MICA
DayNight-UP	negative regulation of interleukin-2 production (GO:0032703)	2/22	0.038016	0.418223	7.035	23.0027	TNFAIP3;GBP1
DayNight-UP	negative regulation of lymphocyte activation (GO:0051250)	2/22	0.038016	0.418223	7.035	23.0027	TNFAIP3;MICA
DayNight-UP	peptidyl-threonine dephosphorylation (GO:0035970)	2/22	0.038016	0.418223	7.035	23.0027	DUSP5;DUSP2
DayNight-UP	IRE1-mediated unfolded protein response (GO:0036498)	3/53	0.0387494	0.418223	4.22968	13.7492	HSPA5;PLA2G4B;ARFGAP1
DayNight-UP	positive regulation of B cell activation (GO:0050871)	3/53	0.0387494	0.418223	4.22968	13.7492	KMT5C;MIF;TNFRSF4
DayNight-UP	cytoplasmic microtubule organization (GO:0031122)	3/54	0.0406146	0.418223	4.14653	13.2839	PLK3;HOOK2;STMN3
DayNight-UP	regulation of toll-like receptor 4 signaling pathway (GO:0034143)	2/23	0.041257	0.418223	6.69966	21.3581	TNFAIP3;LTF
DayNight-UP	response to copper ion (GO:0046688)	2/23	0.041257	0.418223	6.69966	21.3581	MT1A;MT1M
DayNight-UP	negative regulation of GTPase activity (GO:0034260)	2/23	0.041257	0.418223	6.69966	21.3581	GPSM1;KLRK1
DayNight-UP	cellular response to cytokine stimulus (GO:0071345)	12/482	0.0414722	0.418223	1.82014	5.79303	IL32;NUMBL;CDKN1A;IL4R;CSF1;IRF1;LIF;RORC;PTPN20;IRAK3;GBP1;IL18BP
DayNight-UP	cardiac muscle cell differentiation (GO:0055007)	2/24	0.0445978	0.418223	6.39481	19.8883	KDM6B;BMP2
DayNight-UP	cellular response to catecholamine stimulus (GO:0071870)	2/24	0.0445978	0.418223	6.39481	19.8883	NR4A3;PDE4B
DayNight-UP	phospholipid catabolic process (GO:0009395)	2/24	0.0445978	0.418223	6.39481	19.8883	PLA2G4B;GDPD3
DayNight-UP	apoptotic process (GO:0006915)	7/231	0.0459314	0.418223	2.21523	6.82424	PLK3;IRF1;FAS;CAPN3;TNFRSF10B;RELT;RHOB
DayNight-UP	positive regulation of proteolysis (GO:0045862)	3/57	0.0464771	0.418223	3.91557	12.0161	RCN3;CAPN3;ADAM8
DayNight-UP	regulation of intracellular signal transduction (GO:1902531)	11/437	0.0465066	0.418223	1.83819	5.63987	ARHGAP33;RCN3;PLK3;TRAF4;MCF2L;BCL3;CAPN3;TRAF1;GBP1;RHOB;RAD9A
DayNight-UP	energy derivation by oxidation of organic compounds (GO:0015980)	2/25	0.048035	0.418223	6.11646	18.5685	NR4A3;GFPT2
DayNight-UP	in utero embryonic development (GO:0001701)	2/25	0.048035	0.418223	6.11646	18.5685	BMP2;EGFL8
DayNight-UP	peptide catabolic process (GO:0043171)	2/25	0.048035	0.418223	6.11646	18.5685	ADAMTS13;ERAP2
DayNight-UP	positive regulation of release of cytochrome c from mitochondria (GO:0090200)	2/25	0.048035	0.418223	6.11646	18.5685	MLLT11;PLAUR
DayNight-UP	regulation of tumor necrosis factor-mediated signaling pathway (GO:0010803)	3/58	0.0485191	0.418223	3.84418	11.6317	TNFAIP3;TRAF1;HSPA1B
DayNight-UP	positive regulation of cytokine production (GO:0001819)	9/335	0.04877	0.418223	1.96103	5.92357	CD274;PNP;DDIT3;IRF1;SERPINE1;HILPDA;PDE4B;MIF;HSPA1B
DayNight-UP	positive regulation of programmed cell death (GO:0043068)	8/286	0.0505266	0.418223	2.0417	6.09498	MLLT11;BMP2;GADD45B;MCF2L;FAS;TNFRSF10B;RNF122;RHOB
DayNight-UP	Ras protein signal transduction (GO:0007265)	5/142	0.0509301	0.418223	2.57991	7.68117	CDKN1A;CDC42EP1;RASGRP2;LAT;RHOB
DayNight-UP	purine-containing compound biosynthetic process (GO:0072522)	2/26	0.0515652	0.418223	5.86131	17.3782	PNP;AMPD2
DayNight-UP	positive regulation of interleukin-2 production (GO:0032743)	2/26	0.0515652	0.418223	5.86131	17.3782	PNP;PDE4B
DayNight-UP	monocarboxylic acid metabolic process (GO:0032787)	5/143	0.0521956	0.418223	2.56108	7.56226	SLC5A6;PER2;PC;MTHFD1L;BCO2
DayNight-UP	Notch signaling pathway (GO:0007219)	3/60	0.0527327	0.418223	3.70892	10.9136	DLL4;BMP2;NRARP
DayNight-UP	positive regulation of interleukin-8 production (GO:0032757)	3/61	0.0549036	0.418223	3.64479	10.5778	DDIT3;SERPINE1;HSPA1B
DayNight-UP	regulation of cardiac muscle cell contraction (GO:0086004)	2/27	0.0551852	0.418223	5.62657	16.3005	PDE4B;STC1
DayNight-UP	cellular response to cadmium ion (GO:0071276)	2/27	0.0551852	0.418223	5.62657	16.3005	MT1A;MT1M
DayNight-UP	regulation of toll-like receptor signaling pathway (GO:0034121)	2/27	0.0551852	0.418223	5.62657	16.3005	IRF1;IRAK3
DayNight-UP	negative regulation of endothelial cell apoptotic process (GO:2000352)	2/27	0.0551852	0.418223	5.62657	16.3005	SERPINE1;TNFAIP3
DayNight-UP	positive regulation of multicellular organismal process (GO:0051240)	9/345	0.056652	0.418223	1.90169	5.45942	PER2;KDM6B;UCN;BMP2;IL4R;KMT5C;SERPINE1;HILPDA;MIF
DayNight-UP	regulation of neurogenesis (GO:0050767)	3/62	0.0571167	0.418223	3.58283	10.2564	PER2;HES6;NUMBL
DayNight-UP	glucose metabolic process (GO:0006006)	3/62	0.0571167	0.418223	3.58283	10.2564	PER2;PC;CRY1
DayNight-UP	regulation of DNA damage response, signal transduction by p53 class mediator (GO:0043516)	2/28	0.0588917	0.418223	5.40989	15.3211	MIF;HIC1
DayNight-UP	cellular zinc ion homeostasis (GO:0006882)	2/28	0.0588917	0.418223	5.40989	15.3211	MT1A;MT1M
DayNight-UP	glycerophospholipid catabolic process (GO:0046475)	2/28	0.0588917	0.418223	5.40989	15.3211	PLA2G4B;GDPD3
DayNight-UP	response to interferon-beta (GO:0035456)	2/28	0.0588917	0.418223	5.40989	15.3211	IRF1;XAF1
DayNight-UP	positive regulation of fibroblast proliferation (GO:0048146)	2/28	0.0588917	0.418223	5.40989	15.3211	CDKN1A;MIF
DayNight-UP	positive regulation of response to wounding (GO:1903036)	2/28	0.0588917	0.418223	5.40989	15.3211	SCARF1;HBEGF
DayNight-UP	cell cycle G1/S phase transition (GO:0044843)	3/63	0.0593715	0.418223	3.52294	9.94857	PLK3;CDKN1A;CDK3
DayNight-UP	negative regulation of peptidase activity (GO:0010466)	3/63	0.0593715	0.418223	3.52294	9.94857	SERPINE1;SERPINH1;SERPINB9
DayNight-UP	organonitrogen compound catabolic process (GO:1901565)	3/63	0.0593715	0.418223	3.52294	9.94857	ADAMTS13;ERAP2;CAPN3
DayNight-UP	regulation of JNK cascade (GO:0046328)	4/105	0.0613964	0.418223	2.79464	7.79818	PER1;GADD45B;TRAF4;TRAF1
DayNight-UP	regulation of extrinsic apoptotic signaling pathway (GO:2001236)	3/64	0.0616677	0.418223	3.46501	9.6535	TNFRSF10B;FAS;TRAF1
DayNight-UP	supramolecular fiber organization (GO:0097435)	9/351	0.0617561	0.418223	1.86775	5.20086	PLK3;MFAP4;HOOK2;COL11A2;SERPINH1;STMN3;CAPN3;RHOB;LTF
DayNight-UP	regulation of gluconeogenesis (GO:0006111)	2/29	0.0626816	0.418223	5.20926	14.428	ZNF692;CRY1
DayNight-UP	response to cadmium ion (GO:0046686)	2/29	0.0626816	0.418223	5.20926	14.428	MT1A;MT1M
DayNight-UP	intrinsic apoptotic signaling pathway in response to endoplasmic reticulum stress (GO:0070059)	2/29	0.0626816	0.418223	5.20926	14.428	DDIT3;TNFRSF10B
DayNight-UP	negative regulation of interferon-gamma production (GO:0032689)	2/29	0.0626816	0.418223	5.20926	14.428	CD274;DDIT3
DayNight-UP	positive regulation of leukocyte migration (GO:0002687)	2/29	0.0626816	0.418223	5.20926	14.428	CSF1;ADAM8
DayNight-UP	extracellular matrix organization (GO:0030198)	8/300	0.0631913	0.418223	1.94241	5.36413	ADAMTS13;SERPINE1;MMP17;COL11A2;SERPINH1;ADAM8;KLKB1;COLQ
DayNight-UP	CENP-A containing chromatin organization (GO:0061641)	2/30	0.0665518	0.418223	5.02296	13.6111	CENPT;CENPP
DayNight-UP	CENP-A containing nucleosome assembly (GO:0034080)	2/30	0.0665518	0.418223	5.02296	13.6111	CENPT;CENPP
DayNight-UP	regulation of natural killer cell mediated cytotoxicity (GO:0042269)	2/30	0.0665518	0.418223	5.02296	13.6111	KLRK1;MICA
DayNight-UP	zinc ion homeostasis (GO:0055069)	2/30	0.0665518	0.418223	5.02296	13.6111	MT1A;MT1M
DayNight-UP	negative regulation of Notch signaling pathway (GO:0045746)	2/30	0.0665518	0.418223	5.02296	13.6111	DLL4;NRARP
DayNight-UP	positive regulation of B cell proliferation (GO:0030890)	2/30	0.0665518	0.418223	5.02296	13.6111	MIF;TNFRSF4
DayNight-UP	regulation of protein ubiquitination (GO:0031396)	4/109	0.0684824	0.418223	2.68763	7.20602	PER2;CRY1;TNFAIP3;HSPA1B
DayNight-UP	ADP transport (GO:0015866)	1/5	0.0685461	0.418223	17.5391	47.0093	SLC17A9
DayNight-UP	antifungal humoral response (GO:0019732)	1/5	0.0685461	0.418223	17.5391	47.0093	LTF
DayNight-UP	regulation of blood coagulation, intrinsic pathway (GO:2000266)	1/5	0.0685461	0.418223	17.5391	47.0093	KLKB1
DayNight-UP	BMP signaling pathway involved in heart development (GO:0061312)	1/5	0.0685461	0.418223	17.5391	47.0093	BMP2
DayNight-UP	regulation of circadian sleep/wake cycle (GO:0042749)	1/5	0.0685461	0.418223	17.5391	47.0093	PER3
DayNight-UP	regulation of germinal center formation (GO:0002634)	1/5	0.0685461	0.418223	17.5391	47.0093	TNFAIP3
DayNight-UP	regulation of guanyl-nucleotide exchange factor activity (GO:1905097)	1/5	0.0685461	0.418223	17.5391	47.0093	GPSM1
DayNight-UP	cellular response to salt stress (GO:0071472)	1/5	0.0685461	0.418223	17.5391	47.0093	CAPN3
DayNight-UP	constitutive secretory pathway (GO:0045054)	1/5	0.0685461	0.418223	17.5391	47.0093	RAB3A
DayNight-UP	de novo centriole assembly (GO:0097742)	1/5	0.0685461	0.418223	17.5391	47.0093	CCDC78
DayNight-UP	de novo centriole assembly involved in multi-ciliated epithelial cell differentiation (GO:0098535)	1/5	0.0685461	0.418223	17.5391	47.0093	CCDC78
DayNight-UP	regulation of mononuclear cell proliferation (GO:0032944)	1/5	0.0685461	0.418223	17.5391	47.0093	CSF1
DayNight-UP	disaccharide biosynthetic process (GO:0046351)	1/5	0.0685461	0.418223	17.5391	47.0093	B4GALT1
DayNight-UP	dopamine biosynthetic process (GO:0042416)	1/5	0.0685461	0.418223	17.5391	47.0093	GCH1
DayNight-UP	double-strand break repair via synthesis-dependent strand annealing (GO:0045003)	1/5	0.0685461	0.418223	17.5391	47.0093	XRCC3
DayNight-UP	regulation of plasma membrane organization (GO:1903729)	1/5	0.0685461	0.418223	17.5391	47.0093	RAB3A
DayNight-UP	embryonic viscerocranium morphogenesis (GO:0048703)	1/5	0.0685461	0.418223	17.5391	47.0093	MTHFD1L
DayNight-UP	regulation of protein kinase C activity (GO:1900019)	1/5	0.0685461	0.418223	17.5391	47.0093	CEMIP
DayNight-UP	ethanolamine-containing compound metabolic process (GO:0042439)	1/5	0.0685461	0.418223	17.5391	47.0093	GDPD3
DayNight-UP	regulation of system process (GO:0044057)	1/5	0.0685461	0.418223	17.5391	47.0093	MTG1
DayNight-UP	forebrain regionalization (GO:0021871)	1/5	0.0685461	0.418223	17.5391	47.0093	BMP2
DayNight-UP	fructose 2,6-bisphosphate metabolic process (GO:0006003)	1/5	0.0685461	0.418223	17.5391	47.0093	PFKFB4
DayNight-UP	fructose catabolic process (GO:0006001)	1/5	0.0685461	0.418223	17.5391	47.0093	KHK
DayNight-UP	fructose catabolic process to hydroxyacetone phosphate and glyceraldehyde-3-phosphate (GO:0061624)	1/5	0.0685461	0.418223	17.5391	47.0093	KHK
DayNight-UP	fructose transmembrane transport (GO:0015755)	1/5	0.0685461	0.418223	17.5391	47.0093	SLC2A6
DayNight-UP	response to fructose (GO:0009750)	1/5	0.0685461	0.418223	17.5391	47.0093	KHK
DayNight-UP	histone H3-K27 demethylation (GO:0071557)	1/5	0.0685461	0.418223	17.5391	47.0093	KDM6B
DayNight-UP	response to salt stress (GO:0009651)	1/5	0.0685461	0.418223	17.5391	47.0093	CAPN3
DayNight-UP	histone H4-K20 methylation (GO:0034770)	1/5	0.0685461	0.418223	17.5391	47.0093	KMT5C
DayNight-UP	histone H4-K20 trimethylation (GO:0034773)	1/5	0.0685461	0.418223	17.5391	47.0093	KMT5C
DayNight-UP	inosine metabolic process (GO:0046102)	1/5	0.0685461	0.418223	17.5391	47.0093	PNP
DayNight-UP	sensory perception of sour taste (GO:0050915)	1/5	0.0685461	0.418223	17.5391	47.0093	ASIC3
DayNight-UP	tRNA thio-modification (GO:0034227)	1/5	0.0685461	0.418223	17.5391	47.0093	CTU1
DayNight-UP	N-acylethanolamine metabolic process (GO:0070291)	1/5	0.0685461	0.418223	17.5391	47.0093	GDPD3
DayNight-UP	negative regulation of blood coagulation, intrinsic pathway (GO:2000267)	1/5	0.0685461	0.418223	17.5391	47.0093	KLKB1
DayNight-UP	negative regulation of CREB transcription factor activity (GO:0032792)	1/5	0.0685461	0.418223	17.5391	47.0093	DDIT3
DayNight-UP	negative regulation of cysteine-type endopeptidase activity involved in apoptotic signaling pathway (GO:2001268)	1/5	0.0685461	0.418223	17.5391	47.0093	PLAUR
DayNight-UP	negative regulation of hydrogen peroxide-induced neuron death (GO:1903208)	1/5	0.0685461	0.418223	17.5391	47.0093	NR4A3
DayNight-UP	negative regulation of insulin-like growth factor receptor signaling pathway (GO:0043569)	1/5	0.0685461	0.418223	17.5391	47.0093	BMP2
DayNight-UP	negative regulation of IRE1-mediated unfolded protein response (GO:1903895)	1/5	0.0685461	0.418223	17.5391	47.0093	HSPA5
DayNight-UP	negative regulation of macrophage chemotaxis (GO:0010760)	1/5	0.0685461	0.418223	17.5391	47.0093	MIF
DayNight-UP	negative regulation of macrophage cytokine production (GO:0010936)	1/5	0.0685461	0.418223	17.5391	47.0093	IRAK3
DayNight-UP	negative regulation of plasminogen activation (GO:0010757)	1/5	0.0685461	0.418223	17.5391	47.0093	SERPINE1
DayNight-UP	negative regulation of regulatory T cell differentiation (GO:0045590)	1/5	0.0685461	0.418223	17.5391	47.0093	IRF1
DayNight-UP	negative regulation of RNA polymerase II regulatory region sequence-specific DNA binding (GO:1903026)	1/5	0.0685461	0.418223	17.5391	47.0093	DDIT3
DayNight-UP	p38MAPK cascade (GO:0038066)	1/5	0.0685461	0.418223	17.5391	47.0093	MAP2K3
DayNight-UP	positive regulation of feeding behavior (GO:2000253)	1/5	0.0685461	0.418223	17.5391	47.0093	NR4A3
DayNight-UP	positive regulation of MHC class I biosynthetic process (GO:0045345)	1/5	0.0685461	0.418223	17.5391	47.0093	NLRC5
DayNight-UP	positive regulation of mitochondrial depolarization (GO:0051901)	1/5	0.0685461	0.418223	17.5391	47.0093	MLLT11
DayNight-UP	positive regulation of mononuclear cell proliferation (GO:0032946)	1/5	0.0685461	0.418223	17.5391	47.0093	CSF1
DayNight-UP	positive regulation of neutrophil extravasation (GO:2000391)	1/5	0.0685461	0.418223	17.5391	47.0093	ADAM8
DayNight-UP	positive regulation of nucleotide-binding oligomerization domain containing signaling pathway (GO:0070426)	1/5	0.0685461	0.418223	17.5391	47.0093	HSPA1B
DayNight-UP	positive regulation of protein kinase C activity (GO:1900020)	1/5	0.0685461	0.418223	17.5391	47.0093	CEMIP
DayNight-UP	protein K29-linked deubiquitination (GO:0035523)	1/5	0.0685461	0.418223	17.5391	47.0093	TNFAIP3
DayNight-UP	protein localization to axon (GO:0099612)	1/5	0.0685461	0.418223	17.5391	47.0093	CNTNAP1
DayNight-UP	regulation of epidermal growth factor receptor signaling pathway (GO:0042058)	3/67	0.0687998	0.418223	3.30208	8.83821	RHBDF2;PLAUR;HBEGF
DayNight-UP	vitamin transport (GO:0051180)	2/31	0.0704993	0.418223	4.84951	12.8616	SLC5A6;SLC2A6
DayNight-UP	negative regulation of interleukin-6 production (GO:0032715)	2/31	0.0704993	0.418223	4.84951	12.8616	TNFAIP3;IRAK3
DayNight-UP	negative regulation of response to DNA damage stimulus (GO:2001021)	2/31	0.0704993	0.418223	4.84951	12.8616	RTEL1;MIF
DayNight-UP	interferon-gamma-mediated signaling pathway (GO:0060333)	3/68	0.0712568	0.418223	3.25112	8.58771	IRF1;GBP1;TRIM22
DayNight-UP	positive regulation of cell population proliferation (GO:0008284)	11/474	0.0737065	0.418223	1.68805	4.40187	DLL4;CDKN1A;BMP2;NR4A3;CSF1;HILPDA;LIF;MIF;DBF4B;HBEGF;LTF
DayNight-UP	positive regulation of protein transport (GO:0051222)	3/69	0.0737528	0.418223	3.20169	8.34693	PLK3;ADAM8;APBB3
DayNight-UP	chromatin remodeling at centromere (GO:0031055)	2/32	0.0745212	0.418223	4.68762	12.1722	CENPT;CENPP
DayNight-UP	negative regulation of cell motility (GO:2000146)	4/114	0.0779059	0.418223	2.56481	6.54606	SERPINE1;STC1;MIF;RHOB
DayNight-UP	mitotic G2 DNA damage checkpoint signaling (GO:0007095)	2/33	0.0786146	0.418223	4.53618	11.5364	CDKN1A;DONSON
DayNight-UP	negative regulation of smooth muscle cell proliferation (GO:0048662)	2/33	0.0786146	0.418223	4.53618	11.5364	CDKN1A;TNFAIP3
DayNight-UP	regulation of endopeptidase activity (GO:0052548)	3/71	0.07886	0.418223	3.10721	7.89257	SERPINE1;SERPINH1;SERPINB9
DayNight-UP	response to metal ion (GO:0010038)	3/71	0.07886	0.418223	3.10721	7.89257	MT1A;CAPN3;KHK
DayNight-UP	neutrophil degranulation (GO:0043312)	11/481	0.0797966	0.418223	1.66231	4.20277	PNP;RAB3A;B4GALT1;HSPA6;RAB24;PLAUR;ADAM8;MIF;ATAD3B;HSPA1B;LTF
DayNight-UP	cellular response to molecule of bacterial origin (GO:0071219)	4/115	0.0798647	0.418223	2.54158	6.42364	CD274;SERPINE1;PDE4B;TNFAIP3
DayNight-UP	extrinsic apoptotic signaling pathway (GO:0097191)	3/72	0.08147	0.418223	3.06202	7.67808	MLLT11;TNFRSF10B;FAS
DayNight-UP	response to ionizing radiation (GO:0010212)	3/72	0.08147	0.418223	3.06202	7.67808	CDKN1A;RHOB;RAD9A
DayNight-UP	protein localization to perinuclear region of cytoplasm (GO:1905719)	1/6	0.0816829	0.418223	14.0306	35.1454	HOOK2
DayNight-UP	activation of transmembrane receptor protein tyrosine kinase activity (GO:0007171)	1/6	0.0816829	0.418223	14.0306	35.1454	PILRB
DayNight-UP	pteridine-containing compound biosynthetic process (GO:0042559)	1/6	0.0816829	0.418223	14.0306	35.1454	GCH1
DayNight-UP	purine deoxyribonucleotide catabolic process (GO:0009155)	1/6	0.0816829	0.418223	14.0306	35.1454	PNP
DayNight-UP	purine ribonucleoside catabolic process (GO:0046130)	1/6	0.0816829	0.418223	14.0306	35.1454	PNP
DayNight-UP	blood vessel endothelial cell proliferation involved in sprouting angiogenesis (GO:0002043)	1/6	0.0816829	0.418223	14.0306	35.1454	NRARP
DayNight-UP	regulation of cell cycle checkpoint (GO:1901976)	1/6	0.0816829	0.418223	14.0306	35.1454	CRY1
DayNight-UP	chitin catabolic process (GO:0006032)	1/6	0.0816829	0.418223	14.0306	35.1454	OVGP1
DayNight-UP	chitin metabolic process (GO:0006030)	1/6	0.0816829	0.418223	14.0306	35.1454	OVGP1
DayNight-UP	dehydroascorbic acid transport (GO:0070837)	1/6	0.0816829	0.418223	14.0306	35.1454	SLC2A6
DayNight-UP	regulation of neutrophil extravasation (GO:2000389)	1/6	0.0816829	0.418223	14.0306	35.1454	ADAM8
DayNight-UP	regulation of nucleotide-binding oligomerization domain containing 2 signaling pathway (GO:0070432)	1/6	0.0816829	0.418223	14.0306	35.1454	HSPA1B
DayNight-UP	enzyme-directed rRNA pseudouridine synthesis (GO:0000455)	1/6	0.0816829	0.418223	14.0306	35.1454	RPUSD1
DayNight-UP	regulation of relaxation of cardiac muscle (GO:1901897)	1/6	0.0816829	0.418223	14.0306	35.1454	PDE4B
DayNight-UP	regulation of response to reactive oxygen species (GO:1901031)	1/6	0.0816829	0.418223	14.0306	35.1454	GCH1
DayNight-UP	regulation of superoxide metabolic process (GO:0090322)	1/6	0.0816829	0.418223	14.0306	35.1454	GCH1
DayNight-UP	regulation of t-circle formation (GO:1904429)	1/6	0.0816829	0.418223	14.0306	35.1454	RTEL1
DayNight-UP	regulation of thymocyte apoptotic process (GO:0070243)	1/6	0.0816829	0.418223	14.0306	35.1454	ADAM8
DayNight-UP	glandular epithelial cell differentiation (GO:0002067)	1/6	0.0816829	0.418223	14.0306	35.1454	BMP2
DayNight-UP	regulation of translational elongation (GO:0006448)	1/6	0.0816829	0.418223	14.0306	35.1454	EIF5A2
DayNight-UP	response to catecholamine (GO:0071869)	1/6	0.0816829	0.418223	14.0306	35.1454	NR4A3
DayNight-UP	guanine nucleotide transmembrane transport (GO:1903790)	1/6	0.0816829	0.418223	14.0306	35.1454	SLC17A9
DayNight-UP	histamine metabolic process (GO:0001692)	1/6	0.0816829	0.418223	14.0306	35.1454	HDC
DayNight-UP	response to peptidoglycan (GO:0032494)	1/6	0.0816829	0.418223	14.0306	35.1454	IRAK3
DayNight-UP	spinal cord dorsal/ventral patterning (GO:0021513)	1/6	0.0816829	0.418223	14.0306	35.1454	DLL4
DayNight-UP	tRNA pseudouridine synthesis (GO:0031119)	1/6	0.0816829	0.418223	14.0306	35.1454	PUS1
DayNight-UP	morphogenesis of an endothelium (GO:0003159)	1/6	0.0816829	0.418223	14.0306	35.1454	RHOB
DayNight-UP	negative regulation of blood vessel endothelial cell proliferation involved in sprouting angiogenesis (GO:1903588)	1/6	0.0816829	0.418223	14.0306	35.1454	DLL4
DayNight-UP	negative regulation of cardiac muscle cell differentiation (GO:2000726)	1/6	0.0816829	0.418223	14.0306	35.1454	BMP2
DayNight-UP	negative regulation of CD8-positive, alpha-beta T cell activation (GO:2001186)	1/6	0.0816829	0.418223	14.0306	35.1454	CD274
DayNight-UP	negative regulation of fat cell proliferation (GO:0070345)	1/6	0.0816829	0.418223	14.0306	35.1454	PER2
DayNight-UP	negative regulation of relaxation of muscle (GO:1901078)	1/6	0.0816829	0.418223	14.0306	35.1454	PDE4B
DayNight-UP	negative regulation of toll-like receptor 2 signaling pathway (GO:0034136)	1/6	0.0816829	0.418223	14.0306	35.1454	TNFAIP3
DayNight-UP	positive regulation of animal organ morphogenesis (GO:0110110)	1/6	0.0816829	0.418223	14.0306	35.1454	BMP2
DayNight-UP	positive regulation of endoplasmic reticulum stress-induced intrinsic apoptotic signaling pathway (GO:1902237)	1/6	0.0816829	0.418223	14.0306	35.1454	DDIT3
DayNight-UP	positive regulation of epithelial cell differentiation involved in kidney development (GO:2000698)	1/6	0.0816829	0.418223	14.0306	35.1454	LIF
DayNight-UP	positive regulation of extrinsic apoptotic signaling pathway via death domain receptors (GO:1902043)	1/6	0.0816829	0.418223	14.0306	35.1454	ATF3
DayNight-UP	positive regulation of hemoglobin biosynthetic process (GO:0046985)	1/6	0.0816829	0.418223	14.0306	35.1454	SLC25A37
DayNight-UP	positive regulation of immune response to tumor cell (GO:0002839)	1/6	0.0816829	0.418223	14.0306	35.1454	CD274
DayNight-UP	positive regulation of microglial cell migration (GO:1904141)	1/6	0.0816829	0.418223	14.0306	35.1454	CSF1
DayNight-UP	positive regulation of nuclear cell cycle DNA replication (GO:0010571)	1/6	0.0816829	0.418223	14.0306	35.1454	DBF4B
DayNight-UP	positive regulation of T cell differentiation in thymus (GO:0033089)	1/6	0.0816829	0.418223	14.0306	35.1454	ADAM8
DayNight-UP	presynaptic active zone organization (GO:1990709)	1/6	0.0816829	0.418223	14.0306	35.1454	RAB3A
DayNight-UP	protection from natural killer cell mediated cytotoxicity (GO:0042270)	1/6	0.0816829	0.418223	14.0306	35.1454	SERPINB9
DayNight-UP	protein deubiquitination involved in ubiquitin-dependent protein catabolic process (GO:0071947)	1/6	0.0816829	0.418223	14.0306	35.1454	TNFAIP3
DayNight-UP	regulation of cell adhesion mediated by integrin (GO:0033628)	2/34	0.0827768	0.418223	4.3942	10.9486	SERPINE1;LIF
DayNight-UP	organic cyclic compound biosynthetic process (GO:1901362)	2/34	0.0827768	0.418223	4.3942	10.9486	GCH1;HDC
DayNight-UP	positive regulation of epidermal growth factor receptor signaling pathway (GO:0045742)	2/34	0.0827768	0.418223	4.3942	10.9486	PLAUR;HBEGF
DayNight-UP	neutrophil activation involved in immune response (GO:0002283)	11/485	0.0834145	0.418223	1.64794	4.09336	PNP;RAB3A;B4GALT1;HSPA6;RAB24;PLAUR;ADAM8;MIF;ATAD3B;HSPA1B;LTF
DayNight-UP	response to molecule of bacterial origin (GO:0002237)	3/73	0.0841171	0.418223	3.01813	7.47151	GCH1;TNFAIP3;IRAK3
DayNight-UP	positive regulation of JNK cascade (GO:0046330)	3/73	0.0841171	0.418223	3.01813	7.47151	TRAF4;GADD45B;TRAF1
DayNight-UP	neutrophil mediated immunity (GO:0002446)	11/488	0.0861938	0.418223	1.63732	4.01332	PNP;RAB3A;B4GALT1;HSPA6;RAB24;PLAUR;ADAM8;MIF;ATAD3B;HSPA1B;LTF
DayNight-UP	regulation of cytokine-mediated signaling pathway (GO:0001959)	3/74	0.0868006	0.418223	2.97547	7.27246	TNFAIP3;IRAK3;TRAF1
DayNight-UP	DNA damage response, signal transduction by p53 class mediator (GO:0030330)	3/74	0.0868006	0.418223	2.97547	7.27246	PLK3;CDKN1A;BCL3
DayNight-UP	negative regulation of epithelial cell migration (GO:0010633)	2/35	0.0870049	0.418223	4.26082	10.404	DLL4;STC1
DayNight-UP	peptidyl-tyrosine dephosphorylation (GO:0035335)	2/35	0.0870049	0.418223	4.26082	10.404	DUSP5;DUSP2
DayNight-UP	positive regulation of immunoglobulin production (GO:0002639)	2/35	0.0870049	0.418223	4.26082	10.404	KMT5C;TNFRSF4
DayNight-UP	external encapsulating structure organization (GO:0045229)	6/217	0.0874972	0.418223	2.00979	4.89614	TGM1;ADAMTS13;SERPINE1;MMP17;COL11A2;COLQ
DayNight-UP	negative regulation of cell population proliferation (GO:0008285)	9/379	0.0893775	0.418223	1.72391	4.16304	PER2;DLL4;CDKN1A;BMP2;IRF1;GNRH1;CDK10;TNFAIP3;HSPA1B
DayNight-UP	cellular response to lipopolysaccharide (GO:0071222)	4/120	0.0900206	0.418223	2.43141	5.85414	CD274;SERPINE1;PDE4B;TNFAIP3
DayNight-UP	aortic valve development (GO:0003176)	2/36	0.0912964	0.418223	4.13529	9.89842	DLL4;BMP2
DayNight-UP	cellular response to heat (GO:0034605)	2/36	0.0912964	0.418223	4.13529	9.89842	HSPA6;HSPA1B
DayNight-UP	endoderm formation (GO:0001706)	2/36	0.0912964	0.418223	4.13529	9.89842	DUSP5;DUSP2
DayNight-UP	negative regulation of DNA metabolic process (GO:0051053)	2/36	0.0912964	0.418223	4.13529	9.89842	CDKN1A;RTEL1
DayNight-UP	negative regulation of toll-like receptor signaling pathway (GO:0034122)	2/36	0.0912964	0.418223	4.13529	9.89842	TNFAIP3;IRAK3
DayNight-UP	positive regulation of bone mineralization (GO:0030501)	2/36	0.0912964	0.418223	4.13529	9.89842	BMP2;LTF
DayNight-UP	positive regulation of innate immune response (GO:0045089)	2/36	0.0912964	0.418223	4.13529	9.89842	NLRC5;ADAM8
DayNight-UP	positive regulation of myeloid leukocyte differentiation (GO:0002763)	2/36	0.0912964	0.418223	4.13529	9.89842	CSF1;LIF
DayNight-UP	water-soluble vitamin metabolic process (GO:0006767)	3/76	0.0922749	0.418223	2.89365	6.89552	SLC5A6;PC;MTHFD1L
DayNight-UP	regulation of aldosterone biosynthetic process (GO:0032347)	1/7	0.094635	0.418223	11.6916	27.5656	BMP2
DayNight-UP	aspartate transmembrane transport (GO:0015810)	1/7	0.094635	0.418223	11.6916	27.5656	SLC25A22
DayNight-UP	axon ensheathment in central nervous system (GO:0032291)	1/7	0.094635	0.418223	11.6916	27.5656	CNTNAP1
DayNight-UP	regulation of cortisol biosynthetic process (GO:2000064)	1/7	0.094635	0.418223	11.6916	27.5656	BMP2
DayNight-UP	regulation of fat cell proliferation (GO:0070344)	1/7	0.094635	0.418223	11.6916	27.5656	PER2
DayNight-UP	cellular response to interleukin-18 (GO:0071351)	1/7	0.094635	0.418223	11.6916	27.5656	IL18BP
DayNight-UP	cellular response to monoamine stimulus (GO:0071868)	1/7	0.094635	0.418223	11.6916	27.5656	NR4A3
DayNight-UP	regulation of hemoglobin biosynthetic process (GO:0046984)	1/7	0.094635	0.418223	11.6916	27.5656	SLC25A37
DayNight-UP	chemical homeostasis within a tissue (GO:0048875)	1/7	0.094635	0.418223	11.6916	27.5656	RCN3
DayNight-UP	regulation of MHC class I biosynthetic process (GO:0045343)	1/7	0.094635	0.418223	11.6916	27.5656	NLRC5
DayNight-UP	regulation of microglial cell migration (GO:1904139)	1/7	0.094635	0.418223	11.6916	27.5656	CSF1
DayNight-UP	regulation of morphogenesis of an epithelium (GO:1905330)	1/7	0.094635	0.418223	11.6916	27.5656	RNF207
DayNight-UP	regulation of natural killer cell chemotaxis (GO:2000501)	1/7	0.094635	0.418223	11.6916	27.5656	KLRK1
DayNight-UP	dorsal aorta development (GO:0035907)	1/7	0.094635	0.418223	11.6916	27.5656	DLL4
DayNight-UP	dorsal aorta morphogenesis (GO:0035912)	1/7	0.094635	0.418223	11.6916	27.5656	DLL4
DayNight-UP	endothelial cell morphogenesis (GO:0001886)	1/7	0.094635	0.418223	11.6916	27.5656	STC1
DayNight-UP	regulation of respiratory system process (GO:0044065)	1/7	0.094635	0.418223	11.6916	27.5656	MTG1
DayNight-UP	gamma-delta T cell activation (GO:0046629)	1/7	0.094635	0.418223	11.6916	27.5656	MICA
DayNight-UP	glyceraldehyde-3-phosphate metabolic process (GO:0019682)	1/7	0.094635	0.418223	11.6916	27.5656	KHK
DayNight-UP	Golgi disassembly (GO:0090166)	1/7	0.094635	0.418223	11.6916	27.5656	PLK3
DayNight-UP	hyaluronan biosynthetic process (GO:0030213)	1/7	0.094635	0.418223	11.6916	27.5656	CEMIP
DayNight-UP	interleukin-18-mediated signaling pathway (GO:0035655)	1/7	0.094635	0.418223	11.6916	27.5656	IL18BP
DayNight-UP	iron coordination entity transport (GO:1901678)	1/7	0.094635	0.418223	11.6916	27.5656	LTF
DayNight-UP	iron import into cell (GO:0033212)	1/7	0.094635	0.418223	11.6916	27.5656	LTF
DayNight-UP	surfactant homeostasis (GO:0043129)	1/7	0.094635	0.418223	11.6916	27.5656	RCN3
DayNight-UP	maintenance of synapse structure (GO:0099558)	1/7	0.094635	0.418223	11.6916	27.5656	RAB3A
DayNight-UP	T cell apoptotic process (GO:0070231)	1/7	0.094635	0.418223	11.6916	27.5656	FAS
DayNight-UP	T-helper 17 cell differentiation (GO:0072539)	1/7	0.094635	0.418223	11.6916	27.5656	RORC
DayNight-UP	TRAIL-activated apoptotic signaling pathway (GO:0036462)	1/7	0.094635	0.418223	11.6916	27.5656	TNFRSF10B
DayNight-UP	modulation by symbiont of host apoptotic process (GO:0052150)	1/7	0.094635	0.418223	11.6916	27.5656	SERPINB9
DayNight-UP	white fat cell differentiation (GO:0050872)	1/7	0.094635	0.418223	11.6916	27.5656	PER2
DayNight-UP	mRNA pseudouridine synthesis (GO:1990481)	1/7	0.094635	0.418223	11.6916	27.5656	PUS1
DayNight-UP	negative regulation of cardiocyte differentiation (GO:1905208)	1/7	0.094635	0.418223	11.6916	27.5656	BMP2
DayNight-UP	negative regulation of protein sumoylation (GO:0033234)	1/7	0.094635	0.418223	11.6916	27.5656	CAPN3
DayNight-UP	negative regulation of steroid metabolic process (GO:0045939)	1/7	0.094635	0.418223	11.6916	27.5656	BMP2
DayNight-UP	pantothenate metabolic process (GO:0015939)	1/7	0.094635	0.418223	11.6916	27.5656	SLC5A6
DayNight-UP	pericardium morphogenesis (GO:0003344)	1/7	0.094635	0.418223	11.6916	27.5656	DLL4
DayNight-UP	platelet dense granule organization (GO:0060155)	1/7	0.094635	0.418223	11.6916	27.5656	F2RL3
DayNight-UP	positive regulation of mast cell activation (GO:0033005)	1/7	0.094635	0.418223	11.6916	27.5656	NR4A3
DayNight-UP	positive regulation of membrane depolarization (GO:1904181)	1/7	0.094635	0.418223	11.6916	27.5656	MLLT11
DayNight-UP	positive regulation of microtubule nucleation (GO:0090063)	1/7	0.094635	0.418223	11.6916	27.5656	HSPA1B
DayNight-UP	positive regulation of mitotic cell cycle spindle assembly checkpoint (GO:0090267)	1/7	0.094635	0.418223	11.6916	27.5656	XRCC3
DayNight-UP	positive regulation of spindle checkpoint (GO:0090232)	1/7	0.094635	0.418223	11.6916	27.5656	XRCC3
DayNight-UP	positive regulation of type I interferon-mediated signaling pathway (GO:0060340)	1/7	0.094635	0.418223	11.6916	27.5656	NLRC5
DayNight-UP	posttranslational protein targeting to membrane, translocation (GO:0031204)	1/7	0.094635	0.418223	11.6916	27.5656	HSPA5
DayNight-UP	positive regulation of endothelial cell proliferation (GO:0001938)	3/77	0.0950646	0.418223	2.8544	6.71698	NR4A1;BMP2;NRARP
DayNight-UP	centromere complex assembly (GO:0034508)	2/37	0.0956486	0.418223	4.01694	9.42806	CENPT;CENPP
DayNight-UP	regulation of vascular associated smooth muscle cell proliferation (GO:1904705)	2/37	0.0956486	0.418223	4.01694	9.42806	CDKN1A;NR4A3
DayNight-UP	lysosome localization (GO:0032418)	2/37	0.0956486	0.418223	4.01694	9.42806	RAB3A;NR4A3
DayNight-UP	negative regulation of epithelial cell apoptotic process (GO:1904036)	2/37	0.0956486	0.418223	4.01694	9.42806	SERPINE1;TNFAIP3
DayNight-UP	negative regulation of G1/S transition of mitotic cell cycle (GO:2000134)	2/37	0.0956486	0.418223	4.01694	9.42806	PLK3;CDKN1A
DayNight-UP	defense response to symbiont (GO:0140546)	4/124	0.0985691	0.418223	2.34988	5.44467	MLKL;IRF1;NLRC5;MICA
DayNight-UP	regulation of tumor necrosis factor production (GO:0032680)	4/124	0.0985691	0.418223	2.34988	5.44467	TNFAIP3;IRAK3;MIF;LTF
DayNight-UP	regulation of apoptotic signaling pathway (GO:2001233)	2/38	0.100059	0.418223	3.90516	8.98966	FAS;TRAF1
DayNight-UP	connective tissue development (GO:0061448)	2/38	0.100059	0.418223	3.90516	8.98966	COL11A2;RORC
DayNight-UP	histone exchange (GO:0043486)	2/38	0.100059	0.418223	3.90516	8.98966	CENPT;CENPP
DayNight-UP	negative regulation of endothelial cell migration (GO:0010596)	2/38	0.100059	0.418223	3.90516	8.98966	DLL4;STC1
DayNight-UP	regulation of phosphorylation (GO:0042325)	4/125	0.100764	0.418223	2.33034	5.34808	CDKN1A;NLRC5;MIF;SLC2A6
DayNight-UP	regulation of protein secretion (GO:0050708)	4/125	0.100764	0.418223	2.33034	5.34808	PER2;RHBDF2;ADAM8;APBB3
DayNight-UP	circulatory system development (GO:0072359)	4/126	0.10298	0.418223	2.31112	5.25368	KDM6B;BMP2;CDKN1A;SMG9
DayNight-UP	regulation of fat cell differentiation (GO:0045598)	3/80	0.103637	0.418223	2.74277	6.21748	BMP2;CCDC85B;RORC
DayNight-UP	glycerophospholipid metabolic process (GO:0006650)	3/80	0.103637	0.418223	2.74277	6.21748	PLA2G4B;LCAT;GDPD3
DayNight-UP	negative regulation of cell cycle (GO:0045786)	3/80	0.103637	0.418223	2.74277	6.21748	NR4A1;BMP2;RHOB
DayNight-UP	positive regulation of cell adhesion (GO:0045785)	3/80	0.103637	0.418223	2.74277	6.21748	LIF;ADAM8;RELL2
DayNight-UP	defense response to bacterium (GO:0042742)	5/176	0.104054	0.418223	2.06336	4.66905	GSDMB;GNLY;SERPINE1;MICA;LTF
DayNight-UP	DNA integrity checkpoint signaling (GO:0031570)	2/39	0.104525	0.418223	3.79942	8.58035	DONSON;RAD9A
DayNight-UP	DNA recombination (GO:0006310)	2/39	0.104525	0.418223	3.79942	8.58035	RTEL1;XRCC3
DayNight-UP	DNA replication-independent nucleosome assembly (GO:0006336)	2/39	0.104525	0.418223	3.79942	8.58035	CENPT;CENPP
DayNight-UP	replication fork processing (GO:0031297)	2/39	0.104525	0.418223	3.79942	8.58035	RTEL1;EME2
DayNight-UP	negative regulation of secretion by cell (GO:1903531)	2/39	0.104525	0.418223	3.79942	8.58035	RHBDF2;LIF
DayNight-UP	odontogenesis (GO:0042476)	2/39	0.104525	0.418223	3.79942	8.58035	BMP2;ROGDI
DayNight-UP	purine ribonucleoside monophosphate catabolic process (GO:0009169)	1/8	0.107405	0.418223	10.0208	22.358	PNP
DayNight-UP	amine metabolic process (GO:0009308)	1/8	0.107405	0.418223	10.0208	22.358	AOC2
DayNight-UP	antigen processing and presentation of endogenous peptide antigen via MHC class I (GO:0019885)	1/8	0.107405	0.418223	10.0208	22.358	ERAP2
DayNight-UP	regulation of alpha-beta T cell differentiation (GO:0046637)	1/8	0.107405	0.418223	10.0208	22.358	PNP
DayNight-UP	regulation of alpha-beta T cell proliferation (GO:0046640)	1/8	0.107405	0.418223	10.0208	22.358	IRF1
DayNight-UP	aspartate family amino acid biosynthetic process (GO:0009067)	1/8	0.107405	0.418223	10.0208	22.358	ASNS
DayNight-UP	regulation of anion transport (GO:0044070)	1/8	0.107405	0.418223	10.0208	22.358	STC1
DayNight-UP	regulation of CD8-positive, alpha-beta T cell proliferation (GO:2000564)	1/8	0.107405	0.418223	10.0208	22.358	IRF1
DayNight-UP	brown fat cell differentiation (GO:0050873)	1/8	0.107405	0.418223	10.0208	22.358	METRNL
DayNight-UP	cardiac atrium development (GO:0003230)	1/8	0.107405	0.418223	10.0208	22.358	DLL4
DayNight-UP	regulation of chaperone-mediated autophagy (GO:1904714)	1/8	0.107405	0.418223	10.0208	22.358	PLK3
DayNight-UP	cellular response to epinephrine stimulus (GO:0071872)	1/8	0.107405	0.418223	10.0208	22.358	PDE4B
DayNight-UP	regulation of extracellular matrix constituent secretion (GO:0003330)	1/8	0.107405	0.418223	10.0208	22.358	BMP2
DayNight-UP	regulation of lymphocyte apoptotic process (GO:0070228)	1/8	0.107405	0.418223	10.0208	22.358	CD274
DayNight-UP	regulation of mitochondrial gene expression (GO:0062125)	1/8	0.107405	0.418223	10.0208	22.358	MTG1
DayNight-UP	DNA damage induced protein phosphorylation (GO:0006975)	1/8	0.107405	0.418223	10.0208	22.358	CRY1
DayNight-UP	regulation of osteoclast development (GO:2001204)	1/8	0.107405	0.418223	10.0208	22.358	LTF
DayNight-UP	elastic fiber assembly (GO:0048251)	1/8	0.107405	0.418223	10.0208	22.358	MFAP4
DayNight-UP	ER overload response (GO:0006983)	1/8	0.107405	0.418223	10.0208	22.358	DDIT3
DayNight-UP	fructose metabolic process (GO:0006000)	1/8	0.107405	0.418223	10.0208	22.358	KHK
DayNight-UP	regulation of toll-like receptor 3 signaling pathway (GO:0034139)	1/8	0.107405	0.418223	10.0208	22.358	TNFAIP3
DayNight-UP	response to epinephrine (GO:0071871)	1/8	0.107405	0.418223	10.0208	22.358	PDE4B
DayNight-UP	response to hydroperoxide (GO:0033194)	1/8	0.107405	0.418223	10.0208	22.358	RNF112
DayNight-UP	histidine catabolic process (GO:0006548)	1/8	0.107405	0.418223	10.0208	22.358	HDC
DayNight-UP	histidine metabolic process (GO:0006547)	1/8	0.107405	0.418223	10.0208	22.358	HDC
DayNight-UP	self proteolysis (GO:0097264)	1/8	0.107405	0.418223	10.0208	22.358	CAPN3
DayNight-UP	sequestering of BMP from receptor via BMP binding (GO:0038098)	1/8	0.107405	0.418223	10.0208	22.358	BMP2
DayNight-UP	snRNA transcription by RNA polymerase III (GO:0042796)	1/8	0.107405	0.418223	10.0208	22.358	ELL
DayNight-UP	stress-induced premature senescence (GO:0090400)	1/8	0.107405	0.418223	10.0208	22.358	CDKN1A
DayNight-UP	T cell mediated cytotoxicity (GO:0001913)	1/8	0.107405	0.418223	10.0208	22.358	MICA
DayNight-UP	mast cell activation involved in immune response (GO:0002279)	1/8	0.107405	0.418223	10.0208	22.358	NR4A3
DayNight-UP	mast cell degranulation (GO:0043303)	1/8	0.107405	0.418223	10.0208	22.358	NR4A3
DayNight-UP	tRNA aminoacylation for mitochondrial protein translation (GO:0070127)	1/8	0.107405	0.418223	10.0208	22.358	AARS2
DayNight-UP	ventricular trabecula myocardium morphogenesis (GO:0003222)	1/8	0.107405	0.418223	10.0208	22.358	DLL4
DayNight-UP	multi-ciliated epithelial cell differentiation (GO:1903251)	1/8	0.107405	0.418223	10.0208	22.358	CCDC78
DayNight-UP	myeloid leukocyte mediated immunity (GO:0002444)	1/8	0.107405	0.418223	10.0208	22.358	SERPINB9
DayNight-UP	negative regulation by symbiont of host apoptotic process (GO:0033668)	1/8	0.107405	0.418223	10.0208	22.358	SERPINB9
DayNight-UP	negative regulation by symbiont of host programmed cell death (GO:0052041)	1/8	0.107405	0.418223	10.0208	22.358	SERPINB9
DayNight-UP	negative regulation of CD4-positive, alpha-beta T cell proliferation (GO:2000562)	1/8	0.107405	0.418223	10.0208	22.358	CD274
DayNight-UP	negative regulation of macrophage migration (GO:1905522)	1/8	0.107405	0.418223	10.0208	22.358	MIF
DayNight-UP	negative regulation of mitochondrial membrane potential (GO:0010917)	1/8	0.107405	0.418223	10.0208	22.358	RNF122
DayNight-UP	positive regulation of astrocyte differentiation (GO:0048711)	1/8	0.107405	0.418223	10.0208	22.358	BMP2
DayNight-UP	positive regulation of cysteine-type endopeptidase activity involved in apoptotic signaling pathway (GO:2001269)	1/8	0.107405	0.418223	10.0208	22.358	FAS
DayNight-UP	positive regulation of glial cell migration (GO:1903977)	1/8	0.107405	0.418223	10.0208	22.358	CSF1
DayNight-UP	positive regulation of homotypic cell-cell adhesion (GO:0034112)	1/8	0.107405	0.418223	10.0208	22.358	PLAUR
DayNight-UP	positive regulation of vascular associated smooth muscle cell migration (GO:1904754)	1/8	0.107405	0.418223	10.0208	22.358	NR4A3
DayNight-UP	bone development (GO:0060348)	2/40	0.109044	0.418223	3.69925	8.19755	STC1;LTF
DayNight-UP	response to organonitrogen compound (GO:0010243)	2/40	0.109044	0.418223	3.69925	8.19755	RCN3;IRAK3
DayNight-UP	negative regulation of I-kappaB kinase/NF-kappaB signaling (GO:0043124)	2/40	0.109044	0.418223	3.69925	8.19755	PER1;TNFAIP3
DayNight-UP	positive regulation of wound healing (GO:0090303)	2/40	0.109044	0.418223	3.69925	8.19755	SERPINE1;HBEGF
DayNight-UP	proteolysis (GO:0006508)	7/287	0.112599	0.418223	1.76709	3.85919	ADAMTS13;ERAP2;MMP17;CAPN3;KLKB1;CAPN15;FBXL6
DayNight-UP	regulation of cell development (GO:0060284)	2/41	0.113614	0.418223	3.60421	7.83897	PER2;HES6
DayNight-UP	regulation of mitochondrial membrane potential (GO:0051881)	2/41	0.113614	0.418223	3.60421	7.83897	BCO2;RNF122
DayNight-UP	endosome organization (GO:0007032)	2/41	0.113614	0.418223	3.60421	7.83897	ALS2CL;HOOK2
DayNight-UP	regulation of release of cytochrome c from mitochondria (GO:0090199)	2/41	0.113614	0.418223	3.60421	7.83897	MLLT11;PLAUR
DayNight-UP	visual system development (GO:0150063)	2/41	0.113614	0.418223	3.60421	7.83897	SCO2;SMG9
DayNight-UP	cellular response to metal ion (GO:0071248)	4/131	0.114395	0.418223	2.21957	4.81223	MT1A;MT1M;CAPN3;RASGRP2
DayNight-UP	regulation of nervous system development (GO:0051960)	2/42	0.118233	0.418223	3.51393	7.50259	PER2;HES6
DayNight-UP	G1/S transition of mitotic cell cycle (GO:0000082)	3/85	0.118569	0.418223	2.57488	5.49031	PLK3;CDKN1A;CDK3
DayNight-UP	negative regulation of defense response (GO:0031348)	3/85	0.118569	0.418223	2.57488	5.49031	TNFAIP3;IRAK3;METRNL
DayNight-UP	positive regulation of protein catabolic process (GO:0045732)	3/85	0.118569	0.418223	2.57488	5.49031	PLK3;TNFAIP3;ADAM8
DayNight-UP	defense response to virus (GO:0051607)	4/133	0.119111	0.418223	2.18493	4.64887	MLKL;IRF1;NLRC5;MICA
DayNight-UP	regulation of cellular extravasation (GO:0002691)	1/9	0.119996	0.418223	8.76779	18.5903	ADAM8
DayNight-UP	regulation of cellular response to oxidative stress (GO:1900407)	1/9	0.119996	0.418223	8.76779	18.5903	GCH1
DayNight-UP	regulation of DNA-directed DNA polymerase activity (GO:1900262)	1/9	0.119996	0.418223	8.76779	18.5903	CHTF18
DayNight-UP	regulation of DNA-templated transcription in response to stress (GO:0043620)	1/9	0.119996	0.418223	8.76779	18.5903	DDIT3
DayNight-UP	cellular response to leptin stimulus (GO:0044320)	1/9	0.119996	0.418223	8.76779	18.5903	NR4A3
DayNight-UP	cholesterol catabolic process (GO:0006707)	1/9	0.119996	0.418223	8.76779	18.5903	SCARF1
DayNight-UP	cytolysis by host of symbiont cells (GO:0051838)	1/9	0.119996	0.418223	8.76779	18.5903	APOL1
DayNight-UP	cytolysis in other organism involved in symbiotic interaction (GO:0051801)	1/9	0.119996	0.418223	8.76779	18.5903	APOL1
DayNight-UP	regulation of nephron tubule epithelial cell differentiation (GO:0072182)	1/9	0.119996	0.418223	8.76779	18.5903	LIF
DayNight-UP	regulation of nuclear cell cycle DNA replication (GO:0033262)	1/9	0.119996	0.418223	8.76779	18.5903	DBF4B
DayNight-UP	regulation of PERK-mediated unfolded protein response (GO:1903897)	1/9	0.119996	0.418223	8.76779	18.5903	HSPA5
DayNight-UP	endothelial cell chemotaxis (GO:0035767)	1/9	0.119996	0.418223	8.76779	18.5903	NR4A1
DayNight-UP	regulation of RNA polymerase II regulatory region sequence-specific DNA binding (GO:1903025)	1/9	0.119996	0.418223	8.76779	18.5903	DDIT3
DayNight-UP	regulation of skeletal muscle cell differentiation (GO:2001014)	1/9	0.119996	0.418223	8.76779	18.5903	NR1D2
DayNight-UP	glucosamine-containing compound catabolic process (GO:1901072)	1/9	0.119996	0.418223	8.76779	18.5903	OVGP1
DayNight-UP	regulation of vesicle fusion (GO:0031338)	1/9	0.119996	0.418223	8.76779	18.5903	RAB3A
DayNight-UP	response to leptin (GO:0044321)	1/9	0.119996	0.418223	8.76779	18.5903	NR4A3
DayNight-UP	response to UV-C (GO:0010225)	1/9	0.119996	0.418223	8.76779	18.5903	BCL3
DayNight-UP	Schwann cell development (GO:0014044)	1/9	0.119996	0.418223	8.76779	18.5903	CNTNAP1
DayNight-UP	kinetochore assembly (GO:0051382)	1/9	0.119996	0.418223	8.76779	18.5903	CENPT
DayNight-UP	sterol catabolic process (GO:0016127)	1/9	0.119996	0.418223	8.76779	18.5903	SCARF1
DayNight-UP	T-helper 1 type immune response (GO:0042088)	1/9	0.119996	0.418223	8.76779	18.5903	IL18BP
DayNight-UP	tetrahydrofolate interconversion (GO:0035999)	1/9	0.119996	0.418223	8.76779	18.5903	MTHFD1L
DayNight-UP	mesodermal cell differentiation (GO:0048333)	1/9	0.119996	0.418223	8.76779	18.5903	KDM6B
DayNight-UP	mitochondrial tRNA modification (GO:0070900)	1/9	0.119996	0.418223	8.76779	18.5903	PUS1
DayNight-UP	very-low-density lipoprotein particle remodeling (GO:0034372)	1/9	0.119996	0.418223	8.76779	18.5903	LCAT
DayNight-UP	negative regulation of alpha-beta T cell activation (GO:0046636)	1/9	0.119996	0.418223	8.76779	18.5903	CD274
DayNight-UP	negative regulation of bone resorption (GO:0045779)	1/9	0.119996	0.418223	8.76779	18.5903	TNFAIP3
DayNight-UP	negative regulation of fibrinolysis (GO:0051918)	1/9	0.119996	0.418223	8.76779	18.5903	SERPINE1
DayNight-UP	negative regulation of leukocyte proliferation (GO:0070664)	1/9	0.119996	0.418223	8.76779	18.5903	TNFAIP3
DayNight-UP	negative regulation of membrane potential (GO:0045837)	1/9	0.119996	0.418223	8.76779	18.5903	RNF122
DayNight-UP	negative regulation of protein activation cascade (GO:2000258)	1/9	0.119996	0.418223	8.76779	18.5903	KLKB1
DayNight-UP	negative regulation of protein-containing complex disassembly (GO:0043242)	1/9	0.119996	0.418223	8.76779	18.5903	IRAK3
DayNight-UP	peripheral nervous system axon ensheathment (GO:0032292)	1/9	0.119996	0.418223	8.76779	18.5903	CNTNAP1
DayNight-UP	plasminogen activation (GO:0031639)	1/9	0.119996	0.418223	8.76779	18.5903	KLKB1
DayNight-UP	positive regulation of DNA-directed DNA polymerase activity (GO:1900264)	1/9	0.119996	0.418223	8.76779	18.5903	CHTF18
DayNight-UP	positive regulation of protein kinase A signaling (GO:0010739)	1/9	0.119996	0.418223	8.76779	18.5903	MIF
DayNight-UP	positive regulation of tumor necrosis factor-mediated signaling pathway (GO:1903265)	1/9	0.119996	0.418223	8.76779	18.5903	HSPA1B
DayNight-UP	regulation of interferon-gamma production (GO:0032649)	3/86	0.121647	0.418223	2.54372	5.3587	CD274;DDIT3;PDE4B
DayNight-UP	cellular response to glucose starvation (GO:0042149)	2/43	0.122898	0.418223	3.42805	7.18657	HSPA5;ASNS
DayNight-UP	negative regulation of type I interferon production (GO:0032480)	2/43	0.122898	0.418223	3.42805	7.18657	NLRC5;TNFAIP3
DayNight-UP	positive regulation of T cell differentiation (GO:0045582)	2/43	0.122898	0.418223	3.42805	7.18657	PNP;ADAM8
DayNight-UP	regulation of cell migration (GO:0030334)	9/408	0.124602	0.418223	1.59622	3.32433	CEMIP;BMP2;CSF1;HSPA5;SERPINE1;STC1;MIF;RHOB;HBEGF
DayNight-UP	regulation of transcription from RNA polymerase II promoter in response to stress (GO:0043618)	3/87	0.124754	0.418223	2.51331	5.23125	DNAJB1;DDIT3;ATF3
DayNight-UP	regulation of endothelial cell apoptotic process (GO:2000351)	2/44	0.127607	0.418223	3.34626	6.88929	SERPINE1;TNFAIP3
DayNight-UP	intracellular protein transmembrane transport (GO:0065002)	2/44	0.127607	0.418223	3.34626	6.88929	HSPA5;GRPEL2
DayNight-UP	mRNA catabolic process (GO:0006402)	2/44	0.127607	0.418223	3.34626	6.88929	DHX34;HSPA1B
DayNight-UP	positive regulation of osteoblast differentiation (GO:0045669)	2/44	0.127607	0.418223	3.34626	6.88929	BMP2;LTF
DayNight-UP	regulation of gene expression (GO:0010468)	20/1079	0.129233	0.418223	1.345	2.75205	KDM6B;HES6;ZNF284;RHOXF1;CSF1;NR1D2;SERPINB9;MIF;HIC1;CLK1;DLL4;PER1;BMP2;PC;DDIT3;RNF207;APBB3;TRIM22;HSPA1B;LTF
DayNight-UP	regulation of GTPase activity (GO:0043087)	5/189	0.129582	0.418223	1.9163	3.91585	GPSM1;KLRK1;RGS1;STMN3;RASGRP2
DayNight-UP	regulation of endothelial cell migration (GO:0010594)	3/89	0.131053	0.418223	2.45461	4.98816	DLL4;STC1;RHOB
DayNight-UP	regulation of type I interferon production (GO:0032479)	3/89	0.131053	0.418223	2.45461	4.98816	IRF1;NLRC5;TNFAIP3
DayNight-UP	amino sugar metabolic process (GO:0006040)	1/10	0.132409	0.418223	7.7932	15.7567	GFPT2
DayNight-UP	B cell homeostasis (GO:0001782)	1/10	0.132409	0.418223	7.7932	15.7567	TNFAIP3
DayNight-UP	regulation of carbohydrate biosynthetic process (GO:0043255)	1/10	0.132409	0.418223	7.7932	15.7567	ZNF692
DayNight-UP	regulation of DNA damage checkpoint (GO:2000001)	1/10	0.132409	0.418223	7.7932	15.7567	CRY1
DayNight-UP	regulation of endoplasmic reticulum unfolded protein response (GO:1900101)	1/10	0.132409	0.418223	7.7932	15.7567	HSPA5
DayNight-UP	regulation of hair cycle (GO:0042634)	1/10	0.132409	0.418223	7.7932	15.7567	PER1
DayNight-UP	regulation of high voltage-gated calcium channel activity (GO:1901841)	1/10	0.132409	0.418223	7.7932	15.7567	PDE4B
DayNight-UP	complement activation, lectin pathway (GO:0001867)	1/10	0.132409	0.418223	7.7932	15.7567	MFAP4
DayNight-UP	regulation of macrophage migration (GO:1905521)	1/10	0.132409	0.418223	7.7932	15.7567	CSF1
DayNight-UP	regulation of microtubule nucleation (GO:0010968)	1/10	0.132409	0.418223	7.7932	15.7567	HSPA1B
DayNight-UP	dicarboxylic acid biosynthetic process (GO:0043650)	1/10	0.132409	0.418223	7.7932	15.7567	MTHFD1L
DayNight-UP	endothelial tube morphogenesis (GO:0061154)	1/10	0.132409	0.418223	7.7932	15.7567	RHOB
DayNight-UP	endothelium development (GO:0003158)	1/10	0.132409	0.418223	7.7932	15.7567	KDM6B
DayNight-UP	fructose 6-phosphate metabolic process (GO:0006002)	1/10	0.132409	0.418223	7.7932	15.7567	GFPT2
DayNight-UP	rRNA pseudouridine synthesis (GO:0031118)	1/10	0.132409	0.418223	7.7932	15.7567	RPUSD1
DayNight-UP	secretory granule organization (GO:0033363)	1/10	0.132409	0.418223	7.7932	15.7567	F2RL3
DayNight-UP	serine family amino acid catabolic process (GO:0009071)	1/10	0.132409	0.418223	7.7932	15.7567	AMT
DayNight-UP	iron ion transmembrane transport (GO:0034755)	1/10	0.132409	0.418223	7.7932	15.7567	SLC25A37
DayNight-UP	L-glutamate transmembrane transport (GO:0015813)	1/10	0.132409	0.418223	7.7932	15.7567	SLC25A22
DayNight-UP	lung epithelium development (GO:0060428)	1/10	0.132409	0.418223	7.7932	15.7567	RCN3
DayNight-UP	telomere maintenance in response to DNA damage (GO:0043247)	1/10	0.132409	0.418223	7.7932	15.7567	RTEL1
DayNight-UP	UV protection (GO:0009650)	1/10	0.132409	0.418223	7.7932	15.7567	MFAP4
DayNight-UP	mitotic DNA replication checkpoint signaling (GO:0033314)	1/10	0.132409	0.418223	7.7932	15.7567	ZNF830
DayNight-UP	monocyte activation (GO:0042117)	1/10	0.132409	0.418223	7.7932	15.7567	CSF1
DayNight-UP	morphogenesis of an epithelial sheet (GO:0002011)	1/10	0.132409	0.418223	7.7932	15.7567	DLL4
DayNight-UP	myelin assembly (GO:0032288)	1/10	0.132409	0.418223	7.7932	15.7567	CNTNAP1
DayNight-UP	negative regulation of alpha-beta T cell proliferation (GO:0046642)	1/10	0.132409	0.418223	7.7932	15.7567	CD274
DayNight-UP	negative regulation of cell adhesion mediated by integrin (GO:0033629)	1/10	0.132409	0.418223	7.7932	15.7567	SERPINE1
DayNight-UP	negative regulation of delayed rectifier potassium channel activity (GO:1902260)	1/10	0.132409	0.418223	7.7932	15.7567	KCNE4
DayNight-UP	negative regulation of hormone secretion (GO:0046888)	1/10	0.132409	0.418223	7.7932	15.7567	LIF
DayNight-UP	negative regulation of lipopolysaccharide-mediated signaling pathway (GO:0031665)	1/10	0.132409	0.418223	7.7932	15.7567	LTF
DayNight-UP	negative regulation of toll-like receptor 4 signaling pathway (GO:0034144)	1/10	0.132409	0.418223	7.7932	15.7567	TNFAIP3
DayNight-UP	negative regulation of transcription from RNA polymerase II promoter in response to stress (GO:0097201)	1/10	0.132409	0.418223	7.7932	15.7567	DNAJB1
DayNight-UP	neuron remodeling (GO:0016322)	1/10	0.132409	0.418223	7.7932	15.7567	SCARF1
DayNight-UP	positive regulation of behavior (GO:0048520)	1/10	0.132409	0.418223	7.7932	15.7567	NR4A3
DayNight-UP	positive regulation of cell activation (GO:0050867)	1/10	0.132409	0.418223	7.7932	15.7567	CAPN3
DayNight-UP	positive regulation of circadian rhythm (GO:0042753)	1/10	0.132409	0.418223	7.7932	15.7567	RORC
DayNight-UP	positive regulation of coagulation (GO:0050820)	1/10	0.132409	0.418223	7.7932	15.7567	SERPINE1
DayNight-UP	positive regulation of hemostasis (GO:1900048)	1/10	0.132409	0.418223	7.7932	15.7567	SERPINE1
DayNight-UP	positive regulation of monocyte differentiation (GO:0045657)	1/10	0.132409	0.418223	7.7932	15.7567	CSF1
DayNight-UP	positive regulation of toll-like receptor 4 signaling pathway (GO:0034145)	1/10	0.132409	0.418223	7.7932	15.7567	LTF
DayNight-UP	positive regulation of transcription by RNA polymerase III (GO:0045945)	1/10	0.132409	0.418223	7.7932	15.7567	ELL
DayNight-UP	protein K11-linked deubiquitination (GO:0035871)	1/10	0.132409	0.418223	7.7932	15.7567	TNFAIP3
DayNight-UP	regulation of transcription, DNA-templated (GO:0006355)	38/2244	0.133698	0.418223	1.2363	2.48765	CDKN1A;ZNF692;RHOXF1;RORC;CIART;DBP;ZNF83;CCDC85B;CAPN3;ZNF547;CCNL2;E2F5;APBB3;TNFRSF4;TRIM22;ZNF300;HES4;ZNF485;MAP2K3;HES6;ZNF284;NR1D2;HIC1;MLLT11;PER2;PER1;NR4A1;BMP2;NR4A3;DDIT3;IRF1;BCL3;CRY2;CRY1;ZNF239;ATF3;JDP2;MXD3
DayNight-UP	regulation of cellular component organization (GO:0051128)	4/139	0.13375	0.418223	2.08718	4.19897	OGFR;IRAK3;RASGRP2;ARFGAP1
DayNight-UP	positive regulation of autophagy (GO:0010508)	3/90	0.134243	0.418223	2.42628	4.87221	GPSM1;PLK3;TRIM22
DayNight-UP	positive regulation of binding (GO:0051099)	3/90	0.134243	0.418223	2.42628	4.87221	GPSM1;BMP2;PLAUR
DayNight-UP	enzyme linked receptor protein signaling pathway (GO:0007167)	4/140	0.136258	0.418223	2.07173	4.12938	CSF1;CD7;LIF;PILRB
DayNight-UP	transcription initiation from RNA polymerase II promoter (GO:0006367)	4/140	0.136258	0.418223	2.07173	4.12938	NR4A1;NR4A3;RORC;NR1D2
DayNight-UP	regulation of B cell proliferation (GO:0030888)	2/46	0.137148	0.418223	3.19383	6.34517	MIF;TNFRSF4
DayNight-UP	regulation of fibroblast proliferation (GO:0048145)	2/46	0.137148	0.418223	3.19383	6.34517	CDKN1A;MIF
DayNight-UP	establishment of protein localization to extracellular region (GO:0035592)	2/46	0.137148	0.418223	3.19383	6.34517	RCN3;RAB3A
DayNight-UP	vesicle organization (GO:0016050)	2/46	0.137148	0.418223	3.19383	6.34517	ALS2CL;HOOK2
DayNight-UP	negative regulation of tumor necrosis factor production (GO:0032720)	2/46	0.137148	0.418223	3.19383	6.34517	TNFAIP3;IRAK3
DayNight-UP	regulation of endothelial cell proliferation (GO:0001936)	3/92	0.140705	0.418223	2.37151	4.65075	NR4A1;BMP2;NRARP
DayNight-UP	regulation of DNA binding (GO:0051101)	2/47	0.141976	0.418223	3.1227	6.0958	BCL3;PLAUR
DayNight-UP	histone deacetylation (GO:0016575)	2/47	0.141976	0.418223	3.1227	6.0958	PER2;PER1
DayNight-UP	alcohol catabolic process (GO:0046164)	1/11	0.144648	0.418223	7.01352	13.5603	SCARF1
DayNight-UP	regulation of calcium ion transmembrane transport via high voltage-gated calcium channel (GO:1902514)	1/11	0.144648	0.418223	7.01352	13.5603	CACNB1
DayNight-UP	regulation of cardiac muscle cell differentiation (GO:2000725)	1/11	0.144648	0.418223	7.01352	13.5603	BMP2
DayNight-UP	regulation of CD4-positive, alpha-beta T cell proliferation (GO:2000561)	1/11	0.144648	0.418223	7.01352	13.5603	CD274
DayNight-UP	cell proliferation in forebrain (GO:0021846)	1/11	0.144648	0.418223	7.01352	13.5603	NUMBL
DayNight-UP	cellular response to increased oxygen levels (GO:0036295)	1/11	0.144648	0.418223	7.01352	13.5603	FAS
DayNight-UP	central nervous system myelination (GO:0022010)	1/11	0.144648	0.418223	7.01352	13.5603	CNTNAP1
DayNight-UP	regulation of mitochondrial depolarization (GO:0051900)	1/11	0.144648	0.418223	7.01352	13.5603	MLLT11
DayNight-UP	enteric nervous system development (GO:0048484)	1/11	0.144648	0.418223	7.01352	13.5603	RHOXF1
DayNight-UP	regulation of stress-activated protein kinase signaling cascade (GO:0070302)	1/11	0.144648	0.418223	7.01352	13.5603	FAS
DayNight-UP	regulation of T cell apoptotic process (GO:0070232)	1/11	0.144648	0.418223	7.01352	13.5603	CD274
DayNight-UP	formation of extrachromosomal circular DNA (GO:0001325)	1/11	0.144648	0.418223	7.01352	13.5603	XRCC3
DayNight-UP	regulation of toll-like receptor 2 signaling pathway (GO:0034135)	1/11	0.144648	0.418223	7.01352	13.5603	TNFAIP3
DayNight-UP	Golgi inheritance (GO:0048313)	1/11	0.144648	0.418223	7.01352	13.5603	PLK3
DayNight-UP	response to sterol (GO:0036314)	1/11	0.144648	0.418223	7.01352	13.5603	RORC
DayNight-UP	T cell homeostasis (GO:0043029)	1/11	0.144648	0.418223	7.01352	13.5603	FAS
DayNight-UP	t-circle formation (GO:0090656)	1/11	0.144648	0.418223	7.01352	13.5603	XRCC3
DayNight-UP	telomere maintenance via recombination (GO:0000722)	1/11	0.144648	0.418223	7.01352	13.5603	XRCC3
DayNight-UP	telomere maintenance via telomere trimming (GO:0090737)	1/11	0.144648	0.418223	7.01352	13.5603	XRCC3
DayNight-UP	tetrahydrobiopterin metabolic process (GO:0046146)	1/11	0.144648	0.418223	7.01352	13.5603	GCH1
DayNight-UP	tetrahydrofolate metabolic process (GO:0046653)	1/11	0.144648	0.418223	7.01352	13.5603	MTHFD1L
DayNight-UP	UDP-N-acetylglucosamine biosynthetic process (GO:0006048)	1/11	0.144648	0.418223	7.01352	13.5603	GFPT2
DayNight-UP	urate metabolic process (GO:0046415)	1/11	0.144648	0.418223	7.01352	13.5603	PNP
DayNight-UP	negative regulation of activated T cell proliferation (GO:0046007)	1/11	0.144648	0.418223	7.01352	13.5603	CD274
DayNight-UP	negative regulation of bone remodeling (GO:0046851)	1/11	0.144648	0.418223	7.01352	13.5603	TNFAIP3
DayNight-UP	negative regulation of interleukin-17 production (GO:0032700)	1/11	0.144648	0.418223	7.01352	13.5603	DDIT3
DayNight-UP	negative regulation of natural killer cell mediated immunity (GO:0002716)	1/11	0.144648	0.418223	7.01352	13.5603	MICA
DayNight-UP	negative regulation of oxidative stress-induced neuron death (GO:1903204)	1/11	0.144648	0.418223	7.01352	13.5603	NR4A3
DayNight-UP	negative regulation of receptor signaling pathway via STAT (GO:1904893)	1/11	0.144648	0.418223	7.01352	13.5603	BCL3
DayNight-UP	negative regulation of response to cytokine stimulus (GO:0060761)	1/11	0.144648	0.418223	7.01352	13.5603	IRAK3
DayNight-UP	negative regulation of steroid biosynthetic process (GO:0010894)	1/11	0.144648	0.418223	7.01352	13.5603	BMP2
DayNight-UP	negative regulation of voltage-gated potassium channel activity (GO:1903817)	1/11	0.144648	0.418223	7.01352	13.5603	KCNE4
DayNight-UP	Notch signaling involved in heart development (GO:0061314)	1/11	0.144648	0.418223	7.01352	13.5603	DLL4
DayNight-UP	positive regulation by host of viral process (GO:0044794)	1/11	0.144648	0.418223	7.01352	13.5603	PC
DayNight-UP	positive regulation of bone resorption (GO:0045780)	1/11	0.144648	0.418223	7.01352	13.5603	ADAM8
DayNight-UP	positive regulation of cellular extravasation (GO:0002693)	1/11	0.144648	0.418223	7.01352	13.5603	ADAM8
DayNight-UP	positive regulation of DNA-dependent DNA replication (GO:2000105)	1/11	0.144648	0.418223	7.01352	13.5603	DBF4B
DayNight-UP	positive regulation of epidermal growth factor-activated receptor activity (GO:0045741)	1/11	0.144648	0.418223	7.01352	13.5603	HBEGF
DayNight-UP	positive regulation of keratinocyte proliferation (GO:0010838)	1/11	0.144648	0.418223	7.01352	13.5603	TGM1
DayNight-UP	positive regulation of lipid localization (GO:1905954)	1/11	0.144648	0.418223	7.01352	13.5603	HILPDA
DayNight-UP	positive regulation of transcription elongation from RNA polymerase II promoter (GO:0032968)	1/11	0.144648	0.418223	7.01352	13.5603	ELL
DayNight-UP	positive regulation of viral release from host cell (GO:1902188)	1/11	0.144648	0.418223	7.01352	13.5603	PC
DayNight-UP	positive regulation of voltage-gated potassium channel activity (GO:1903818)	1/11	0.144648	0.418223	7.01352	13.5603	RNF207
DayNight-UP	positive regulation of gene expression (GO:0010628)	10/482	0.145368	0.419652	1.4991	2.89098	DLL4;BMP2;RHOXF1;CSF1;RNF207;HILPDA;BCL3;SERPINB9;MIF;HSPA1B
DayNight-UP	negative regulation of cell migration (GO:0030336)	4/144	0.146481	0.42221	2.01213	3.86501	SERPINE1;STC1;MIF;RHOB
DayNight-UP	negative regulation of intracellular signal transduction (GO:1902532)	5/198	0.148763	0.427866	1.8261	3.47944	MAP2K3;PER1;DDIT3;PLAUR;TNFAIP3
DayNight-UP	regulation of smooth muscle cell proliferation (GO:0048660)	2/49	0.151738	0.427866	2.98951	5.63702	NR4A3;TNFAIP3
DayNight-UP	regulation of stress-activated MAPK cascade (GO:0032872)	2/49	0.151738	0.427866	2.98951	5.63702	PER1;FAS
DayNight-UP	response to hydrogen peroxide (GO:0042542)	2/49	0.151738	0.427866	2.98951	5.63702	TNFAIP3;RHOB
DayNight-UP	regulation of nucleic acid-templated transcription (GO:1903506)	9/430	0.155634	0.427866	1.51108	2.81099	HES6;BMP2;ZNF284;RHOXF1;DDIT3;NR1D2;APBB3;TRIM22;HIC1
DayNight-UP	regulation of generation of precursor metabolites and energy (GO:0043467)	2/50	0.156668	0.427866	2.92708	5.42571	SLC2A6;KHK
DayNight-UP	adipose tissue development (GO:0060612)	1/12	0.156716	0.427866	6.37561	11.8161	RORC
DayNight-UP	purine nucleoside monophosphate biosynthetic process (GO:0009127)	1/12	0.156716	0.427866	6.37561	11.8161	PFAS
DayNight-UP	purine nucleotide biosynthetic process (GO:0006164)	1/12	0.156716	0.427866	6.37561	11.8161	AMPD2
DayNight-UP	amino sugar biosynthetic process (GO:0046349)	1/12	0.156716	0.427866	6.37561	11.8161	GFPT2
DayNight-UP	ATP transport (GO:0015867)	1/12	0.156716	0.427866	6.37561	11.8161	SLC17A9
DayNight-UP	regulation of astrocyte differentiation (GO:0048710)	1/12	0.156716	0.427866	6.37561	11.8161	BMP2
DayNight-UP	regulation of axon regeneration (GO:0048679)	1/12	0.156716	0.427866	6.37561	11.8161	SCARF1
DayNight-UP	catecholamine biosynthetic process (GO:0042423)	1/12	0.156716	0.427866	6.37561	11.8161	GCH1
DayNight-UP	regulation of glycogen metabolic process (GO:0070873)	1/12	0.156716	0.427866	6.37561	11.8161	KHK
DayNight-UP	depurination (GO:0045007)	1/12	0.156716	0.427866	6.37561	11.8161	MUTYH
DayNight-UP	regulation of natural killer cell activation (GO:0032814)	1/12	0.156716	0.427866	6.37561	11.8161	MICA
DayNight-UP	regulation of plasminogen activation (GO:0010755)	1/12	0.156716	0.427866	6.37561	11.8161	SERPINE1
DayNight-UP	regulation of pseudopodium assembly (GO:0031272)	1/12	0.156716	0.427866	6.37561	11.8161	CDC42EP1
DayNight-UP	regulation of vascular associated smooth muscle cell migration (GO:1904752)	1/12	0.156716	0.427866	6.37561	11.8161	NR4A3
DayNight-UP	glycine metabolic process (GO:0006544)	1/12	0.156716	0.427866	6.37561	11.8161	AMT
DayNight-UP	replicative senescence (GO:0090399)	1/12	0.156716	0.427866	6.37561	11.8161	SERPINE1
DayNight-UP	sensory perception of taste (GO:0050909)	1/12	0.156716	0.427866	6.37561	11.8161	ASIC3
DayNight-UP	maintenance of protein localization in endoplasmic reticulum (GO:0035437)	1/12	0.156716	0.427866	6.37561	11.8161	HSPA5
DayNight-UP	mitotic G1/S transition checkpoint signaling (GO:0044819)	1/12	0.156716	0.427866	6.37561	11.8161	PLK3
DayNight-UP	negative regulation by host of viral process (GO:0044793)	1/12	0.156716	0.427866	6.37561	11.8161	LTF
DayNight-UP	negative regulation of cilium assembly (GO:1902018)	1/12	0.156716	0.427866	6.37561	11.8161	CDK10
DayNight-UP	negative regulation of hemostasis (GO:1900047)	1/12	0.156716	0.427866	6.37561	11.8161	SERPINE1
DayNight-UP	negative regulation of leukocyte chemotaxis (GO:0002689)	1/12	0.156716	0.427866	6.37561	11.8161	MIF
DayNight-UP	nucleotide-sugar metabolic process (GO:0009225)	1/12	0.156716	0.427866	6.37561	11.8161	GFPT2
DayNight-UP	phospholipid homeostasis (GO:0055091)	1/12	0.156716	0.427866	6.37561	11.8161	RCN3
DayNight-UP	positive regulation of fatty acid oxidation (GO:0046321)	1/12	0.156716	0.427866	6.37561	11.8161	NR4A3
DayNight-UP	positive regulation of leukocyte proliferation (GO:0070665)	1/12	0.156716	0.427866	6.37561	11.8161	CSF1
DayNight-UP	positive regulation of protein maturation (GO:1903319)	1/12	0.156716	0.427866	6.37561	11.8161	ADAM8
DayNight-UP	positive regulation of pseudopodium assembly (GO:0031274)	1/12	0.156716	0.427866	6.37561	11.8161	CDC42EP1
DayNight-UP	posttranslational protein targeting to endoplasmic reticulum membrane (GO:0006620)	1/12	0.156716	0.427866	6.37561	11.8161	HSPA5
DayNight-UP	positive regulation of cold-induced thermogenesis (GO:0120162)	3/97	0.157296	0.428823	2.2448	4.15202	KDM6B;PER2;IL4R
DayNight-UP	positive regulation of hydrolase activity (GO:0051345)	4/149	0.159663	0.433643	1.94225	3.56342	RCN3;BMP2;RGS1;RASGRP2
DayNight-UP	intrinsic apoptotic signaling pathway in response to DNA damage (GO:0008630)	2/51	0.161628	0.433643	2.8672	5.22535	BCL3;HIC1
DayNight-UP	positive regulation of fat cell differentiation (GO:0045600)	2/51	0.161628	0.433643	2.8672	5.22535	BMP2;METRNL
DayNight-UP	regulation of cytokine production (GO:0001817)	4/150	0.162351	0.433643	1.92885	3.50663	PER1;HILPDA;MIF;LTF
DayNight-UP	organic anion transport (GO:0015711)	3/99	0.164096	0.433643	2.1978	3.9721	SLC17A9;SLC2A6;CA13
DayNight-UP	positive regulation of transcription, DNA-templated (GO:0045893)	21/1183	0.16482	0.433643	1.28486	2.31648	MAP2K3;KDM6B;ELL;SERPINE1;LIF;RORC;NLRC5;NR1D2;MLLT11;PER1;NR4A1;BMP2;NR4A3;DBP;DDIT3;IRF1;BCL3;CAPN3;E2F5;ATF3;ZNF300
DayNight-UP	cartilage development (GO:0051216)	2/52	0.166616	0.433643	2.80971	5.03519	BMP2;COL11A2
DayNight-UP	regulation of intrinsic apoptotic signaling pathway (GO:2001242)	2/52	0.166616	0.433643	2.80971	5.03519	DDIT3;PLAUR
DayNight-UP	cilium movement (GO:0003341)	2/52	0.166616	0.433643	2.80971	5.03519	DNAH1;DNHD1
DayNight-UP	response to peptide hormone (GO:0043434)	2/52	0.166616	0.433643	2.80971	5.03519	CRY1;KHK
DayNight-UP	sprouting angiogenesis (GO:0002040)	2/52	0.166616	0.433643	2.80971	5.03519	NR4A1;NRARP
DayNight-UP	pseudouridine synthesis (GO:0001522)	1/13	0.168613	0.433643	5.84401	10.4032	PUS1
DayNight-UP	purine nucleotide catabolic process (GO:0006195)	1/13	0.168613	0.433643	5.84401	10.4032	PNP
DayNight-UP	purine-containing compound catabolic process (GO:0072523)	1/13	0.168613	0.433643	5.84401	10.4032	PNP
DayNight-UP	AMP metabolic process (GO:0046033)	1/13	0.168613	0.433643	5.84401	10.4032	AMPD2
DayNight-UP	regulation of cell aging (GO:0090342)	1/13	0.168613	0.433643	5.84401	10.4032	MIF
DayNight-UP	regulation of homotypic cell-cell adhesion (GO:0034110)	1/13	0.168613	0.433643	5.84401	10.4032	PLAUR
DayNight-UP	regulation of mitotic cell cycle spindle assembly checkpoint (GO:0090266)	1/13	0.168613	0.433643	5.84401	10.4032	XRCC3
DayNight-UP	regulation of short-term neuronal synaptic plasticity (GO:0048172)	1/13	0.168613	0.433643	5.84401	10.4032	RAB3A
DayNight-UP	regulation of T cell differentiation in thymus (GO:0033081)	1/13	0.168613	0.433643	5.84401	10.4032	ADAM8
DayNight-UP	glucan biosynthetic process (GO:0009250)	1/13	0.168613	0.433643	5.84401	10.4032	PER2
DayNight-UP	glycogen biosynthetic process (GO:0005978)	1/13	0.168613	0.433643	5.84401	10.4032	PER2
DayNight-UP	inner dynein arm assembly (GO:0036159)	1/13	0.168613	0.433643	5.84401	10.4032	DNAH1
DayNight-UP	kinetochore organization (GO:0051383)	1/13	0.168613	0.433643	5.84401	10.4032	CENPT
DayNight-UP	triglyceride-rich lipoprotein particle remodeling (GO:0034370)	1/13	0.168613	0.433643	5.84401	10.4032	LCAT
DayNight-UP	UDP-N-acetylglucosamine metabolic process (GO:0006047)	1/13	0.168613	0.433643	5.84401	10.4032	GFPT2
DayNight-UP	mitotic DNA integrity checkpoint signaling (GO:0044774)	1/13	0.168613	0.433643	5.84401	10.4032	ZNF830
DayNight-UP	myelination in peripheral nervous system (GO:0022011)	1/13	0.168613	0.433643	5.84401	10.4032	CNTNAP1
DayNight-UP	negative regulation of alcohol biosynthetic process (GO:1902931)	1/13	0.168613	0.433643	5.84401	10.4032	BMP2
DayNight-UP	negative regulation of CD4-positive, alpha-beta T cell activation (GO:2000515)	1/13	0.168613	0.433643	5.84401	10.4032	CD274
DayNight-UP	negative regulation of cell morphogenesis involved in differentiation (GO:0010771)	1/13	0.168613	0.433643	5.84401	10.4032	GBP1
DayNight-UP	negative regulation of endoplasmic reticulum unfolded protein response (GO:1900102)	1/13	0.168613	0.433643	5.84401	10.4032	HSPA5
DayNight-UP	negative regulation of gluconeogenesis (GO:0045721)	1/13	0.168613	0.433643	5.84401	10.4032	CRY1
DayNight-UP	negative regulation of hippo signaling (GO:0035331)	1/13	0.168613	0.433643	5.84401	10.4032	MAP2K3
DayNight-UP	negative regulation of hydrogen peroxide-induced cell death (GO:1903206)	1/13	0.168613	0.433643	5.84401	10.4032	NR4A3
DayNight-UP	negative regulation of intrinsic apoptotic signaling pathway in response to DNA damage by p53 class mediator (GO:1902166)	1/13	0.168613	0.433643	5.84401	10.4032	MIF
DayNight-UP	negative regulation of substrate adhesion-dependent cell spreading (GO:1900025)	1/13	0.168613	0.433643	5.84401	10.4032	GBP1
DayNight-UP	pathway-restricted SMAD protein phosphorylation (GO:0060389)	1/13	0.168613	0.433643	5.84401	10.4032	BMP2
DayNight-UP	pentose-phosphate shunt (GO:0006098)	1/13	0.168613	0.433643	5.84401	10.4032	RBKS
DayNight-UP	plasma membrane repair (GO:0001778)	1/13	0.168613	0.433643	5.84401	10.4032	RAB3A
DayNight-UP	positive regulation of calcium ion import (GO:0090280)	1/13	0.168613	0.433643	5.84401	10.4032	STC1
DayNight-UP	cardiac muscle tissue development (GO:0048738)	2/53	0.17163	0.440103	2.75448	4.85453	KDM6B;BMP2
DayNight-UP	positive regulation of cellular protein metabolic process (GO:0032270)	3/102	0.174455	0.440103	2.13088	3.7207	CSF1;BCL3;CAPN3
DayNight-UP	regulation of proteolysis (GO:0030162)	2/54	0.176669	0.440103	2.70137	4.68276	PLAUR;CAPN3
DayNight-UP	positive regulation of leukocyte chemotaxis (GO:0002690)	2/54	0.176669	0.440103	2.70137	4.68276	CSF1;SERPINE1
DayNight-UP	negative regulation of cellular process (GO:0048523)	11/566	0.177863	0.440103	1.4015	2.42003	DLL4;NR4A1;CDKN1A;BMP2;CCDC85B;IRF1;GNRH1;CDK10;MIF;HSPA1B;RHOB
DayNight-UP	regulation of cell differentiation (GO:0045595)	4/156	0.178812	0.440103	1.85214	3.18831	CSF1;RORC;LIF;NR1D2
DayNight-UP	protein localization to vacuole (GO:0072665)	1/14	0.180343	0.440103	5.3942	9.23969	GBP1
DayNight-UP	antigen processing and presentation of endogenous peptide antigen (GO:0002483)	1/14	0.180343	0.440103	5.3942	9.23969	ERAP2
DayNight-UP	atrioventricular valve development (GO:0003171)	1/14	0.180343	0.440103	5.3942	9.23969	BMP2
DayNight-UP	bone morphogenesis (GO:0060349)	1/14	0.180343	0.440103	5.3942	9.23969	LTF
DayNight-UP	C4-dicarboxylate transport (GO:0015740)	1/14	0.180343	0.440103	5.3942	9.23969	SLC25A22
DayNight-UP	regulation of intrinsic apoptotic signaling pathway in response to DNA damage by p53 class mediator (GO:1902165)	1/14	0.180343	0.440103	5.3942	9.23969	MIF
DayNight-UP	regulation of IRE1-mediated unfolded protein response (GO:1903894)	1/14	0.180343	0.440103	5.3942	9.23969	HSPA5
DayNight-UP	regulation of macrophage cytokine production (GO:0010935)	1/14	0.180343	0.440103	5.3942	9.23969	IRAK3
DayNight-UP	endothelial cell differentiation (GO:0045446)	1/14	0.180343	0.440103	5.3942	9.23969	KDM6B
DayNight-UP	respiratory electron transport chain (GO:0022904)	1/14	0.180343	0.440103	5.3942	9.23969	SLC25A22
DayNight-UP	retinal metabolic process (GO:0042574)	1/14	0.180343	0.440103	5.3942	9.23969	BCO2
DayNight-UP	ribonucleoside monophosphate biosynthetic process (GO:0009156)	1/14	0.180343	0.440103	5.3942	9.23969	PFAS
DayNight-UP	sequestering of extracellular ligand from receptor (GO:0035581)	1/14	0.180343	0.440103	5.3942	9.23969	BMP2
DayNight-UP	striated muscle cell development (GO:0055002)	1/14	0.180343	0.440103	5.3942	9.23969	CAPN3
DayNight-UP	T-helper cell differentiation (GO:0042093)	1/14	0.180343	0.440103	5.3942	9.23969	RORC
DayNight-UP	membrane repolarization during action potential (GO:0086011)	1/14	0.180343	0.440103	5.3942	9.23969	KCNE4
DayNight-UP	tRNA wobble base modification (GO:0002097)	1/14	0.180343	0.440103	5.3942	9.23969	CTU1
DayNight-UP	tRNA wobble uridine modification (GO:0002098)	1/14	0.180343	0.440103	5.3942	9.23969	CTU1
DayNight-UP	negative regulation of cell migration involved in sprouting angiogenesis (GO:0090051)	1/14	0.180343	0.440103	5.3942	9.23969	DLL4
DayNight-UP	negative regulation of coagulation (GO:0050819)	1/14	0.180343	0.440103	5.3942	9.23969	SERPINE1
DayNight-UP	negative regulation of DNA damage response, signal transduction by p53 class mediator (GO:0043518)	1/14	0.180343	0.440103	5.3942	9.23969	MIF
DayNight-UP	negative regulation of interleukin-12 production (GO:0032695)	1/14	0.180343	0.440103	5.3942	9.23969	IRAK3
DayNight-UP	negative regulation of smooth muscle cell migration (GO:0014912)	1/14	0.180343	0.440103	5.3942	9.23969	SERPINE1
DayNight-UP	negative regulation of T cell differentiation (GO:0045581)	1/14	0.180343	0.440103	5.3942	9.23969	IRF1
DayNight-UP	neuron fate commitment (GO:0048663)	1/14	0.180343	0.440103	5.3942	9.23969	DLL4
DayNight-UP	nucleoside phosphate biosynthetic process (GO:1901293)	1/14	0.180343	0.440103	5.3942	9.23969	PNP
DayNight-UP	ovarian follicle development (GO:0001541)	1/14	0.180343	0.440103	5.3942	9.23969	ZNF830
DayNight-UP	positive regulation of alpha-beta T cell differentiation (GO:0046638)	1/14	0.180343	0.440103	5.3942	9.23969	PNP
DayNight-UP	positive regulation of brown fat cell differentiation (GO:0090336)	1/14	0.180343	0.440103	5.3942	9.23969	METRNL
DayNight-UP	positive regulation of macrophage chemotaxis (GO:0010759)	1/14	0.180343	0.440103	5.3942	9.23969	CSF1
DayNight-UP	positive regulation of transmembrane transport (GO:0034764)	1/14	0.180343	0.440103	5.3942	9.23969	NR4A3
DayNight-UP	potassium ion export across plasma membrane (GO:0097623)	1/14	0.180343	0.440103	5.3942	9.23969	KCNE4
DayNight-UP	protein localization to kinetochore (GO:0034501)	1/14	0.180343	0.440103	5.3942	9.23969	CENPT
DayNight-UP	phosphate-containing compound metabolic process (GO:0006796)	5/212	0.180796	0.44063	1.70137	2.91001	DUSP5;PFKFB4;GFPT2;PLA2G4B;LCAT
DayNight-UP	pyruvate metabolic process (GO:0006090)	2/55	0.181732	0.441755	2.65027	4.51931	NR4A3;PC
DayNight-UP	negative regulation of cytokine-mediated signaling pathway (GO:0001960)	2/55	0.181732	0.441755	2.65027	4.51931	NLRC5;IRAK3
DayNight-UP	cellular response to growth factor stimulus (GO:0071363)	4/158	0.184421	0.447124	1.8279	3.09013	MAP2K3;DLL4;NR4A1;BMP2
DayNight-UP	cellular response to starvation (GO:0009267)	4/158	0.184421	0.447124	1.8279	3.09013	CDKN1A;HSPA5;ASNS;FAS
DayNight-UP	DNA damage response, signal transduction by p53 class mediator resulting in cell cycle arrest (GO:0006977)	2/56	0.186815	0.450582	2.60106	4.36363	PLK3;CDKN1A
DayNight-UP	Rho protein signal transduction (GO:0007266)	2/56	0.186815	0.450582	2.60106	4.36363	CDC42EP1;RHOB
DayNight-UP	sensory organ development (GO:0007423)	2/56	0.186815	0.450582	2.60106	4.36363	SCO2;SMG9
DayNight-UP	telomere maintenance (GO:0000723)	2/56	0.186815	0.450582	2.60106	4.36363	RTEL1;XRCC3
DayNight-UP	positive regulation of protein serine/threonine kinase activity (GO:0071902)	3/106	0.188542	0.450633	2.04771	3.41647	CEMIP;ADAM8;LTF
DayNight-UP	extracellular structure organization (GO:0043062)	5/216	0.19039	0.450633	1.66878	2.76797	ADAMTS13;SERPINE1;MMP17;COL11A2;COLQ
DayNight-UP	cellular response to estrogen stimulus (GO:0071391)	1/15	0.191908	0.450633	5.00864	8.26795	SERPINB9
DayNight-UP	regulation of lymphocyte activation (GO:0051249)	1/15	0.191908	0.450633	5.00864	8.26795	LAT
DayNight-UP	embryonic cranial skeleton morphogenesis (GO:0048701)	1/15	0.191908	0.450633	5.00864	8.26795	MTHFD1L
DayNight-UP	endoplasmic reticulum tubular network organization (GO:0071786)	1/15	0.191908	0.450633	5.00864	8.26795	ZFYVE27
DayNight-UP	steroid hormone mediated signaling pathway (GO:0043401)	1/15	0.191908	0.450633	5.00864	8.26795	RHOXF1
DayNight-UP	macrophage differentiation (GO:0030225)	1/15	0.191908	0.450633	5.00864	8.26795	CSF1
DayNight-UP	T cell proliferation (GO:0042098)	1/15	0.191908	0.450633	5.00864	8.26795	TNFRSF4
DayNight-UP	mitotic recombination (GO:0006312)	1/15	0.191908	0.450633	5.00864	8.26795	XRCC3
DayNight-UP	negative regulation of leukocyte mediated cytotoxicity (GO:0001911)	1/15	0.191908	0.450633	5.00864	8.26795	MICA
DayNight-UP	negative regulation of protein processing (GO:0010955)	1/15	0.191908	0.450633	5.00864	8.26795	SERPINE1
DayNight-UP	neurotrophin TRK receptor signaling pathway (GO:0048011)	1/15	0.191908	0.450633	5.00864	8.26795	ZFYVE27
DayNight-UP	nitric oxide biosynthetic process (GO:0006809)	1/15	0.191908	0.450633	5.00864	8.26795	GCH1
DayNight-UP	positive regulation of acute inflammatory response (GO:0002675)	1/15	0.191908	0.450633	5.00864	8.26795	ADAM8
DayNight-UP	positive regulation of chromosome organization (GO:2001252)	1/15	0.191908	0.450633	5.00864	8.26795	RTEL1
DayNight-UP	positive regulation of DNA damage response, signal transduction by p53 class mediator (GO:0043517)	1/15	0.191908	0.450633	5.00864	8.26795	HIC1
DayNight-UP	positive regulation of membrane protein ectodomain proteolysis (GO:0051044)	1/15	0.191908	0.450633	5.00864	8.26795	ADAM8
DayNight-UP	positive regulation of osteoclast differentiation (GO:0045672)	1/15	0.191908	0.450633	5.00864	8.26795	CSF1
DayNight-UP	prostanoid biosynthetic process (GO:0046457)	1/15	0.191908	0.450633	5.00864	8.26795	MIF
DayNight-UP	regulation of reactive oxygen species metabolic process (GO:2000377)	2/57	0.191918	0.450633	2.55364	4.21525	CDKN1A;BCO2
DayNight-UP	regulation of cell population proliferation (GO:0042127)	14/764	0.192765	0.451603	1.32115	2.175	CDKN1A;CSF1;HILPDA;LIF;DBF4B;DLL4;BMP2;NR4A3;IRF1;GNRH1;CDK10;BRICD5;HSPA1B;HBEGF
DayNight-UP	regulation of cell growth (GO:0001558)	5/217	0.192816	0.451603	1.66082	2.73374	OGFR;CDKN1A;CCDC85B;RASGRP2;HSPA1B
DayNight-UP	chordate embryonic development (GO:0043009)	2/58	0.19704	0.452829	2.50791	4.07372	BMP2;EGFL8
DayNight-UP	eye development (GO:0001654)	2/58	0.19704	0.452829	2.50791	4.07372	SCO2;SMG9
DayNight-UP	muscle organ development (GO:0007517)	2/58	0.19704	0.452829	2.50791	4.07372	CAPN3;HBEGF
DayNight-UP	negative regulation of hydrolase activity (GO:0051346)	2/58	0.19704	0.452829	2.50791	4.07372	GPSM1;KLRK1
DayNight-UP	positive regulation of mitochondrion organization (GO:0010822)	2/58	0.19704	0.452829	2.50791	4.07372	MLLT11;PLAUR
DayNight-UP	cellular response to lipid (GO:0071396)	5/219	0.197703	0.452829	1.64513	2.66674	CD274;SERPINE1;RORC;PDE4B;TNFAIP3
DayNight-UP	regulation of transcription by RNA polymerase II (GO:0006357)	36/2206	0.197969	0.452829	1.18341	1.91671	CDKN1A;ZNF692;RHOXF1;SERPINE1;RORC;NLRC5;DLL4;DNAJB1;DBP;ZNF83;ZNF547;CCNL2;E2F5;ZNF300;HES4;ZNF485;KDM6B;HES6;PLK3;LIF;NR1D2;HIC1;PER2;PER1;NR4A1;BMP2;PER3;NR4A3;DDIT3;IRF1;CRY2;CRY1;ZNF239;ATF3;JDP2;MXD3
DayNight-UP	heart development (GO:0007507)	4/164	0.20158	0.452829	1.75881	2.81686	KDM6B;BMP2;CDKN1A;SMG9
DayNight-UP	regulation of secretion by cell (GO:1903530)	2/59	0.202178	0.452829	2.46378	3.93863	RAB3A;RHBDF2
DayNight-UP	positive regulation of apoptotic signaling pathway (GO:2001235)	2/59	0.202178	0.452829	2.46378	3.93863	DDIT3;FAS
DayNight-UP	positive regulation of cell motility (GO:2000147)	5/221	0.202631	0.452829	1.62973	2.60165	CEMIP;BMP2;CSF1;HSPA5;HBEGF
DayNight-UP	activation of NF-kappaB-inducing kinase activity (GO:0007250)	1/16	0.203311	0.452829	4.6745	7.44656	TNFRSF10B
DayNight-UP	regulation of blood vessel endothelial cell proliferation involved in sprouting angiogenesis (GO:1903587)	1/16	0.203311	0.452829	4.6745	7.44656	DLL4
DayNight-UP	regulation of cellular carbohydrate metabolic process (GO:0010675)	1/16	0.203311	0.452829	4.6745	7.44656	RORC
DayNight-UP	regulation of defense response to virus (GO:0050688)	1/16	0.203311	0.452829	4.6745	7.44656	TNFAIP3
DayNight-UP	regulation of ERBB signaling pathway (GO:1901184)	1/16	0.203311	0.452829	4.6745	7.44656	RHBDF2
DayNight-UP	regulation of fatty acid oxidation (GO:0046320)	1/16	0.203311	0.452829	4.6745	7.44656	NR4A3
DayNight-UP	cellular response to sterol (GO:0036315)	1/16	0.203311	0.452829	4.6745	7.44656	RORC
DayNight-UP	regulation of hormone secretion (GO:0046883)	1/16	0.203311	0.452829	4.6745	7.44656	LIF
DayNight-UP	regulation of isotype switching (GO:0045191)	1/16	0.203311	0.452829	4.6745	7.44656	KMT5C
DayNight-UP	regulation of leukocyte activation (GO:0002694)	1/16	0.203311	0.452829	4.6745	7.44656	MIF
DayNight-UP	regulation of monocyte differentiation (GO:0045655)	1/16	0.203311	0.452829	4.6745	7.44656	CSF1
DayNight-UP	regulation of Rac protein signal transduction (GO:0035020)	1/16	0.203311	0.452829	4.6745	7.44656	STMN3
DayNight-UP	resolution of meiotic recombination intermediates (GO:0000712)	1/16	0.203311	0.452829	4.6745	7.44656	EME2
DayNight-UP	killing by host of symbiont cells (GO:0051873)	1/16	0.203311	0.452829	4.6745	7.44656	APOL1
DayNight-UP	T cell mediated immunity (GO:0002456)	1/16	0.203311	0.452829	4.6745	7.44656	MICA
DayNight-UP	membrane repolarization (GO:0086009)	1/16	0.203311	0.452829	4.6745	7.44656	KCNE4
DayNight-UP	mesenchyme development (GO:0060485)	1/16	0.203311	0.452829	4.6745	7.44656	BMP2
DayNight-UP	necroptotic process (GO:0070266)	1/16	0.203311	0.452829	4.6745	7.44656	MLKL
DayNight-UP	negative regulation of receptor signaling pathway via JAK-STAT (GO:0046426)	1/16	0.203311	0.452829	4.6745	7.44656	BCL3
DayNight-UP	negative regulation of telomere maintenance (GO:0032205)	1/16	0.203311	0.452829	4.6745	7.44656	RTEL1
DayNight-UP	negative regulation of type I interferon-mediated signaling pathway (GO:0060339)	1/16	0.203311	0.452829	4.6745	7.44656	NLRC5
DayNight-UP	nitric oxide metabolic process (GO:0046209)	1/16	0.203311	0.452829	4.6745	7.44656	GCH1
DayNight-UP	nucleotide catabolic process (GO:0009166)	1/16	0.203311	0.452829	4.6745	7.44656	PNP
DayNight-UP	oligodendrocyte development (GO:0014003)	1/16	0.203311	0.452829	4.6745	7.44656	CNTNAP1
DayNight-UP	platelet-derived growth factor receptor signaling pathway (GO:0048008)	1/16	0.203311	0.452829	4.6745	7.44656	NR4A3
DayNight-UP	positive regulation of double-strand break repair via nonhomologous end joining (GO:2001034)	1/16	0.203311	0.452829	4.6745	7.44656	KMT5C
DayNight-UP	positive regulation of immunoglobulin mediated immune response (GO:0002891)	1/16	0.203311	0.452829	4.6745	7.44656	KMT5C
DayNight-UP	positive regulation of isotype switching (GO:0045830)	1/16	0.203311	0.452829	4.6745	7.44656	KMT5C
DayNight-UP	positive regulation of myeloid leukocyte cytokine production involved in immune response (GO:0061081)	1/16	0.203311	0.452829	4.6745	7.44656	NR4A3
DayNight-UP	protein localization to endoplasmic reticulum (GO:0070972)	1/16	0.203311	0.452829	4.6745	7.44656	HSPA5
DayNight-UP	cellular divalent inorganic cation homeostasis (GO:0072503)	3/111	0.206541	0.458925	1.95241	3.07945	MT1A;MT1M;STC1
DayNight-UP	regulation of Wnt signaling pathway (GO:0030111)	3/111	0.206541	0.458925	1.95241	3.07945	BMP2;TNFAIP3;HIC1
DayNight-UP	protein-containing complex subunit organization (GO:0043933)	3/112	0.210187	0.459722	1.9344	3.01719	CAPN3;FAS;TRAF1
DayNight-UP	regulation of cytoskeleton organization (GO:0051493)	3/112	0.210187	0.459722	1.9344	3.01719	STMN3;CDK10;RHOB
DayNight-UP	response to light stimulus (GO:0009416)	2/61	0.212498	0.459722	2.38002	3.68624	CRY2;CRY1
DayNight-UP	DNA-templated transcription, initiation (GO:0006352)	4/168	0.213275	0.459722	1.71556	2.65084	NR4A1;NR4A3;RORC;NR1D2
DayNight-UP	positive regulation of transcription by RNA polymerase II (GO:0045944)	16/908	0.213408	0.459722	1.2695	1.9608	KDM6B;ELL;SERPINE1;LIF;NLRC5;NR1D2;PER1;NR4A1;BMP2;NR4A3;DBP;DDIT3;IRF1;E2F5;ATF3;ZNF300
DayNight-UP	nuclear-transcribed mRNA catabolic process, nonsense-mediated decay (GO:0000184)	3/113	0.213848	0.459722	1.91672	2.95652	RPS26;DHX34;SMG9
DayNight-UP	positive regulation of metabolic process (GO:0009893)	3/113	0.213848	0.459722	1.91672	2.95652	KDM6B;PER2;IL4R
DayNight-UP	purine ribonucleotide transport (GO:0015868)	1/17	0.214553	0.459722	4.38212	6.74494	SLC17A9
DayNight-UP	aorta morphogenesis (GO:0035909)	1/17	0.214553	0.459722	4.38212	6.74494	DLL4
DayNight-UP	cellular biogenic amine biosynthetic process (GO:0042401)	1/17	0.214553	0.459722	4.38212	6.74494	HDC
DayNight-UP	diol biosynthetic process (GO:0034312)	1/17	0.214553	0.459722	4.38212	6.74494	GCH1
DayNight-UP	epithelial cell morphogenesis (GO:0003382)	1/17	0.214553	0.459722	4.38212	6.74494	STC1
DayNight-UP	regulation of steroid biosynthetic process (GO:0050810)	1/17	0.214553	0.459722	4.38212	6.74494	BMP2
DayNight-UP	regulation of transferase activity (GO:0051338)	1/17	0.214553	0.459722	4.38212	6.74494	NLRC5
DayNight-UP	reverse cholesterol transport (GO:0043691)	1/17	0.214553	0.459722	4.38212	6.74494	LCAT
DayNight-UP	mesenchyme morphogenesis (GO:0072132)	1/17	0.214553	0.459722	4.38212	6.74494	BMP2
DayNight-UP	modified amino acid transport (GO:0072337)	1/17	0.214553	0.459722	4.38212	6.74494	SLC5A6
DayNight-UP	monosaccharide transmembrane transport (GO:0015749)	1/17	0.214553	0.459722	4.38212	6.74494	SLC2A6
DayNight-UP	muscle tissue morphogenesis (GO:0060415)	1/17	0.214553	0.459722	4.38212	6.74494	BMP2
DayNight-UP	negative regulation of ATPase activity (GO:0032780)	1/17	0.214553	0.459722	4.38212	6.74494	LTF
DayNight-UP	negative regulation of cell aging (GO:0090344)	1/17	0.214553	0.459722	4.38212	6.74494	MIF
DayNight-UP	negative regulation of cytokine production involved in immune response (GO:0002719)	1/17	0.214553	0.459722	4.38212	6.74494	IRAK3
DayNight-UP	negative regulation of interleukin-10 production (GO:0032693)	1/17	0.214553	0.459722	4.38212	6.74494	CD274
DayNight-UP	negative regulation of intrinsic apoptotic signaling pathway by p53 class mediator (GO:1902254)	1/17	0.214553	0.459722	4.38212	6.74494	MIF
DayNight-UP	negative regulation of vascular associated smooth muscle cell proliferation (GO:1904706)	1/17	0.214553	0.459722	4.38212	6.74494	CDKN1A
DayNight-UP	positive regulation of blood coagulation (GO:0030194)	1/17	0.214553	0.459722	4.38212	6.74494	SERPINE1
DayNight-UP	positive regulation of muscle hypertrophy (GO:0014742)	1/17	0.214553	0.459722	4.38212	6.74494	NR4A3
DayNight-UP	positive regulation of regulated secretory pathway (GO:1903307)	1/17	0.214553	0.459722	4.38212	6.74494	RAB3A
DayNight-UP	positive regulation of smooth muscle cell migration (GO:0014911)	1/17	0.214553	0.459722	4.38212	6.74494	NR4A3
DayNight-UP	positive regulation of telomere capping (GO:1904355)	1/17	0.214553	0.459722	4.38212	6.74494	RTEL1
DayNight-UP	protein heterooligomerization (GO:0051291)	1/17	0.214553	0.459722	4.38212	6.74494	TMEM120B
DayNight-UP	regulation of cellular macromolecule biosynthetic process (GO:2000112)	9/468	0.217024	0.462706	1.38325	2.11326	HES6;BMP2;ZNF284;RHOXF1;DDIT3;NR1D2;APBB3;TRIM22;HIC1
DayNight-UP	I-kappaB kinase/NF-kappaB signaling (GO:0007249)	2/62	0.217677	0.462706	2.34024	3.56826	TIAF1;BCL3
DayNight-UP	cellular amide metabolic process (GO:0043603)	3/115	0.221209	0.462706	1.8823	2.83972	SLC5A6;PC;MTHFD1L
DayNight-UP	positive regulation of protein metabolic process (GO:0051247)	3/115	0.221209	0.462706	1.8823	2.83972	SLC25A37;CSF1;TNFAIP3
DayNight-UP	cellular response to reactive oxygen species (GO:0034614)	2/63	0.222868	0.462706	2.30176	3.45534	TNFAIP3;RHOB
DayNight-UP	tumor necrosis factor-mediated signaling pathway (GO:0033209)	3/116	0.224909	0.462706	1.86554	2.7835	TNFRSF6B;TRAF1;TNFRSF4
DayNight-UP	inflammatory response (GO:0006954)	5/230	0.225301	0.462706	1.56382	2.33059	BMP2;PLA2G4B;ADAM8;TNFRSF4;LAT
DayNight-UP	acidic amino acid transport (GO:0015800)	1/18	0.225638	0.462706	4.12414	6.14012	SLC25A22
DayNight-UP	protein O-linked mannosylation (GO:0035269)	1/18	0.225638	0.462706	4.12414	6.14012	FKRP
DayNight-UP	adenine nucleotide transport (GO:0051503)	1/18	0.225638	0.462706	4.12414	6.14012	SLC17A9
DayNight-UP	regulation of adaptive immune response (GO:0002819)	1/18	0.225638	0.462706	4.12414	6.14012	IRF1
DayNight-UP	regulation of brown fat cell differentiation (GO:0090335)	1/18	0.225638	0.462706	4.12414	6.14012	METRNL
DayNight-UP	regulation of cartilage development (GO:0061035)	1/18	0.225638	0.462706	4.12414	6.14012	BMP2
DayNight-UP	cell migration involved in sprouting angiogenesis (GO:0002042)	1/18	0.225638	0.462706	4.12414	6.14012	NR4A1
DayNight-UP	endothelial cell proliferation (GO:0001935)	1/18	0.225638	0.462706	4.12414	6.14012	NRARP
DayNight-UP	regulation of protein sumoylation (GO:0033233)	1/18	0.225638	0.462706	4.12414	6.14012	CAPN3
DayNight-UP	regulation of protein-containing complex disassembly (GO:0043244)	1/18	0.225638	0.462706	4.12414	6.14012	IRAK3
DayNight-UP	regulation of telomere maintenance via telomere lengthening (GO:1904356)	1/18	0.225638	0.462706	4.12414	6.14012	RTEL1
DayNight-UP	regulation of ventricular cardiac muscle cell membrane repolarization (GO:0060307)	1/18	0.225638	0.462706	4.12414	6.14012	KCNE4
DayNight-UP	high-density lipoprotein particle remodeling (GO:0034375)	1/18	0.225638	0.462706	4.12414	6.14012	LCAT
DayNight-UP	hyaluronan catabolic process (GO:0030214)	1/18	0.225638	0.462706	4.12414	6.14012	CEMIP
DayNight-UP	microtubule depolymerization (GO:0007019)	1/18	0.225638	0.462706	4.12414	6.14012	STMN3
DayNight-UP	ventricular cardiac muscle cell action potential (GO:0086005)	1/18	0.225638	0.462706	4.12414	6.14012	KCNE4
DayNight-UP	negative regulation of interleukin-8 production (GO:0032717)	1/18	0.225638	0.462706	4.12414	6.14012	BCL3
DayNight-UP	negative regulation of signal transduction by p53 class mediator (GO:1901797)	1/18	0.225638	0.462706	4.12414	6.14012	MIF
DayNight-UP	neuron maturation (GO:0042551)	1/18	0.225638	0.462706	4.12414	6.14012	SCARF1
DayNight-UP	nucleotide biosynthetic process (GO:0009165)	1/18	0.225638	0.462706	4.12414	6.14012	PNP
DayNight-UP	phosphatidylglycerol acyl-chain remodeling (GO:0036148)	1/18	0.225638	0.462706	4.12414	6.14012	PLA2G4B
DayNight-UP	positive regulation of cardiac muscle hypertrophy (GO:0010613)	1/18	0.225638	0.462706	4.12414	6.14012	NR4A3
DayNight-UP	positive regulation of cartilage development (GO:0061036)	1/18	0.225638	0.462706	4.12414	6.14012	BMP2
DayNight-UP	positive regulation of cell adhesion mediated by integrin (GO:0033630)	1/18	0.225638	0.462706	4.12414	6.14012	LIF
DayNight-UP	positive regulation of extracellular matrix organization (GO:1903055)	1/18	0.225638	0.462706	4.12414	6.14012	BMP2
DayNight-UP	positive regulation of fatty acid metabolic process (GO:0045923)	1/18	0.225638	0.462706	4.12414	6.14012	NR4A3
DayNight-UP	positive regulation of glial cell differentiation (GO:0045687)	1/18	0.225638	0.462706	4.12414	6.14012	BMP2
DayNight-UP	positive regulation of macrophage derived foam cell differentiation (GO:0010744)	1/18	0.225638	0.462706	4.12414	6.14012	CSF1
DayNight-UP	positive regulation of nitric-oxide synthase activity (GO:0051000)	1/18	0.225638	0.462706	4.12414	6.14012	GCH1
DayNight-UP	positive regulation of peptidyl-serine phosphorylation of STAT protein (GO:0033141)	1/18	0.225638	0.462706	4.12414	6.14012	LIF
DayNight-UP	positive regulation of response to endoplasmic reticulum stress (GO:1905898)	1/18	0.225638	0.462706	4.12414	6.14012	DDIT3
DayNight-UP	programmed necrotic cell death (GO:0097300)	1/18	0.225638	0.462706	4.12414	6.14012	MLKL
DayNight-UP	protein secretion (GO:0009306)	2/64	0.228068	0.465138	2.26452	3.34721	RCN3;RAB3A
DayNight-UP	antimicrobial humoral immune response mediated by antimicrobial peptide (GO:0061844)	2/64	0.228068	0.465138	2.26452	3.34721	GNLY;LTF
DayNight-UP	regulation of cilium assembly (GO:1902017)	2/64	0.228068	0.465138	2.26452	3.34721	RABEP2;CDK10
DayNight-UP	lipid homeostasis (GO:0055088)	2/64	0.228068	0.465138	2.26452	3.34721	RCN3;NR1D2
DayNight-UP	regulation of cellular response to stress (GO:0080135)	3/118	0.232344	0.465138	1.83291	2.6752	DNAJB1;ATF3;HSPA1B
DayNight-UP	cellular response to type I interferon (GO:0071357)	2/65	0.233276	0.465138	2.22846	3.24359	IRF1;XAF1
DayNight-UP	chemical homeostasis (GO:0048878)	2/65	0.233276	0.465138	2.22846	3.24359	EIF5A2;NR1D2
DayNight-UP	inorganic anion transmembrane transport (GO:0098661)	2/65	0.233276	0.465138	2.22846	3.24359	SLC5A6;APOL1
DayNight-UP	type I interferon signaling pathway (GO:0060337)	2/65	0.233276	0.465138	2.22846	3.24359	IRF1;XAF1
DayNight-UP	mitotic G1 DNA damage checkpoint signaling (GO:0031571)	2/65	0.233276	0.465138	2.22846	3.24359	PLK3;CDKN1A
DayNight-UP	protein autoubiquitination (GO:0051865)	2/65	0.233276	0.465138	2.22846	3.24359	RNF112;RNF122
DayNight-UP	pyroptosis (GO:0070269)	1/19	0.236566	0.465138	3.89482	5.61449	GSDMB
DayNight-UP	aspartate family amino acid metabolic process (GO:0009066)	1/19	0.236566	0.465138	3.89482	5.61449	ASNS
DayNight-UP	atrioventricular valve morphogenesis (GO:0003181)	1/19	0.236566	0.465138	3.89482	5.61449	BMP2
DayNight-UP	branching involved in ureteric bud morphogenesis (GO:0001658)	1/19	0.236566	0.465138	3.89482	5.61449	BMP2
DayNight-UP	regulation of glucose transmembrane transport (GO:0010827)	1/19	0.236566	0.465138	3.89482	5.61449	NR4A3
DayNight-UP	regulation of insulin-like growth factor receptor signaling pathway (GO:0043567)	1/19	0.236566	0.465138	3.89482	5.61449	BMP2
DayNight-UP	regulation of mitotic spindle assembly (GO:1901673)	1/19	0.236566	0.465138	3.89482	5.61449	HSPA1B
DayNight-UP	diol metabolic process (GO:0034311)	1/19	0.236566	0.465138	3.89482	5.61449	GCH1
DayNight-UP	dopamine metabolic process (GO:0042417)	1/19	0.236566	0.465138	3.89482	5.61449	GCH1
DayNight-UP	regulation of peptidyl-serine phosphorylation of STAT protein (GO:0033139)	1/19	0.236566	0.465138	3.89482	5.61449	LIF
DayNight-UP	endocardial cushion morphogenesis (GO:0003203)	1/19	0.236566	0.465138	3.89482	5.61449	BMP2
DayNight-UP	excitatory postsynaptic potential (GO:0060079)	1/19	0.236566	0.465138	3.89482	5.61449	NPFF
DayNight-UP	folic acid metabolic process (GO:0046655)	1/19	0.236566	0.465138	3.89482	5.61449	MTHFD1L
DayNight-UP	heart trabecula morphogenesis (GO:0061384)	1/19	0.236566	0.465138	3.89482	5.61449	DLL4
DayNight-UP	synaptic transmission, cholinergic (GO:0007271)	1/19	0.236566	0.465138	3.89482	5.61449	COLQ
DayNight-UP	ureteric bud development (GO:0001657)	1/19	0.236566	0.465138	3.89482	5.61449	BMP2
DayNight-UP	ureteric bud morphogenesis (GO:0060675)	1/19	0.236566	0.465138	3.89482	5.61449	BMP2
DayNight-UP	negative regulation of calcium ion transport (GO:0051926)	1/19	0.236566	0.465138	3.89482	5.61449	STC1
DayNight-UP	negative regulation of RNA metabolic process (GO:0051253)	1/19	0.236566	0.465138	3.89482	5.61449	RPS26
DayNight-UP	negative regulation of RNA splicing (GO:0033119)	1/19	0.236566	0.465138	3.89482	5.61449	RPS26
DayNight-UP	negative regulation of striated muscle cell differentiation (GO:0051154)	1/19	0.236566	0.465138	3.89482	5.61449	BMP2
DayNight-UP	negative regulation of T cell receptor signaling pathway (GO:0050860)	1/19	0.236566	0.465138	3.89482	5.61449	GBP1
DayNight-UP	neuromuscular process (GO:0050905)	1/19	0.236566	0.465138	3.89482	5.61449	GCH1
DayNight-UP	nucleotide-sugar biosynthetic process (GO:0009226)	1/19	0.236566	0.465138	3.89482	5.61449	GFPT2
DayNight-UP	positive regulation of macrophage migration (GO:1905523)	1/19	0.236566	0.465138	3.89482	5.61449	CSF1
DayNight-UP	positive regulation of monocyte chemotaxis (GO:0090026)	1/19	0.236566	0.465138	3.89482	5.61449	SERPINE1
DayNight-UP	prostaglandin biosynthetic process (GO:0001516)	1/19	0.236566	0.465138	3.89482	5.61449	MIF
DayNight-UP	protein import into mitochondrial matrix (GO:0030150)	1/19	0.236566	0.465138	3.89482	5.61449	GRPEL2
DayNight-UP	cell-cell junction assembly (GO:0007043)	2/66	0.238491	0.466461	2.19353	3.14425	CNTNAP1;FBF1
DayNight-UP	cellular component disassembly (GO:0022411)	2/66	0.238491	0.466461	2.19353	3.14425	ADAM8;KLKB1
DayNight-UP	extracellular matrix disassembly (GO:0022617)	2/66	0.238491	0.466461	2.19353	3.14425	ADAM8;KLKB1
DayNight-UP	positive regulation of cell cycle (GO:0045787)	2/66	0.238491	0.466461	2.19353	3.14425	TGM1;ASNS
DayNight-UP	positive regulation of T cell proliferation (GO:0042102)	2/66	0.238491	0.466461	2.19353	3.14425	CD274;PNP
DayNight-UP	cytoskeleton organization (GO:0007010)	3/120	0.239824	0.467087	1.8014	2.57213	CNTNAP1;TNFAIP3;RHOB
DayNight-UP	cellular response to interferon-gamma (GO:0071346)	3/121	0.243579	0.467087	1.78604	2.52245	IRF1;GBP1;TRIM22
DayNight-UP	protein homooligomerization (GO:0051260)	3/121	0.243579	0.467087	1.78604	2.52245	RNF112;MLKL;MIF
DayNight-UP	protein N-linked glycosylation (GO:0006487)	2/67	0.243713	0.467087	2.15967	3.04895	B4GALT1;GFPT2
DayNight-UP	anion transmembrane transport (GO:0098656)	2/67	0.243713	0.467087	2.15967	3.04895	SLC5A6;SLC25A22
DayNight-UP	protein stabilization (GO:0050821)	4/179	0.246333	0.467087	1.60682	2.25128	CDKN1A;PER3;HYPK;HSPA1B
DayNight-UP	regulation of immune response (GO:0050776)	4/179	0.246333	0.467087	1.60682	2.25128	KLRK1;IRF1;PILRB;MICA
DayNight-UP	adaptive immune response based on somatic recombination of immune receptors built from immunoglobulin superfamily domains (GO:0002460)	1/20	0.24734	0.467087	3.68964	5.15439	IL18BP
DayNight-UP	base-excision repair, AP site formation (GO:0006285)	1/20	0.24734	0.467087	3.68964	5.15439	MUTYH
DayNight-UP	cardiac epithelial to mesenchymal transition (GO:0060317)	1/20	0.24734	0.467087	3.68964	5.15439	BMP2
DayNight-UP	cardiac ventricle development (GO:0003231)	1/20	0.24734	0.467087	3.68964	5.15439	DLL4
DayNight-UP	cellular response to interferon-beta (GO:0035458)	1/20	0.24734	0.467087	3.68964	5.15439	IRF1
DayNight-UP	regulation of granulocyte chemotaxis (GO:0071622)	1/20	0.24734	0.467087	3.68964	5.15439	CSF1
DayNight-UP	regulation of hippo signaling (GO:0035330)	1/20	0.24734	0.467087	3.68964	5.15439	MAP2K3
DayNight-UP	early endosome to late endosome transport (GO:0045022)	1/20	0.24734	0.467087	3.68964	5.15439	HOOK2
DayNight-UP	regulation of programmed necrotic cell death (GO:0062098)	1/20	0.24734	0.467087	3.68964	5.15439	MLKL
DayNight-UP	regulation of protein kinase A signaling (GO:0010738)	1/20	0.24734	0.467087	3.68964	5.15439	MIF
DayNight-UP	regulation of protein localization to cell periphery (GO:1904375)	1/20	0.24734	0.467087	3.68964	5.15439	GBP1
DayNight-UP	energy reserve metabolic process (GO:0006112)	1/20	0.24734	0.467087	3.68964	5.15439	GFPT2
DayNight-UP	regulation of protein modification by small protein conjugation or removal (GO:1903320)	1/20	0.24734	0.467087	3.68964	5.15439	HSPA1B
DayNight-UP	regulation of smooth muscle cell migration (GO:0014910)	1/20	0.24734	0.467087	3.68964	5.15439	SERPINE1
DayNight-UP	folic acid-containing compound metabolic process (GO:0006760)	1/20	0.24734	0.467087	3.68964	5.15439	MTHFD1L
DayNight-UP	gastrulation (GO:0007369)	1/20	0.24734	0.467087	3.68964	5.15439	NR4A3
DayNight-UP	glucose transmembrane transport (GO:1904659)	1/20	0.24734	0.467087	3.68964	5.15439	SLC2A6
DayNight-UP	granulocyte differentiation (GO:0030851)	1/20	0.24734	0.467087	3.68964	5.15439	CDKN1A
DayNight-UP	skeletal muscle contraction (GO:0003009)	1/20	0.24734	0.467087	3.68964	5.15439	CCDC78
DayNight-UP	maintenance of protein location in nucleus (GO:0051457)	1/20	0.24734	0.467087	3.68964	5.15439	BCL3
DayNight-UP	mesoderm formation (GO:0001707)	1/20	0.24734	0.467087	3.68964	5.15439	KDM6B
DayNight-UP	mitochondrial cytochrome c oxidase assembly (GO:0033617)	1/20	0.24734	0.467087	3.68964	5.15439	SCO2
DayNight-UP	modulation by symbiont of entry into host (GO:0052372)	1/20	0.24734	0.467087	3.68964	5.15439	TRIM22
DayNight-UP	negative regulation of osteoclast differentiation (GO:0045671)	1/20	0.24734	0.467087	3.68964	5.15439	LTF
DayNight-UP	positive regulation of alpha-beta T cell activation (GO:0046635)	1/20	0.24734	0.467087	3.68964	5.15439	PNP
DayNight-UP	positive regulation of G2/M transition of mitotic cell cycle (GO:0010971)	1/20	0.24734	0.467087	3.68964	5.15439	DBF4B
DayNight-UP	positive regulation of natural killer cell mediated cytotoxicity (GO:0045954)	1/20	0.24734	0.467087	3.68964	5.15439	KLRK1
DayNight-UP	cell chemotaxis (GO:0060326)	2/69	0.254168	0.472764	2.09499	2.86963	NR4A1;HBEGF
DayNight-UP	cellular response to calcium ion (GO:0071277)	2/69	0.254168	0.472764	2.09499	2.86963	CAPN3;RASGRP2
DayNight-UP	cellular response to decreased oxygen levels (GO:0036294)	2/69	0.254168	0.472764	2.09499	2.86963	HILPDA;ADAM8
DayNight-UP	innate immune response (GO:0045087)	6/302	0.254576	0.472764	1.42641	1.95155	MFAP4;GCH1;NLRC5;APOL1;TRIM22;LTF
DayNight-UP	anterior/posterior axis specification (GO:0009948)	1/21	0.257964	0.472764	3.50498	4.74903	DDIT3
DayNight-UP	autonomic nervous system development (GO:0048483)	1/21	0.257964	0.472764	3.50498	4.74903	RHOXF1
DayNight-UP	beta-catenin destruction complex disassembly (GO:1904886)	1/21	0.257964	0.472764	3.50498	4.74903	FRAT2
DayNight-UP	regulation of lipopolysaccharide-mediated signaling pathway (GO:0031664)	1/21	0.257964	0.472764	3.50498	4.74903	LTF
DayNight-UP	cyclic purine nucleotide metabolic process (GO:0052652)	1/21	0.257964	0.472764	3.50498	4.74903	AMPD2
DayNight-UP	regulation of mitochondrial translation (GO:0070129)	1/21	0.257964	0.472764	3.50498	4.74903	MTG1
DayNight-UP	endocardial cushion development (GO:0003197)	1/21	0.257964	0.472764	3.50498	4.74903	BMP2
DayNight-UP	extrinsic apoptotic signaling pathway in absence of ligand (GO:0097192)	1/21	0.257964	0.472764	3.50498	4.74903	FAS
DayNight-UP	regulation of transcription by RNA polymerase III (GO:0006359)	1/21	0.257964	0.472764	3.50498	4.74903	ELL
DayNight-UP	response to glucagon (GO:0033762)	1/21	0.257964	0.472764	3.50498	4.74903	CRY1
DayNight-UP	response to progesterone (GO:0032570)	1/21	0.257964	0.472764	3.50498	4.74903	CATSPER2
DayNight-UP	innate immune response in mucosa (GO:0002227)	1/21	0.257964	0.472764	3.50498	4.74903	LTF
DayNight-UP	intrinsic apoptotic signaling pathway in response to DNA damage by p53 class mediator (GO:0042771)	1/21	0.257964	0.472764	3.50498	4.74903	BCL3
DayNight-UP	sterol transport (GO:0015918)	1/21	0.257964	0.472764	3.50498	4.74903	LCAT
DayNight-UP	negative regulation of cell communication (GO:0010648)	1/21	0.257964	0.472764	3.50498	4.74903	LIF
DayNight-UP	negative regulation of protein localization to cell periphery (GO:1904376)	1/21	0.257964	0.472764	3.50498	4.74903	GBP1
DayNight-UP	negative regulation of protein localization to plasma membrane (GO:1903077)	1/21	0.257964	0.472764	3.50498	4.74903	GBP1
DayNight-UP	negative regulation of response to wounding (GO:1903035)	1/21	0.257964	0.472764	3.50498	4.74903	SERPINE1
DayNight-UP	neuron apoptotic process (GO:0051402)	1/21	0.257964	0.472764	3.50498	4.74903	FAS
DayNight-UP	neurotrophin signaling pathway (GO:0038179)	1/21	0.257964	0.472764	3.50498	4.74903	ZFYVE27
DayNight-UP	positive regulation of glycolytic process (GO:0045821)	1/21	0.257964	0.472764	3.50498	4.74903	PFKFB4
DayNight-UP	positive regulation of lipid storage (GO:0010884)	1/21	0.257964	0.472764	3.50498	4.74903	HILPDA
DayNight-UP	positive regulation of phosphatase activity (GO:0010922)	1/21	0.257964	0.472764	3.50498	4.74903	BMP2
DayNight-UP	positive regulation of purine nucleotide metabolic process (GO:1900544)	1/21	0.257964	0.472764	3.50498	4.74903	PFKFB4
DayNight-UP	positive regulation of transcription from RNA polymerase II promoter involved in cellular response to chemical stimulus (GO:1901522)	1/21	0.257964	0.472764	3.50498	4.74903	BMP2
DayNight-UP	positive regulation of vascular associated smooth muscle cell proliferation (GO:1904707)	1/21	0.257964	0.472764	3.50498	4.74903	NR4A3
DayNight-UP	carbohydrate homeostasis (GO:0033500)	2/70	0.2594	0.474462	2.06408	2.78523	CRY2;CRY1
DayNight-UP	positive regulation of cell-substrate adhesion (GO:0010811)	2/70	0.2594	0.474462	2.06408	2.78523	CSF1;RELL2
DayNight-UP	negative regulation of cell growth (GO:0030308)	3/126	0.262487	0.478765	1.713	2.29123	CDKN1A;CCDC85B;HSPA1B
DayNight-UP	regulation of glycolytic process (GO:0006110)	2/71	0.264633	0.478765	2.03406	2.7041	PFKFB4;SLC2A6
DayNight-UP	myeloid leukocyte differentiation (GO:0002573)	2/71	0.264633	0.478765	2.03406	2.7041	CDKN1A;CSF1
DayNight-UP	protein mannosylation (GO:0035268)	1/22	0.268437	0.478765	3.33791	4.38981	FKRP
DayNight-UP	regulation of cardiac muscle cell membrane repolarization (GO:0099623)	1/22	0.268437	0.478765	3.33791	4.38981	KCNE4
DayNight-UP	regulation of centrosome cycle (GO:0046605)	1/22	0.268437	0.478765	3.33791	4.38981	XRCC3
DayNight-UP	regulation of endoplasmic reticulum stress-induced intrinsic apoptotic signaling pathway (GO:1902235)	1/22	0.268437	0.478765	3.33791	4.38981	DDIT3
DayNight-UP	cellular response to osmotic stress (GO:0071470)	1/22	0.268437	0.478765	3.33791	4.38981	CAPN3
DayNight-UP	regulation of lipid storage (GO:0010883)	1/22	0.268437	0.478765	3.33791	4.38981	HILPDA
DayNight-UP	regulation of membrane protein ectodomain proteolysis (GO:0051043)	1/22	0.268437	0.478765	3.33791	4.38981	ADAM8
DayNight-UP	female gonad development (GO:0008585)	1/22	0.268437	0.478765	3.33791	4.38981	ZNF830
DayNight-UP	lipid droplet organization (GO:0034389)	1/22	0.268437	0.478765	3.33791	4.38981	HILPDA
DayNight-UP	mRNA modification (GO:0016556)	1/22	0.268437	0.478765	3.33791	4.38981	PUS1
DayNight-UP	negative regulation of B cell activation (GO:0050869)	1/22	0.268437	0.478765	3.33791	4.38981	TNFAIP3
DayNight-UP	negative regulation of cyclin-dependent protein kinase activity (GO:1904030)	1/22	0.268437	0.478765	3.33791	4.38981	CDKN1A
DayNight-UP	negative regulation of lipid biosynthetic process (GO:0051055)	1/22	0.268437	0.478765	3.33791	4.38981	BMP2
DayNight-UP	negative regulation of phosphate metabolic process (GO:0045936)	1/22	0.268437	0.478765	3.33791	4.38981	CDKN1A
DayNight-UP	negative regulation of protein dephosphorylation (GO:0035308)	1/22	0.268437	0.478765	3.33791	4.38981	CRY2
DayNight-UP	negative regulation of small molecule metabolic process (GO:0062014)	1/22	0.268437	0.478765	3.33791	4.38981	CRY1
DayNight-UP	osteoclast differentiation (GO:0030316)	1/22	0.268437	0.478765	3.33791	4.38981	CSF1
DayNight-UP	phosphatidylserine acyl-chain remodeling (GO:0036150)	1/22	0.268437	0.478765	3.33791	4.38981	PLA2G4B
DayNight-UP	positive regulation of axon extension (GO:0045773)	1/22	0.268437	0.478765	3.33791	4.38981	ZFYVE27
DayNight-UP	positive regulation of neural precursor cell proliferation (GO:2000179)	1/22	0.268437	0.478765	3.33791	4.38981	DLL4
DayNight-UP	positive regulation of neutrophil migration (GO:1902624)	1/22	0.268437	0.478765	3.33791	4.38981	ADAM8
DayNight-UP	positive regulation of peptidase activity (GO:0010952)	1/22	0.268437	0.478765	3.33791	4.38981	RCN3
DayNight-UP	positive regulation of signal transduction by p53 class mediator (GO:1901798)	1/22	0.268437	0.478765	3.33791	4.38981	HIC1
DayNight-UP	positive regulation of protein secretion (GO:0050714)	2/72	0.269866	0.480852	2.0049	2.62607	ADAM8;APBB3
DayNight-UP	positive regulation of macromolecule biosynthetic process (GO:0010557)	3/129	0.273921	0.481055	1.67196	2.16504	SLC25A37;BCL3;NLRC5
DayNight-UP	regulation of actin filament-based process (GO:0032970)	2/73	0.275098	0.481055	1.97656	2.551	CDK10;RHOB
DayNight-UP	defense response to Gram-negative bacterium (GO:0050829)	2/73	0.275098	0.481055	1.97656	2.551	SERPINE1;LTF
DayNight-UP	G2/M transition of mitotic cell cycle (GO:0000086)	3/130	0.277745	0.481055	1.65871	2.12489	PLK3;CDKN1A;FBXL6
DayNight-UP	regulation of calcium ion transmembrane transport (GO:1903169)	1/23	0.278764	0.481055	3.18602	4.0698	CACNB1
DayNight-UP	blood vessel endothelial cell migration (GO:0043534)	1/23	0.278764	0.481055	3.18602	4.0698	NR4A1
DayNight-UP	regulation of cysteine-type endopeptidase activity (GO:2000116)	1/23	0.278764	0.481055	3.18602	4.0698	LTF
DayNight-UP	regulation of interferon-gamma-mediated signaling pathway (GO:0060334)	1/23	0.278764	0.481055	3.18602	4.0698	NLRC5
DayNight-UP	regulation of interleukin-4 production (GO:0032673)	1/23	0.278764	0.481055	3.18602	4.0698	DDIT3
DayNight-UP	cilium-dependent cell motility (GO:0060285)	1/23	0.278764	0.481055	3.18602	4.0698	DNAH1
DayNight-UP	cytoskeleton-dependent intracellular transport (GO:0030705)	1/23	0.278764	0.481055	3.18602	4.0698	HOOK2
DayNight-UP	regulation of mononuclear cell migration (GO:0071675)	1/23	0.278764	0.481055	3.18602	4.0698	CSF1
DayNight-UP	regulation of necroptotic process (GO:0060544)	1/23	0.278764	0.481055	3.18602	4.0698	MLKL
DayNight-UP	regulation of neural precursor cell proliferation (GO:2000177)	1/23	0.278764	0.481055	3.18602	4.0698	DLL4
DayNight-UP	regulation of peptidase activity (GO:0052547)	1/23	0.278764	0.481055	3.18602	4.0698	RCN3
DayNight-UP	regulation of steroid metabolic process (GO:0019218)	1/23	0.278764	0.481055	3.18602	4.0698	RORC
DayNight-UP	regulation of telomere capping (GO:1904353)	1/23	0.278764	0.481055	3.18602	4.0698	RTEL1
DayNight-UP	glucose 6-phosphate metabolic process (GO:0051156)	1/23	0.278764	0.481055	3.18602	4.0698	RBKS
DayNight-UP	respiratory chain complex IV assembly (GO:0008535)	1/23	0.278764	0.481055	3.18602	4.0698	SCO2
DayNight-UP	hexose transmembrane transport (GO:0008645)	1/23	0.278764	0.481055	3.18602	4.0698	SLC2A6
DayNight-UP	hyaluronan metabolic process (GO:0030212)	1/23	0.278764	0.481055	3.18602	4.0698	CEMIP
DayNight-UP	mitotic cell cycle checkpoint signaling (GO:0007093)	1/23	0.278764	0.481055	3.18602	4.0698	PLK3
DayNight-UP	negative regulation of extrinsic apoptotic signaling pathway in absence of ligand (GO:2001240)	1/23	0.278764	0.481055	3.18602	4.0698	HSPA1B
DayNight-UP	negative regulation of G protein-coupled receptor signaling pathway (GO:0045744)	1/23	0.278764	0.481055	3.18602	4.0698	CRY1
DayNight-UP	negative regulation of phosphoprotein phosphatase activity (GO:0032515)	1/23	0.278764	0.481055	3.18602	4.0698	CRY2
DayNight-UP	negative regulation of signal transduction in absence of ligand (GO:1901099)	1/23	0.278764	0.481055	3.18602	4.0698	HSPA1B
DayNight-UP	nucleotide metabolic process (GO:0009117)	1/23	0.278764	0.481055	3.18602	4.0698	PNP
DayNight-UP	oligosaccharide biosynthetic process (GO:0009312)	1/23	0.278764	0.481055	3.18602	4.0698	B4GALT1
DayNight-UP	peptidyl-L-cysteine S-palmitoylation (GO:0018230)	1/23	0.278764	0.481055	3.18602	4.0698	ZDHHC14
DayNight-UP	peptidyl-S-diacylglycerol-L-cysteine biosynthetic process from peptidyl-cysteine (GO:0018231)	1/23	0.278764	0.481055	3.18602	4.0698	ZDHHC14
DayNight-UP	positive regulation of cell cycle G2/M phase transition (GO:1902751)	1/23	0.278764	0.481055	3.18602	4.0698	DBF4B
DayNight-UP	positive regulation of histone acetylation (GO:0035066)	1/23	0.278764	0.481055	3.18602	4.0698	LIF
DayNight-UP	positive regulation of morphogenesis of an epithelium (GO:1905332)	1/23	0.278764	0.481055	3.18602	4.0698	LIF
DayNight-UP	positive regulation of natural killer cell mediated immunity (GO:0002717)	1/23	0.278764	0.481055	3.18602	4.0698	KLRK1
DayNight-UP	cellular response to amino acid starvation (GO:0034198)	2/74	0.280329	0.483308	1.94901	2.47873	CDKN1A;FAS
DayNight-UP	cell cycle G2/M phase transition (GO:0044839)	3/131	0.281573	0.484556	1.64567	2.08566	PLK3;CDKN1A;FBXL6
DayNight-UP	cellular response to hypoxia (GO:0071456)	3/131	0.281573	0.484556	1.64567	2.08566	PLK3;HILPDA;ADAM8
DayNight-UP	response to amino acid starvation (GO:1990928)	2/75	0.285557	0.48866	1.92221	2.40914	CDKN1A;FAS
DayNight-UP	integrin-mediated signaling pathway (GO:0007229)	2/75	0.285557	0.48866	1.92221	2.40914	ADAMTS13;LAT
DayNight-UP	positive regulation of T cell activation (GO:0050870)	2/75	0.285557	0.48866	1.92221	2.40914	CD274;PNP
DayNight-UP	positive regulation of phosphorylation (GO:0042327)	5/253	0.286179	0.48866	1.41711	1.773	PFKFB4;BMP2;PLAUR;FAS;MIF
DayNight-UP	purine nucleotide metabolic process (GO:0006163)	1/24	0.288945	0.48866	3.04735	3.78334	PNP
DayNight-UP	purine ribonucleotide catabolic process (GO:0009154)	1/24	0.288945	0.48866	3.04735	3.78334	PNP
DayNight-UP	regulation of cardiac muscle hypertrophy (GO:0010611)	1/24	0.288945	0.48866	3.04735	3.78334	NR4A3
DayNight-UP	carbohydrate biosynthetic process (GO:0016051)	1/24	0.288945	0.48866	3.04735	3.78334	B4GALT1
DayNight-UP	regulation of keratinocyte proliferation (GO:0010837)	1/24	0.288945	0.48866	3.04735	3.78334	TGM1
DayNight-UP	defense response to fungus (GO:0050832)	1/24	0.288945	0.48866	3.04735	3.78334	LTF
DayNight-UP	extracellular matrix assembly (GO:0085029)	1/24	0.288945	0.48866	3.04735	3.78334	MFAP4
DayNight-UP	neuromuscular junction development (GO:0007528)	1/24	0.288945	0.48866	3.04735	3.78334	CACNB1
DayNight-UP	nucleotide-binding domain, leucine rich repeat containing receptor signaling pathway (GO:0035872)	1/24	0.288945	0.48866	3.04735	3.78334	TNFAIP3
DayNight-UP	peptidyl-glutamic acid modification (GO:0018200)	1/24	0.288945	0.48866	3.04735	3.78334	TTLL3
DayNight-UP	positive regulation of carbohydrate metabolic process (GO:0045913)	1/24	0.288945	0.48866	3.04735	3.78334	PFKFB4
DayNight-UP	positive regulation of neuron apoptotic process (GO:0043525)	1/24	0.288945	0.48866	3.04735	3.78334	DDIT3
DayNight-UP	positive regulation of protein targeting to membrane (GO:0090314)	1/24	0.288945	0.48866	3.04735	3.78334	CEMIP
DayNight-UP	protein K48-linked deubiquitination (GO:0071108)	1/24	0.288945	0.48866	3.04735	3.78334	TNFAIP3
DayNight-UP	protein kinase B signaling (GO:0043491)	1/24	0.288945	0.48866	3.04735	3.78334	PLK3
DayNight-UP	cellular response to hormone stimulus (GO:0032870)	2/76	0.29078	0.489985	1.89614	2.34209	NR4A3;SERPINB9
DayNight-UP	regulation of RNA splicing (GO:0043484)	2/76	0.29078	0.489985	1.89614	2.34209	CLK1;RPS26
DayNight-UP	regulation of T cell proliferation (GO:0042129)	2/76	0.29078	0.489985	1.89614	2.34209	CD274;PNP
DayNight-UP	phospholipid metabolic process (GO:0006644)	2/76	0.29078	0.489985	1.89614	2.34209	PLA2G4B;LCAT
DayNight-UP	cellular response to tumor necrosis factor (GO:0071356)	4/194	0.293	0.492681	1.47883	1.81539	TNFRSF6B;TRAF1;TNFRSF4;GBP1
DayNight-UP	negative regulation of macromolecule metabolic process (GO:0010605)	4/194	0.293	0.492681	1.47883	1.81539	DLL4;BMP2;PC;MIF
DayNight-UP	positive regulation of nucleic acid-templated transcription (GO:1903508)	9/511	0.295827	0.492681	1.26194	1.53702	MLLT11;MAP2K3;BMP2;DDIT3;IRF1;BCL3;RORC;CAPN3;NR1D2
DayNight-UP	cellular response to UV (GO:0034644)	2/77	0.296	0.492681	1.87076	2.27746	MFAP4;CDKN1A
DayNight-UP	cholesterol metabolic process (GO:0008203)	2/77	0.296	0.492681	1.87076	2.27746	LCAT;SCARF1
DayNight-UP	negative regulation of developmental process (GO:0051093)	2/77	0.296	0.492681	1.87076	2.27746	BMP2;MIF
DayNight-UP	phosphatidylcholine metabolic process (GO:0046470)	2/77	0.296	0.492681	1.87076	2.27746	PLA2G4B;LCAT
DayNight-UP	protein localization to membrane (GO:0072657)	4/195	0.296157	0.492681	1.47102	1.79003	ZFYVE27;RAB3A;CAPN3;FAM126B
DayNight-UP	transcription by RNA polymerase II (GO:0006366)	6/320	0.297818	0.492681	1.3434	1.62722	NR4A1;NR4A3;ELL;TSC22D1;RORC;NR1D2
DayNight-UP	regulation of calcium ion import (GO:0090279)	1/25	0.298983	0.492681	2.92023	3.52579	STC1
DayNight-UP	chemical synaptic transmission, postsynaptic (GO:0099565)	1/25	0.298983	0.492681	2.92023	3.52579	NPFF
DayNight-UP	regulation of protein processing (GO:0070613)	1/25	0.298983	0.492681	2.92023	3.52579	ADAM8
DayNight-UP	regulation of spindle assembly (GO:0090169)	1/25	0.298983	0.492681	2.92023	3.52579	HSPA1B
DayNight-UP	response to dsRNA (GO:0043331)	1/25	0.298983	0.492681	2.92023	3.52579	IRAK3
DayNight-UP	response to hexose (GO:0009746)	1/25	0.298983	0.492681	2.92023	3.52579	KHK
DayNight-UP	negative regulation of antigen receptor-mediated signaling pathway (GO:0050858)	1/25	0.298983	0.492681	2.92023	3.52579	GBP1
DayNight-UP	negative regulation of cellular carbohydrate metabolic process (GO:0010677)	1/25	0.298983	0.492681	2.92023	3.52579	CRY1
DayNight-UP	negative regulation of ion transport (GO:0043271)	1/25	0.298983	0.492681	2.92023	3.52579	STC1
DayNight-UP	negative regulation of signaling (GO:0023057)	1/25	0.298983	0.492681	2.92023	3.52579	LIF
DayNight-UP	organophosphate ester transport (GO:0015748)	1/25	0.298983	0.492681	2.92023	3.52579	PITPNC1
DayNight-UP	phosphatidylglycerol metabolic process (GO:0046471)	1/25	0.298983	0.492681	2.92023	3.52579	PLA2G4B
DayNight-UP	positive regulation of DNA-templated transcription, elongation (GO:0032786)	1/25	0.298983	0.492681	2.92023	3.52579	ELL
DayNight-UP	positive regulation of ERBB signaling pathway (GO:1901186)	1/25	0.298983	0.492681	2.92023	3.52579	PLAUR
DayNight-UP	positive regulation of peptidyl-threonine phosphorylation (GO:0010800)	1/25	0.298983	0.492681	2.92023	3.52579	CEMIP
DayNight-UP	positive regulation of macromolecule metabolic process (GO:0010604)	7/384	0.298996	0.492681	1.30588	1.57662	DLL4;BMP2;RHOXF1;CSF1;RNF207;SERPINB9;HSPA1B
DayNight-UP	protein localization to plasma membrane (GO:0072659)	3/136	0.300778	0.49518	1.58339	1.90226	RAB3A;ZFYVE27;FAM126B
DayNight-UP	negative regulation of gene expression (GO:0010629)	6/322	0.302715	0.497929	1.33476	1.59498	RPS26;DLL4;BMP2;PC;MIF;HSPA1B
DayNight-UP	cellular response to oxygen-containing compound (GO:1901701)	6/323	0.305169	0.498383	1.33048	1.57913	CD274;NR4A3;SERPINE1;RORC;PDE4B;TNFAIP3
DayNight-UP	regulation of cellular response to heat (GO:1900034)	2/79	0.30642	0.498383	1.82199	2.15504	DNAJB1;HSPA1B
DayNight-UP	regulation of ion transport (GO:0043269)	2/79	0.30642	0.498383	1.82199	2.15504	PER1;STC1
DayNight-UP	positive regulation of proteasomal ubiquitin-dependent protein catabolic process (GO:0032436)	2/79	0.30642	0.498383	1.82199	2.15504	PLK3;HSPA1B
DayNight-UP	cellular component assembly (GO:0022607)	5/261	0.308068	0.498383	1.37226	1.61575	ZFYVE27;TTLL3;FAS;CAPN3;TRAF1
DayNight-UP	cellular response to drug (GO:0035690)	1/26	0.308879	0.498383	2.80327	3.2933	PDE4B
DayNight-UP	regulation of monocyte chemotaxis (GO:0090025)	1/26	0.308879	0.498383	2.80327	3.2933	SERPINE1
DayNight-UP	DNA geometric change (GO:0032392)	1/26	0.308879	0.498383	2.80327	3.2933	RTEL1
DayNight-UP	DNA modification (GO:0006304)	1/26	0.308879	0.498383	2.80327	3.2933	MUTYH
DayNight-UP	endothelial cell development (GO:0001885)	1/26	0.308879	0.498383	2.80327	3.2933	STC1
DayNight-UP	regulation of regulatory T cell differentiation (GO:0045589)	1/26	0.308879	0.498383	2.80327	3.2933	IRF1
DayNight-UP	regulation of telomere maintenance (GO:0032204)	1/26	0.308879	0.498383	2.80327	3.2933	RTEL1
DayNight-UP	regulation of viral life cycle (GO:1903900)	1/26	0.308879	0.498383	2.80327	3.2933	TRIM22
DayNight-UP	histone lysine demethylation (GO:0070076)	1/26	0.308879	0.498383	2.80327	3.2933	KDM6B
DayNight-UP	retinoic acid metabolic process (GO:0042573)	1/26	0.308879	0.498383	2.80327	3.2933	BCO2
DayNight-UP	negative regulation of cell development (GO:0010721)	1/26	0.308879	0.498383	2.80327	3.2933	LTF
DayNight-UP	negative regulation of interleukin-1 beta production (GO:0032691)	1/26	0.308879	0.498383	2.80327	3.2933	TNFAIP3
DayNight-UP	negative regulation of intrinsic apoptotic signaling pathway in response to DNA damage (GO:1902230)	1/26	0.308879	0.498383	2.80327	3.2933	MIF
DayNight-UP	negative regulation of protein localization to membrane (GO:1905476)	1/26	0.308879	0.498383	2.80327	3.2933	GBP1
DayNight-UP	negative regulation of protein transport (GO:0051224)	1/26	0.308879	0.498383	2.80327	3.2933	RHBDF2
DayNight-UP	phosphatidylethanolamine acyl-chain remodeling (GO:0036152)	1/26	0.308879	0.498383	2.80327	3.2933	PLA2G4B
DayNight-UP	positive regulation of G1/S transition of mitotic cell cycle (GO:1900087)	1/26	0.308879	0.498383	2.80327	3.2933	CDK10
DayNight-UP	response to interferon-gamma (GO:0034341)	2/80	0.311619	0.502368	1.79853	2.09704	GCH1;GBP1
DayNight-UP	positive regulation of response to external stimulus (GO:0032103)	3/139	0.312336	0.502653	1.54823	1.80164	SERPINE1;ADAM8;SCARF1
DayNight-UP	protein dephosphorylation (GO:0006470)	3/139	0.312336	0.502653	1.54823	1.80164	DUSP5;DUSP2;PPM1J
DayNight-UP	protein localization to cell periphery (GO:1990778)	3/140	0.316191	0.50623	1.53685	1.76954	RAB3A;ZFYVE27;FAM126B
DayNight-UP	activation of cysteine-type endopeptidase activity involved in apoptotic process (GO:0006919)	2/81	0.316811	0.50623	1.77568	2.04105	TNFRSF10B;FAS
DayNight-UP	positive regulation of tumor necrosis factor superfamily cytokine production (GO:1903557)	2/81	0.316811	0.50623	1.77568	2.04105	ADAM8;MIF
DayNight-UP	regulation of blood coagulation (GO:0030193)	1/27	0.318637	0.50623	2.69532	3.08264	SERPINE1
DayNight-UP	regulation of epidermal growth factor-activated receptor activity (GO:0007176)	1/27	0.318637	0.50623	2.69532	3.08264	HBEGF
DayNight-UP	cellular senescence (GO:0090398)	1/27	0.318637	0.50623	2.69532	3.08264	CDKN1A
DayNight-UP	cytoplasmic pattern recognition receptor signaling pathway (GO:0002753)	1/27	0.318637	0.50623	2.69532	3.08264	TNFAIP3
DayNight-UP	regulation of transcription elongation from RNA polymerase II promoter (GO:0034243)	1/27	0.318637	0.50623	2.69532	3.08264	ELL
DayNight-UP	regulation of transcription regulatory region DNA binding (GO:2000677)	1/27	0.318637	0.50623	2.69532	3.08264	PER2
DayNight-UP	L-alpha-amino acid transmembrane transport (GO:1902475)	1/27	0.318637	0.50623	2.69532	3.08264	SLC25A22
DayNight-UP	microtubule polymerization or depolymerization (GO:0031109)	1/27	0.318637	0.50623	2.69532	3.08264	STMN3
DayNight-UP	negative regulation of plasma membrane bounded cell projection assembly (GO:0120033)	1/27	0.318637	0.50623	2.69532	3.08264	CDK10
DayNight-UP	positive regulation of erythrocyte differentiation (GO:0045648)	1/27	0.318637	0.50623	2.69532	3.08264	HSPA1B
DayNight-UP	positive regulation of mitotic cell cycle (GO:0045931)	1/27	0.318637	0.50623	2.69532	3.08264	ASNS
DayNight-UP	positive regulation of toll-like receptor signaling pathway (GO:0034123)	1/27	0.318637	0.50623	2.69532	3.08264	LTF
DayNight-UP	cellular protein localization (GO:0034613)	6/329	0.319965	0.507174	1.30536	1.48751	ARFRP1;CNTNAP1;RAB24;RABL2A;CAPN3;TSNARE1
DayNight-UP	regulation of small GTPase mediated signal transduction (GO:0051056)	3/141	0.320048	0.507174	1.52564	1.73813	ARHGAP33;MCF2L;RHOB
DayNight-UP	positive regulation of cellular catabolic process (GO:0031331)	3/141	0.320048	0.507174	1.52564	1.73813	PFKFB4;ADAM8;TRIM22
DayNight-UP	regulation of defense response (GO:0031347)	2/83	0.327166	0.507232	1.73166	1.93476	IRF1;NR1D2
DayNight-UP	regulation of Notch signaling pathway (GO:0008593)	2/83	0.327166	0.507232	1.73166	1.93476	DLL4;NRARP
DayNight-UP	regulation of osteoblast differentiation (GO:0045667)	2/83	0.327166	0.507232	1.73166	1.93476	BMP2;LTF
DayNight-UP	peptide metabolic process (GO:0006518)	2/83	0.327166	0.507232	1.73166	1.93476	ADAMTS13;ERAP2
DayNight-UP	amide transport (GO:0042886)	1/28	0.328257	0.507232	2.59536	2.89112	SLC5A6
DayNight-UP	regulation of B cell activation (GO:0050864)	1/28	0.328257	0.507232	2.59536	2.89112	TNFAIP3
DayNight-UP	regulation of calcium-mediated signaling (GO:0050848)	1/28	0.328257	0.507232	2.59536	2.89112	GBP1
DayNight-UP	regulation of DNA-templated transcription, elongation (GO:0032784)	1/28	0.328257	0.507232	2.59536	2.89112	ELL
DayNight-UP	regulation of extrinsic apoptotic signaling pathway in absence of ligand (GO:2001239)	1/28	0.328257	0.507232	2.59536	2.89112	HSPA1B
DayNight-UP	regulation of immunoglobulin production (GO:0002637)	1/28	0.328257	0.507232	2.59536	2.89112	TNFRSF4
DayNight-UP	regulation of microtubule polymerization or depolymerization (GO:0031110)	1/28	0.328257	0.507232	2.59536	2.89112	STMN3
DayNight-UP	regulation of phosphatase activity (GO:0010921)	1/28	0.328257	0.507232	2.59536	2.89112	BMP2
DayNight-UP	regulation of protein transport (GO:0051223)	1/28	0.328257	0.507232	2.59536	2.89112	RHBDF2
DayNight-UP	regulation of small molecule metabolic process (GO:0062012)	1/28	0.328257	0.507232	2.59536	2.89112	RORC
DayNight-UP	glycogen metabolic process (GO:0005977)	1/28	0.328257	0.507232	2.59536	2.89112	PER2
DayNight-UP	response to ketone (GO:1901654)	1/28	0.328257	0.507232	2.59536	2.89112	CATSPER2
DayNight-UP	sarcomere organization (GO:0045214)	1/28	0.328257	0.507232	2.59536	2.89112	CAPN3
DayNight-UP	keratan sulfate biosynthetic process (GO:0018146)	1/28	0.328257	0.507232	2.59536	2.89112	B4GALT1
DayNight-UP	L-amino acid transport (GO:0015807)	1/28	0.328257	0.507232	2.59536	2.89112	SLC25A22
DayNight-UP	sulfur compound transport (GO:0072348)	1/28	0.328257	0.507232	2.59536	2.89112	SLC5A6
DayNight-UP	macromolecule catabolic process (GO:0009057)	1/28	0.328257	0.507232	2.59536	2.89112	CAPN3
DayNight-UP	transcription by RNA polymerase III (GO:0006383)	1/28	0.328257	0.507232	2.59536	2.89112	ELL
DayNight-UP	mucosal immune response (GO:0002385)	1/28	0.328257	0.507232	2.59536	2.89112	LTF
DayNight-UP	negative regulation of phosphatase activity (GO:0010923)	1/28	0.328257	0.507232	2.59536	2.89112	CRY2
DayNight-UP	nucleotide-binding oligomerization domain containing signaling pathway (GO:0070423)	1/28	0.328257	0.507232	2.59536	2.89112	TNFAIP3
DayNight-UP	positive regulation of cytosolic calcium ion concentration involved in phospholipase C-activating G protein-coupled signaling pathway (GO:0051482)	1/28	0.328257	0.507232	2.59536	2.89112	F2RL3
DayNight-UP	positive regulation of microtubule polymerization (GO:0031116)	1/28	0.328257	0.507232	2.59536	2.89112	HSPA1B
DayNight-UP	positive regulation of monooxygenase activity (GO:0032770)	1/28	0.328257	0.507232	2.59536	2.89112	GCH1
DayNight-UP	protein depolymerization (GO:0051261)	1/28	0.328257	0.507232	2.59536	2.89112	STMN3
DayNight-UP	protein localization to Golgi apparatus (GO:0034067)	1/28	0.328257	0.507232	2.59536	2.89112	ARFRP1
DayNight-UP	positive regulation of cell migration (GO:0030335)	5/269	0.330189	0.509794	1.33013	1.47391	CEMIP;BMP2;CSF1;HSPA5;HBEGF
DayNight-UP	regulation of inflammatory response (GO:0050727)	4/206	0.331119	0.510806	1.39013	1.53648	SERPINE1;TNFAIP3;NR1D2;METRNL
DayNight-UP	regulation of protein kinase B signaling (GO:0051896)	4/207	0.334312	0.515049	1.38321	1.51556	RCN3;DDIT3;ADAM8;HBEGF
DayNight-UP	regulation of calcium ion transmembrane transporter activity (GO:1901019)	1/29	0.337742	0.515049	2.50254	2.71644	CACNB1
DayNight-UP	regulation of DNA biosynthetic process (GO:2000278)	1/29	0.337742	0.515049	2.50254	2.71644	CDKN1A
DayNight-UP	regulation of double-strand break repair via nonhomologous end joining (GO:2001032)	1/29	0.337742	0.515049	2.50254	2.71644	KMT5C
DayNight-UP	dicarboxylic acid transport (GO:0006835)	1/29	0.337742	0.515049	2.50254	2.71644	SLC25A22
DayNight-UP	regulation of neuronal synaptic plasticity (GO:0048168)	1/29	0.337742	0.515049	2.50254	2.71644	RAB3A
DayNight-UP	regulation of protein targeting to membrane (GO:0090313)	1/29	0.337742	0.515049	2.50254	2.71644	CEMIP
DayNight-UP	regulation of response to biotic stimulus (GO:0002831)	1/29	0.337742	0.515049	2.50254	2.71644	IRF1
DayNight-UP	telomere maintenance via telomerase (GO:0007004)	1/29	0.337742	0.515049	2.50254	2.71644	RTEL1
DayNight-UP	mismatch repair (GO:0006298)	1/29	0.337742	0.515049	2.50254	2.71644	MUTYH
DayNight-UP	MyD88-dependent toll-like receptor signaling pathway (GO:0002755)	1/29	0.337742	0.515049	2.50254	2.71644	IRAK3
DayNight-UP	negative regulation of mRNA catabolic process (GO:1902373)	1/29	0.337742	0.515049	2.50254	2.71644	DHX34
DayNight-UP	negative regulation of wound healing (GO:0061045)	1/29	0.337742	0.515049	2.50254	2.71644	SERPINE1
DayNight-UP	positive regulation of dephosphorylation (GO:0035306)	1/29	0.337742	0.515049	2.50254	2.71644	BMP2
DayNight-UP	mitotic cell cycle phase transition (GO:0044772)	4/209	0.340702	0.519138	1.36957	1.47468	PLK3;CDKN1A;CDK3;FBXL6
DayNight-UP	glucose homeostasis (GO:0042593)	2/86	0.342618	0.520779	1.66956	1.78833	CRY2;CRY1
DayNight-UP	response to interleukin-1 (GO:0070555)	2/86	0.342618	0.520779	1.66956	1.78833	IRAK3;GBP1
DayNight-UP	positive regulation of endothelial cell migration (GO:0010595)	2/86	0.342618	0.520779	1.66956	1.78833	MAP2K3;RHOB
DayNight-UP	regulation of macrophage activation (GO:0043030)	1/30	0.347093	0.52078	2.41612	2.55665	MIF
DayNight-UP	regulation of protein localization to membrane (GO:1905475)	1/30	0.347093	0.52078	2.41612	2.55665	GBP1
DayNight-UP	extrinsic apoptotic signaling pathway via death domain receptors (GO:0008625)	1/30	0.347093	0.52078	2.41612	2.55665	TNFRSF10B
DayNight-UP	regulation of striated muscle contraction (GO:0006942)	1/30	0.347093	0.52078	2.41612	2.55665	RNF207
DayNight-UP	regulation of type I interferon-mediated signaling pathway (GO:0060338)	1/30	0.347093	0.52078	2.41612	2.55665	NLRC5
DayNight-UP	regulation of vasoconstriction (GO:0019229)	1/30	0.347093	0.52078	2.41612	2.55665	PER2
DayNight-UP	Golgi to plasma membrane protein transport (GO:0043001)	1/30	0.347093	0.52078	2.41612	2.55665	ARFRP1
DayNight-UP	RNA-dependent DNA biosynthetic process (GO:0006278)	1/30	0.347093	0.52078	2.41612	2.55665	RTEL1
DayNight-UP	synaptic vesicle cycle (GO:0099504)	1/30	0.347093	0.52078	2.41612	2.55665	RAB3A
DayNight-UP	mRNA splice site selection (GO:0006376)	1/30	0.347093	0.52078	2.41612	2.55665	LUC7L
DayNight-UP	negative regulation of interleukin-1 production (GO:0032692)	1/30	0.347093	0.52078	2.41612	2.55665	TNFAIP3
DayNight-UP	peptidyl-lysine trimethylation (GO:0018023)	1/30	0.347093	0.52078	2.41612	2.55665	KMT5C
DayNight-UP	phosphatidylcholine acyl-chain remodeling (GO:0036151)	1/30	0.347093	0.52078	2.41612	2.55665	PLA2G4B
DayNight-UP	positive regulation of DNA recombination (GO:0045911)	1/30	0.347093	0.52078	2.41612	2.55665	KMT5C
DayNight-UP	positive regulation of phosphate metabolic process (GO:0045937)	1/30	0.347093	0.52078	2.41612	2.55665	MIF
DayNight-UP	primary neural tube formation (GO:0014020)	1/30	0.347093	0.52078	2.41612	2.55665	MTHFD1L
DayNight-UP	ERAD pathway (GO:0036503)	2/87	0.347744	0.521336	1.64983	1.7427	RCN3;HSPA5
DayNight-UP	DNA metabolic process (GO:0006259)	5/277	0.352459	0.527808	1.29048	1.34574	RTEL1;KMT5C;XRCC3;RAD9A;MUTYH
DayNight-UP	sensory perception of mechanical stimulus (GO:0050954)	2/88	0.352857	0.527808	1.63056	1.69855	CEMIP;COL11A2
DayNight-UP	brain development (GO:0007420)	3/150	0.354735	0.527808	1.43157	1.48366	ROGDI;KLHL17;SMG9
DayNight-UP	protein palmitoylation (GO:0018345)	1/31	0.356313	0.527808	2.33547	2.41008	ZDHHC14
DayNight-UP	aminoglycan catabolic process (GO:0006026)	1/31	0.356313	0.527808	2.33547	2.41008	OVGP1
DayNight-UP	cardiac muscle cell action potential involved in contraction (GO:0086002)	1/31	0.356313	0.527808	2.33547	2.41008	KCNE4
DayNight-UP	cellular nitrogen compound biosynthetic process (GO:0044271)	1/31	0.356313	0.527808	2.33547	2.41008	GCH1
DayNight-UP	regulation of macrophage derived foam cell differentiation (GO:0010743)	1/31	0.356313	0.527808	2.33547	2.41008	CSF1
DayNight-UP	tube closure (GO:0060606)	1/31	0.356313	0.527808	2.33547	2.41008	MTHFD1L
DayNight-UP	negative regulation of DNA binding (GO:0043392)	1/31	0.356313	0.527808	2.33547	2.41008	PER2
DayNight-UP	peptide cross-linking (GO:0018149)	1/31	0.356313	0.527808	2.33547	2.41008	TGM1
DayNight-UP	positive regulation of leukocyte cell-cell adhesion (GO:1903039)	1/31	0.356313	0.527808	2.33547	2.41008	NR4A3
DayNight-UP	positive regulation of mononuclear cell migration (GO:0071677)	1/31	0.356313	0.527808	2.33547	2.41008	SERPINE1
DayNight-UP	positive regulation of Rho protein signal transduction (GO:0035025)	1/31	0.356313	0.527808	2.33547	2.41008	F2RL3
DayNight-UP	prostaglandin metabolic process (GO:0006693)	1/31	0.356313	0.527808	2.33547	2.41008	MIF
DayNight-UP	collagen fibril organization (GO:0030199)	2/89	0.357956	0.528979	1.61174	1.65582	COL11A2;SERPINH1
DayNight-UP	second-messenger-mediated signaling (GO:0019932)	2/89	0.357956	0.528979	1.61174	1.65582	PLA2G4B;LAT
DayNight-UP	positive regulation of inflammatory response (GO:0050729)	2/89	0.357956	0.528979	1.61174	1.65582	SERPINE1;ADAM8
DayNight-UP	cellular amino acid catabolic process (GO:0009063)	2/90	0.36304	0.530718	1.59334	1.61444	HDC;AMT
DayNight-UP	sodium ion transport (GO:0006814)	2/90	0.36304	0.530718	1.59334	1.61444	SLC5A6;ASIC3
DayNight-UP	protein complex oligomerization (GO:0051259)	2/90	0.36304	0.530718	1.59334	1.61444	RNF112;TMEM120B
DayNight-UP	positive regulation of intracellular signal transduction (GO:1902533)	9/546	0.364537	0.530718	1.17754	1.18829	BMP2;DDIT3;LIF;TNFRSF10B;ADAM8;MIF;TRIM22;HBEGF;LTF
DayNight-UP	protein transmembrane import into intracellular organelle (GO:0044743)	1/32	0.365403	0.530718	2.26002	2.27528	GRPEL2
DayNight-UP	aortic valve morphogenesis (GO:0003180)	1/32	0.365403	0.530718	2.26002	2.27528	DLL4
DayNight-UP	axonemal dynein complex assembly (GO:0070286)	1/32	0.365403	0.530718	2.26002	2.27528	DNAH1
DayNight-UP	regulation of cell migration involved in sprouting angiogenesis (GO:0090049)	1/32	0.365403	0.530718	2.26002	2.27528	DLL4
DayNight-UP	regulation of centrosome duplication (GO:0010824)	1/32	0.365403	0.530718	2.26002	2.27528	XRCC3
DayNight-UP	cardiac muscle tissue morphogenesis (GO:0055008)	1/32	0.365403	0.530718	2.26002	2.27528	BMP2
DayNight-UP	regulation of intracellular protein transport (GO:0033157)	1/32	0.365403	0.530718	2.26002	2.27528	PLK3
DayNight-UP	chondrocyte differentiation (GO:0002062)	1/32	0.365403	0.530718	2.26002	2.27528	BMP2
DayNight-UP	ERBB2 signaling pathway (GO:0038128)	1/32	0.365403	0.530718	2.26002	2.27528	HBEGF
DayNight-UP	skeletal muscle organ development (GO:0060538)	1/32	0.365403	0.530718	2.26002	2.27528	IGSF8
DayNight-UP	metal ion export (GO:0070839)	1/32	0.365403	0.530718	2.26002	2.27528	KCNE4
DayNight-UP	negative regulation of cell-matrix adhesion (GO:0001953)	1/32	0.365403	0.530718	2.26002	2.27528	SERPINE1
DayNight-UP	negative regulation of developmental growth (GO:0048640)	1/32	0.365403	0.530718	2.26002	2.27528	CDKN1A
DayNight-UP	negative regulation of DNA biosynthetic process (GO:2000279)	1/32	0.365403	0.530718	2.26002	2.27528	CDKN1A
DayNight-UP	positive regulation of glucose transmembrane transport (GO:0010828)	1/32	0.365403	0.530718	2.26002	2.27528	NR4A3
DayNight-UP	positive regulation of interleukin-10 production (GO:0032733)	1/32	0.365403	0.530718	2.26002	2.27528	CD274
DayNight-UP	positive regulation of telomere maintenance (GO:0032206)	1/32	0.365403	0.530718	2.26002	2.27528	RTEL1
DayNight-UP	protein K63-linked deubiquitination (GO:0070536)	1/32	0.365403	0.530718	2.26002	2.27528	TNFAIP3
DayNight-UP	dephosphorylation (GO:0016311)	3/153	0.36626	0.531134	1.40272	1.40891	DUSP5;DUSP2;PPM1J
DayNight-UP	positive regulation of Wnt signaling pathway (GO:0030177)	3/153	0.36626	0.531134	1.40272	1.40891	BMP2;TNFAIP3;NRARP
DayNight-UP	regulation of actin cytoskeleton organization (GO:0032956)	2/91	0.368109	0.532985	1.57536	1.57438	CDK10;RHOB
DayNight-UP	sensory perception of sound (GO:0007605)	2/91	0.368109	0.532985	1.57536	1.57438	CEMIP;COL11A2
DayNight-UP	cellular response to fibroblast growth factor stimulus (GO:0044344)	2/92	0.373163	0.537032	1.55778	1.53557	DLL4;NR4A1
DayNight-UP	regulation of lipid metabolic process (GO:0019216)	2/92	0.373163	0.537032	1.55778	1.53557	RORC;NR1D2
DayNight-UP	regulation of peptidyl-tyrosine phosphorylation (GO:0050730)	2/92	0.373163	0.537032	1.55778	1.53557	LIF;MIF
DayNight-UP	antigen processing and presentation of peptide antigen via MHC class I (GO:0002474)	1/33	0.374365	0.537032	2.18928	2.15102	ERAP2
DayNight-UP	regulation of interleukin-17 production (GO:0032660)	1/33	0.374365	0.537032	2.18928	2.15102	DDIT3
DayNight-UP	signal transduction by p53 class mediator (GO:0072331)	1/33	0.374365	0.537032	2.18928	2.15102	BCL3
DayNight-UP	keratan sulfate metabolic process (GO:0042339)	1/33	0.374365	0.537032	2.18928	2.15102	B4GALT1
DayNight-UP	lytic vacuole organization (GO:0080171)	1/33	0.374365	0.537032	2.18928	2.15102	HOOK2
DayNight-UP	negative regulation of JNK cascade (GO:0046329)	1/33	0.374365	0.537032	2.18928	2.15102	PER1
DayNight-UP	phosphatidylcholine biosynthetic process (GO:0006656)	1/33	0.374365	0.537032	2.18928	2.15102	LCAT
DayNight-UP	positive regulation of ATP metabolic process (GO:1903580)	1/33	0.374365	0.537032	2.18928	2.15102	PFKFB4
DayNight-UP	primary alcohol metabolic process (GO:0034308)	1/33	0.374365	0.537032	2.18928	2.15102	GDPD3
DayNight-UP	regulation of epithelial cell proliferation (GO:0050678)	2/93	0.3782	0.541698	1.54058	1.49796	NR4A1;NR4A3
DayNight-UP	positive regulation of peptidyl-serine phosphorylation (GO:0033138)	2/93	0.3782	0.541698	1.54058	1.49796	LIF;MIF
DayNight-UP	regulation of activated T cell proliferation (GO:0046006)	1/34	0.383201	0.542215	2.12283	2.03621	CD274
DayNight-UP	axoneme assembly (GO:0035082)	1/34	0.383201	0.542215	2.12283	2.03621	TTLL3
DayNight-UP	epithelial tube morphogenesis (GO:0060562)	1/34	0.383201	0.542215	2.12283	2.03621	RHOB
DayNight-UP	response to steroid hormone (GO:0048545)	1/34	0.383201	0.542215	2.12283	2.03621	CATSPER2
DayNight-UP	striated muscle tissue development (GO:0014706)	1/34	0.383201	0.542215	2.12283	2.03621	IGSF8
DayNight-UP	synaptic vesicle recycling (GO:0036465)	1/34	0.383201	0.542215	2.12283	2.03621	RAB3A
DayNight-UP	tRNA methylation (GO:0030488)	1/34	0.383201	0.542215	2.12283	2.03621	METTL1
DayNight-UP	ventricular cardiac muscle tissue morphogenesis (GO:0055010)	1/34	0.383201	0.542215	2.12283	2.03621	DLL4
DayNight-UP	negative regulation of blood vessel endothelial cell migration (GO:0043537)	1/34	0.383201	0.542215	2.12283	2.03621	DLL4
DayNight-UP	neural tube closure (GO:0001843)	1/34	0.383201	0.542215	2.12283	2.03621	MTHFD1L
DayNight-UP	organelle disassembly (GO:1903008)	1/34	0.383201	0.542215	2.12283	2.03621	PLK3
DayNight-UP	phosphatidylserine metabolic process (GO:0006658)	1/34	0.383201	0.542215	2.12283	2.03621	PLA2G4B
DayNight-UP	positive regulation of DNA binding (GO:0043388)	1/34	0.383201	0.542215	2.12283	2.03621	PLAUR
DayNight-UP	protein destabilization (GO:0031648)	1/34	0.383201	0.542215	2.12283	2.03621	CAPN3
DayNight-UP	negative regulation of cell death (GO:0060548)	2/94	0.38322	0.542215	1.52376	1.46151	CSF1;HSPA1B
DayNight-UP	negative regulation of MAPK cascade (GO:0043409)	2/94	0.38322	0.542215	1.52376	1.46151	IRAK3;GBP1
DayNight-UP	skeletal system development (GO:0001501)	3/158	0.385387	0.544868	1.35713	1.29403	BMP2;COL11A2;STC1
DayNight-UP	regulation of cell cycle phase transition (GO:1901987)	2/95	0.388223	0.546623	1.5073	1.42617	CDKN1A;DBF4B
DayNight-UP	regulation of blood circulation (GO:1903522)	1/35	0.391913	0.546623	2.06029	1.9299	PER2
DayNight-UP	base-excision repair, gap-filling (GO:0006287)	1/35	0.391913	0.546623	2.06029	1.9299	MUTYH
DayNight-UP	bicarbonate transport (GO:0015701)	1/35	0.391913	0.546623	2.06029	1.9299	CA13
DayNight-UP	blood vessel diameter maintenance (GO:0097746)	1/35	0.391913	0.546623	2.06029	1.9299	PER2
DayNight-UP	cellular response to amyloid-beta (GO:1904646)	1/35	0.391913	0.546623	2.06029	1.9299	CACNB1
DayNight-UP	regulation of mitotic spindle organization (GO:0060236)	1/35	0.391913	0.546623	2.06029	1.9299	HSPA1B
DayNight-UP	regulation of postsynaptic membrane potential (GO:0060078)	1/35	0.391913	0.546623	2.06029	1.9299	NPFF
DayNight-UP	regulation of regulated secretory pathway (GO:1903305)	1/35	0.391913	0.546623	2.06029	1.9299	RAB3A
DayNight-UP	regulation of T cell receptor signaling pathway (GO:0050856)	1/35	0.391913	0.546623	2.06029	1.9299	GBP1
DayNight-UP	response to estrogen (GO:0043627)	1/35	0.391913	0.546623	2.06029	1.9299	SERPINB9
DayNight-UP	response to exogenous dsRNA (GO:0043330)	1/35	0.391913	0.546623	2.06029	1.9299	IRAK3
DayNight-UP	lung development (GO:0030324)	1/35	0.391913	0.546623	2.06029	1.9299	RCN3
DayNight-UP	negative regulation of cell cycle G1/S phase transition (GO:1902807)	1/35	0.391913	0.546623	2.06029	1.9299	CDKN1A
DayNight-UP	negative regulation of organelle assembly (GO:1902116)	1/35	0.391913	0.546623	2.06029	1.9299	CDK10
DayNight-UP	negative regulation of Ras protein signal transduction (GO:0046580)	1/35	0.391913	0.546623	2.06029	1.9299	STMN3
DayNight-UP	negative regulation of T cell proliferation (GO:0042130)	1/35	0.391913	0.546623	2.06029	1.9299	CD274
DayNight-UP	oxoacid metabolic process (GO:0043436)	1/35	0.391913	0.546623	2.06029	1.9299	MIF
DayNight-UP	cellular transition metal ion homeostasis (GO:0046916)	2/96	0.393208	0.547609	1.49119	1.3919	MT1A;MT1M
DayNight-UP	regulation of vesicle-mediated transport (GO:0060627)	2/96	0.393208	0.547609	1.49119	1.3919	RAB3A;ARFGAP1
DayNight-UP	regulation of MAP kinase activity (GO:0043405)	2/97	0.398174	0.551579	1.47541	1.35866	ADAM8;IRAK3
DayNight-UP	glycosaminoglycan biosynthetic process (GO:0006024)	2/97	0.398174	0.551579	1.47541	1.35866	CEMIP;B4GALT1
DayNight-UP	regulation of cell cycle G1/S phase transition (GO:1902806)	1/36	0.400502	0.551579	2.00132	1.83128	CDKN1A
DayNight-UP	regulation of defense response to virus by host (GO:0050691)	1/36	0.400502	0.551579	2.00132	1.83128	TNFAIP3
DayNight-UP	regulation of ossification (GO:0030278)	1/36	0.400502	0.551579	2.00132	1.83128	BMP2
DayNight-UP	regulation of osteoclast differentiation (GO:0045670)	1/36	0.400502	0.551579	2.00132	1.83128	CSF1
DayNight-UP	establishment of protein localization to plasma membrane (GO:0061951)	1/36	0.400502	0.551579	2.00132	1.83128	ARFRP1
DayNight-UP	regulation of sodium ion transport (GO:0002028)	1/36	0.400502	0.551579	2.00132	1.83128	PER1
DayNight-UP	retina homeostasis (GO:0001895)	1/36	0.400502	0.551579	2.00132	1.83128	LTF
DayNight-UP	intrinsic apoptotic signaling pathway by p53 class mediator (GO:0072332)	1/36	0.400502	0.551579	2.00132	1.83128	BCL3
DayNight-UP	telomere maintenance via telomere lengthening (GO:0010833)	1/36	0.400502	0.551579	2.00132	1.83128	RTEL1
DayNight-UP	transition metal ion transport (GO:0000041)	1/36	0.400502	0.551579	2.00132	1.83128	LTF
DayNight-UP	negative regulation of fat cell differentiation (GO:0045599)	1/36	0.400502	0.551579	2.00132	1.83128	CCDC85B
DayNight-UP	positive regulation of interferon-beta production (GO:0032728)	1/36	0.400502	0.551579	2.00132	1.83128	IRF1
DayNight-UP	positive regulation of telomere maintenance via telomere lengthening (GO:1904358)	1/36	0.400502	0.551579	2.00132	1.83128	RTEL1
DayNight-UP	regulation of neuron apoptotic process (GO:0043523)	2/98	0.403122	0.553549	1.45997	1.32641	DDIT3;ADAM8
DayNight-UP	regulation of peptidyl-serine phosphorylation (GO:0033135)	2/98	0.403122	0.553549	1.45997	1.32641	LIF;MIF
DayNight-UP	negative regulation of neuron death (GO:1901215)	2/98	0.403122	0.553549	1.45997	1.32641	CSF1;ADAM8
DayNight-UP	positive regulation of defense response (GO:0031349)	2/98	0.403122	0.553549	1.45997	1.32641	SERPINE1;ADAM8
DayNight-UP	response to UV (GO:0009411)	2/99	0.40805	0.557469	1.44485	1.29511	MFAP4;BCL3
DayNight-UP	regulation of erythrocyte differentiation (GO:0045646)	1/37	0.40897	0.557469	1.94563	1.73961	HSPA1B
DayNight-UP	regulation of microtubule cytoskeleton organization (GO:0070507)	1/37	0.40897	0.557469	1.94563	1.73961	STMN3
DayNight-UP	skeletal muscle tissue development (GO:0007519)	1/37	0.40897	0.557469	1.94563	1.73961	IGSF8
DayNight-UP	negative regulation of endothelial cell proliferation (GO:0001937)	1/37	0.40897	0.557469	1.94563	1.73961	DLL4
DayNight-UP	negative regulation of stress-activated MAPK cascade (GO:0032873)	1/37	0.40897	0.557469	1.94563	1.73961	PER1
DayNight-UP	positive regulation of calcium ion transport (GO:0051928)	1/37	0.40897	0.557469	1.94563	1.73961	STC1
DayNight-UP	positive regulation of exocytosis (GO:0045921)	1/37	0.40897	0.557469	1.94563	1.73961	RAB3A
DayNight-UP	positive regulation of myeloid cell differentiation (GO:0045639)	1/37	0.40897	0.557469	1.94563	1.73961	HSPA1B
DayNight-UP	positive regulation of signaling receptor activity (GO:2000273)	1/37	0.40897	0.557469	1.94563	1.73961	HBEGF
DayNight-UP	DNA repair (GO:0006281)	5/298	0.411072	0.559923	1.1967	1.06385	EME2;KMT5C;XRCC3;RAD9A;MUTYH
DayNight-UP	positive regulation of translation (GO:0045727)	2/100	0.412959	0.562083	1.43003	1.26473	EIF5A2;BCL3
DayNight-UP	regulation of MAPK cascade (GO:0043408)	3/166	0.415694	0.565019	1.28999	1.13236	BMP2;LIF;FAS
DayNight-UP	regulation of axon extension (GO:0030516)	1/38	0.417319	0.565019	1.89295	1.65426	ZFYVE27
DayNight-UP	regulation of phosphoprotein phosphatase activity (GO:0043666)	1/38	0.417319	0.565019	1.89295	1.65426	CRY2
DayNight-UP	lymphocyte proliferation (GO:0046651)	1/38	0.417319	0.565019	1.89295	1.65426	TNFRSF4
DayNight-UP	lysosome organization (GO:0007040)	1/38	0.417319	0.565019	1.89295	1.65426	HOOK2
DayNight-UP	positive regulation of cell development (GO:0010720)	1/38	0.417319	0.565019	1.89295	1.65426	NUMBL
DayNight-UP	positive regulation of production of molecular mediator of immune response (GO:0002702)	1/38	0.417319	0.565019	1.89295	1.65426	TNFRSF4
DayNight-UP	cellular response to chemical stress (GO:0062197)	2/101	0.417847	0.565019	1.41551	1.23523	FAS;HSPA1B
DayNight-UP	positive regulation of cell cycle process (GO:0090068)	2/101	0.417847	0.565019	1.41551	1.23523	XRCC3;DBF4B
DayNight-UP	protein transport (GO:0015031)	6/369	0.420149	0.567719	1.15912	1.00513	RCN3;ARFRP1;RAB3A;RAB24;RABL2A;TSNARE1
DayNight-UP	calcium-mediated signaling (GO:0019722)	2/102	0.422715	0.569644	1.40129	1.20659	PLA2G4B;LAT
DayNight-UP	regulation of protein catabolic process (GO:0042176)	2/102	0.422715	0.569644	1.40129	1.20659	TNFAIP3;IRAK3
DayNight-UP	positive regulation of vasculature development (GO:1904018)	2/102	0.422715	0.569644	1.40129	1.20659	SERPINE1;RHOB
DayNight-UP	regulation of heart rate by cardiac conduction (GO:0086091)	1/39	0.425551	0.569644	1.84304	1.57464	KCNE4
DayNight-UP	regulation of nitric-oxide synthase activity (GO:0050999)	1/39	0.425551	0.569644	1.84304	1.57464	GCH1
DayNight-UP	regulation of peptidyl-threonine phosphorylation (GO:0010799)	1/39	0.425551	0.569644	1.84304	1.57464	CEMIP
DayNight-UP	endothelial cell migration (GO:0043542)	1/39	0.425551	0.569644	1.84304	1.57464	NR4A1
DayNight-UP	regulation of receptor-mediated endocytosis (GO:0048259)	1/39	0.425551	0.569644	1.84304	1.57464	SERPINE1
DayNight-UP	regulation of viral entry into host cell (GO:0046596)	1/39	0.425551	0.569644	1.84304	1.57464	TRIM22
DayNight-UP	negative regulation of lymphocyte proliferation (GO:0050672)	1/39	0.425551	0.569644	1.84304	1.57464	CD274
DayNight-UP	negative regulation of protein secretion (GO:0050709)	1/39	0.425551	0.569644	1.84304	1.57464	RHBDF2
DayNight-UP	positive regulation of intracellular transport (GO:0032388)	1/39	0.425551	0.569644	1.84304	1.57464	PLK3
DayNight-UP	protein acylation (GO:0043543)	1/39	0.425551	0.569644	1.84304	1.57464	ZDHHC14
DayNight-UP	carboxylic acid metabolic process (GO:0019752)	1/40	0.433666	0.57651	1.79569	1.50027	MIF
DayNight-UP	lymphocyte migration (GO:0072676)	1/40	0.433666	0.57651	1.79569	1.50027	ADAM8
DayNight-UP	synaptic vesicle exocytosis (GO:0016079)	1/40	0.433666	0.57651	1.79569	1.50027	RAB3A
DayNight-UP	negative regulation of cell-substrate adhesion (GO:0010812)	1/40	0.433666	0.57651	1.79569	1.50027	GBP1
DayNight-UP	negative regulation of ERBB signaling pathway (GO:1901185)	1/40	0.433666	0.57651	1.79569	1.50027	HBEGF
DayNight-UP	negative regulation of protein kinase B signaling (GO:0051898)	1/40	0.433666	0.57651	1.79569	1.50027	DDIT3
DayNight-UP	positive regulation of double-strand break repair (GO:2000781)	1/40	0.433666	0.57651	1.79569	1.50027	KMT5C
DayNight-UP	positive regulation of intrinsic apoptotic signaling pathway (GO:2001244)	1/40	0.433666	0.57651	1.79569	1.50027	DDIT3
DayNight-UP	positive regulation of ossification (GO:0045778)	1/40	0.433666	0.57651	1.79569	1.50027	BMP2
DayNight-UP	neuron projection development (GO:0031175)	3/171	0.434395	0.57651	1.25128	1.04332	CNTNAP1;ZFYVE27;STMN3
DayNight-UP	nuclear-transcribed mRNA catabolic process (GO:0000956)	3/171	0.434395	0.57651	1.25128	1.04332	RPS26;DHX34;SMG9
DayNight-UP	positive regulation of I-kappaB kinase/NF-kappaB signaling (GO:0043123)	3/171	0.434395	0.57651	1.25128	1.04332	TNFRSF10B;TRIM22;LTF
DayNight-UP	positive regulation of cellular metabolic process (GO:0031325)	2/105	0.437191	0.579808	1.36026	1.12546	CDKN1A;CSF1
DayNight-UP	carboxylic acid transmembrane transport (GO:1905039)	1/41	0.441667	0.580772	1.75071	1.43068	SLC5A6
DayNight-UP	cortical cytoskeleton organization (GO:0030865)	1/41	0.441667	0.580772	1.75071	1.43068	RHOB
DayNight-UP	regulation of response to DNA damage stimulus (GO:2001020)	1/41	0.441667	0.580772	1.75071	1.43068	CRY1
DayNight-UP	hexose metabolic process (GO:0019318)	1/41	0.441667	0.580772	1.75071	1.43068	KHK
DayNight-UP	import into cell (GO:0098657)	1/41	0.441667	0.580772	1.75071	1.43068	SLC5A6
DayNight-UP	keratinocyte differentiation (GO:0030216)	1/41	0.441667	0.580772	1.75071	1.43068	TGM1
DayNight-UP	T cell differentiation (GO:0030217)	1/41	0.441667	0.580772	1.75071	1.43068	DLL4
DayNight-UP	negative regulation of cell-cell adhesion (GO:0022408)	1/41	0.441667	0.580772	1.75071	1.43068	BMP2
DayNight-UP	positive regulation of biomineral tissue development (GO:0070169)	1/41	0.441667	0.580772	1.75071	1.43068	BMP2
DayNight-UP	protein processing (GO:0016485)	2/106	0.441973	0.580772	1.34712	1.09993	ADAMTS13;KLKB1
DayNight-UP	regulation of cell cycle process (GO:0010564)	2/106	0.441973	0.580772	1.34712	1.09993	PLK3;DBF4B
DayNight-UP	cellular response to peptide hormone stimulus (GO:0071375)	2/106	0.441973	0.580772	1.34712	1.09993	NR4A1;NR4A3
DayNight-UP	protein localization to nucleus (GO:0034504)	2/106	0.441973	0.580772	1.34712	1.09993	BCL3;SPRN
DayNight-UP	response to calcium ion (GO:0051592)	2/107	0.446732	0.585776	1.33422	1.07511	CAPN3;RASGRP2
DayNight-UP	regulation of DNA recombination (GO:0000018)	1/42	0.449556	0.585776	1.70792	1.36548	RTEL1
DayNight-UP	regulation of double-strand break repair (GO:2000779)	1/42	0.449556	0.585776	1.70792	1.36548	RTEL1
DayNight-UP	cellular respiration (GO:0045333)	1/42	0.449556	0.585776	1.70792	1.36548	NR4A3
DayNight-UP	histone H3 acetylation (GO:0043966)	1/42	0.449556	0.585776	1.70792	1.36548	PER1
DayNight-UP	skeletal system morphogenesis (GO:0048705)	1/42	0.449556	0.585776	1.70792	1.36548	LTF
DayNight-UP	negative regulation of protein catabolic process (GO:0042177)	1/42	0.449556	0.585776	1.70792	1.36548	IRAK3
DayNight-UP	nucleic acid-templated transcription (GO:0097659)	1/42	0.449556	0.585776	1.70792	1.36548	BCL3
DayNight-UP	phosphatidylinositol phosphate biosynthetic process (GO:0046854)	1/42	0.449556	0.585776	1.70792	1.36548	FAM126B
DayNight-UP	positive regulation of ATPase activity (GO:0032781)	1/42	0.449556	0.585776	1.70792	1.36548	DNAJB1
DayNight-UP	positive regulation of epithelial to mesenchymal transition (GO:0010718)	1/42	0.449556	0.585776	1.70792	1.36548	BMP2
DayNight-UP	positive regulation of protein tyrosine kinase activity (GO:0061098)	1/42	0.449556	0.585776	1.70792	1.36548	HBEGF
DayNight-UP	DNA replication (GO:0006260)	2/108	0.451469	0.587857	1.32156	1.05097	DONSON;RAD9A
DayNight-UP	regulation of carbohydrate catabolic process (GO:0043470)	1/43	0.457334	0.58972	1.66718	1.3043	SLC2A6
DayNight-UP	regulation of cell-cell adhesion (GO:0022407)	1/43	0.457334	0.58972	1.66718	1.3043	ADAM8
DayNight-UP	regulation of cell-substrate adhesion (GO:0010810)	1/43	0.457334	0.58972	1.66718	1.3043	RELL2
DayNight-UP	regulation of cytokine production involved in inflammatory response (GO:1900015)	1/43	0.457334	0.58972	1.66718	1.3043	PER1
DayNight-UP	regulation of purine nucleotide metabolic process (GO:1900542)	1/43	0.457334	0.58972	1.66718	1.3043	SLC2A6
DayNight-UP	signal release from synapse (GO:0099643)	1/43	0.457334	0.58972	1.66718	1.3043	RAB3A
DayNight-UP	substantia nigra development (GO:0021762)	1/43	0.457334	0.58972	1.66718	1.3043	HSPA5
DayNight-UP	tRNA aminoacylation for protein translation (GO:0006418)	1/43	0.457334	0.58972	1.66718	1.3043	AARS2
DayNight-UP	myofibril assembly (GO:0030239)	1/43	0.457334	0.58972	1.66718	1.3043	CAPN3
DayNight-UP	natural killer cell activation (GO:0030101)	1/43	0.457334	0.58972	1.66718	1.3043	KLRK1
DayNight-UP	positive regulation of axonogenesis (GO:0050772)	1/43	0.457334	0.58972	1.66718	1.3043	ZFYVE27
DayNight-UP	positive regulation of leukocyte mediated cytotoxicity (GO:0001912)	1/43	0.457334	0.58972	1.66718	1.3043	KLRK1
DayNight-UP	positive regulation of neuron differentiation (GO:0045666)	1/43	0.457334	0.58972	1.66718	1.3043	BMP2
DayNight-UP	positive regulation of peptide hormone secretion (GO:0090277)	1/43	0.457334	0.58972	1.66718	1.3043	UCN
DayNight-UP	negative regulation of immune response (GO:0050777)	3/178	0.460195	0.592998	1.2008	0.931947	RHBDF2;TNFAIP3;IRAK3
DayNight-UP	regulation of interleukin-6 production (GO:0032675)	2/110	0.460873	0.593051	1.29696	1.00467	TNFAIP3;IRAK3
DayNight-UP	response to tumor necrosis factor (GO:0034612)	2/110	0.460873	0.593051	1.29696	1.00467	GCH1;GBP1
DayNight-UP	antibacterial humoral response (GO:0019731)	1/44	0.465002	0.593722	1.62832	1.24683	LTF
DayNight-UP	cardiac ventricle morphogenesis (GO:0003208)	1/44	0.465002	0.593722	1.62832	1.24683	DLL4
DayNight-UP	response to amyloid-beta (GO:1904645)	1/44	0.465002	0.593722	1.62832	1.24683	CACNB1
DayNight-UP	intracellular steroid hormone receptor signaling pathway (GO:0030518)	1/44	0.465002	0.593722	1.62832	1.24683	RHOXF1
DayNight-UP	lymphocyte chemotaxis (GO:0048247)	1/44	0.465002	0.593722	1.62832	1.24683	ADAM8
DayNight-UP	negative regulation of epidermal growth factor receptor signaling pathway (GO:0042059)	1/44	0.465002	0.593722	1.62832	1.24683	HBEGF
DayNight-UP	neurogenesis (GO:0022008)	1/44	0.465002	0.593722	1.62832	1.24683	ROGDI
DayNight-UP	neurotransmitter secretion (GO:0007269)	1/44	0.465002	0.593722	1.62832	1.24683	RAB3A
DayNight-UP	positive regulation of cell-matrix adhesion (GO:0001954)	1/44	0.465002	0.593722	1.62832	1.24683	CSF1
DayNight-UP	positive regulation of receptor-mediated endocytosis (GO:0048260)	1/44	0.465002	0.593722	1.62832	1.24683	SERPINE1
DayNight-UP	protein K63-linked ubiquitination (GO:0070534)	1/44	0.465002	0.593722	1.62832	1.24683	TRAF1
DayNight-UP	regulation of protein serine/threonine kinase activity (GO:0071900)	2/111	0.465539	0.593722	1.28499	0.982453	CDKN1A;LTF
DayNight-UP	Fc-epsilon receptor signaling pathway (GO:0038095)	2/111	0.465539	0.593722	1.28499	0.982453	NR4A3;LAT
DayNight-UP	action potential (GO:0001508)	1/45	0.472562	0.598986	1.59123	1.19277	KCNE4
DayNight-UP	amino acid transmembrane transport (GO:0003333)	1/45	0.472562	0.598986	1.59123	1.19277	SLC25A22
DayNight-UP	regulation of receptor signaling pathway via JAK-STAT (GO:0046425)	1/45	0.472562	0.598986	1.59123	1.19277	BCL3
DayNight-UP	microtubule bundle formation (GO:0001578)	1/45	0.472562	0.598986	1.59123	1.19277	TTLL3
DayNight-UP	zymogen activation (GO:0031638)	1/45	0.472562	0.598986	1.59123	1.19277	KLKB1
DayNight-UP	negative regulation of T cell activation (GO:0050868)	1/45	0.472562	0.598986	1.59123	1.19277	CD274
DayNight-UP	positive regulation of nervous system development (GO:0051962)	1/45	0.472562	0.598986	1.59123	1.19277	NUMBL
DayNight-UP	positive regulation of Notch signaling pathway (GO:0045747)	1/45	0.472562	0.598986	1.59123	1.19277	DLL4
DayNight-UP	positive regulation of response to biotic stimulus (GO:0002833)	1/45	0.472562	0.598986	1.59123	1.19277	ADAM8
DayNight-UP	positive regulation of signal transduction (GO:0009967)	4/252	0.476378	0.603413	1.12961	0.837656	DLL4;BMP2;FAS;TNFAIP3
DayNight-UP	activation of protein kinase activity (GO:0032147)	2/114	0.479395	0.604728	1.25038	0.919319	TNFRSF10B;PILRB
DayNight-UP	response to lipid (GO:0033993)	2/114	0.479395	0.604728	1.25038	0.919319	GCH1;IRAK3
DayNight-UP	alpha-amino acid metabolic process (GO:1901605)	1/46	0.480015	0.604728	1.55579	1.14185	ASNS
DayNight-UP	regulation of double-strand break repair via homologous recombination (GO:0010569)	1/46	0.480015	0.604728	1.55579	1.14185	RTEL1
DayNight-UP	interleukin-12-mediated signaling pathway (GO:0035722)	1/46	0.480015	0.604728	1.55579	1.14185	MIF
DayNight-UP	spliceosomal complex assembly (GO:0000245)	1/46	0.480015	0.604728	1.55579	1.14185	LUC7L
DayNight-UP	positive regulation of smooth muscle cell proliferation (GO:0048661)	1/46	0.480015	0.604728	1.55579	1.14185	NR4A3
DayNight-UP	posttranscriptional regulation of gene expression (GO:0010608)	1/46	0.480015	0.604728	1.55579	1.14185	PER1
DayNight-UP	regulation of cellular metabolic process (GO:0031323)	1/47	0.487364	0.60986	1.52189	1.09385	BCO2
DayNight-UP	regulation of protein localization to nucleus (GO:1900180)	1/47	0.487364	0.60986	1.52189	1.09385	LIF
DayNight-UP	epidermal growth factor receptor signaling pathway (GO:0007173)	1/47	0.487364	0.60986	1.52189	1.09385	HBEGF
DayNight-UP	epithelial to mesenchymal transition (GO:0001837)	1/47	0.487364	0.60986	1.52189	1.09385	BMP2
DayNight-UP	regulation of T cell activation (GO:0050863)	1/47	0.487364	0.60986	1.52189	1.09385	LAT
DayNight-UP	telomere organization (GO:0032200)	1/47	0.487364	0.60986	1.52189	1.09385	RTEL1
DayNight-UP	negative regulation of cold-induced thermogenesis (GO:0120163)	1/47	0.487364	0.60986	1.52189	1.09385	DDIT3
DayNight-UP	positive regulation of cell-cell adhesion (GO:0022409)	1/47	0.487364	0.60986	1.52189	1.09385	PLAUR
DayNight-UP	positive regulation of neuron death (GO:1901216)	1/47	0.487364	0.60986	1.52189	1.09385	DDIT3
DayNight-UP	positive regulation of pathway-restricted SMAD protein phosphorylation (GO:0010862)	1/47	0.487364	0.60986	1.52189	1.09385	BMP2
DayNight-UP	cytosolic transport (GO:0016482)	2/116	0.48851	0.610473	1.22832	0.879964	ARFRP1;HOOK2
DayNight-UP	positive regulation of angiogenesis (GO:0045766)	2/116	0.48851	0.610473	1.22832	0.879964	SERPINE1;RHOB
DayNight-UP	purine ribonucleotide biosynthetic process (GO:0009152)	1/48	0.494609	0.612749	1.48944	1.04855	AMPD2
DayNight-UP	base-excision repair (GO:0006284)	1/48	0.494609	0.612749	1.48944	1.04855	MUTYH
DayNight-UP	cellular response to interleukin-12 (GO:0071349)	1/48	0.494609	0.612749	1.48944	1.04855	MIF
DayNight-UP	regulation of interleukin-10 production (GO:0032653)	1/48	0.494609	0.612749	1.48944	1.04855	CD274
DayNight-UP	regulation of protein metabolic process (GO:0051246)	1/48	0.494609	0.612749	1.48944	1.04855	PLAUR
DayNight-UP	establishment of protein localization to mitochondrion (GO:0072655)	1/48	0.494609	0.612749	1.48944	1.04855	GRPEL2
DayNight-UP	Golgi to plasma membrane transport (GO:0006893)	1/48	0.494609	0.612749	1.48944	1.04855	ARFRP1
DayNight-UP	histone H4 acetylation (GO:0043967)	1/48	0.494609	0.612749	1.48944	1.04855	PER1
DayNight-UP	myelination (GO:0042552)	1/48	0.494609	0.612749	1.48944	1.04855	CNTNAP1
DayNight-UP	negative regulation of MAP kinase activity (GO:0043407)	1/48	0.494609	0.612749	1.48944	1.04855	IRAK3
DayNight-UP	phosphatidic acid biosynthetic process (GO:0006654)	1/48	0.494609	0.612749	1.48944	1.04855	PLA2G4B
DayNight-UP	positive regulation of blood vessel endothelial cell migration (GO:0043536)	1/48	0.494609	0.612749	1.48944	1.04855	MAP2K3
DayNight-UP	positive regulation of endocytosis (GO:0045807)	1/48	0.494609	0.612749	1.48944	1.04855	SERPINE1
DayNight-UP	regulation of protein binding (GO:0043393)	2/118	0.497524	0.61595	1.20702	0.842635	BMP2;CDKN1A
DayNight-UP	regulation of cellular protein metabolic process (GO:0032268)	1/49	0.501752	0.616564	1.45833	1.00574	CSF1
DayNight-UP	cellular defense response (GO:0006968)	1/49	0.501752	0.616564	1.45833	1.00574	GNLY
DayNight-UP	regulation of interferon-beta production (GO:0032648)	1/49	0.501752	0.616564	1.45833	1.00574	IRF1
DayNight-UP	response to glucose (GO:0009749)	1/49	0.501752	0.616564	1.45833	1.00574	KHK
DayNight-UP	RNA catabolic process (GO:0006401)	1/49	0.501752	0.616564	1.45833	1.00574	HSPA1B
DayNight-UP	secondary alcohol metabolic process (GO:1902652)	1/49	0.501752	0.616564	1.45833	1.00574	LCAT
DayNight-UP	mitotic cytokinesis (GO:0000281)	1/49	0.501752	0.616564	1.45833	1.00574	RHOB
DayNight-UP	negative regulation of catabolic process (GO:0009895)	1/49	0.501752	0.616564	1.45833	1.00574	IRAK3
DayNight-UP	oligosaccharide metabolic process (GO:0009311)	1/49	0.501752	0.616564	1.45833	1.00574	B4GALT1
DayNight-UP	positive regulation of actin filament polymerization (GO:0030838)	1/49	0.501752	0.616564	1.45833	1.00574	CDC42EP1
DayNight-UP	positive regulation of reactive oxygen species metabolic process (GO:2000379)	1/49	0.501752	0.616564	1.45833	1.00574	CDKN1A
DayNight-UP	positive regulation of cysteine-type endopeptidase activity involved in apoptotic process (GO:0043280)	2/119	0.501993	0.616564	1.19664	0.824689	TNFRSF10B;FAS
DayNight-UP	negative regulation of Wnt signaling pathway (GO:0030178)	3/191	0.506696	0.62193	1.11702	0.7594	BMP2;DDIT3;HIC1
DayNight-UP	regulation of cellular component movement (GO:0051270)	1/50	0.508795	0.622046	1.4285	0.965251	HBEGF
DayNight-UP	chloride transmembrane transport (GO:1902476)	1/50	0.508795	0.622046	1.4285	0.965251	APOL1
DayNight-UP	iron ion transport (GO:0006826)	1/50	0.508795	0.622046	1.4285	0.965251	LTF
DayNight-UP	negative regulation of ERK1 and ERK2 cascade (GO:0070373)	1/50	0.508795	0.622046	1.4285	0.965251	GBP1
DayNight-UP	organic hydroxy compound biosynthetic process (GO:1901617)	1/50	0.508795	0.622046	1.4285	0.965251	PER2
DayNight-UP	phosphatidic acid metabolic process (GO:0046473)	1/50	0.508795	0.622046	1.4285	0.965251	PLA2G4B
DayNight-UP	intracellular protein transport (GO:0006886)	5/336	0.514422	0.626831	1.05724	0.702758	ARFRP1;RAB24;RABL2A;TSNARE1;SPRN
DayNight-UP	epithelium development (GO:0060429)	2/122	0.515246	0.626831	1.16655	0.77355	RCN3;BMP2
DayNight-UP	blood circulation (GO:0008015)	1/51	0.515738	0.626831	1.39986	0.926924	DLL4
DayNight-UP	regulation of interleukin-12 production (GO:0032655)	1/51	0.515738	0.626831	1.39986	0.926924	IRAK3
DayNight-UP	cholesterol transport (GO:0030301)	1/51	0.515738	0.626831	1.39986	0.926924	LCAT
DayNight-UP	DNA duplex unwinding (GO:0032508)	1/51	0.515738	0.626831	1.39986	0.926924	RTEL1
DayNight-UP	regulation of substrate adhesion-dependent cell spreading (GO:1900024)	1/51	0.515738	0.626831	1.39986	0.926924	GBP1
DayNight-UP	sensory perception (GO:0007600)	1/51	0.515738	0.626831	1.39986	0.926924	ASIC3
DayNight-UP	mesenchymal cell differentiation (GO:0048762)	1/51	0.515738	0.626831	1.39986	0.926924	BMP2
DayNight-UP	regulation of programmed cell death (GO:0043067)	3/194	0.517133	0.628116	1.09931	0.724944	BCL3;FAS;TNFRSF10B
DayNight-UP	regulation of protein phosphorylation (GO:0001932)	4/266	0.518484	0.629346	1.06848	0.701829	BMP2;PLAUR;FAS;ATF3
DayNight-UP	cellular response to organic substance (GO:0071310)	2/123	0.519612	0.630305	1.15685	0.757357	PTPN20;IL18BP
DayNight-UP	regulation of exocytosis (GO:0017157)	1/52	0.522584	0.631032	1.37234	0.890607	RAB3A
DayNight-UP	negative regulation of BMP signaling pathway (GO:0030514)	1/52	0.522584	0.631032	1.37234	0.890607	BMP2
DayNight-UP	negative regulation of cellular biosynthetic process (GO:0031327)	1/52	0.522584	0.631032	1.37234	0.890607	CRY1
DayNight-UP	negative regulation of protein metabolic process (GO:0051248)	1/52	0.522584	0.631032	1.37234	0.890607	IRAK3
DayNight-UP	negative regulation of protein-containing complex assembly (GO:0031333)	1/52	0.522584	0.631032	1.37234	0.890607	HSPA5
DayNight-UP	plasma membrane bounded cell projection morphogenesis (GO:0120039)	1/52	0.522584	0.631032	1.37234	0.890607	CNTNAP1
DayNight-UP	positive regulation of developmental growth (GO:0048639)	1/52	0.522584	0.631032	1.37234	0.890607	ZFYVE27
DayNight-UP	epidermal cell differentiation (GO:0009913)	1/53	0.529333	0.637528	1.34588	0.856165	TGM1
DayNight-UP	heart morphogenesis (GO:0003007)	1/53	0.529333	0.637528	1.34588	0.856165	BMP2
DayNight-UP	negative regulation of cysteine-type endopeptidase activity (GO:2000117)	1/53	0.529333	0.637528	1.34588	0.856165	LTF
DayNight-UP	positive regulation of macroautophagy (GO:0016239)	1/53	0.529333	0.637528	1.34588	0.856165	GPSM1
DayNight-UP	endomembrane system organization (GO:0010256)	3/199	0.534262	0.643046	1.07099	0.67137	RNF112;ALS2CL;HOOK2
DayNight-UP	regulation of cyclin-dependent protein kinase activity (GO:1904029)	1/54	0.535987	0.643046	1.32042	0.823474	CDKN1A
DayNight-UP	regulation of megakaryocyte differentiation (GO:0045652)	1/54	0.535987	0.643046	1.32042	0.823474	NR4A3
DayNight-UP	striated muscle contraction (GO:0006941)	1/54	0.535987	0.643046	1.32042	0.823474	CCDC78
DayNight-UP	unsaturated fatty acid metabolic process (GO:0033559)	1/54	0.535987	0.643046	1.32042	0.823474	PLA2G4B
DayNight-UP	negative regulation of viral genome replication (GO:0045071)	1/54	0.535987	0.643046	1.32042	0.823474	LTF
DayNight-UP	microtubule cytoskeleton organization involved in mitosis (GO:1902850)	2/128	0.541045	0.647164	1.11066	0.682224	CENPT;CENPP
DayNight-UP	plasma membrane bounded cell projection organization (GO:0120036)	2/128	0.541045	0.647164	1.11066	0.682224	ZFYVE27;STMN3
DayNight-UP	positive regulation of MAPK cascade (GO:0043410)	4/274	0.541826	0.647164	1.0364	0.635116	BMP2;LIF;ADAM8;MIF
DayNight-UP	protein targeting to mitochondrion (GO:0006626)	1/55	0.542547	0.647164	1.2959	0.792418	GRPEL2
DayNight-UP	regulation of blood vessel endothelial cell migration (GO:0043535)	1/55	0.542547	0.647164	1.2959	0.792418	MAP2K3
DayNight-UP	glycoprotein metabolic process (GO:0009100)	1/55	0.542547	0.647164	1.2959	0.792418	ADAMTS13
DayNight-UP	interstrand cross-link repair (GO:0036297)	1/55	0.542547	0.647164	1.2959	0.792418	XRCC3
DayNight-UP	negative regulation of cysteine-type endopeptidase activity involved in apoptotic process (GO:0043154)	1/55	0.542547	0.647164	1.2959	0.792418	PLAUR
DayNight-UP	positive regulation of response to DNA damage stimulus (GO:2001022)	1/55	0.542547	0.647164	1.2959	0.792418	HIC1
DayNight-UP	organelle organization (GO:0006996)	6/420	0.544356	0.648512	1.01365	0.616455	CENPT;RNF112;CNTNAP1;HILPDA;TNFAIP3;ATAD3B
DayNight-UP	generation of neurons (GO:0048699)	3/202	0.544374	0.648512	1.05468	0.641372	PER2;RNF112;HES6
DayNight-UP	regulation of angiogenesis (GO:0045765)	3/203	0.547716	0.651619	1.04935	0.63171	SERPINE1;TNFAIP3;RHOB
DayNight-UP	protein-containing complex disassembly (GO:0032984)	1/56	0.549015	0.651619	1.27227	0.762893	FRAT2
DayNight-UP	regulation of ATP metabolic process (GO:1903578)	1/56	0.549015	0.651619	1.27227	0.762893	SLC2A6
DayNight-UP	glycosaminoglycan catabolic process (GO:0006027)	1/56	0.549015	0.651619	1.27227	0.762893	CEMIP
DayNight-UP	negative regulation of metabolic process (GO:0009892)	1/56	0.549015	0.651619	1.27227	0.762893	DDIT3
DayNight-UP	regulation of response to external stimulus (GO:0032101)	2/130	0.549432	0.651619	1.09319	0.654681	IRF1;NR1D2
DayNight-UP	protein glycosylation (GO:0006486)	2/130	0.549432	0.651619	1.09319	0.654681	B4GALT1;GFPT2
DayNight-UP	proteasomal protein catabolic process (GO:0010498)	3/205	0.554358	0.654519	1.03886	0.61287	RCN3;DDIT3;RNF122
DayNight-UP	arachidonic acid metabolic process (GO:0019369)	1/57	0.555392	0.654519	1.24949	0.734803	PLA2G4B
DayNight-UP	regulation of bone mineralization (GO:0030500)	1/57	0.555392	0.654519	1.24949	0.734803	BMP2
DayNight-UP	cellular response to peptide (GO:1901653)	1/57	0.555392	0.654519	1.24949	0.734803	CACNB1
DayNight-UP	dicarboxylic acid metabolic process (GO:0043648)	1/57	0.555392	0.654519	1.24949	0.734803	MTHFD1L
DayNight-UP	icosanoid metabolic process (GO:0006690)	1/57	0.555392	0.654519	1.24949	0.734803	PLA2G4B
DayNight-UP	monocarboxylic acid transport (GO:0015718)	1/57	0.555392	0.654519	1.24949	0.734803	SLC5A6
DayNight-UP	negative regulation of DNA recombination (GO:0045910)	1/57	0.555392	0.654519	1.24949	0.734803	RTEL1
DayNight-UP	positive regulation of interferon-gamma production (GO:0032729)	1/57	0.555392	0.654519	1.24949	0.734803	PDE4B
DayNight-UP	protein K48-linked ubiquitination (GO:0070936)	1/57	0.555392	0.654519	1.24949	0.734803	TNFAIP3
DayNight-UP	organelle assembly (GO:0070925)	6/425	0.555952	0.654764	1.0013	0.587836	CENPT;TTLL3;FBF1;CAPN3;CYS1;SAC3D1
DayNight-UP	regulation of calcium ion transport (GO:0051924)	1/58	0.561679	0.659161	1.22751	0.708058	STC1
DayNight-UP	regulation of pathway-restricted SMAD protein phosphorylation (GO:0060393)	1/58	0.561679	0.659161	1.22751	0.708058	BMP2
DayNight-UP	positive regulation of mitotic cell cycle phase transition (GO:1901992)	1/58	0.561679	0.659161	1.22751	0.708058	DBF4B
DayNight-UP	positive regulation of protein binding (GO:0032092)	1/58	0.561679	0.659161	1.22751	0.708058	BMP2
DayNight-UP	regulation of cell adhesion (GO:0030155)	2/133	0.561809	0.659161	1.06799	0.615798	ADAM8;CYTH1
DayNight-UP	regulation of cell motility (GO:2000145)	2/133	0.561809	0.659161	1.06799	0.615798	RHOB;HBEGF
DayNight-UP	positive regulation of peptidyl-tyrosine phosphorylation (GO:0050731)	2/134	0.56588	0.66352	1.05985	0.603448	LIF;MIF
DayNight-UP	response to reactive oxygen species (GO:0000302)	1/59	0.567877	0.664605	1.20628	0.682576	PLK3
DayNight-UP	phospholipid transport (GO:0015914)	1/59	0.567877	0.664605	1.20628	0.682576	PITPNC1
DayNight-UP	positive regulation of tyrosine phosphorylation of STAT protein (GO:0042531)	1/59	0.567877	0.664605	1.20628	0.682576	LIF
DayNight-UP	adenylate cyclase-inhibiting G protein-coupled receptor signaling pathway (GO:0007193)	1/60	0.573988	0.669652	1.18578	0.658281	RGS1
DayNight-UP	apical junction assembly (GO:0043297)	1/60	0.573988	0.669652	1.18578	0.658281	FBF1
DayNight-UP	homophilic cell adhesion via plasma membrane adhesion molecules (GO:0007156)	1/60	0.573988	0.669652	1.18578	0.658281	TRO
DayNight-UP	RNA methylation (GO:0001510)	1/60	0.573988	0.669652	1.18578	0.658281	METTL1
DayNight-UP	peptidyl-threonine phosphorylation (GO:0018107)	1/60	0.573988	0.669652	1.18578	0.658281	CDK10
DayNight-UP	negative regulation of inflammatory response (GO:0050728)	3/212	0.577141	0.67291	1.0037	0.551704	RHBDF2;TNFAIP3;METRNL
DayNight-UP	regulation of DNA-templated transcription, initiation (GO:2000142)	1/61	0.580013	0.674568	1.16595	0.635102	CDKN1A
DayNight-UP	regulation of endocytosis (GO:0030100)	1/61	0.580013	0.674568	1.16595	0.635102	ARFGAP1
DayNight-UP	positive regulation of DNA biosynthetic process (GO:2000573)	1/61	0.580013	0.674568	1.16595	0.635102	CHTF18
DayNight-UP	protein lipidation (GO:0006497)	1/61	0.580013	0.674568	1.16595	0.635102	ZDHHC14
DayNight-UP	negative regulation of multicellular organismal process (GO:0051241)	3/214	0.583516	0.677796	0.994089	0.535499	BMP2;DDIT3;STC1
DayNight-UP	positive regulation of protein modification process (GO:0031401)	3/214	0.583516	0.677796	0.994089	0.535499	BMP2;PLAUR;FAS
DayNight-UP	stress-activated MAPK cascade (GO:0051403)	1/62	0.585953	0.680202	1.14678	0.612974	MAP2K3
DayNight-UP	neuron projection morphogenesis (GO:0048812)	2/140	0.589737	0.684169	1.01346	0.535185	CNTNAP1;RAB3A
DayNight-UP	amyloid fibril formation (GO:1990000)	1/63	0.591809	0.684865	1.12823	0.591837	LTF
DayNight-UP	monocarboxylic acid biosynthetic process (GO:0072330)	1/63	0.591809	0.684865	1.12823	0.591837	PER2
DayNight-UP	positive regulation of DNA metabolic process (GO:0051054)	1/63	0.591809	0.684865	1.12823	0.591837	RTEL1
DayNight-UP	positive regulation of Ras protein signal transduction (GO:0046579)	1/63	0.591809	0.684865	1.12823	0.591837	F2RL3
DayNight-UP	protein localization to organelle (GO:0033365)	2/142	0.597471	0.688977	0.998878	0.514472	ARFRP1;GBP1
DayNight-UP	diterpenoid metabolic process (GO:0016101)	1/64	0.597582	0.688977	1.11026	0.571634	BCO2
DayNight-UP	regulation of transcription initiation from RNA polymerase II promoter (GO:0060260)	1/64	0.597582	0.688977	1.11026	0.571634	CDKN1A
DayNight-UP	negative regulation of intrinsic apoptotic signaling pathway (GO:2001243)	1/64	0.597582	0.688977	1.11026	0.571634	PLAUR
DayNight-UP	plasma membrane organization (GO:0007009)	1/64	0.597582	0.688977	1.11026	0.571634	RAB3A
DayNight-UP	protein catabolic process (GO:0030163)	1/64	0.597582	0.688977	1.11026	0.571634	CAPN3
DayNight-UP	receptor-mediated endocytosis (GO:0006898)	2/143	0.601296	0.692402	0.991743	0.504467	APOL1;SCARF1
DayNight-UP	neuron development (GO:0048666)	2/143	0.601296	0.692402	0.991743	0.504467	ZFYVE27;STMN3
DayNight-UP	BMP signaling pathway (GO:0030509)	1/65	0.603275	0.692966	1.09286	0.552313	BMP2
DayNight-UP	regulation of cell-matrix adhesion (GO:0001952)	1/65	0.603275	0.692966	1.09286	0.552313	CSF1
DayNight-UP	regulation of cellular catabolic process (GO:0031329)	1/65	0.603275	0.692966	1.09286	0.552313	DDIT3
DayNight-UP	regulation of RNA metabolic process (GO:0051252)	1/65	0.603275	0.692966	1.09286	0.552313	CLK1
DayNight-UP	transcription, DNA-templated (GO:0006351)	3/221	0.605344	0.694914	0.961823	0.482795	ELL;TSC22D1;BCL3
DayNight-UP	embryonic organ development (GO:0048568)	1/66	0.608887	0.697691	1.07599	0.533824	RNF112
DayNight-UP	regulation of protein localization (GO:0032880)	1/66	0.608887	0.697691	1.07599	0.533824	TRIM22
DayNight-UP	ERBB signaling pathway (GO:0038127)	1/66	0.608887	0.697691	1.07599	0.533824	HBEGF
DayNight-UP	regulation of viral genome replication (GO:0045069)	1/67	0.61442	0.702302	1.05964	0.516124	LTF
DayNight-UP	transcription elongation from RNA polymerase II promoter (GO:0006368)	1/67	0.61442	0.702302	1.05964	0.516124	ELL
DayNight-UP	peptidyl-threonine modification (GO:0018210)	1/67	0.61442	0.702302	1.05964	0.516124	CDK10
DayNight-UP	positive regulation of catabolic process (GO:0009896)	1/67	0.61442	0.702302	1.05964	0.516124	TNFAIP3
DayNight-UP	canonical Wnt signaling pathway (GO:0060070)	1/68	0.619875	0.706096	1.04377	0.499169	FRAT2
DayNight-UP	regulation of myeloid cell differentiation (GO:0045637)	1/68	0.619875	0.706096	1.04377	0.499169	NR4A3
DayNight-UP	regulation of translational initiation (GO:0006446)	1/68	0.619875	0.706096	1.04377	0.499169	ATF3
DayNight-UP	regulation of tyrosine phosphorylation of STAT protein (GO:0042509)	1/68	0.619875	0.706096	1.04377	0.499169	LIF
DayNight-UP	positive regulation of protein localization to nucleus (GO:1900182)	1/68	0.619875	0.706096	1.04377	0.499169	LIF
DayNight-UP	positive regulation of intracellular protein transport (GO:0090316)	2/148	0.620014	0.706096	0.957534	0.457714	PLK3;CEMIP
DayNight-UP	MAPK cascade (GO:0000165)	4/303	0.621236	0.707054	0.934482	0.444855	DUSP5;RASA2;LAT;HBEGF
DayNight-UP	DNA-templated transcription, elongation (GO:0006354)	1/69	0.625253	0.710324	1.02837	0.48292	ELL
DayNight-UP	positive regulation of MAP kinase activity (GO:0043406)	1/69	0.625253	0.710324	1.02837	0.48292	ADAM8
DayNight-UP	positive regulation of protein polymerization (GO:0032273)	1/69	0.625253	0.710324	1.02837	0.48292	CDC42EP1
DayNight-UP	cilium organization (GO:0044782)	3/228	0.626404	0.711198	0.931565	0.435749	TTLL3;FBF1;CYS1
DayNight-UP	cellular response to organic cyclic compound (GO:0071407)	2/150	0.62731	0.711792	0.944498	0.440433	NR4A3;RORC
DayNight-UP	chemical synaptic transmission (GO:0007268)	4/306	0.628943	0.712003	0.925056	0.428962	CACNB1;RAB3A;NPFF;CAMKK1
DayNight-UP	regulation of plasma membrane bounded cell projection assembly (GO:0120032)	1/70	0.630555	0.712003	1.01341	0.467339	RABEP2
DayNight-UP	establishment of protein localization to membrane (GO:0090150)	1/70	0.630555	0.712003	1.01341	0.467339	ZDHHC14
DayNight-UP	snRNA transcription by RNA polymerase II (GO:0042795)	1/70	0.630555	0.712003	1.01341	0.467339	ELL
DayNight-UP	sterol metabolic process (GO:0016125)	1/70	0.630555	0.712003	1.01341	0.467339	LCAT
DayNight-UP	wound healing (GO:0042060)	1/70	0.630555	0.712003	1.01341	0.467339	RAB3A
DayNight-UP	negative regulation of viral process (GO:0048525)	1/70	0.630555	0.712003	1.01341	0.467339	LTF
DayNight-UP	neutrophil chemotaxis (GO:0030593)	1/70	0.630555	0.712003	1.01341	0.467339	PDE4B
DayNight-UP	cellular response to BMP stimulus (GO:0071773)	1/71	0.635782	0.714871	0.998882	0.452392	BMP2
DayNight-UP	regulation of G1/S transition of mitotic cell cycle (GO:2000045)	1/71	0.635782	0.714871	0.998882	0.452392	CDKN1A
DayNight-UP	cholesterol homeostasis (GO:0042632)	1/71	0.635782	0.714871	0.998882	0.452392	LCAT
DayNight-UP	histone acetylation (GO:0016573)	1/71	0.635782	0.714871	0.998882	0.452392	PER1
DayNight-UP	snRNA transcription (GO:0009301)	1/71	0.635782	0.714871	0.998882	0.452392	ELL
DayNight-UP	negative regulation of neuron apoptotic process (GO:0043524)	1/71	0.635782	0.714871	0.998882	0.452392	ADAM8
DayNight-UP	positive regulation of cellular protein localization (GO:1903829)	1/71	0.635782	0.714871	0.998882	0.452392	LIF
DayNight-UP	cytoskeleton-dependent cytokinesis (GO:0061640)	1/72	0.640936	0.719363	0.984763	0.438048	RHOB
DayNight-UP	sterol homeostasis (GO:0055092)	1/72	0.640936	0.719363	0.984763	0.438048	LCAT
DayNight-UP	positive regulation of neurogenesis (GO:0050769)	1/72	0.640936	0.719363	0.984763	0.438048	NUMBL
DayNight-UP	cellular response to interleukin-1 (GO:0071347)	2/155	0.645074	0.720721	0.913399	0.400425	IRAK3;GBP1
DayNight-UP	regulation of actin filament polymerization (GO:0030833)	1/73	0.646017	0.720721	0.971036	0.424274	CDC42EP1
DayNight-UP	regulation of hydrolase activity (GO:0051336)	1/73	0.646017	0.720721	0.971036	0.424274	STMN3
DayNight-UP	endoplasmic reticulum organization (GO:0007029)	1/73	0.646017	0.720721	0.971036	0.424274	RNF112
DayNight-UP	regulation of Rho protein signal transduction (GO:0035023)	1/73	0.646017	0.720721	0.971036	0.424274	F2RL3
DayNight-UP	granulocyte chemotaxis (GO:0071621)	1/73	0.646017	0.720721	0.971036	0.424274	PDE4B
DayNight-UP	transcription-coupled nucleotide-excision repair (GO:0006283)	1/73	0.646017	0.720721	0.971036	0.424274	ZNF830
DayNight-UP	ubiquitin-dependent ERAD pathway (GO:0030433)	1/73	0.646017	0.720721	0.971036	0.424274	HSPA5
DayNight-UP	negative regulation of cell adhesion (GO:0007162)	1/73	0.646017	0.720721	0.971036	0.424274	SERPINE1
DayNight-UP	neurotransmitter transport (GO:0006836)	1/73	0.646017	0.720721	0.971036	0.424274	RAB3A
DayNight-UP	regulation of signal transduction by p53 class mediator (GO:1901796)	2/156	0.648546	0.722753	0.907421	0.392934	PLK3;RAD9A
DayNight-UP	protein polyubiquitination (GO:0000209)	4/314	0.649003	0.722753	0.900812	0.389438	TNFAIP3;TRAF1;TRIM22;RNF166
DayNight-UP	cellular macromolecule biosynthetic process (GO:0034645)	4/314	0.649003	0.722753	0.900812	0.389438	RPS26;BCL3;DONSON;RAD9A
DayNight-UP	proteolysis involved in cellular protein catabolic process (GO:0051603)	1/74	0.651027	0.722845	0.957685	0.411043	TNFAIP3
DayNight-UP	regulation of peptide hormone secretion (GO:0090276)	1/74	0.651027	0.722845	0.957685	0.411043	PER2
DayNight-UP	Fc receptor mediated stimulatory signaling pathway (GO:0002431)	1/74	0.651027	0.722845	0.957685	0.411043	NR4A3
DayNight-UP	negative regulation of protein binding (GO:0032091)	1/74	0.651027	0.722845	0.957685	0.411043	CDKN1A
DayNight-UP	NIK/NF-kappaB signaling (GO:0038061)	1/74	0.651027	0.722845	0.957685	0.411043	TNFRSF10B
DayNight-UP	mitotic spindle organization (GO:0007052)	2/157	0.651991	0.723484	0.901521	0.385603	CENPT;CENPP
DayNight-UP	regulation of ERK1 and ERK2 cascade (GO:0070372)	3/238	0.655133	0.725979	0.891466	0.377016	BMP2;MIF;GBP1
DayNight-UP	T cell receptor signaling pathway (GO:0050852)	2/158	0.655409	0.725979	0.895696	0.378428	PDE4B;LAT
DayNight-UP	organonitrogen compound biosynthetic process (GO:1901566)	2/158	0.655409	0.725979	0.895696	0.378428	GCH1;LCAT
DayNight-UP	positive regulation of immune response (GO:0050778)	1/75	0.655965	0.726164	0.944696	0.398328	ADAM8
DayNight-UP	actomyosin structure organization (GO:0031032)	1/76	0.660835	0.728091	0.932052	0.386104	CAPN3
DayNight-UP	regulation of BMP signaling pathway (GO:0030510)	1/76	0.660835	0.728091	0.932052	0.386104	BMP2
DayNight-UP	regulation of cell division (GO:0051302)	1/76	0.660835	0.728091	0.932052	0.386104	PLK3
DayNight-UP	cell morphogenesis involved in neuron differentiation (GO:0048667)	1/76	0.660835	0.728091	0.932052	0.386104	RAB3A
DayNight-UP	regulation of epithelial to mesenchymal transition (GO:0010717)	1/76	0.660835	0.728091	0.932052	0.386104	BMP2
DayNight-UP	chloride transport (GO:0006821)	1/76	0.660835	0.728091	0.932052	0.386104	APOL1
DayNight-UP	establishment of protein localization to organelle (GO:0072594)	1/76	0.660835	0.728091	0.932052	0.386104	SPRN
DayNight-UP	protein import into nucleus (GO:0006606)	1/76	0.660835	0.728091	0.932052	0.386104	SPRN
DayNight-UP	positive regulation of protein kinase B signaling (GO:0051897)	2/161	0.665502	0.729849	0.878661	0.357802	ADAM8;HBEGF
DayNight-UP	purine ribonucleotide metabolic process (GO:0009150)	1/77	0.665635	0.729849	0.919742	0.374348	AMPD2
DayNight-UP	regulation of organelle assembly (GO:1902115)	1/77	0.665635	0.729849	0.919742	0.374348	RABEP2
DayNight-UP	import into nucleus (GO:0051170)	1/77	0.665635	0.729849	0.919742	0.374348	SPRN
DayNight-UP	neutrophil migration (GO:1990266)	1/77	0.665635	0.729849	0.919742	0.374348	PDE4B
DayNight-UP	positive regulation of protein modification by small protein conjugation or removal (GO:1903322)	1/77	0.665635	0.729849	0.919742	0.374348	CRY1
DayNight-UP	positive regulation of tumor necrosis factor production (GO:0032760)	1/77	0.665635	0.729849	0.919742	0.374348	MIF
DayNight-UP	positive regulation of type I interferon production (GO:0032481)	1/77	0.665635	0.729849	0.919742	0.374348	IRF1
DayNight-UP	proteasome-mediated ubiquitin-dependent protein catabolic process (GO:0043161)	4/321	0.665958	0.729849	0.880603	0.35799	HSPA5;DDIT3;RNF122;FBXL6
DayNight-UP	phosphorylation (GO:0016310)	5/400	0.668096	0.731761	0.883014	0.35614	BMP2;CDK3;MKNK2;CDK10;IRAK3
DayNight-UP	protein modification process (GO:0036211)	1/78	0.670368	0.732956	0.907751	0.363036	TGM1
DayNight-UP	negative regulation of apoptotic signaling pathway (GO:2001234)	1/78	0.670368	0.732956	0.907751	0.363036	PLAUR
DayNight-UP	negative regulation of protein serine/threonine kinase activity (GO:0071901)	1/78	0.670368	0.732956	0.907751	0.363036	IRAK3
DayNight-UP	anterograde trans-synaptic signaling (GO:0098916)	3/244	0.671597	0.733869	0.869005	0.345948	CACNB1;NPFF;CAMKK1
DayNight-UP	recombinational repair (GO:0000725)	1/79	0.675034	0.735819	0.896067	0.352148	XRCC3
DayNight-UP	axon development (GO:0061564)	1/79	0.675034	0.735819	0.896067	0.352148	RAB3A
DayNight-UP	regulation of neuron differentiation (GO:0045664)	1/79	0.675034	0.735819	0.896067	0.352148	BMP2
DayNight-UP	positive regulation of ubiquitin-dependent protein catabolic process (GO:2000060)	1/79	0.675034	0.735819	0.896067	0.352148	HSPA1B
DayNight-UP	double-strand break repair (GO:0006302)	2/164	0.675357	0.735819	0.862257	0.338448	EME2;XRCC3
DayNight-UP	transmembrane receptor protein tyrosine kinase signaling pathway (GO:0007169)	5/404	0.676573	0.736713	0.873981	0.341477	ZFYVE27;NR4A3;CSF1;CD7;PILRB
DayNight-UP	negative regulation of canonical Wnt signaling pathway (GO:0090090)	2/165	0.678589	0.737458	0.856924	0.332263	BMP2;DDIT3
DayNight-UP	regulation of NIK/NF-kappaB signaling (GO:1901222)	1/80	0.679634	0.737458	0.884679	0.341664	BCL3
DayNight-UP	regulation of organelle organization (GO:0033043)	1/80	0.679634	0.737458	0.884679	0.341664	STMN3
DayNight-UP	regulation of protein localization to plasma membrane (GO:1903076)	1/80	0.679634	0.737458	0.884679	0.341664	GBP1
DayNight-UP	skin development (GO:0043588)	1/80	0.679634	0.737458	0.884679	0.341664	TGM1
DayNight-UP	negative regulation of cellular response to growth factor stimulus (GO:0090288)	1/80	0.679634	0.737458	0.884679	0.341664	BMP2
DayNight-UP	phospholipase C-activating G protein-coupled receptor signaling pathway (GO:0007200)	1/81	0.684169	0.741515	0.873577	0.331566	F2RL3
DayNight-UP	positive regulation of cellular amide metabolic process (GO:0034250)	1/81	0.684169	0.741515	0.873577	0.331566	BCL3
DayNight-UP	cellular protein-containing complex assembly (GO:0034622)	2/168	0.688129	0.744195	0.841308	0.314463	CENPT;PILRB
DayNight-UP	regulation of cyclin-dependent protein serine/threonine kinase activity (GO:0000079)	1/82	0.68864	0.744195	0.862748	0.321836	CDKN1A
DayNight-UP	regulation of G protein-coupled receptor signaling pathway (GO:0008277)	1/82	0.68864	0.744195	0.862748	0.321836	CRY1
DayNight-UP	positive regulation of cytoskeleton organization (GO:0051495)	1/82	0.68864	0.744195	0.862748	0.321836	CDC42EP1
DayNight-UP	positive regulation of protein ubiquitination (GO:0031398)	1/82	0.68864	0.744195	0.862748	0.321836	CRY1
DayNight-UP	regulation of interleukin-1 beta production (GO:0032651)	1/83	0.693049	0.747657	0.852183	0.312457	TNFAIP3
DayNight-UP	long-chain fatty acid metabolic process (GO:0001676)	1/83	0.693049	0.747657	0.852183	0.312457	PLA2G4B
DayNight-UP	positive regulation of plasma membrane bounded cell projection assembly (GO:0120034)	1/83	0.693049	0.747657	0.852183	0.312457	CDC42EP1
DayNight-UP	regulation of canonical Wnt signaling pathway (GO:0060828)	3/253	0.695203	0.749547	0.837333	0.304413	BMP2;DDIT3;NRARP
DayNight-UP	regulation of cytokinesis (GO:0032465)	1/84	0.697395	0.74974	0.841873	0.303414	PLK3
DayNight-UP	response to insulin (GO:0032868)	1/84	0.697395	0.74974	0.841873	0.303414	KHK
DayNight-UP	spindle assembly (GO:0051225)	1/84	0.697395	0.74974	0.841873	0.303414	SAC3D1
DayNight-UP	lymphocyte differentiation (GO:0030098)	1/84	0.697395	0.74974	0.841873	0.303414	DLL4
DayNight-UP	vascular transport (GO:0010232)	1/84	0.697395	0.74974	0.841873	0.303414	SLC5A6
DayNight-UP	positive regulation of ERK1 and ERK2 cascade (GO:0070374)	2/172	0.700487	0.752629	0.821345	0.292382	BMP2;MIF
DayNight-UP	retrograde vesicle-mediated transport, Golgi to endoplasmic reticulum (GO:0006890)	1/85	0.701679	0.753476	0.831808	0.294692	ARFGAP1
DayNight-UP	protein phosphorylation (GO:0006468)	6/496	0.703482	0.754976	0.853061	0.300033	BMP2;CDK3;MKNK2;CRY1;CDK10;IRAK3
DayNight-UP	regulation of neuron death (GO:1901214)	1/86	0.705904	0.755398	0.82198	0.286276	CSF1
DayNight-UP	regulation of Ras protein signal transduction (GO:0046578)	1/86	0.705904	0.755398	0.82198	0.286276	ARFGAP1
DayNight-UP	transport across blood-brain barrier (GO:0150104)	1/86	0.705904	0.755398	0.82198	0.286276	SLC5A6
DayNight-UP	negative regulation of phosphorylation (GO:0042326)	1/86	0.705904	0.755398	0.82198	0.286276	CDKN1A
DayNight-UP	positive regulation of proteasomal protein catabolic process (GO:1901800)	1/86	0.705904	0.755398	0.82198	0.286276	HSPA1B
DayNight-UP	positive regulation of cell differentiation (GO:0045597)	3/258	0.707756	0.756945	0.820704	0.283682	BMP2;CSF1;LTF
DayNight-UP	protein targeting to membrane (GO:0006612)	1/87	0.710068	0.758112	0.812381	0.278154	ZDHHC14
DayNight-UP	sodium ion transmembrane transport (GO:0035725)	1/87	0.710068	0.758112	0.812381	0.278154	ASIC3
DayNight-UP	negative regulation of angiogenesis (GO:0016525)	1/87	0.710068	0.758112	0.812381	0.278154	SERPINE1
DayNight-UP	retrograde transport, endosome to Golgi (GO:0042147)	1/88	0.714174	0.761186	0.803002	0.270313	ARFRP1
DayNight-UP	negative regulation of binding (GO:0051100)	1/88	0.714174	0.761186	0.803002	0.270313	CDKN1A
DayNight-UP	positive regulation of neuron projection development (GO:0010976)	1/88	0.714174	0.761186	0.803002	0.270313	SCARF1
DayNight-UP	glycerophospholipid biosynthetic process (GO:0046474)	2/177	0.715361	0.76158	0.797673	0.267195	PLA2G4B;LCAT
DayNight-UP	positive regulation of developmental process (GO:0051094)	2/177	0.715361	0.76158	0.797673	0.267195	BMP2;KMT5C
DayNight-UP	regulation of cation channel activity (GO:2001257)	1/89	0.718222	0.762487	0.793837	0.262741	CACNB1
DayNight-UP	SCF-dependent proteasomal ubiquitin-dependent protein catabolic process (GO:0031146)	1/89	0.718222	0.762487	0.793837	0.262741	FBXL6
DayNight-UP	protein import (GO:0017038)	1/89	0.718222	0.762487	0.793837	0.262741	SPRN
DayNight-UP	regulation of mitotic cell cycle (GO:0007346)	2/178	0.718261	0.762487	0.793101	0.262455	ASNS;CDK10
DayNight-UP	regulation of translation (GO:0006417)	2/178	0.718261	0.762487	0.793101	0.262455	MTG1;BCL3
DayNight-UP	SRP-dependent cotranslational protein targeting to membrane (GO:0006614)	1/90	0.722213	0.765373	0.784877	0.255427	RPS26
DayNight-UP	mitochondrial respiratory chain complex assembly (GO:0033108)	1/90	0.722213	0.765373	0.784877	0.255427	SCO2
DayNight-UP	negative regulation of protein kinase activity (GO:0006469)	1/90	0.722213	0.765373	0.784877	0.255427	CDKN1A
DayNight-UP	regulated exocytosis (GO:0045055)	2/180	0.723986	0.766379	0.784109	0.253254	RAB3A;SERPINE1
DayNight-UP	positive regulation of cellular biosynthetic process (GO:0031328)	2/180	0.723986	0.766379	0.784109	0.253254	SLC25A37;BCL3
DayNight-UP	toll-like receptor signaling pathway (GO:0002224)	1/91	0.726147	0.767795	0.776117	0.248359	IRAK3
DayNight-UP	positive regulation of supramolecular fiber organization (GO:1902905)	1/91	0.726147	0.767795	0.776117	0.248359	CDC42EP1
DayNight-UP	protein-containing complex assembly (GO:0065003)	3/267	0.729348	0.770147	0.792359	0.250072	FAS;CAPN3;TRAF1
DayNight-UP	retinoid metabolic process (GO:0001523)	1/92	0.730026	0.770147	0.767549	0.241528	BCO2
DayNight-UP	negative regulation of mitotic cell cycle phase transition (GO:1901991)	1/92	0.730026	0.770147	0.767549	0.241528	CDKN1A
DayNight-UP	positive regulation of transmembrane receptor protein serine/threonine kinase signaling pathway (GO:0090100)	1/92	0.730026	0.770147	0.767549	0.241528	BMP2
DayNight-UP	central nervous system development (GO:0007417)	3/268	0.731669	0.771442	0.789328	0.246608	ROGDI;KLHL17;SMG9
DayNight-UP	regulation of heart contraction (GO:0008016)	1/93	0.733851	0.772868	0.759168	0.234924	RNF207
DayNight-UP	cytoplasmic translation (GO:0002181)	1/93	0.733851	0.772868	0.759168	0.234924	RPS26
DayNight-UP	regulation of kinase activity (GO:0043549)	1/94	0.737621	0.774435	0.750966	0.228538	NLRC5
DayNight-UP	cotranslational protein targeting to membrane (GO:0006613)	1/94	0.737621	0.774435	0.750966	0.228538	RPS26
DayNight-UP	hemopoiesis (GO:0030097)	1/94	0.737621	0.774435	0.750966	0.228538	MKNK2
DayNight-UP	interleukin-1-mediated signaling pathway (GO:0070498)	1/94	0.737621	0.774435	0.750966	0.228538	IRAK3
DayNight-UP	positive regulation of epithelial cell migration (GO:0010634)	1/94	0.737621	0.774435	0.750966	0.228538	RHOB
DayNight-UP	antigen receptor-mediated signaling pathway (GO:0050851)	2/185	0.73787	0.774435	0.76249	0.231787	PDE4B;LAT
DayNight-UP	ubiquitin-dependent protein catabolic process (GO:0006511)	4/354	0.73825	0.774435	0.796218	0.241631	DDIT3;TNFAIP3;RNF122;RNF166
DayNight-UP	ciliary basal body-plasma membrane docking (GO:0097711)	1/95	0.741338	0.776799	0.742939	0.222361	FBF1
DayNight-UP	mRNA metabolic process (GO:0016071)	1/95	0.741338	0.776799	0.742939	0.222361	HSPA1B
DayNight-UP	protein maturation (GO:0051604)	1/97	0.748615	0.783102	0.727387	0.210601	ADAMTS13
DayNight-UP	calcium ion homeostasis (GO:0055074)	1/97	0.748615	0.783102	0.727387	0.210601	STC1
DayNight-UP	double-strand break repair via homologous recombination (GO:0000724)	1/97	0.748615	0.783102	0.727387	0.210601	XRCC3
DayNight-UP	plasma membrane bounded cell projection assembly (GO:0120031)	3/278	0.754022	0.788315	0.760235	0.21464	TTLL3;FBF1;CYS1
DayNight-UP	nervous system development (GO:0007399)	5/447	0.758511	0.792342	0.7872	0.217581	IGSF8;NUMBL;ROGDI;STMN3;RAPGEF5
DayNight-UP	cell-matrix adhesion (GO:0007160)	1/100	0.75915	0.792342	0.705237	0.194332	ADAMTS13
DayNight-UP	organic acid transport (GO:0015849)	1/100	0.75915	0.792342	0.705237	0.194332	SLC5A6
DayNight-UP	epithelial cell differentiation (GO:0030855)	1/101	0.762563	0.795013	0.698149	0.189247	KDM6B
DayNight-UP	positive regulation of protein localization to membrane (GO:1905477)	1/101	0.762563	0.795013	0.698149	0.189247	CEMIP
DayNight-UP	protein O-linked glycosylation (GO:0006493)	1/102	0.765928	0.796736	0.691202	0.184321	FKRP
DayNight-UP	regulation of cell death (GO:0010941)	1/102	0.765928	0.796736	0.691202	0.184321	HSPA1B
DayNight-UP	regulation of proteasomal ubiquitin-dependent protein catabolic process (GO:0032434)	1/102	0.765928	0.796736	0.691202	0.184321	HSPA1B
DayNight-UP	positive regulation of cell growth (GO:0030307)	1/102	0.765928	0.796736	0.691202	0.184321	ZFYVE27
DayNight-UP	protein targeting to ER (GO:0045047)	1/103	0.769245	0.799294	0.68439	0.179547	RPS26
DayNight-UP	chromatin remodeling (GO:0006338)	1/103	0.769245	0.799294	0.68439	0.179547	KDM6B
DayNight-UP	cellular metal ion homeostasis (GO:0006875)	1/104	0.772516	0.801797	0.677711	0.174919	STC1
DayNight-UP	regulation of insulin secretion (GO:0050796)	1/104	0.772516	0.801797	0.677711	0.174919	PER2
DayNight-UP	nucleotide-excision repair (GO:0006289)	1/105	0.77574	0.804517	0.671161	0.170433	ZNF830
DayNight-UP	regulation of macromolecule metabolic process (GO:0060255)	2/200	0.776	0.804517	0.704185	0.178583	KDM6B;TRIM22
DayNight-UP	chromosome organization (GO:0051276)	1/106	0.778919	0.807094	0.664735	0.166083	CENPT
DayNight-UP	positive regulation of cellular process (GO:0048522)	7/625	0.781842	0.809671	0.786702	0.19361	TGM1;CSF1;HILPDA;LIF;ADAM8;DBF4B;HBEGF
DayNight-UP	cellular protein modification process (GO:0006464)	12/1025	0.785037	0.812186	0.820665	0.198621	TGM1;DUSP5;DUSP2;BMP2;RAB3A;CSF1;CDK3;MKNK2;CDK10;IRAK3;PPM1J;APOL1
DayNight-UP	negative regulation of transmembrane receptor protein serine/threonine kinase signaling pathway (GO:0090101)	1/108	0.785142	0.812186	0.652243	0.157771	BMP2
DayNight-UP	lipid transport (GO:0006869)	1/109	0.788188	0.814884	0.646171	0.153801	PITPNC1
DayNight-UP	regulation of macroautophagy (GO:0016241)	1/112	0.79707	0.823153	0.628611	0.142577	GPSM1
DayNight-UP	Fc receptor signaling pathway (GO:0038093)	1/112	0.79707	0.823153	0.628611	0.142577	LAT
DayNight-UP	sulfur compound biosynthetic process (GO:0044272)	1/113	0.799948	0.825667	0.622966	0.139052	B4GALT1
DayNight-UP	positive regulation of GTPase activity (GO:0043547)	2/214	0.807135	0.832624	0.65721	0.140817	RGS1;RASGRP2
DayNight-UP	regulation of protein-containing complex assembly (GO:0043254)	1/116	0.808338	0.832942	0.606622	0.129074	HSPA5
DayNight-UP	ion transport (GO:0006811)	1/116	0.808338	0.832942	0.606622	0.129074	SLC25A22
DayNight-UP	positive regulation of cell projection organization (GO:0031346)	1/117	0.811056	0.83528	0.601362	0.125936	SCARF1
DayNight-UP	cilium assembly (GO:0060271)	3/314	0.822334	0.846427	0.670988	0.131251	TTLL3;FBF1;CYS1
DayNight-UP	regulation of anatomical structure morphogenesis (GO:0022603)	1/123	0.826577	0.850324	0.571612	0.10887	TNFAIP3
DayNight-UP	fatty acid metabolic process (GO:0006631)	1/124	0.829038	0.852384	0.566936	0.106295	PER2
DayNight-UP	protein targeting (GO:0006605)	1/125	0.831463	0.853465	0.562335	0.103789	ZDHHC14
DayNight-UP	cellular response to oxidative stress (GO:0034599)	1/125	0.831463	0.853465	0.562335	0.103789	HSPA1B
DayNight-UP	platelet degranulation (GO:0002576)	1/125	0.831463	0.853465	0.562335	0.103789	SERPINE1
DayNight-UP	synapse organization (GO:0050808)	1/126	0.833855	0.854976	0.557808	0.101352	CACNB1
DayNight-UP	phosphatidylinositol biosynthetic process (GO:0006661)	1/126	0.833855	0.854976	0.557808	0.101352	FAM126B
DayNight-UP	regulation of autophagy (GO:0010506)	2/231	0.839735	0.860532	0.607891	0.10618	DDIT3;TRIM22
DayNight-UP	cellular protein metabolic process (GO:0044267)	4/417	0.842514	0.862069	0.672566	0.115254	RPS26;TGM1;CSF1;APOL1
DayNight-UP	regulation of primary metabolic process (GO:0080090)	1/130	0.843086	0.862069	0.540401	0.0922388	NR1D2
DayNight-UP	Golgi organization (GO:0007030)	1/130	0.843086	0.862069	0.540401	0.0922388	PLK3
DayNight-UP	positive regulation of canonical Wnt signaling pathway (GO:0090263)	1/130	0.843086	0.862069	0.540401	0.0922388	NRARP
DayNight-UP	RNA metabolic process (GO:0016070)	1/133	0.849673	0.86785	0.528038	0.0860193	RBM6
DayNight-UP	transmembrane receptor protein serine/threonine kinase signaling pathway (GO:0007178)	1/133	0.849673	0.86785	0.528038	0.0860193	BMP2
DayNight-UP	cellular calcium ion homeostasis (GO:0006874)	1/136	0.855984	0.872382	0.516225	0.0802747	STC1
DayNight-UP	ribonucleoprotein complex assembly (GO:0022618)	1/136	0.855984	0.872382	0.516225	0.0802747	LUC7L
DayNight-UP	negative regulation of inflammatory response to antigenic stimulus (GO:0002862)	1/136	0.855984	0.872382	0.516225	0.0802747	RHBDF2
DayNight-UP	organic substance transport (GO:0071702)	1/136	0.855984	0.872382	0.516225	0.0802747	RCN3
DayNight-UP	regulation of inflammatory response to antigenic stimulus (GO:0002861)	1/137	0.858029	0.873988	0.512403	0.0784579	RHBDF2
DayNight-UP	potassium ion transmembrane transport (GO:0071805)	1/139	0.862031	0.877585	0.504925	0.074963	KCNE4
DayNight-UP	post-translational protein modification (GO:0043687)	3/345	0.867563	0.882518	0.609193	0.0865466	RAB3A;CSF1;APOL1
DayNight-UP	chromatin organization (GO:0006325)	1/142	0.867826	0.882518	0.494107	0.0700468	KDM6B
DayNight-UP	nitrogen compound transport (GO:0071705)	1/143	0.869703	0.883944	0.490602	0.06849	RCN3
DayNight-UP	positive regulation of cytosolic calcium ion concentration (GO:0007204)	1/147	0.876948	0.890823	0.477063	0.0626418	F2RL3
DayNight-UP	positive regulation of transferase activity (GO:0051347)	1/148	0.878696	0.892112	0.473794	0.0612691	CHTF18
DayNight-UP	regulation of G2/M transition of mitotic cell cycle (GO:0010389)	1/149	0.880419	0.893374	0.470568	0.0599301	DBF4B
DayNight-UP	gene expression (GO:0010467)	3/356	0.880997	0.893472	0.589875	0.0747381	RPS26;BCL3;RBM6
DayNight-UP	actin filament organization (GO:0007015)	1/152	0.885444	0.897494	0.461149	0.0561063	RHOB
DayNight-UP	peptidyl-serine phosphorylation (GO:0018105)	1/156	0.891817	0.903462	0.449156	0.0514258	MKNK2
DayNight-UP	protein autophosphorylation (GO:0046777)	1/159	0.896364	0.907575	0.44056	0.0482011	MKNK2
DayNight-UP	peptide biosynthetic process (GO:0043043)	1/162	0.900721	0.91149	0.432285	0.0451997	RPS26
DayNight-UP	adenylate cyclase-modulating G protein-coupled receptor signaling pathway (GO:0007188)	1/165	0.904895	0.91472	0.424312	0.0424043	RGS1
DayNight-UP	regulation of neuron projection development (GO:0010975)	1/165	0.904895	0.91472	0.424312	0.0424043	SCARF1
DayNight-UP	peptidyl-serine modification (GO:0018209)	1/169	0.910189	0.919573	0.414125	0.0389702	MKNK2
DayNight-UP	cell-cell adhesion via plasma-membrane adhesion molecules (GO:0098742)	1/170	0.911466	0.920364	0.411653	0.0381605	TRO
DayNight-UP	cation transport (GO:0006812)	1/174	0.916396	0.924339	0.402053	0.0351017	SLC5A6
DayNight-UP	neuron differentiation (GO:0030182)	1/174	0.916396	0.924339	0.402053	0.0351017	RNF112
DayNight-UP	mitochondrion organization (GO:0007005)	1/175	0.917586	0.925037	0.399722	0.0343799	ATAD3B
DayNight-UP	RNA processing (GO:0006396)	1/179	0.922176	0.929162	0.390659	0.031651	RBM6
DayNight-UP	endoplasmic reticulum to Golgi vesicle-mediated transport (GO:0006888)	1/185	0.928588	0.935117	0.377804	0.0279916	ARFGAP1
DayNight-UP	negative regulation of cell differentiation (GO:0045596)	1/191	0.934474	0.940535	0.365761	0.0247884	CCDC85B
DayNight-UP	protein ubiquitination (GO:0016567)	4/525	0.940586	0.946175	0.530165	0.0324739	RNF112;TRIM22;RNF122;RNF166
DayNight-UP	modification-dependent protein catabolic process (GO:0019941)	1/201	0.943228	0.948321	0.347295	0.0202985	RNF166
DayNight-UP	translation (GO:0006412)	1/214	0.952889	0.957517	0.325882	0.015726	RPS26
DayNight-UP	axonogenesis (GO:0007409)	1/240	0.967571	0.971746	0.290043	0.00956172	RAB3A
DayNight-UP	membrane organization (GO:0061024)	1/242	0.96849	0.972145	0.287607	0.00920837	HBEGF
DayNight-UP	RNA splicing, via transesterification reactions with bulged adenosine as nucleophile (GO:0000377)	1/251	0.972314	0.975458	0.277125	0.00778057	RBM6
DayNight-UP	protein deubiquitination (GO:0016579)	1/267	0.978007	0.98064	0.260241	0.00578741	TNFAIP3
DayNight-UP	inorganic cation transmembrane transport (GO:0098662)	1/274	0.980115	0.981697	0.253477	0.00509121	ASIC3
DayNight-UP	mRNA splicing, via spliceosome (GO:0000398)	1/274	0.980115	0.981697	0.253477	0.00509121	RBM6
DayNight-UP	protein modification by small protein removal (GO:0070646)	1/276	0.980679	0.981734	0.251608	0.00490881	TNFAIP3
DayNight-UP	mRNA processing (GO:0006397)	1/300	0.986327	0.986857	0.231126	0.00318197	RBM6
DayNight-UP	protein modification by small protein conjugation (GO:0032446)	1/409	0.99717	0.99717	0.168429	0.000477313	TRIM22
DayNight-DOWN	fatty acid beta-oxidation (GO:0006635)	9/52	3.85958e-10	4.64693e-07	26.5546	575.578	HADHB;HADHA;ACAA2;ACOX1;ETFDH;ETFA;ABCD1;ACAT1;DECR1
DayNight-DOWN	fatty acid catabolic process (GO:0009062)	9/70	6.01099e-09	3.61861e-06	18.7018	354.018	HADHB;HADHA;ACAA2;PCCA;ACOX1;LPIN1;ABCD1;ACAT1;DECR1
DayNight-DOWN	fatty acid oxidation (GO:0019395)	8/59	2.8068e-08	1.12646e-05	19.7667	343.716	HADHB;HADHA;ACAA2;ACOX1;ABCD1;ADH5;ACAT1;DECR1
DayNight-DOWN	carnitine metabolic process (GO:0009437)	3/12	0.000114844	0.0345682	40.7942	370.083	CPT1A;TMLHE;ALDH9A1
DayNight-DOWN	very long-chain fatty acid metabolic process (GO:0000038)	4/33	0.000151648	0.0365169	16.9681	149.216	ACOX1;ACOT2;ABCD1;HACD4
DayNight-DOWN	respiratory electron transport chain (GO:0022904)	3/14	0.000187722	0.0376696	33.3737	286.365	ETFDH;ETFA;SDHB
DayNight-DOWN	electron transport chain (GO:0022900)	3/15	0.000233233	0.0401161	30.591	255.847	ETFDH;ETFA;SDHB
DayNight-DOWN	ruffle organization (GO:0031529)	3/17	0.000344366	0.0518271	26.2183	209.059	CARMIL1;AIF1;AIF1L
DayNight-DOWN	cellular respiration (GO:0045333)	4/42	0.000391553	0.0523811	12.9434	101.546	ETFDH;ETFA;NDUFS1;SDHB
DayNight-DOWN	fatty acid transmembrane transport (GO:1902001)	3/19	0.00048481	0.0572377	22.9387	175.062	CPT1A;SLC25A20;ABCD1
DayNight-DOWN	long-chain fatty acid metabolic process (GO:0001676)	5/83	0.000621655	0.0572377	7.91546	58.4409	CPT1A;CYP2D6;ACOX1;ACOT2;ABCD1
DayNight-DOWN	intracellular lipid transport (GO:0032365)	3/21	0.000657414	0.0572377	20.3879	149.386	CPT1A;SLC25A20;ABCD1
DayNight-DOWN	amino-acid betaine biosynthetic process (GO:0006578)	2/5	0.000665555	0.0572377	81.1125	593.329	TMLHE;ALDH9A1
DayNight-DOWN	carnitine biosynthetic process (GO:0045329)	2/5	0.000665555	0.0572377	81.1125	593.329	TMLHE;ALDH9A1
DayNight-DOWN	positive regulation of canonical Wnt signaling pathway (GO:0090263)	6/130	0.000739148	0.0593289	5.99848	43.2491	PSMC1;USP34;FGFR2;WLS;ZBED3;ARNTL
DayNight-DOWN	negative regulation of glucocorticoid receptor signaling pathway (GO:2000323)	2/6	0.000992921	0.0664154	60.8313	420.64	CLOCK;ARNTL
DayNight-DOWN	ruffle assembly (GO:0097178)	2/6	0.000992921	0.0664154	60.8313	420.64	AIF1;AIF1L
DayNight-DOWN	L-serine biosynthetic process (GO:0006564)	2/6	0.000992921	0.0664154	60.8313	420.64	SRR;SERINC5
DayNight-DOWN	regulation of canonical Wnt signaling pathway (GO:0060828)	8/253	0.00122401	0.0756636	4.07435	27.3211	PSMC1;USP34;LIMD1;FGFR2;NKD1;WLS;ZBED3;ARNTL
DayNight-DOWN	cardiolipin acyl-chain remodeling (GO:0035965)	2/7	0.00138256	0.0756636	48.6626	320.386	HADHB;HADHA
DayNight-DOWN	regulation of glucocorticoid receptor signaling pathway (GO:2000322)	2/7	0.00138256	0.0756636	48.6626	320.386	CLOCK;ARNTL
DayNight-DOWN	very long-chain fatty acid catabolic process (GO:0042760)	2/7	0.00138256	0.0756636	48.6626	320.386	ACOX1;ABCD1
DayNight-DOWN	Notch signaling pathway (GO:0007219)	4/60	0.00152051	0.0761189	8.77507	56.9389	APH1B;SORBS2;MAML3;PBX1
DayNight-DOWN	RNA phosphodiester bond hydrolysis (GO:0090501)	3/28	0.00155222	0.0761189	14.6741	94.913	RNASE4;RNASE2;RNASE1
DayNight-DOWN	positive regulation of Wnt signaling pathway (GO:0030177)	6/153	0.00171276	0.0761189	5.05404	32.1924	PSMC1;USP34;FGFR2;WLS;ZBED3;ARNTL
DayNight-DOWN	actin filament polymerization (GO:0030041)	3/29	0.0017209	0.0761189	14.109	89.8023	WASHC5;PREX1;AIF1
DayNight-DOWN	lamellipodium organization (GO:0097581)	3/29	0.0017209	0.0761189	14.109	89.8023	CARMIL1;SNX2;ARHGEF6
DayNight-DOWN	regulation of acetyl-CoA biosynthetic process from pyruvate (GO:0010510)	2/8	0.00183343	0.0761189	40.5501	255.529	PDK3;PDK2
DayNight-DOWN	regulation of acyl-CoA biosynthetic process (GO:0050812)	2/8	0.00183343	0.0761189	40.5501	255.529	PDK3;PDK2
DayNight-DOWN	long-chain fatty acid transport (GO:0015909)	3/32	0.00229409	0.0882122	12.6475	76.8642	CPT1A;SLC25A20;ABCD1
DayNight-DOWN	peroxisomal transport (GO:0043574)	2/9	0.00234451	0.0882122	34.7555	210.468	PEX12;ABCD1
DayNight-DOWN	regulation of skeletal muscle cell differentiation (GO:2001014)	2/9	0.00234451	0.0882122	34.7555	210.468	NR1D2;ARNTL
DayNight-DOWN	DNA-templated transcription, initiation (GO:0006352)	6/168	0.00273868	0.0923528	4.58258	27.0385	THRB;BRF2;THRA;NR1D2;MAML3;NR1D1
DayNight-DOWN	acetyl-CoA biosynthetic process (GO:0006085)	2/10	0.00291479	0.0923528	30.4095	177.529	PDHB;ACAT1
DayNight-DOWN	regulation of hair cycle (GO:0042634)	2/10	0.00291479	0.0923528	30.4095	177.529	CLOCK;ARNTL
DayNight-DOWN	fatty acid beta-oxidation using acyl-CoA dehydrogenase (GO:0033539)	2/10	0.00291479	0.0923528	30.4095	177.529	ETFDH;ETFA
DayNight-DOWN	regulation of type B pancreatic cell development (GO:2000074)	2/10	0.00291479	0.0923528	30.4095	177.529	CLOCK;ARNTL
DayNight-DOWN	L-serine metabolic process (GO:0006563)	2/10	0.00291479	0.0923528	30.4095	177.529	SRR;SERINC5
DayNight-DOWN	carnitine shuttle (GO:0006853)	2/11	0.00354326	0.106652	27.0293	152.518	CPT1A;SLC25A20
DayNight-DOWN	nucleus localization (GO:0051647)	2/11	0.00354326	0.106652	27.0293	152.518	DYNC1H1;SYNE3
DayNight-DOWN	cellular response to oxidative stress (GO:0034599)	5/125	0.00380876	0.111848	5.13411	28.5993	BRF2;CAT;AIF1;PDK2;ARNTL
DayNight-DOWN	P-body assembly (GO:0033962)	2/12	0.00422895	0.115719	24.3252	132.956	DYNC1H1;LIMD1
DayNight-DOWN	hemidesmosome assembly (GO:0031581)	2/12	0.00422895	0.115719	24.3252	132.956	DST;LAMC1
DayNight-DOWN	serine family amino acid biosynthetic process (GO:0009070)	2/12	0.00422895	0.115719	24.3252	132.956	SRR;SERINC5
DayNight-DOWN	regulation of protein localization to plasma membrane (GO:1903076)	4/80	0.00434264	0.11619	6.4593	35.1339	MMP14;GPER1;PPP2R5A;SQSTM1
DayNight-DOWN	alpha-linolenic acid metabolic process (GO:0036109)	2/13	0.00497087	0.124686	22.1127	117.289	ACOX1;ABCD1
DayNight-DOWN	regulation of cell aging (GO:0090342)	2/13	0.00497087	0.124686	22.1127	117.289	NUAK1;ARNTL
DayNight-DOWN	fatty acid elongation (GO:0030497)	2/13	0.00497087	0.124686	22.1127	117.289	ABCD1;HACD4
DayNight-DOWN	cellular glucose homeostasis (GO:0001678)	3/43	0.00534246	0.131033	9.16435	47.9485	GPER1;PDK3;NR1D1
DayNight-DOWN	negative regulation of cell activation (GO:0050866)	2/14	0.00576807	0.131033	20.2689	104.495	GPER1;NR1D1
DayNight-DOWN	cardiolipin metabolic process (GO:0032048)	2/14	0.00576807	0.131033	20.2689	104.495	HADHB;HADHA
DayNight-DOWN	negative regulation of translational initiation (GO:0045947)	2/14	0.00576807	0.131033	20.2689	104.495	PAIP2B;EIF4EBP2
DayNight-DOWN	nuclear migration (GO:0007097)	2/14	0.00576807	0.131033	20.2689	104.495	DYNC1H1;SYNE3
DayNight-DOWN	transcription initiation from RNA polymerase II promoter (GO:0006367)	5/140	0.00613812	0.136857	4.56019	23.2261	THRB;THRA;NR1D2;MAML3;NR1D1
DayNight-DOWN	establishment of spindle localization (GO:0051293)	2/15	0.00661959	0.141572	18.7088	93.8757	DYNC1H1;ZBED3
DayNight-DOWN	fatty acid beta-oxidation using acyl-CoA oxidase (GO:0033540)	2/15	0.00661959	0.141572	18.7088	93.8757	ACOX1;ABCD1
DayNight-DOWN	monocarboxylic acid metabolic process (GO:0032787)	5/143	0.00670233	0.141572	4.46037	22.3255	CPT1A;PCCA;ACOT2;ME1;PDHB
DayNight-DOWN	substrate adhesion-dependent cell spreading (GO:0034446)	3/48	0.00726633	0.148516	8.14403	40.1053	NTN4;PARVA;LAMC1
DayNight-DOWN	basement membrane organization (GO:0071711)	2/16	0.00752448	0.148516	17.3716	84.9401	NTN4;NID1
DayNight-DOWN	regulation of cellular carbohydrate metabolic process (GO:0010675)	2/16	0.00752448	0.148516	17.3716	84.9401	PDK3;PDK2
DayNight-DOWN	retrograde axonal transport (GO:0008090)	2/16	0.00752448	0.148516	17.3716	84.9401	DYNC1H1;DST
DayNight-DOWN	response to glucose (GO:0009749)	3/49	0.007694	0.149413	7.96659	38.7759	GPER1;PDK3;ZBED3
DayNight-DOWN	actin polymerization or depolymerization (GO:0008154)	3/50	0.00813625	0.151268	7.79669	37.5132	WASHC5;PREX1;AIF1
DayNight-DOWN	positive regulation of transcription by RNA polymerase II (GO:0045944)	15/908	0.00828131	0.151268	2.12116	10.1683	THRB;THRA;NR1D2;NR1D1;NPAS2;PBX1;ARNTL;SOX18;GPER1;MAML3;LPIN1;CLOCK;SQSTM1;FGFR2;ZBED3
DayNight-DOWN	plasma membrane bounded cell projection assembly (GO:0120031)	7/278	0.00840944	0.151268	3.19837	15.2831	CARMIL1;FGD5;TTC8;PARVA;AIF1;AIF1L;ARHGEF6
DayNight-DOWN	negative regulation of peptidyl-threonine phosphorylation (GO:0010801)	2/17	0.00848184	0.151268	16.2127	77.3317	PARD3;CALM2
DayNight-DOWN	positive regulation of transcription of Notch receptor target (GO:0007221)	2/17	0.00848184	0.151268	16.2127	77.3317	MAML3;PBX1
DayNight-DOWN	positive regulation of cold-induced thermogenesis (GO:0120162)	4/97	0.00854338	0.151268	5.27403	25.1181	DYNC1H1;THRA;LPIN1;DECR1
DayNight-DOWN	negative regulation of biosynthetic process (GO:0009890)	2/18	0.00949073	0.161972	15.1986	70.7867	GPER1;ABCD1
DayNight-DOWN	regulation of membrane depolarization (GO:0003254)	2/18	0.00949073	0.161972	15.1986	70.7867	GPD1L;ABCD1
DayNight-DOWN	cellular macromolecule catabolic process (GO:0044265)	3/53	0.00955152	0.161972	7.32778	34.0819	MANBA;RNASEH2B;RNASE2
DayNight-DOWN	positive regulation of programmed cell death (GO:0043068)	7/286	0.00973731	0.162829	3.10539	14.3835	PREX1;KLF11;APH1B;RPS6KA2;GPER1;SQSTM1;ARHGEF6
DayNight-DOWN	unsaturated fatty acid metabolic process (GO:0033559)	3/54	0.0100531	0.165807	7.18373	33.0443	CYP2D6;ACOX1;ABCD1
DayNight-DOWN	pyruvate metabolic process (GO:0006090)	3/55	0.0105698	0.171973	7.04523	32.0541	SRR;ME1;PDHB
DayNight-DOWN	regulation of insulin secretion (GO:0050796)	4/104	0.0108481	0.174149	4.90311	22.1805	GPER1;NR1D1;CLOCK;ARNTL
DayNight-DOWN	protein polymerization (GO:0051258)	3/59	0.0127885	0.200421	6.54067	28.5122	WASHC5;PREX1;AIF1
DayNight-DOWN	purinergic nucleotide receptor signaling pathway (GO:0035590)	2/21	0.0128176	0.200421	12.7969	55.7552	C3AR1;TXNIP
DayNight-DOWN	protein import into peroxisome membrane (GO:0045046)	2/22	0.0140237	0.216469	12.1564	51.8716	PEX12;ABCD1
DayNight-DOWN	positive regulation of metabolic process (GO:0009893)	4/113	0.0143542	0.218765	4.49621	19.0806	DYNC1H1;THRA;LPIN1;DECR1
DayNight-DOWN	positive regulation of apoptotic process (GO:0043065)	7/310	0.0146395	0.220325	2.85591	12.0635	PREX1;KLF11;APH1B;RPS6KA2;GPER1;SQSTM1;ARHGEF6
DayNight-DOWN	nucleotide metabolic process (GO:0009117)	2/23	0.015277	0.22708	11.577	48.4081	RNASEH2B;ME1
DayNight-DOWN	lipid homeostasis (GO:0055088)	3/64	0.0159089	0.233589	6.00304	24.8578	ACOX1;NR1D2;ABCD1
DayNight-DOWN	negative regulation of lipid metabolic process (GO:0045833)	2/24	0.0165765	0.23763	11.0502	45.3033	GPER1;PPP2R5A
DayNight-DOWN	regulation of cellular response to stress (GO:0080135)	4/118	0.0165788	0.23763	4.29792	17.6199	NUAK1;ABCD1;NPAS2;ARNTL
DayNight-DOWN	embryonic organ development (GO:0048568)	3/66	0.0172662	0.240378	5.81188	23.5904	SOX18;PBX1;FGFR2
DayNight-DOWN	cytoskeleton organization (GO:0007010)	4/120	0.0175258	0.240378	4.22339	17.0797	FGD5;DST;LIMD1;SYNE3
DayNight-DOWN	cellular response to hexose stimulus (GO:0071331)	2/25	0.0179214	0.240378	10.5692	42.5068	GPER1;PDK3
DayNight-DOWN	outflow tract septum morphogenesis (GO:0003148)	2/25	0.0179214	0.240378	10.5692	42.5068	PARVA;FGFR2
DayNight-DOWN	peroxisome organization (GO:0007031)	2/25	0.0179214	0.240378	10.5692	42.5068	PEX12;ABCD1
DayNight-DOWN	regulation of epidermal growth factor receptor signaling pathway (GO:0042058)	3/67	0.0179684	0.240378	5.72078	22.9926	BTC;GPER1;MVB12B
DayNight-DOWN	lamellipodium assembly (GO:0030032)	2/26	0.019311	0.255448	10.1283	39.9773	CARMIL1;ARHGEF6
DayNight-DOWN	fatty acid metabolic process (GO:0006631)	4/124	0.0195193	0.255448	4.08178	16.0673	CPT1A;ACOX1;ACOT2;LPIN1
DayNight-DOWN	cellular lipid catabolic process (GO:0044242)	2/27	0.0207443	0.262556	9.7227	37.6802	ACOX1;LPIN1
DayNight-DOWN	peroxisomal membrane transport (GO:0015919)	2/27	0.0207443	0.262556	9.7227	37.6802	PEX12;ABCD1
DayNight-DOWN	monocarboxylic acid catabolic process (GO:0072329)	2/27	0.0207443	0.262556	9.7227	37.6802	ACOX1;LPIN1
DayNight-DOWN	fatty acid biosynthetic process (GO:0006633)	3/71	0.0209347	0.262556	5.38317	20.8132	CYP2D6;ABCD1;HACD4
DayNight-DOWN	cell morphogenesis involved in differentiation (GO:0000904)	3/72	0.0217157	0.269543	5.30488	20.3162	NTN4;PARVA;LAMC1
DayNight-DOWN	regulation of small molecule metabolic process (GO:0062012)	2/28	0.0222206	0.272996	9.34828	35.5864	PDK3;PDK2
DayNight-DOWN	protein targeting to peroxisome (GO:0006625)	2/29	0.0237391	0.280215	9.00159	33.6716	PEX12;ABCD1
DayNight-DOWN	aggrephagy (GO:0035973)	2/29	0.0237391	0.280215	9.00159	33.6716	DYNC1H1;SQSTM1
DayNight-DOWN	positive regulation of dephosphorylation (GO:0035306)	2/29	0.0237391	0.280215	9.00159	33.6716	PPP2R5A;CALM2
DayNight-DOWN	hydrogen peroxide metabolic process (GO:0042743)	2/29	0.0237391	0.280215	9.00159	33.6716	ACOX1;CAT
DayNight-DOWN	nucleic acid phosphodiester bond hydrolysis (GO:0090305)	3/75	0.0241534	0.280942	5.08308	18.926	RNASE4;RNASE2;RNASE1
DayNight-DOWN	negative regulation of intracellular signal transduction (GO:1902532)	5/198	0.0243383	0.280942	3.18038	11.8173	GPER1;NR1D1;GPD1L;LIMD1;ARNTL
DayNight-DOWN	RNA metabolic process (GO:0016070)	4/133	0.0245007	0.280942	3.79527	14.0769	RNASEH2B;RNASE4;RNASE2;RNASE1
DayNight-DOWN	regulation of cell division (GO:0051302)	3/76	0.0249975	0.283934	5.01319	18.4936	TXNIP;CALM2;FGFR2
DayNight-DOWN	purine nucleoside bisphosphate metabolic process (GO:0034032)	2/31	0.0268995	0.297129	8.37994	30.2989	ACOT2;ACAT1
DayNight-DOWN	regulation of cellular senescence (GO:2000772)	2/31	0.0268995	0.297129	8.37994	30.2989	NUAK1;ARNTL
DayNight-DOWN	ribonucleoside bisphosphate metabolic process (GO:0033875)	2/31	0.0268995	0.297129	8.37994	30.2989	ACOT2;ACAT1
DayNight-DOWN	regulation of fat cell differentiation (GO:0045598)	3/80	0.0285314	0.3056	4.7518	16.901	GPER1;NR1D1;ARNTL
DayNight-DOWN	negative regulation of intracellular steroid hormone receptor signaling pathway (GO:0033144)	2/32	0.0285399	0.3056	8.1002	28.808	CLOCK;ARNTL
DayNight-DOWN	cellular response to glucose stimulus (GO:0071333)	2/32	0.0285399	0.3056	8.1002	28.808	GPER1;PDK3
DayNight-DOWN	regulation of small GTPase mediated signal transduction (GO:0051056)	4/141	0.0295188	0.3056	3.5722	12.5839	PREX1;ARHGAP19;SQSTM1;ARHGEF6
DayNight-DOWN	actin filament bundle assembly (GO:0051017)	2/33	0.0302194	0.3056	7.83851	27.4291	AIF1;AIF1L
DayNight-DOWN	actin filament bundle organization (GO:0061572)	2/33	0.0302194	0.3056	7.83851	27.4291	AIF1;AIF1L
DayNight-DOWN	negative regulation of smooth muscle cell proliferation (GO:0048662)	2/33	0.0302194	0.3056	7.83851	27.4291	GPER1;AIF1
DayNight-DOWN	cell-substrate junction assembly (GO:0007044)	2/34	0.0319372	0.3056	7.59317	26.1508	DST;LAMC1
DayNight-DOWN	regulation of glucose metabolic process (GO:0010906)	2/34	0.0319372	0.3056	7.59317	26.1508	PDK3;PDK2
DayNight-DOWN	positive regulation of epidermal growth factor receptor signaling pathway (GO:0045742)	2/34	0.0319372	0.3056	7.59317	26.1508	BTC;GPER1
DayNight-DOWN	positive regulation of protein dephosphorylation (GO:0035307)	2/34	0.0319372	0.3056	7.59317	26.1508	PPP2R5A;CALM2
DayNight-DOWN	positive regulation of release of sequestered calcium ion into cytosol (GO:0051281)	2/34	0.0319372	0.3056	7.59317	26.1508	GPER1;CALM2
DayNight-DOWN	positive regulation of protein modification process (GO:0031401)	5/214	0.0325013	0.3056	2.93451	10.055	LIMCH1;GPER1;PPP2R5A;CALM2;ARNTL
DayNight-DOWN	extracellular structure organization (GO:0043062)	5/216	0.0336282	0.3056	2.9064	9.85964	MMP14;VWF;LAMC1;NID1;HSPG2
DayNight-DOWN	external encapsulating structure organization (GO:0045229)	5/217	0.0342006	0.3056	2.89254	9.76381	MMP14;VWF;LAMC1;NID1;HSPG2
DayNight-DOWN	protein targeting to membrane (GO:0006612)	3/87	0.0353187	0.3056	4.35428	14.5578	PARD3;PEX12;ABCD1
DayNight-DOWN	negative regulation of fat cell differentiation (GO:0045599)	2/36	0.0354849	0.3056	7.1458	23.8573	GPER1;ARNTL
DayNight-DOWN	axonal transport (GO:0098930)	2/36	0.0354849	0.3056	7.1458	23.8573	DYNC1H1;DST
DayNight-DOWN	macrophage activation (GO:0042116)	2/36	0.0354849	0.3056	7.1458	23.8573	TLR1;AIF1
DayNight-DOWN	regulation of cell cycle (GO:0051726)	6/296	0.0364055	0.3056	2.54327	8.42593	RPS6KA2;GPER1;HBP1;IQGAP1;FGFR2;ARNTL
DayNight-DOWN	regulation of protein autophosphorylation (GO:0031952)	2/37	0.0373133	0.3056	6.94128	22.8257	PPP2R5A;CALM2
DayNight-DOWN	negative regulation of protein phosphorylation (GO:0001933)	4/152	0.0373447	0.3056	3.30485	10.8649	PARD3;GPD1L;CALM2;ZBED3
DayNight-DOWN	negative regulation of cellular macromolecule biosynthetic process (GO:2000113)	9/547	0.0379501	0.3056	2.06931	6.76971	PAIP2B;THRA;SOX18;NR1D2;FOXN3;NR1D1;LIMD1;CLOCK;ARNTL
DayNight-DOWN	extracellular matrix organization (GO:0030198)	6/300	0.0384615	0.3056	2.50815	8.1718	MMP14;VWF;DST;LAMC1;NID1;HSPG2
DayNight-DOWN	negative regulation of nucleic acid-templated transcription (GO:1903507)	8/464	0.0389553	0.3056	2.16549	7.02776	THRA;SOX18;NR1D2;FOXN3;NR1D1;LIMD1;CLOCK;ARNTL
DayNight-DOWN	regulation of phosphoprotein phosphatase activity (GO:0043666)	2/38	0.0391772	0.3056	6.74813	21.8616	NUAK1;CALM2
DayNight-DOWN	alkaloid metabolic process (GO:0009820)	1/5	0.0405787	0.3056	30.2302	96.873	CYP2D6
DayNight-DOWN	apoptotic chromosome condensation (GO:0030263)	1/5	0.0405787	0.3056	30.2302	96.873	GPER1
[truncated: 1,067 more rows]
