# Supplementary material for: Day-night and seasonal variation of human gene expression across tissues
Source: PLoS Biol. 2023 Feb 6;21(2):e3001986. doi: 10.1371/journal.pbio.3001986 (PMC9934459; doi:10.1371/journal.pbio.3001986)
Supplement: S10 Table — List of 254 protein-coding genes expressed in GTEx and that were previously reported to increase the risk of insomnia or to be associated with other sleep traits in humans. (XLSX) [file pbio.3001986.s032.xlsx]

## Sheet: S10 Table
Gene	Name	Trait	Day	Night	Total	In high-confidence gene set
ENSG00000163431.12	LMOD1	Daytime nap	0	5	5	No
ENSG00000101336.13	HCK	Ease of getting up in the morning	1	2	3	No
ENSG00000122515.14	ZMIZ2	Ease of getting up in the morning	3	0	3	No
ENSG00000138078.15	PREPL	Ease of getting up in the morning	2	1	3	No
ENSG00000160570.13	DEDD2	Ease of getting up in the morning	2	1	3	No
ENSG00000007168.12	PAFAH1B1	Ease of getting up in the morning	1	1	2	No
ENSG00000135828.11	RNASEL	Ease of getting up in the morning	1	1	2	No
ENSG00000147488.11	ST18	Ease of getting up in the morning	1	1	2	No
ENSG00000169783.12	LINGO1	Ease of getting up in the morning	0	2	2	No
ENSG00000179912.20	R3HDM2	Ease of getting up in the morning	2	0	2	No
ENSG00000101746.15	NOL4	Ease of getting up in the morning	0	1	1	No
ENSG00000142599.17	RERE	Ease of getting up in the morning	0	1	1	No
ENSG00000185278.15	ZBTB37	Ease of getting up in the morning	0	1	1	No
ENSG00000189079.15	ARID2	Ease of getting up in the morning	1	0	1	No
ENSG00000139117.13	CPNE8	Ease of getting up in the morning	0	0	0	No
ENSG00000141293.15	SKAP1	Ease of getting up in the morning	0	0	0	No
ENSG00000215529.12	EFCAB8	Ease of getting up in the morning	0	0	0	No
ENSG00000165661.16	QSOX2	Insomnia	8	1	9	Yes
ENSG00000184588.17	PDE4B	Insomnia	7	0	7	Yes
ENSG00000004534.14	RBM6	Insomnia	6	0	6	Yes
ENSG00000143995.19	MEIS1	Insomnia	2	6	8	No
ENSG00000156453.13	PCDH1	Insomnia	4	3	7	No
ENSG00000115896.15	PLCL1	Insomnia	1	5	6	No
ENSG00000151322.18	NPAS3	Insomnia	1	5	6	No
ENSG00000048471.13	SNX29	Insomnia	1	4	5	No
ENSG00000070444.14	MNT	Insomnia	5	0	5	No
ENSG00000078018.19	MAP2	Insomnia	2	3	5	No
ENSG00000106554.11	CHCHD3	Insomnia	1	4	5	No
ENSG00000157985.18	AGAP1	Insomnia	0	5	5	No
ENSG00000161996.18	WDR90	Insomnia	5	0	5	No
ENSG00000182511.11	FES	Insomnia	5	0	5	No
ENSG00000186642.15	PDE2A	Insomnia	3	2	5	No
ENSG00000096433.10	ITPR3	Insomnia	4	0	4	No
ENSG00000107249.21	GLIS3	Insomnia	3	1	4	No
ENSG00000124782.19	RREB1	Insomnia	1	3	4	No
ENSG00000187609.15	EXD3	Insomnia	4	0	4	No
ENSG00000001617.11	SEMA3F	Insomnia	3	0	3	No
ENSG00000071205.11	ARHGAP10	Insomnia	1	2	3	No
ENSG00000104447.12	TRPS1	Insomnia	1	2	3	No
ENSG00000118263.14	KLF7	Insomnia	1	2	3	No
ENSG00000128563.13	PRKRIP1	Insomnia	3	0	3	No
ENSG00000128573.24	FOXP2	Insomnia	1	2	3	No
ENSG00000138821.12	SLC39A8	Insomnia	0	3	3	No
ENSG00000141258.12	SGSM2	Insomnia	3	0	3	No
ENSG00000141956.13	PRDM15	Insomnia	3	0	3	No
ENSG00000145730.20	PAM	Insomnia	1	2	3	No
ENSG00000149932.16	TMEM219	Insomnia	2	1	3	No
ENSG00000149970.14	CNKSR2	Insomnia	2	1	3	No
ENSG00000153707.16	PTPRD	Insomnia	3	0	3	No
ENSG00000166886.12	NAB2	Insomnia	3	0	3	No
ENSG00000172260.14	NEGR1	Insomnia	0	3	3	No
ENSG00000174871.10	CNIH2	Insomnia	3	0	3	No
ENSG00000196628.15	TCF4	Insomnia	2	1	3	No
ENSG00000197381.15	ADARB1	Insomnia	0	3	3	No
ENSG00000011405.13	PIK3C2A	Insomnia	0	2	2	No
ENSG00000065060.16	UHRF1BP1	Insomnia	0	2	2	No
ENSG00000078403.16	MLLT10	Insomnia	0	2	2	No
ENSG00000100393.12	EP300	Insomnia	0	2	2	No
ENSG00000118855.18	MFSD1	Insomnia	0	2	2	No
ENSG00000120708.16	TGFBI	Insomnia	0	2	2	No
ENSG00000130203.9	APOE	Insomnia	2	0	2	No
ENSG00000140262.17	TCF12	Insomnia	0	2	2	No
ENSG00000140464.19	PML	Insomnia	2	0	2	No
ENSG00000140564.11	FURIN	Insomnia	1	1	2	No
ENSG00000141431.10	ASXL3	Insomnia	0	2	2	No
ENSG00000150672.16	DLG2	Insomnia	1	1	2	No
ENSG00000153495.10	TEX29	Insomnia	1	1	2	No
ENSG00000169032.9	MAP2K1	Insomnia	1	1	2	No
ENSG00000170921.15	TANC2	Insomnia	1	1	2	No
ENSG00000173406.15	DAB1	Insomnia	1	1	2	No
ENSG00000179922.5	ZNF784	Insomnia	1	1	2	No
ENSG00000183826.16	BTBD9	Insomnia	2	0	2	No
ENSG00000184226.14	PCDH9	Insomnia	1	1	2	No
ENSG00000185909.14	KLHDC8B	Insomnia	1	1	2	No
ENSG00000188580.14	NKAIN2	Insomnia	0	2	2	No
ENSG00000203727.3	SAMD5	Insomnia	0	2	2	No
ENSG00000204104.11	TRAF3IP1	Insomnia	1	1	2	No
ENSG00000057935.13	MTA3	Insomnia	0	1	1	No
ENSG00000104517.12	UBR5	Insomnia	1	0	1	No
ENSG00000105877.17	DNAH11	Insomnia	0	1	1	No
ENSG00000112139.14	MDGA1	Insomnia	1	0	1	No
ENSG00000113319.12	RASGRF2	Insomnia	0	1	1	No
ENSG00000127804.12	METTL16	Insomnia	0	1	1	No
ENSG00000138722.9	MMRN1	Insomnia	0	1	1	No
ENSG00000139734.17	DIAPH3	Insomnia	0	1	1	No
ENSG00000146555.18	SDK1	Insomnia	0	1	1	No
ENSG00000148842.17	CNNM2	Insomnia	0	1	1	No
ENSG00000166562.8	SEC11C	Insomnia	0	1	1	No
ENSG00000173914.11	RBM4B	Insomnia	0	1	1	No
ENSG00000184349.12	EFNA5	Insomnia	0	1	1	No
ENSG00000185352.8	HS6ST3	Insomnia	0	1	1	No
ENSG00000056586.15	RC3H2	Insomnia	0	0	0	No
ENSG00000069018.17	TRPC7	Insomnia	0	0	0	No
ENSG00000089693.10	MLF2	Insomnia	0	0	0	No
ENSG00000101040.19	ZMYND8	Insomnia	0	0	0	No
ENSG00000102837.6	OLFM4	Insomnia	0	0	0	No
ENSG00000103449.11	SALL1	Insomnia	0	0	0	No
ENSG00000109956.12	B3GAT1	Insomnia	0	0	0	No
ENSG00000112249.13	ASCC3	Insomnia	0	0	0	No
ENSG00000112530.11	PACRG	Insomnia	0	0	0	No
ENSG00000114805.16	PLCH1	Insomnia	0	0	0	No
ENSG00000117601.13	SERPINC1	Insomnia	0	0	0	No
ENSG00000124214.19	STAU1	Insomnia	0	0	0	No
ENSG00000127663.14	KDM4B	Insomnia	0	0	0	No
ENSG00000130720.12	FIBCD1	Insomnia	0	0	0	No
ENSG00000136448.11	NMT1	Insomnia	0	0	0	No
ENSG00000136536.14	MARCH7	Insomnia	0	0	0	No
ENSG00000143469.18	SYT14	Insomnia	0	0	0	No
ENSG00000144893.12	MED12L	Insomnia	0	0	0	No
ENSG00000149972.10	CNTN5	Insomnia	0	0	0	No
ENSG00000153237.17	CCDC148	Insomnia	0	0	0	No
ENSG00000155511.17	GRIA1	Insomnia	0	0	0	No
ENSG00000156687.10	UNC5D	Insomnia	0	0	0	No
ENSG00000157087.17	ATP2B2	Insomnia	0	0	0	No
ENSG00000157680.15	DGKI	Insomnia	0	0	0	No
ENSG00000159217.9	IGF2BP1	Insomnia	0	0	0	No
ENSG00000160563.13	MED27	Insomnia	0	0	0	No
ENSG00000164796.17	CSMD3	Insomnia	0	0	0	No
ENSG00000168959.14	GRM5	Insomnia	0	0	0	No
ENSG00000171435.13	KSR2	Insomnia	0	0	0	No
ENSG00000173065.13	FAM222B	Insomnia	0	0	0	No
ENSG00000174527.9	MYO1H	Insomnia	0	0	0	No
ENSG00000175582.19	RAB6A	Insomnia	0	0	0	No
ENSG00000176204.13	LRRTM4	Insomnia	0	0	0	No
ENSG00000182831.11	C16orf72	Insomnia	0	0	0	No
ENSG00000187323.11	DCC	Insomnia	0	0	0	No
ENSG00000187772.7	LIN28B	Insomnia	0	0	0	No
ENSG00000197724.10	PHF2	Insomnia	0	0	0	No
ENSG00000198162.12	MAN1A2	Insomnia	0	0	0	No
ENSG00000205060.10	SLC35B4	Insomnia	0	0	0	No
ENSG00000154217.14	PITPNC1	Morningness	7	3	10	Yes
ENSG00000115464.14	USP34	Morningness	0	8	8	Yes
ENSG00000173599.13	PC	Morningness	7	0	7	Yes
ENSG00000162650.16	ATXN7L2	Morningness	6	0	6	Yes
ENSG00000108551.4	RASD1	Morningness	7	2	9	No
ENSG00000138411.10	HECW2	Morningness	3	3	6	No
ENSG00000101104.12	PABPC1L	Morningness	5	0	5	No
ENSG00000109920.12	FNBP4	Morningness	4	1	5	No
ENSG00000112541.13	PDE10A	Morningness	1	4	5	No
ENSG00000134532.15	SOX5	Morningness	2	3	5	No
ENSG00000143333.6	RGS16	Morningness	4	1	5	No
ENSG00000183092.16	BEGAIN	Morningness	4	1	5	No
ENSG00000117360.12	PRPF3	Morningness	2	2	4	No
ENSG00000134138.19	MEIS2	Morningness	1	3	4	No
ENSG00000154678.16	PDE1C	Morningness	3	1	4	No
ENSG00000160991.15	ORAI2	Morningness	2	2	4	No
ENSG00000163590.13	PPM1L	Morningness	0	4	4	No
ENSG00000028116.16	VRK2	Morningness	0	3	3	No
ENSG00000058866.14	DGKG	Morningness	1	2	3	No
ENSG00000068745.14	IP6K2	Morningness	3	0	3	No
ENSG00000075151.20	EIF4G3	Morningness	2	1	3	No
ENSG00000075884.13	ARHGAP15	Morningness	3	0	3	No
ENSG00000106070.17	GRB10	Morningness	2	1	3	No
ENSG00000109906.13	ZBTB16	Morningness	3	0	3	No
ENSG00000116005.11	PCYOX1	Morningness	0	3	3	No
ENSG00000122870.11	BICC1	Morningness	1	2	3	No
ENSG00000129353.14	SLC44A2	Morningness	0	3	3	No
ENSG00000137872.16	SEMA6D	Morningness	0	3	3	No
ENSG00000143344.15	RGL1	Morningness	0	3	3	No
ENSG00000144619.14	CNTN4	Morningness	3	0	3	No
ENSG00000144959.9	NCEH1	Morningness	1	2	3	No
ENSG00000162542.13	TMCO4	Morningness	1	2	3	No
ENSG00000179915.22	NRXN1	Morningness	2	1	3	No
ENSG00000257923.9	CUX1	Morningness	0	3	3	No
ENSG00000041515.15	MYO16	Morningness	0	2	2	No
ENSG00000068024.16	HDAC4	Morningness	1	1	2	No
ENSG00000081189.15	MEF2C	Morningness	2	0	2	No
ENSG00000100354.20	TNRC6B	Morningness	1	1	2	No
ENSG00000110514.19	MADD	Morningness	2	0	2	No
ENSG00000112137.17	PHACTR1	Morningness	2	0	2	No
ENSG00000122965.10	RBM19	Morningness	2	0	2	No
ENSG00000125851.9	PCSK2	Morningness	1	1	2	No
ENSG00000140718.20	FTO	Morningness	1	1	2	No
ENSG00000141026.5	MED9	Morningness	0	2	2	No
ENSG00000141664.9	ZCCHC2	Morningness	2	0	2	No
ENSG00000147905.17	ZCCHC7	Morningness	2	0	2	No
ENSG00000150938.9	CRIM1	Morningness	0	2	2	No
ENSG00000153944.10	MSI2	Morningness	1	1	2	No
ENSG00000162687.16	KCNT2	Morningness	1	1	2	No
ENSG00000166199.12	ALKBH3	Morningness	0	2	2	No
ENSG00000167889.12	MGAT5B	Morningness	2	0	2	No
ENSG00000175161.13	CADM2	Morningness	1	1	2	No
ENSG00000182247.9	UBE2E2	Morningness	1	1	2	No
ENSG00000183098.10	GPC6	Morningness	2	0	2	No
ENSG00000198951.11	NAGA	Morningness	1	1	2	No
ENSG00000222011.8	FAM185A	Morningness	1	1	2	No
ENSG00000006125.17	AP2B1	Morningness	0	1	1	No
ENSG00000022840.15	RNF10	Morningness	0	1	1	No
ENSG00000057252.12	SOAT1	Morningness	1	0	1	No
ENSG00000066382.16	MPPED2	Morningness	0	1	1	No
ENSG00000087258.14	GNAO1	Morningness	0	1	1	No
ENSG00000100154.14	TTC28	Morningness	1	0	1	No
ENSG00000102763.17	VWA8	Morningness	0	1	1	No
ENSG00000105967.15	TFEC	Morningness	0	1	1	No
ENSG00000131558.14	EXOC4	Morningness	0	1	1	No
ENSG00000143401.14	ANP32E	Morningness	0	1	1	No
ENSG00000143919.14	CAMKMT	Morningness	1	0	1	No
ENSG00000145743.15	FBXL17	Morningness	0	1	1	No
ENSG00000152061.23	RABGAP1L	Morningness	1	0	1	No
ENSG00000158220.13	ESYT3	Morningness	0	1	1	No
ENSG00000168143.8	FAM83B	Morningness	1	0	1	No
ENSG00000169306.9	IL1RAPL1	Morningness	0	1	1	No
ENSG00000172264.16	MACROD2	Morningness	0	1	1	No
ENSG00000173175.14	ADCY5	Morningness	1	0	1	No
ENSG00000175220.11	ARHGAP1	Morningness	0	1	1	No
ENSG00000183166.10	CALN1	Morningness	1	0	1	No
ENSG00000183475.12	ASB7	Morningness	0	1	1	No
ENSG00000189337.16	KAZN	Morningness	1	0	1	No
ENSG00000196876.15	SCN8A	Morningness	1	0	1	No
ENSG00000197312.11	DDI2	Morningness	1	0	1	No
ENSG00000087338.4	GMCL1	Morningness	0	0	0	No
ENSG00000108468.14	CBX1	Morningness	0	0	0	No
ENSG00000112031.15	MTRF1L	Morningness	0	0	0	No
ENSG00000119522.16	DENND1A	Morningness	0	0	0	No
ENSG00000122584.12	NXPH1	Morningness	0	0	0	No
ENSG00000125386.15	FAM193A	Morningness	0	0	0	No
ENSG00000141314.12	RHBDL3	Morningness	0	0	0	No
ENSG00000144868.13	TMEM108	Morningness	0	0	0	No
ENSG00000151577.12	DRD3	Morningness	0	0	0	No
ENSG00000153930.11	ANKFN1	Morningness	0	0	0	No
ENSG00000154027.18	AK5	Morningness	0	0	0	No
ENSG00000154975.13	CA10	Morningness	0	0	0	No
ENSG00000157168.18	NRG1	Morningness	0	0	0	No
ENSG00000161040.16	FBXL13	Morningness	0	0	0	No
ENSG00000174672.15	BRSK2	Morningness	0	0	0	No
ENSG00000176533.12	GNG7	Morningness	0	0	0	No
ENSG00000183117.18	CSMD1	Morningness	0	0	0	No
ENSG00000186479.4	RGS7BP	Morningness	0	0	0	No
ENSG00000187555.14	USP7	Morningness	0	0	0	No
ENSG00000196092.12	PAX5	Morningness	0	0	0	No
ENSG00000215474.7	SKOR2	Morningness	0	0	0	No
ENSG00000153064.11	BANK1	Sleep duration	2	2	4	No
ENSG00000114054.13	PCCB	Sleep duration	0	3	3	No
ENSG00000120733.13	KDM3B	Sleep duration	0	3	3	No
ENSG00000078328.19	RBFOX1	Sleep duration	1	1	2	No
ENSG00000187672.12	ERC2	Sleep duration	0	2	2	No
ENSG00000188803.14	SHISA6	Sleep duration	1	1	2	No
ENSG00000075790.10	BCAP29	Sleep duration	1	0	1	No
ENSG00000107862.4	GBF1	Sleep duration	0	0	0	No
ENSG00000134644.15	PUM1	Sleep duration	0	0	0	No
ENSG00000070366.13	SMG6	Snoring	1	5	6	No
ENSG00000129244.8	ATP1B2	Snoring	2	2	4	No
ENSG00000103496.14	STX4	Snoring	3	0	3	No
ENSG00000112319.17	EYA4	Snoring	1	2	3	No
ENSG00000124406.16	ATP8A1	Snoring	2	1	3	No
ENSG00000152359.14	POC5	Snoring	1	2	3	No
ENSG00000171791.12	BCL2	Snoring	0	3	3	No
ENSG00000174099.10	MSRB3	Snoring	0	3	3	No
ENSG00000185924.6	RTN4RL1	Snoring	2	0	2	No
ENSG00000169057.21	MECP2	Snoring	1	0	1	No
ENSG00000185008.17	ROBO2	Snoring	1	0	1	No
ENSG00000053900.10	ANAPC4	Snoring	0	0	0	No
ENSG00000176124.11	DLEU1	Snoring	0	0	0	No
ENSG00000185760.15	KCNQ5	Snoring	0	0	0	No
