# Supplementary material for: Day-night and seasonal variation of human gene expression across tissues
Source: PLoS Biol. 2023 Feb 6;21(2):e3001986. doi: 10.1371/journal.pbio.3001986 (PMC9934459; doi:10.1371/journal.pbio.3001986)
Supplement: S11 Table — For each tissue and season, number of genes with differentially up- or down-regulated expression, percentage of expressed genes with up- or down-regulation in that given tissue and season, number of expressed genes, and log2 of the ratio up/down. (XLSX) [file pbio.3001986.s033.xlsx]

## Sheet: S11 Table
Season	Tissue	Up	Down	Total	Up (%)	Down (%)	Total (%)	Expressed genes	log2Ratio
Spring	Adipose - Subcutaneous	242	386	628	1.83737	2.93068	4.76805	13171	-0.673594
Spring	Adipose - Visceral (Omentum)	216	251	467	1.62896	1.89291	3.52187	13260	-0.216656
Spring	Adrenal Gland	635	814	1449	4.98196	6.38632	11.3683	12746	-0.358272
Spring	Artery - Aorta	498	440	938	3.8053	3.36212	7.16742	13087	0.178642
Spring	Artery - Coronary	227	70	297	1.70921	0.527069	2.23628	13281	1.69727
Spring	Artery - Tibial	854	527	1381	6.67344	4.11815	10.7916	12797	0.696433
Spring	Brain - Amygdala	120	337	457	0.926212	2.60111	3.52732	12956	-1.48971
Spring	Brain - Anterior cingulate cortex (BA24)	261	156	417	1.98479	1.18631	3.1711	13150	0.742504
Spring	Brain - Caudate (basal ganglia)	253	287	540	1.91015	2.16686	4.07701	13245	-0.181913
Spring	Brain - Cerebellar Hemisphere	302	420	722	2.26217	3.14607	5.40824	13350	-0.475841
Spring	Brain - Cerebellum	117	58	175	0.862705	0.427666	1.29037	13562	1.01238
Spring	Brain - Cortex	96	47	143	0.713542	0.349338	1.06288	13454	1.03037
Spring	Brain - Frontal Cortex (BA9)	44	98	142	0.326919	0.728137	1.05506	13459	-1.15528
Spring	Brain - Hippocampus	159	236	395	1.22017	1.81107	3.03123	13031	-0.56976
Spring	Brain - Hypothalamus	474	401	875	3.49506	2.95679	6.45185	13562	0.241285
Spring	Brain - Nucleus accumbens (basal ganglia)	410	305	715	3.08991	2.29859	5.3885	13269	0.426815
Spring	Brain - Putamen (basal ganglia)	337	371	708	2.62114	2.88559	5.50673	12857	-0.138671
Spring	Brain - Spinal cord (cervical c-1)	205	264	469	1.54379	1.9881	3.53189	13279	-0.364914
Spring	Brain - Substantia nigra	341	535	876	2.62308	4.11538	6.73846	13000	-0.649767
Spring	Breast - Mammary Tissue	295	598	893	2.17103	4.40094	6.57198	13588	-1.01943
Spring	Colon - Sigmoid	314	307	621	2.36838	2.31558	4.68396	13258	0.0325259
Spring	Colon - Transverse	126	154	280	0.924092	1.12945	2.05354	13635	-0.289507
Spring	Esophagus - Gastroesophageal Junction	110	72	182	0.839502	0.549492	1.38899	13103	0.611435
Spring	Esophagus - Mucosa	296	154	450	2.24463	1.16782	3.41245	13187	0.942667
Spring	Esophagus - Muscularis	621	589	1210	4.75607	4.51099	9.26706	13057	0.0763256
Spring	Heart - Atrial Appendage	170	213	383	1.3636	1.70851	3.07211	12467	-0.325319
Spring	Heart - Left Ventricle	121	83	204	1.06094	0.727751	1.78869	11405	0.543824
Spring	Liver	453	701	1154	3.90854	6.04832	9.95686	11590	-0.629903
Spring	Lung	26	18	44	0.185198	0.128214	0.313413	14039	0.530515
Spring	Minor Salivary Gland	1221	697	1918	9.00775	5.14201	14.1498	13555	0.808833
Spring	Muscle - Skeletal	289	225	514	2.58914	2.01577	4.60491	11162	0.361144
Spring	Nerve - Tibial	34	68	102	0.246127	0.492254	0.738381	13814	-1
Spring	Ovary	254	390	644	1.91236	2.9363	4.84867	13282	-0.618646
Spring	Pancreas	255	177	432	2.14232	1.48702	3.62934	11903	0.526748
Spring	Pituitary	348	290	638	2.4476	2.03967	4.48727	14218	0.263034
Spring	Prostate	501	921	1422	3.57194	6.56638	10.1383	14026	-0.878391
Spring	Skin - Not Sun Exposed (Suprapubic)	1004	572	1576	7.41945	4.22702	11.6465	13532	0.811672
Spring	Skin - Sun Exposed (Lower leg)	497	716	1213	3.65361	5.26354	8.91715	13603	-0.526714
Spring	Small Intestine - Terminal Ileum	23	33	56	0.166041	0.238233	0.404274	13852	-0.520832
Spring	Spleen	321	264	585	2.40018	1.97398	4.37416	13374	0.282035
Spring	Stomach	110	125	235	0.839502	0.95398	1.79348	13103	-0.184425
Spring	Testis	1179	1756	2935	7.37982	10.9915	18.3713	15976	-0.574729
Spring	Thyroid	172	146	318	1.24107	1.05347	2.29454	13859	0.23644
Spring	Uterus	899	663	1562	6.67855	4.92534	11.6039	13461	0.439312
Spring	Vagina	86	119	205	0.619061	0.856608	1.47567	13892	-0.468553
Spring	Whole Blood	412	227	639	4.14362	2.28301	6.42663	9943	0.859952
Summer	Adipose - Subcutaneous	435	441	876	3.30271	3.34827	6.65098	13171	-0.0197633
Summer	Adipose - Visceral (Omentum)	266	520	786	2.00603	3.92157	5.9276	13260	-0.967085
Summer	Adrenal Gland	75	53	128	0.58842	0.415817	1.00424	12746	0.500898
Summer	Artery - Aorta	243	626	869	1.8568	4.78337	6.64018	13087	-1.36521
Summer	Artery - Coronary	380	202	582	2.86123	1.52097	4.3822	13281	0.911644
Summer	Artery - Tibial	165	285	450	1.28936	2.22708	3.51645	12797	-0.788496
Summer	Brain - Amygdala	142	105	247	1.09602	0.810435	1.90645	12956	0.435502
Summer	Brain - Anterior cingulate cortex (BA24)	209	463	672	1.58935	3.52091	5.11027	13150	-1.14751
Summer	Brain - Caudate (basal ganglia)	285	265	550	2.15176	2.00076	4.15251	13245	0.10497
Summer	Brain - Cerebellar Hemisphere	1115	1070	2185	8.35206	8.01498	16.367	13350	0.0594329
Summer	Brain - Cerebellum	311	632	943	2.29317	4.66008	6.95325	13562	-1.02301
Summer	Brain - Cortex	486	690	1176	3.61231	5.12859	8.74089	13454	-0.50564
Summer	Brain - Frontal Cortex (BA9)	367	492	859	2.7268	3.65555	6.38235	13459	-0.422878
Summer	Brain - Hippocampus	246	178	424	1.88781	1.36597	3.25378	13031	0.466781
Summer	Brain - Hypothalamus	196	246	442	1.44521	1.81389	3.25911	13562	-0.327805
Summer	Brain - Nucleus accumbens (basal ganglia)	152	226	378	1.14553	1.70322	2.84875	13269	-0.572251
Summer	Brain - Putamen (basal ganglia)	695	806	1501	5.40562	6.26896	11.6746	12857	-0.213767
Summer	Brain - Spinal cord (cervical c-1)	857	793	1650	6.4538	5.97184	12.4256	13279	0.111974
Summer	Brain - Substantia nigra	266	250	516	2.04615	1.92308	3.96923	13000	0.0894982
Summer	Breast - Mammary Tissue	579	613	1192	4.26111	4.51133	8.77245	13588	-0.0823237
Summer	Colon - Sigmoid	917	502	1419	6.91658	3.78639	10.703	13258	0.869234
Summer	Colon - Transverse	135	154	289	0.990099	1.12945	2.11955	13635	-0.189971
Summer	Esophagus - Gastroesophageal Junction	61	193	254	0.465542	1.47295	1.93849	13103	-1.66172
Summer	Esophagus - Mucosa	137	176	313	1.0389	1.33465	2.37355	13187	-0.3614
Summer	Esophagus - Muscularis	117	64	181	0.896071	0.490159	1.38623	13057	0.870365
Summer	Heart - Atrial Appendage	157	138	295	1.25932	1.10692	2.36625	12467	0.186096
Summer	Heart - Left Ventricle	95	84	179	0.832968	0.736519	1.56949	11405	0.177538
Summer	Liver	352	368	720	3.0371	3.17515	6.21225	11590	-0.0641303
Summer	Lung	511	403	914	3.63986	2.87057	6.51044	14039	0.342543
Summer	Minor Salivary Gland	123	275	398	0.907414	2.02877	2.93619	13555	-1.16077
Summer	Muscle - Skeletal	528	403	931	4.73034	3.61046	8.3408	11162	0.389758
Summer	Nerve - Tibial	497	251	748	3.5978	1.817	5.4148	13814	0.985558
Summer	Ovary	155	108	263	1.16699	0.813131	1.98012	13282	0.521237
Summer	Pancreas	53	71	124	0.445266	0.596488	1.04175	11903	-0.421827
Summer	Pituitary	338	353	691	2.37727	2.48277	4.86004	14218	-0.0626449
Summer	Prostate	77	46	123	0.54898	0.327962	0.876943	14026	0.743225
Summer	Skin - Not Sun Exposed (Suprapubic)	685	545	1230	5.06208	4.02749	9.08957	13532	0.329848
Summer	Skin - Sun Exposed (Lower leg)	530	401	931	3.8962	2.94788	6.84408	13603	0.40239
Summer	Small Intestine - Terminal Ileum	867	570	1437	6.25902	4.11493	10.374	13852	0.60507
Summer	Spleen	163	129	292	1.21878	0.964558	2.18334	13374	0.337501
Summer	Stomach	190	174	364	1.45005	1.32794	2.77799	13103	0.126912
Summer	Testis	167	291	458	1.04532	1.82148	2.8668	15976	-0.801171
Summer	Thyroid	211	129	340	1.52248	0.930803	2.45328	13859	0.709872
Summer	Uterus	233	164	397	1.73093	1.21833	2.94926	13461	0.506634
Summer	Vagina	184	129	313	1.3245	0.928592	2.2531	13892	0.512335
Summer	Whole Blood	41	43	84	0.41235	0.432465	0.844815	9943	-0.0687128
Fall	Adipose - Subcutaneous	640	144	784	4.85916	1.09331	5.95247	13171	2.152
Fall	Adipose - Visceral (Omentum)	386	208	594	2.91101	1.56863	4.47964	13260	0.892017
Fall	Adrenal Gland	549	342	891	4.30723	2.68319	6.99043	12746	0.68281
Fall	Artery - Aorta	127	160	287	0.970429	1.22259	2.19302	13087	-0.333243
Fall	Artery - Coronary	362	397	759	2.7257	2.98923	5.71493	13281	-0.133149
Fall	Artery - Tibial	80	57	137	0.625147	0.445417	1.07056	12797	0.489038
Fall	Brain - Amygdala	1389	1320	2709	10.7209	10.1883	20.9092	12956	0.0735087
Fall	Brain - Anterior cingulate cortex (BA24)	1819	1412	3231	13.8327	10.7376	24.5703	13150	0.365405
Fall	Brain - Caudate (basal ganglia)	756	517	1273	5.70781	3.90336	9.61117	13245	0.548222
Fall	Brain - Cerebellar Hemisphere	780	984	1764	5.8427	7.37079	13.2135	13350	-0.335184
Fall	Brain - Cerebellum	204	113	317	1.5042	0.83321	2.33741	13562	0.852246
Fall	Brain - Cortex	199	117	316	1.47911	0.86963	2.34874	13454	0.76626
Fall	Brain - Frontal Cortex (BA9)	1216	962	2178	9.03485	7.14763	16.1825	13459	0.338034
Fall	Brain - Hippocampus	392	454	846	3.00821	3.484	6.49221	13031	-0.211839
Fall	Brain - Hypothalamus	986	779	1765	7.27031	5.74399	13.0143	13562	0.339964
Fall	Brain - Nucleus accumbens (basal ganglia)	628	422	1050	4.73284	3.18035	7.91318	13269	0.573522
Fall	Brain - Putamen (basal ganglia)	1060	882	1942	8.24454	6.86008	15.1046	12857	0.265214
Fall	Brain - Spinal cord (cervical c-1)	731	481	1212	5.50493	3.62226	9.12719	13279	0.603835
Fall	Brain - Substantia nigra	401	563	964	3.08462	4.33077	7.41538	13000	-0.489533
Fall	Breast - Mammary Tissue	508	311	819	3.73859	2.28878	6.02738	13588	0.707914
Fall	Colon - Sigmoid	565	660	1225	4.26158	4.97813	9.2397	13258	-0.224215
Fall	Colon - Transverse	130	102	232	0.953429	0.748075	1.7015	13635	0.349942
Fall	Esophagus - Gastroesophageal Junction	91	69	160	0.694497	0.526597	1.22109	13103	0.39927
Fall	Esophagus - Mucosa	251	253	504	1.90339	1.91856	3.82195	13187	-0.01145
Fall	Esophagus - Muscularis	64	70	134	0.490159	0.536111	1.02627	13057	-0.129283
Fall	Heart - Atrial Appendage	369	285	654	2.95981	2.28604	5.24585	12467	0.372659
Fall	Heart - Left Ventricle	73	82	155	0.64007	0.718983	1.35905	11405	-0.167727
Fall	Liver	423	463	886	3.6497	3.99482	7.64452	11590	-0.130355
Fall	Lung	87	207	294	0.619702	1.47446	2.09417	14039	-1.25054
Fall	Minor Salivary Gland	218	146	364	1.60826	1.07709	2.68536	13555	0.57836
Fall	Muscle - Skeletal	283	351	634	2.53539	3.1446	5.67999	11162	-0.310669
Fall	Nerve - Tibial	123	92	215	0.890401	0.665991	1.55639	13814	0.418953
Fall	Ovary	294	134	428	2.21352	1.00888	3.22241	13282	1.13358
Fall	Pancreas	132	191	323	1.10896	1.60464	2.7136	11903	-0.533035
Fall	Pituitary	132	139	271	0.928401	0.977634	1.90603	14218	-0.074547
Fall	Prostate	181	85	266	1.29046	0.606017	1.89648	14026	1.09045
Fall	Skin - Not Sun Exposed (Suprapubic)	244	636	880	1.80313	4.69997	6.5031	13532	-1.38215
Fall	Skin - Sun Exposed (Lower leg)	295	129	424	2.16864	0.94832	3.11696	13603	1.19334
Fall	Small Intestine - Terminal Ileum	82	31	113	0.591972	0.223794	0.815767	13852	1.40336
Fall	Spleen	679	543	1222	5.07702	4.06012	9.13713	13374	0.322459
Fall	Stomach	107	31	138	0.816607	0.236587	1.05319	13103	1.78727
Fall	Testis	2683	1034	3717	16.7939	6.47221	23.2661	15976	1.37561
Fall	Thyroid	175	384	559	1.26272	2.77076	4.03348	13859	-1.13375
Fall	Uterus	500	615	1115	3.71443	4.56875	8.28319	13461	-0.298658
Fall	Vagina	918	374	1292	6.60812	2.6922	9.30032	13892	1.29546
Fall	Whole Blood	61	80	141	0.613497	0.804586	1.41808	9943	-0.391191
Winter	Adipose - Subcutaneous	190	274	464	1.44256	2.08033	3.52289	13171	-0.528176
Winter	Adipose - Visceral (Omentum)	103	255	358	0.776772	1.92308	2.69985	13260	-1.30785
Winter	Adrenal Gland	208	122	330	1.63188	0.957163	2.58905	12746	0.769702
Winter	Artery - Aorta	80	62	142	0.611294	0.473753	1.08505	13087	0.367732
Winter	Artery - Coronary	190	133	323	1.43062	1.00143	2.43205	13281	0.514573
Winter	Artery - Tibial	698	820	1518	5.4544	6.40775	11.8622	12797	-0.232397
Winter	Brain - Amygdala	754	734	1488	5.8197	5.66533	11.485	12956	0.0387845
Winter	Brain - Anterior cingulate cortex (BA24)	911	969	1880	6.92776	7.36882	14.2966	13150	-0.0890456
Winter	Brain - Caudate (basal ganglia)	205	299	504	1.54775	2.25746	3.80521	13245	-0.544522
Winter	Brain - Cerebellar Hemisphere	842	439	1281	6.30712	3.28839	9.59551	13350	0.939599
Winter	Brain - Cerebellum	154	217	371	1.13553	1.60006	2.73558	13562	-0.494765
Winter	Brain - Cortex	52	81	133	0.386502	0.602051	0.988554	13454	-0.63941
Winter	Brain - Frontal Cortex (BA9)	421	496	917	3.12802	3.68527	6.81328	13459	-0.23652
Winter	Brain - Hippocampus	688	599	1287	5.27972	4.59673	9.87645	13031	0.199853
Winter	Brain - Hypothalamus	673	693	1366	4.96239	5.10987	10.0723	13562	-0.0422488
Winter	Brain - Nucleus accumbens (basal ganglia)	769	548	1317	5.79546	4.12993	9.92539	13269	0.488808
Winter	Brain - Putamen (basal ganglia)	277	482	759	2.15447	3.74893	5.9034	12857	-0.799147
Winter	Brain - Spinal cord (cervical c-1)	476	545	1021	3.58461	4.10422	7.68883	13279	-0.195295
Winter	Brain - Substantia nigra	546	275	821	4.2	2.11538	6.31538	13000	0.989469
Winter	Breast - Mammary Tissue	588	537	1125	4.32735	3.95202	8.27936	13588	0.130894
Winter	Colon - Sigmoid	382	338	720	2.88128	2.5494	5.43068	13258	0.176549
Winter	Colon - Transverse	63	109	172	0.462046	0.799413	1.26146	13635	-0.790904
Winter	Esophagus - Gastroesophageal Junction	125	61	186	0.95398	0.465542	1.41952	13103	1.03505
Winter	Esophagus - Mucosa	63	72	135	0.477743	0.545992	1.02374	13187	-0.192645
Winter	Esophagus - Muscularis	418	446	864	3.20135	3.41579	6.61714	13057	-0.0935408
Winter	Heart - Atrial Appendage	175	142	317	1.40371	1.13901	2.54271	12467	0.301464
Winter	Heart - Left Ventricle	34	57	91	0.298115	0.499781	0.797896	11405	-0.745427
Winter	Liver	173	166	339	1.49267	1.43227	2.92494	11590	0.0595888
Winter	Lung	482	336	818	3.43329	2.39333	5.82663	14039	0.520572
Winter	Minor Salivary Gland	91	69	160	0.671339	0.509037	1.18038	13555	0.39927
Winter	Muscle - Skeletal	59	236	295	0.528579	2.11432	2.6429	11162	-2
Winter	Nerve - Tibial	119	206	325	0.861445	1.49124	2.35269	13814	-0.791683
Winter	Ovary	203	184	387	1.52838	1.38533	2.91372	13282	0.141774
Winter	Pancreas	139	86	225	1.16777	0.722507	1.89028	11903	0.692676
Winter	Pituitary	468	393	861	3.2916	2.7641	6.0557	14218	0.251979
Winter	Prostate	700	521	1221	4.99073	3.71453	8.70526	14026	0.426072
Winter	Skin - Not Sun Exposed (Suprapubic)	37	55	92	0.273426	0.406444	0.67987	13532	-0.571906
Winter	Skin - Sun Exposed (Lower leg)	124	157	281	0.911564	1.15416	2.06572	13603	-0.340424
Winter	Small Intestine - Terminal Ileum	1536	834	2370	11.0887	6.02079	17.1094	13852	0.881059
Winter	Spleen	380	130	510	2.84133	0.972035	3.81337	13374	1.54749
Winter	Stomach	61	103	164	0.465542	0.78608	1.25162	13103	-0.755763
Winter	Testis	72	150	222	0.450676	0.938908	1.38958	15976	-1.05889
Winter	Thyroid	268	190	458	1.93376	1.37095	3.30471	13859	0.496234
Winter	Uterus	439	334	773	3.26127	2.48124	5.74252	13461	0.394373
Winter	Vagina	125	559	684	0.899798	4.0239	4.9237	13892	-2.16092
Winter	Whole Blood	1016	886	1902	10.2182	8.91079	19.129	9943	0.197522
