# Supplementary material for: Day-night and seasonal variation of human gene expression across tissues
Source: PLoS Biol. 2023 Feb 6;21(2):e3001986. doi: 10.1371/journal.pbio.3001986 (PMC9934459; doi:10.1371/journal.pbio.3001986)
Supplement: S12 Table — For each tissue, number of genes with day-night expression, seasonal expression, overlap between the two sets and P value for the overlap (Fisher exact test with and without Benjamini–Hochberg multiple testing correction). (XLSX) [file pbio.3001986.s034.xlsx]

## Sheet: S12 Table
Tissue	Day-night DE	Season DE	Intersection	Fisher pvalue	Adj p-value BH
Lung	2418	1744	707	8.45135e-138	3.88762e-136
Adipose - Subcutaneous	807	2155	294	1.1443e-46	2.63188e-45
Skin - Sun Exposed (Lower leg)	668	2285	247	3.35704e-38	5.14745e-37
Esophagus - Muscularis	1480	1880	389	6.43974e-38	7.4057e-37
Muscle - Skeletal	614	1915	195	4.5414e-20	4.17809e-19
Skin - Not Sun Exposed (Suprapubic)	747	2948	254	1.64307e-15	1.25968e-14
Nerve - Tibial	637	1203	117	2.35493e-15	1.54753e-14
Breast - Mammary Tissue	1886	3112	551	2.00791e-12	1.15455e-11
Adrenal Gland	402	2353	124	7.13505e-10	3.64681e-09
Brain - Hypothalamus	558	3499	202	1.39697e-08	6.42605e-08
Esophagus - Mucosa	346	1196	64	2.20001e-08	9.20005e-08
Thyroid	438	1342	79	3.20034e-08	1.2268e-07
Heart - Atrial Appendage	376	1369	73	6.86699e-07	2.42986e-06
Artery - Coronary	420	1683	87	1.68118e-06	5.52387e-06
Esophagus - Gastroesophageal Junction	532	661	51	6.91345e-06	2.12012e-05
Brain - Nucleus accumbens (basal ganglia)	337	2691	101	1.18501e-05	3.4069e-05
Colon - Sigmoid	585	3231	186	1.78327e-05	4.82533e-05
Ovary	506	1505	88	2.21553e-05	5.66192e-05
Brain - Putamen (basal ganglia)	110	3539	48	0.000196817	0.000476506
Artery - Aorta	428	1880	87	0.000383949	0.000883082
Liver	1465	2493	364	0.000471295	0.00103236
Brain - Frontal Cortex (BA9)	708	3151	201	0.000834328	0.0017445
Artery - Tibial	331	2587	89	0.00179945	0.00346393
Pancreas	464	970	56	0.00180727	0.00346393
Stomach	411	794	39	0.00352033	0.0064774
Brain - Anterior cingulate cortex (BA24)	466	4581	189	0.00463007	0.00819166
Colon - Transverse	92	882	13	0.00601272	0.0102439
Brain - Cortex	402	1519	61	0.00937757	0.015406
Brain - Cerebellum	766	1468	102	0.0143426	0.0227503
Adipose - Visceral (Omentum)	1536	1803	233	0.0307633	0.0471704
Pituitary	600	2116	104	0.0492739	0.0731161
Testis	105	5519	44	0.0690882	0.0993143
Minor Salivary Gland	85	2513	18	0.300034	0.418229
Brain - Amygdala	480	3670	138	0.414185	0.544357
Brain - Substantia nigra	289	2616	60	0.408682	0.544357
Brain - Hippocampus	735	2425	138	0.458637	0.586036
Uterus	695	3183	164	0.520713	0.647373
Prostate	1814	2519	321	0.619984	0.750506
Vagina	533	2060	76	0.651224	0.76811
Brain - Caudate (basal ganglia)	1026	2273	127	0.999995	1
Brain - Cerebellar Hemisphere	513	4371	130	0.999904	1
Brain - Spinal cord (cervical c-1)	135	3415	21	0.998287	1
Heart - Left Ventricle	2202	551	68	0.999996	1
Small Intestine - Terminal Ileum	125	3286	17	0.998316	1
Spleen	655	2239	92	0.975048	1
Whole Blood	1900	2335	301	1	1
