# Supplementary material for: Day-night and seasonal variation of human gene expression across tissues
Source: PLoS Biol. 2023 Feb 6;21(2):e3001986. doi: 10.1371/journal.pbio.3001986 (PMC9934459; doi:10.1371/journal.pbio.3001986)
Supplement: S13 Table — For each season and seasonal gene, the number of tissues for which the gene is up- or down-regulated, for (i) all tissues, (ii) non-brain tissues, and (iii) brain tissues. For each of the previous tissue classification, a binomial P value is associated to test if the gene has a statistically significant preference to be up- or down-regulated in that season. Genes with a P ≤ 0.05 for one of the tissue classifications are part of the high-confidence seasonal gene sets. Note that for a gene to reach a P ≤ 0.05, it needs to have been identified as differentially expressed in that season in at least 6 tissues. See Methods for details. (XLSX) [file pbio.3001986.s035.xlsx]

## Sheet: S13 Table
Season	Gene	Name	Up	Down	Total	pvalue all tissues	Up non brain	Down non brain	Total non brain	pvalue non brain	Up brain	Down brain	Total brain	pvalue brain
Winter	ENSG00000167768.4	KRT1	0	24	24	1.19209e-07	0	22	22	4.76837e-07	0	2	2	0.5
Spring	ENSG00000244731.7	C4A	0	21	21	9.53674e-07	0	16	16	3.05176e-05	0	5	5	0.0625
Winter	ENSG00000187479.5	C11orf96	0	18	18	7.62939e-06	0	9	9	0.00390625	0	9	9	0.00390625
Fall	ENSG00000063169.10	GLTSCR1	16	1	17	0.000274658	5	1	6	0.21875	11	0	11	0.000976562
Fall	ENSG00000109881.16	CCDC34	1	16	17	0.000274658	1	4	5	0.375	0	12	12	0.000488281
Fall	ENSG00000130222.10	GADD45G	17	0	17	1.52588e-05	11	0	11	0.000976562	6	0	6	0.03125
Fall	ENSG00000135722.8	FBXL8	17	0	17	1.52588e-05	10	0	10	0.00195312	7	0	7	0.015625
Summer	ENSG00000269028.3	MTRNR2L12	17	0	17	1.52588e-05	14	0	14	0.00012207	3	0	3	0.25
Winter	ENSG00000178623.11	GPR35	0	17	17	1.52588e-05	0	6	6	0.03125	0	11	11	0.000976562
Winter	ENSG00000269028.3	MTRNR2L12	1	16	17	0.000274658	1	7	8	0.0703125	0	9	9	0.00390625
Fall	ENSG00000178623.11	GPR35	16	0	16	3.05176e-05	5	0	5	0.0625	11	0	11	0.000976562
Spring	ENSG00000161281.10	COX7A1	15	1	16	0.000518799	8	1	9	0.0390625	7	0	7	0.015625
Winter	ENSG00000130522.5	JUND	1	15	16	0.000518799	1	6	7	0.125	0	9	9	0.00390625
Fall	ENSG00000162004.16	CCDC78	15	0	15	6.10352e-05	9	0	9	0.00390625	6	0	6	0.03125
Fall	ENSG00000185033.14	SEMA4B	15	0	15	6.10352e-05	5	0	5	0.0625	10	0	10	0.00195312
Spring	ENSG00000128944.13	KNSTRN	15	0	15	6.10352e-05	9	0	9	0.00390625	6	0	6	0.03125
Winter	ENSG00000186847.5	KRT14	0	15	15	6.10352e-05	0	14	14	0.00012207	0	1	1	1
Winter	ENSG00000204389.9	HSPA1A	0	15	15	6.10352e-05	0	3	3	0.25	0	12	12	0.000488281
Fall	ENSG00000013573.16	DDX11	14	0	14	0.00012207	9	0	9	0.00390625	5	0	5	0.0625
Fall	ENSG00000064932.15	SBNO2	14	0	14	0.00012207	4	0	4	0.125	10	0	10	0.00195312
Fall	ENSG00000102878.16	HSF4	12	2	14	0.0129395	4	2	6	0.6875	8	0	8	0.0078125
Fall	ENSG00000132688.10	NES	6	8	14	0.790527	2	8	10	0.109375	4	0	4	0.125
Fall	ENSG00000189134.3	NKAPL	0	14	14	0.00012207	0	1	1	1	0	13	13	0.000244141
Fall	ENSG00000221968.8	FADS3	12	2	14	0.0129395	3	2	5	1	9	0	9	0.00390625
Fall	ENSG00000258839.3	MC1R	14	0	14	0.00012207	7	0	7	0.015625	7	0	7	0.015625
Fall	ENSG00000280071.3	CH507-9B2.3	0	14	14	0.00012207	0	14	14	0.00012207	0	0	0
Summer	ENSG00000255823.4	MTRNR2L8	14	0	14	0.00012207	12	0	12	0.000488281	2	0	2	0.5
Winter	ENSG00000132002.7	DNAJB1	0	14	14	0.00012207	0	2	2	0.5	0	12	12	0.000488281
Winter	ENSG00000141933.9	TPGS1	1	13	14	0.00183105	1	9	10	0.0214844	0	4	4	0.125
Winter	ENSG00000186395.7	KRT10	0	14	14	0.00012207	0	9	9	0.00390625	0	5	5	0.0625
Winter	ENSG00000197019.4	SERTAD1	1	13	14	0.00183105	1	5	6	0.21875	0	8	8	0.0078125
Fall	ENSG00000014164.6	ZC3H3	13	0	13	0.000244141	4	0	4	0.125	9	0	9	0.00390625
Fall	ENSG00000068137.14	PLEKHH3	10	3	13	0.0922852	2	3	5	1	8	0	8	0.0078125
Fall	ENSG00000099326.8	MZF1	13	0	13	0.000244141	7	0	7	0.015625	6	0	6	0.03125
Fall	ENSG00000124440.15	HIF3A	12	1	13	0.00341797	3	1	4	0.625	9	0	9	0.00390625
Fall	ENSG00000134815.18	DHX34	13	0	13	0.000244141	3	0	3	0.25	10	0	10	0.00195312
Fall	ENSG00000142856.16	ITGB3BP	0	13	13	0.000244141	0	3	3	0.25	0	10	10	0.00195312
Fall	ENSG00000167996.15	FTH1	13	0	13	0.000244141	11	0	11	0.000976562	2	0	2	0.5
Fall	ENSG00000177045.7	SIX5	13	0	13	0.000244141	8	0	8	0.0078125	5	0	5	0.0625
Fall	ENSG00000177943.13	MAMDC4	13	0	13	0.000244141	6	0	6	0.03125	7	0	7	0.015625
Fall	ENSG00000183779.6	ZNF703	12	1	13	0.00341797	5	1	6	0.21875	7	0	7	0.015625
Fall	ENSG00000198157.10	HMGN5	1	12	13	0.00341797	1	9	10	0.0214844	0	3	3	0.25
Fall	ENSG00000205085.10	FAM71F2	11	2	13	0.0224609	3	2	5	1	8	0	8	0.0078125
Fall	ENSG00000243708.10	PLA2G4B	12	1	13	0.00341797	5	1	6	0.21875	7	0	7	0.015625
Spring	ENSG00000007392.16	LUC7L	12	1	13	0.00341797	10	1	11	0.0117188	2	0	2	0.5
Spring	ENSG00000125534.9	PPDPF	1	12	13	0.00341797	1	8	9	0.0390625	0	4	4	0.125
Spring	ENSG00000198502.5	HLA-DRB5	0	13	13	0.000244141	0	12	12	0.000488281	0	1	1	1
Summer	ENSG00000137462.6	TLR2	0	13	13	0.000244141	0	12	12	0.000488281	0	1	1	1
Summer	ENSG00000167768.4	KRT1	13	0	13	0.000244141	12	0	12	0.000488281	1	0	1	1
Summer	ENSG00000186847.5	KRT14	13	0	13	0.000244141	11	0	11	0.000976562	2	0	2	0.5
Summer	ENSG00000214456.8	PLIN5	0	13	13	0.000244141	0	4	4	0.125	0	9	9	0.00390625
Winter	ENSG00000106211.8	HSPB1	0	13	13	0.000244141	0	3	3	0.25	0	10	10	0.00195312
Winter	ENSG00000132510.10	KDM6B	0	13	13	0.000244141	0	3	3	0.25	0	10	10	0.00195312
Winter	ENSG00000143632.14	ACTA1	1	12	13	0.00341797	0	11	11	0.000976562	1	1	2	1
Winter	ENSG00000171174.13	RBKS	3	10	13	0.0922852	3	4	7	1	0	6	6	0.03125
Winter	ENSG00000177464.4	GPR4	0	13	13	0.000244141	0	5	5	0.0625	0	8	8	0.0078125
Winter	ENSG00000204388.6	HSPA1B	0	13	13	0.000244141	0	1	1	1	0	12	12	0.000488281
Winter	ENSG00000243449.6	C4orf48	0	13	13	0.000244141	0	5	5	0.0625	0	8	8	0.0078125
Fall	ENSG00000061273.17	HDAC7	12	0	12	0.000488281	1	0	1	1	11	0	11	0.000976562
Fall	ENSG00000076555.15	ACACB	11	1	12	0.00634766	2	1	3	1	9	0	9	0.00390625
Fall	ENSG00000100767.15	PAPLN	12	0	12	0.000488281	3	0	3	0.25	9	0	9	0.00390625
Fall	ENSG00000101745.16	ANKRD12	0	12	12	0.000488281	0	6	6	0.03125	0	6	6	0.03125
Fall	ENSG00000110046.12	ATG2A	12	0	12	0.000488281	2	0	2	0.5	10	0	10	0.00195312
Fall	ENSG00000130653.15	PNPLA7	11	1	12	0.00634766	3	1	4	0.625	8	0	8	0.0078125
Fall	ENSG00000137411.16	VARS2	12	0	12	0.000488281	3	0	3	0.25	9	0	9	0.00390625
Fall	ENSG00000155066.15	PROM2	12	0	12	0.000488281	4	0	4	0.125	8	0	8	0.0078125
Fall	ENSG00000158458.19	NRG2	11	1	12	0.00634766	3	1	4	0.625	8	0	8	0.0078125
Fall	ENSG00000162461.7	SLC25A34	12	0	12	0.000488281	6	0	6	0.03125	6	0	6	0.03125
Fall	ENSG00000164258.11	NDUFS4	0	12	12	0.000488281	0	2	2	0.5	0	10	10	0.00195312
Fall	ENSG00000166341.7	DCHS1	9	3	12	0.145996	1	3	4	0.625	8	0	8	0.0078125
Fall	ENSG00000168056.15	LTBP3	12	0	12	0.000488281	2	0	2	0.5	10	0	10	0.00195312
Fall	ENSG00000178814.16	OPLAH	12	0	12	0.000488281	4	0	4	0.125	8	0	8	0.0078125
Fall	ENSG00000179979.8	CRIPAK	12	0	12	0.000488281	2	0	2	0.5	10	0	10	0.00195312
Fall	ENSG00000182272.11	B4GALNT4	12	0	12	0.000488281	3	0	3	0.25	9	0	9	0.00390625
Fall	ENSG00000197568.13	HHLA3	12	0	12	0.000488281	8	0	8	0.0078125	4	0	4	0.125
Fall	ENSG00000244731.7	C4A	12	0	12	0.000488281	7	0	7	0.015625	5	0	5	0.0625
Fall	ENSG00000255302.4	EID1	1	11	12	0.00634766	1	3	4	0.625	0	8	8	0.0078125
Fall	ENSG00000269028.3	MTRNR2L12	0	12	12	0.000488281	0	12	12	0.000488281	0	0	0
Spring	ENSG00000085644.13	ZNF213	1	11	12	0.00634766	1	4	5	0.375	0	7	7	0.015625
Spring	ENSG00000109881.16	CCDC34	12	0	12	0.000488281	3	0	3	0.25	9	0	9	0.00390625
Spring	ENSG00000164916.10	FOXK1	0	12	12	0.000488281	0	5	5	0.0625	0	7	7	0.015625
Spring	ENSG00000168282.5	MGAT2	1	11	12	0.00634766	1	7	8	0.0703125	0	4	4	0.125
Spring	ENSG00000183426.16	NPIPA1	11	1	12	0.00634766	9	1	10	0.0214844	2	0	2	0.5
Spring	ENSG00000186468.12	RPS23	6	6	12	1	2	5	7	0.453125	4	1	5	0.375
Spring	ENSG00000198157.10	HMGN5	12	0	12	0.000488281	4	0	4	0.125	8	0	8	0.0078125
Summer	ENSG00000106333.12	PCOLCE	12	0	12	0.000488281	9	0	9	0.00390625	3	0	3	0.25
Summer	ENSG00000124713.5	GNMT	0	12	12	0.000488281	0	4	4	0.125	0	8	8	0.0078125
Summer	ENSG00000130653.15	PNPLA7	0	12	12	0.000488281	0	7	7	0.015625	0	5	5	0.0625
Summer	ENSG00000164692.17	COL1A2	12	0	12	0.000488281	6	0	6	0.03125	6	0	6	0.03125
Summer	ENSG00000169442.8	CD52	8	4	12	0.387695	2	4	6	0.6875	6	0	6	0.03125
Summer	ENSG00000177990.11	DPY19L2	0	12	12	0.000488281	0	7	7	0.015625	0	5	5	0.0625
Summer	ENSG00000184985.16	SORCS2	5	7	12	0.774414	5	1	6	0.21875	0	6	6	0.03125
Winter	ENSG00000034152.18	MAP2K3	1	11	12	0.00634766	1	4	5	0.375	0	7	7	0.015625
Winter	ENSG00000109089.7	CDR2L	3	9	12	0.145996	2	4	6	0.6875	1	5	6	0.21875
Winter	ENSG00000123358.19	NR4A1	0	12	12	0.000488281	0	6	6	0.03125	0	6	6	0.03125
Winter	ENSG00000133874.1	RNF122	0	12	12	0.000488281	0	2	2	0.5	0	10	10	0.00195312
Winter	ENSG00000148926.9	ADM	0	12	12	0.000488281	0	5	5	0.0625	0	7	7	0.015625
Winter	ENSG00000161940.10	BCL6B	0	12	12	0.000488281	0	4	4	0.125	0	8	8	0.0078125
Winter	ENSG00000162772.16	ATF3	1	11	12	0.00634766	1	3	4	0.625	0	8	8	0.0078125
Winter	ENSG00000167136.6	ENDOG	0	12	12	0.000488281	0	7	7	0.015625	0	5	5	0.0625
Winter	ENSG00000167604.13	NFKBID	0	12	12	0.000488281	0	5	5	0.0625	0	7	7	0.015625
Winter	ENSG00000185022.11	MAFF	1	11	12	0.00634766	1	2	3	1	0	9	9	0.00390625
Winter	ENSG00000213865.7	C8orf44	12	0	12	0.000488281	4	0	4	0.125	8	0	8	0.0078125
Winter	ENSG00000221994.10	ZNF630	0	12	12	0.000488281	0	4	4	0.125	0	8	8	0.0078125
Fall	ENSG00000049239.12	H6PD	11	0	11	0.000976562	3	0	3	0.25	8	0	8	0.0078125
Fall	ENSG00000070047.11	PHRF1	11	0	11	0.000976562	0	0	0		11	0	11	0.000976562
Fall	ENSG00000077150.18	NFKB2	11	0	11	0.000976562	4	0	4	0.125	7	0	7	0.015625
Fall	ENSG00000081189.15	MEF2C	1	10	11	0.0117188	1	6	7	0.125	0	4	4	0.125
Fall	ENSG00000085872.14	CHERP	11	0	11	0.000976562	0	0	0		11	0	11	0.000976562
Fall	ENSG00000104852.14	SNRNP70	11	0	11	0.000976562	3	0	3	0.25	8	0	8	0.0078125
Fall	ENSG00000106443.15	PHF14	0	11	11	0.000976562	0	0	0		0	11	11	0.000976562
Fall	ENSG00000107281.9	NPDC1	11	0	11	0.000976562	5	0	5	0.0625	6	0	6	0.03125
Fall	ENSG00000111676.14	ATN1	11	0	11	0.000976562	1	0	1	1	10	0	10	0.00195312
Fall	ENSG00000114857.17	NKTR	8	3	11	0.226562	2	3	5	1	6	0	6	0.03125
Fall	ENSG00000116991.10	SIPA1L2	3	8	11	0.226562	0	8	8	0.0078125	3	0	3	0.25
Fall	ENSG00000126705.13	AHDC1	10	1	11	0.0117188	1	1	2	1	9	0	9	0.00390625
Fall	ENSG00000127329.15	PTPRB	2	9	11	0.0654297	2	9	11	0.0654297	0	0	0
Fall	ENSG00000130254.11	SAFB2	11	0	11	0.000976562	0	0	0		11	0	11	0.000976562
Fall	ENSG00000132432.13	SEC61G	3	8	11	0.226562	3	2	5	1	0	6	6	0.03125
Fall	ENSG00000132510.10	KDM6B	10	1	11	0.0117188	1	1	2	1	9	0	9	0.00390625
Fall	ENSG00000134597.15	RBMX2	1	10	11	0.0117188	1	0	1	1	0	10	10	0.00195312
Fall	ENSG00000136237.18	RAPGEF5	0	11	11	0.000976562	0	6	6	0.03125	0	5	5	0.0625
Fall	ENSG00000137497.17	NUMA1	10	1	11	0.0117188	2	1	3	1	8	0	8	0.0078125
Fall	ENSG00000140564.11	FURIN	10	1	11	0.0117188	1	1	2	1	9	0	9	0.00390625
Fall	ENSG00000142733.14	MAP3K6	10	1	11	0.0117188	1	1	2	1	9	0	9	0.00390625
Fall	ENSG00000146830.9	GIGYF1	10	1	11	0.0117188	3	1	4	0.625	7	0	7	0.015625
Fall	ENSG00000149115.13	TNKS1BP1	11	0	11	0.000976562	1	0	1	1	10	0	10	0.00195312
Fall	ENSG00000152404.15	CWF19L2	1	10	11	0.0117188	1	0	1	1	0	10	10	0.00195312
Fall	ENSG00000154822.17	PLCL2	2	9	11	0.0654297	2	2	4	1	0	7	7	0.015625
Fall	ENSG00000162572.20	SCNN1D	11	0	11	0.000976562	3	0	3	0.25	8	0	8	0.0078125
Fall	ENSG00000163319.10	MRPS18C	0	11	11	0.000976562	0	2	2	0.5	0	9	9	0.00390625
Fall	ENSG00000163702.18	IL17RC	11	0	11	0.000976562	7	0	7	0.015625	4	0	4	0.125
Fall	ENSG00000164916.10	FOXK1	10	1	11	0.0117188	0	1	1	1	10	0	10	0.00195312
Fall	ENSG00000167280.16	ENGASE	11	0	11	0.000976562	3	0	3	0.25	8	0	8	0.0078125
Fall	ENSG00000167384.10	ZNF180	0	11	11	0.000976562	0	3	3	0.25	0	8	8	0.0078125
Fall	ENSG00000167524.14	SGK494	11	0	11	0.000976562	5	0	5	0.0625	6	0	6	0.03125
Fall	ENSG00000167548.14	KMT2D	10	1	11	0.0117188	0	1	1	1	10	0	10	0.00195312
Fall	ENSG00000167615.16	LENG8	11	0	11	0.000976562	2	0	2	0.5	9	0	9	0.00390625
Fall	ENSG00000167978.16	SRRM2	10	1	11	0.0117188	1	1	2	1	9	0	9	0.00390625
Fall	ENSG00000170412.16	GPRC5C	11	0	11	0.000976562	5	0	5	0.0625	6	0	6	0.03125
Fall	ENSG00000172824.14	CES4A	11	0	11	0.000976562	6	0	6	0.03125	5	0	5	0.0625
Fall	ENSG00000184113.9	CLDN5	11	0	11	0.000976562	6	0	6	0.03125	5	0	5	0.0625
Fall	ENSG00000184634.15	MED12	10	1	11	0.0117188	0	1	1	1	10	0	10	0.00195312
Fall	ENSG00000187609.15	EXD3	11	0	11	0.000976562	3	0	3	0.25	8	0	8	0.0078125
Fall	ENSG00000188566.13	NDOR1	11	0	11	0.000976562	1	0	1	1	10	0	10	0.00195312
Fall	ENSG00000196843.15	ARID5A	6	5	11	1	2	5	7	0.453125	4	0	4	0.125
Fall	ENSG00000196924.14	FLNA	8	3	11	0.226562	3	3	6	1	5	0	5	0.0625
Fall	ENSG00000197136.4	PCNX3	11	0	11	0.000976562	0	0	0		11	0	11	0.000976562
Fall	ENSG00000197530.12	MIB2	11	0	11	0.000976562	2	0	2	0.5	9	0	9	0.00390625
Fall	ENSG00000214402.6	LCNL1	9	2	11	0.0654297	1	2	3	1	8	0	8	0.0078125
Fall	ENSG00000218891.4	ZNF579	11	0	11	0.000976562	6	0	6	0.03125	5	0	5	0.0625
Fall	ENSG00000237541.3	HLA-DQA2	11	0	11	0.000976562	11	0	11	0.000976562	0	0	0
Spring	ENSG00000108848.15	LUC7L3	8	3	11	0.226562	3	3	6	1	5	0	5	0.0625
Spring	ENSG00000122026.10	RPL21	8	3	11	0.226562	3	2	5	1	5	1	6	0.21875
Spring	ENSG00000143947.13	RPS27A	9	2	11	0.0654297	5	2	7	0.453125	4	0	4	0.125
Spring	ENSG00000170477.12	KRT4	11	0	11	0.000976562	11	0	11	0.000976562	0	0	0
Spring	ENSG00000197479.6	PCDHB11	1	10	11	0.0117188	1	10	11	0.0117188	0	0	0
Spring	ENSG00000223547.9	ZNF844	0	11	11	0.000976562	0	10	10	0.00195312	0	1	1	1
Spring	ENSG00000261934.2	PCDHGA9	1	10	11	0.0117188	1	9	10	0.0214844	0	1	1	1
Spring	ENSG00000269028.3	MTRNR2L12	10	1	11	0.0117188	4	1	5	0.375	6	0	6	0.03125
Summer	ENSG00000076555.15	ACACB	1	10	11	0.0117188	1	1	2	1	0	9	9	0.00390625
Summer	ENSG00000100365.14	NCF4	4	7	11	0.548828	0	7	7	0.015625	4	0	4	0.125
Summer	ENSG00000104852.14	SNRNP70	0	11	11	0.000976562	0	5	5	0.0625	0	6	6	0.03125
Summer	ENSG00000120832.9	MTERF2	0	11	11	0.000976562	0	3	3	0.25	0	8	8	0.0078125
Summer	ENSG00000123096.11	SSPN	7	4	11	0.548828	7	0	7	0.015625	0	4	4	0.125
Summer	ENSG00000128917.6	DLL4	11	0	11	0.000976562	7	0	7	0.015625	4	0	4	0.125
Summer	ENSG00000137070.17	IL11RA	2	9	11	0.0654297	2	1	3	1	0	8	8	0.0078125
Summer	ENSG00000145050.15	MANF	10	1	11	0.0117188	1	1	2	1	9	0	9	0.00390625
Summer	ENSG00000162572.20	SCNN1D	0	11	11	0.000976562	0	4	4	0.125	0	7	7	0.015625
Summer	ENSG00000165502.6	RPL36AL	2	9	11	0.0654297	0	9	9	0.00390625	2	0	2	0.5
Summer	ENSG00000166347.18	CYB5A	5	6	11	1	0	6	6	0.03125	5	0	5	0.0625
Summer	ENSG00000169570.9	DTWD2	5	6	11	1	5	0	5	0.0625	0	6	6	0.03125
Summer	ENSG00000173221.13	GLRX	8	3	11	0.226562	0	3	3	0.25	8	0	8	0.0078125
Summer	ENSG00000175356.12	SCUBE2	6	5	11	1	6	2	8	0.289062	0	3	3	0.25
Summer	ENSG00000176386.8	CDC26	6	5	11	1	0	5	5	0.0625	6	0	6	0.03125
Summer	ENSG00000182117.5	NOP10	7	4	11	0.548828	0	4	4	0.125	7	0	7	0.015625
Summer	ENSG00000182481.8	KPNA2	11	0	11	0.000976562	4	0	4	0.125	7	0	7	0.015625
Summer	ENSG00000213741.9	RPS29	7	4	11	0.548828	1	4	5	0.375	6	0	6	0.03125
Winter	ENSG00000087074.7	PPP1R15A	0	11	11	0.000976562	0	3	3	0.25	0	8	8	0.0078125
Winter	ENSG00000102265.11	TIMP1	2	9	11	0.0654297	2	4	6	0.6875	0	5	5	0.0625
Winter	ENSG00000103254.9	FAM173A	0	11	11	0.000976562	0	7	7	0.015625	0	4	4	0.125
Winter	ENSG00000105538.9	RASIP1	0	11	11	0.000976562	0	2	2	0.5	0	9	9	0.00390625
Winter	ENSG00000108518.7	PFN1	0	11	11	0.000976562	0	3	3	0.25	0	8	8	0.0078125
Winter	ENSG00000108622.10	ICAM2	0	11	11	0.000976562	0	5	5	0.0625	0	6	6	0.03125
Winter	ENSG00000120696.8	KBTBD7	10	1	11	0.0117188	0	1	1	1	10	0	10	0.00195312
Winter	ENSG00000127528.5	KLF2	1	10	11	0.0117188	1	6	7	0.125	0	4	4	0.125
Winter	ENSG00000130748.6	TMEM160	0	11	11	0.000976562	0	7	7	0.015625	0	4	4	0.125
Winter	ENSG00000142856.16	ITGB3BP	10	1	11	0.0117188	1	1	2	1	9	0	9	0.00390625
Winter	ENSG00000149257.13	SERPINH1	0	11	11	0.000976562	0	2	2	0.5	0	9	9	0.00390625
Winter	ENSG00000149636.15	DSN1	10	1	11	0.0117188	3	1	4	0.625	7	0	7	0.015625
Winter	ENSG00000165030.3	NFIL3	1	10	11	0.0117188	1	3	4	0.625	0	7	7	0.015625
Winter	ENSG00000167384.10	ZNF180	10	1	11	0.0117188	2	1	3	1	8	0	8	0.0078125
Winter	ENSG00000167996.15	FTH1	3	8	11	0.226562	3	4	7	1	0	4	4	0.125
Winter	ENSG00000173275.12	ZNF449	10	1	11	0.0117188	4	1	5	0.375	6	0	6	0.03125
Winter	ENSG00000176014.12	TUBB6	3	8	11	0.226562	3	2	5	1	0	6	6	0.03125
Winter	ENSG00000188483.7	IER5L	0	11	11	0.000976562	0	5	5	0.0625	0	6	6	0.03125
Winter	ENSG00000188486.3	H2AFX	0	11	11	0.000976562	0	6	6	0.03125	0	5	5	0.0625
Winter	ENSG00000214026.10	MRPL23	0	11	11	0.000976562	0	6	6	0.03125	0	5	5	0.0625
Fall	ENSG00000006118.14	TMEM132A	7	3	10	0.34375	3	3	6	1	4	0	4	0.125
Fall	ENSG00000007545.15	CRAMP1	9	1	10	0.0214844	1	1	2	1	8	0	8	0.0078125
Fall	ENSG00000011132.11	APBA3	10	0	10	0.00195312	2	0	2	0.5	8	0	8	0.0078125
Fall	ENSG00000034152.18	MAP2K3	7	3	10	0.34375	1	3	4	0.625	6	0	6	0.03125
Fall	ENSG00000038532.14	CLEC16A	9	1	10	0.0214844	0	1	1	1	9	0	9	0.00390625
Fall	ENSG00000046889.18	PREX2	1	9	10	0.0214844	0	9	9	0.00390625	1	0	1	1
Fall	ENSG00000070444.14	MNT	10	0	10	0.00195312	2	0	2	0.5	8	0	8	0.0078125
Fall	ENSG00000074416.13	MGLL	2	8	10	0.109375	0	8	8	0.0078125	2	0	2	0.5
Fall	ENSG00000074855.10	ANO8	10	0	10	0.00195312	1	0	1	1	9	0	9	0.00390625
Fall	ENSG00000077782.19	FGFR1	7	3	10	0.34375	2	3	5	1	5	0	5	0.0625
Fall	ENSG00000080603.16	SRCAP	9	1	10	0.0214844	0	1	1	1	9	0	9	0.00390625
Fall	ENSG00000088038.17	CNOT3	10	0	10	0.00195312	1	0	1	1	9	0	9	0.00390625
Fall	ENSG00000090975.12	PITPNM2	8	2	10	0.109375	0	2	2	0.5	8	0	8	0.0078125
Fall	ENSG00000100429.17	HDAC10	10	0	10	0.00195312	6	0	6	0.03125	4	0	4	0.125
Fall	ENSG00000100968.13	NFATC4	10	0	10	0.00195312	6	0	6	0.03125	4	0	4	0.125
Fall	ENSG00000101938.14	CHRDL1	5	5	10	1	3	4	7	1	2	1	3	1
Fall	ENSG00000103168.16	TAF1C	10	0	10	0.00195312	1	0	1	1	9	0	9	0.00390625
Fall	ENSG00000104859.14	CLASRP	10	0	10	0.00195312	0	0	0		10	0	10	0.00195312
Fall	ENSG00000105245.9	NUMBL	10	0	10	0.00195312	5	0	5	0.0625	5	0	5	0.0625
Fall	ENSG00000105357.15	MYH14	10	0	10	0.00195312	1	0	1	1	9	0	9	0.00390625
Fall	ENSG00000106028.10	SSBP1	2	8	10	0.109375	2	0	2	0.5	0	8	8	0.0078125
Fall	ENSG00000106211.8	HSPB1	10	0	10	0.00195312	8	0	8	0.0078125	2	0	2	0.5
Fall	ENSG00000106399.11	RPA3	1	9	10	0.0214844	1	0	1	1	0	9	9	0.00390625
Fall	ENSG00000109610.5	SOD3	10	0	10	0.00195312	5	0	5	0.0625	5	0	5	0.0625
Fall	ENSG00000110492.15	MDK	10	0	10	0.00195312	6	0	6	0.03125	4	0	4	0.125
Fall	ENSG00000115266.11	APC2	10	0	10	0.00195312	1	0	1	1	9	0	9	0.00390625
Fall	ENSG00000115310.17	RTN4	0	10	10	0.00195312	0	3	3	0.25	0	7	7	0.015625
Fall	ENSG00000117713.18	ARID1A	10	0	10	0.00195312	1	0	1	1	9	0	9	0.00390625
Fall	ENSG00000123124.13	WWP1	0	10	10	0.00195312	0	3	3	0.25	0	7	7	0.015625
Fall	ENSG00000123545.5	NDUFAF4	0	10	10	0.00195312	0	1	1	1	0	9	9	0.00390625
Fall	ENSG00000124006.14	OBSL1	9	1	10	0.0214844	3	1	4	0.625	6	0	6	0.03125
Fall	ENSG00000124181.14	PLCG1	9	1	10	0.0214844	0	1	1	1	9	0	9	0.00390625
Fall	ENSG00000124942.13	AHNAK	4	6	10	0.753906	1	6	7	0.125	3	0	3	0.25
Fall	ENSG00000125534.9	PPDPF	9	1	10	0.0214844	6	1	7	0.125	3	0	3	0.25
Fall	ENSG00000125868.15	DSTN	1	9	10	0.0214844	1	1	2	1	0	8	8	0.0078125
Fall	ENSG00000127989.13	MTERF1	0	10	10	0.00195312	0	0	0		0	10	10	0.00195312
Fall	ENSG00000129235.10	TXNDC17	2	8	10	0.109375	2	1	3	1	0	7	7	0.015625
Fall	ENSG00000130164.13	LDLR	10	0	10	0.00195312	1	0	1	1	9	0	9	0.00390625
Fall	ENSG00000130304.16	SLC27A1	10	0	10	0.00195312	1	0	1	1	9	0	9	0.00390625
Fall	ENSG00000132005.8	RFX1	9	1	10	0.0214844	0	1	1	1	9	0	9	0.00390625
Fall	ENSG00000132329.10	RAMP1	8	2	10	0.109375	6	2	8	0.289062	2	0	2	0.5
Fall	ENSG00000132361.16	CLUH	10	0	10	0.00195312	0	0	0		10	0	10	0.00195312
Fall	ENSG00000133247.13	KMT5C	10	0	10	0.00195312	2	0	2	0.5	8	0	8	0.0078125
Fall	ENSG00000134333.13	LDHA	3	7	10	0.34375	3	2	5	1	0	5	5	0.0625
Fall	ENSG00000134375.10	TIMM17A	0	10	10	0.00195312	0	1	1	1	0	9	9	0.00390625
Fall	ENSG00000137210.13	TMEM14B	1	9	10	0.0214844	1	1	2	1	0	8	8	0.0078125
Fall	ENSG00000138777.19	PPA2	0	10	10	0.00195312	0	2	2	0.5	0	8	8	0.0078125
Fall	ENSG00000139631.18	CSAD	10	0	10	0.00195312	3	0	3	0.25	7	0	7	0.015625
Fall	ENSG00000139718.10	SETD1B	9	1	10	0.0214844	2	1	3	1	7	0	7	0.015625
Fall	ENSG00000142798.17	HSPG2	6	4	10	0.753906	2	4	6	0.6875	4	0	4	0.125
Fall	ENSG00000144815.15	NXPE3	2	8	10	0.109375	2	3	5	1	0	5	5	0.0625
Fall	ENSG00000146757.13	ZNF92	0	10	10	0.00195312	0	4	4	0.125	0	6	6	0.03125
Fall	ENSG00000148400.9	NOTCH1	8	2	10	0.109375	1	2	3	1	7	0	7	0.015625
Fall	ENSG00000157343.8	ARMC12	9	1	10	0.0214844	5	1	6	0.21875	4	0	4	0.125
Fall	ENSG00000159200.17	RCAN1	1	9	10	0.0214844	1	5	6	0.21875	0	4	4	0.125
Fall	ENSG00000162738.5	VANGL2	10	0	10	0.00195312	3	0	3	0.25	7	0	7	0.015625
Fall	ENSG00000163584.17	RPL22L1	2	8	10	0.109375	2	3	5	1	0	5	5	0.0625
Fall	ENSG00000163794.6	UCN	10	0	10	0.00195312	9	0	9	0.00390625	1	0	1	1
Fall	ENSG00000164867.10	NOS3	8	2	10	0.109375	2	2	4	1	6	0	6	0.03125
Fall	ENSG00000165684.4	SNAPC4	10	0	10	0.00195312	0	0	0		10	0	10	0.00195312
Fall	ENSG00000167470.12	MIDN	9	1	10	0.0214844	1	1	2	1	8	0	8	0.0078125
Fall	ENSG00000167566.16	NCKAP5L	9	1	10	0.0214844	1	1	2	1	8	0	8	0.0078125
Fall	ENSG00000167595.14	PROSER3	10	0	10	0.00195312	3	0	3	0.25	7	0	7	0.015625
Fall	ENSG00000167685.14	ZNF444	10	0	10	0.00195312	4	0	4	0.125	6	0	6	0.03125
Fall	ENSG00000167797.7	CDK2AP2	10	0	10	0.00195312	9	0	9	0.00390625	1	0	1	1
Fall	ENSG00000167962.13	ZNF598	10	0	10	0.00195312	1	0	1	1	9	0	9	0.00390625
Fall	ENSG00000169288.17	MRPL1	2	8	10	0.109375	2	0	2	0.5	0	8	8	0.0078125
Fall	ENSG00000171858.17	RPS21	5	5	10	1	5	1	6	0.21875	0	4	4	0.125
Fall	ENSG00000172348.14	RCAN2	1	9	10	0.0214844	1	4	5	0.375	0	5	5	0.0625
Fall	ENSG00000172534.13	HCFC1	10	0	10	0.00195312	0	0	0		10	0	10	0.00195312
Fall	ENSG00000173531.15	MST1	10	0	10	0.00195312	5	0	5	0.0625	5	0	5	0.0625
Fall	ENSG00000177303.9	CASKIN2	10	0	10	0.00195312	0	0	0		10	0	10	0.00195312
Fall	ENSG00000177595.17	PIDD1	10	0	10	0.00195312	2	0	2	0.5	8	0	8	0.0078125
Fall	ENSG00000177990.11	DPY19L2	9	1	10	0.0214844	6	0	6	0.03125	3	1	4	0.625
Fall	ENSG00000178209.14	PLEC	9	1	10	0.0214844	0	1	1	1	9	0	9	0.00390625
Fall	ENSG00000178252.17	WDR6	10	0	10	0.00195312	2	0	2	0.5	8	0	8	0.0078125
Fall	ENSG00000178726.6	THBD	9	1	10	0.0214844	1	1	2	1	8	0	8	0.0078125
Fall	ENSG00000179083.6	FAM133A	0	10	10	0.00195312	0	0	0		0	10	10	0.00195312
Fall	ENSG00000179094.15	PER1	10	0	10	0.00195312	1	0	1	1	9	0	9	0.00390625
Fall	ENSG00000179361.17	ARID3B	10	0	10	0.00195312	1	0	1	1	9	0	9	0.00390625
Fall	ENSG00000179698.13	WDR97	10	0	10	0.00195312	1	0	1	1	9	0	9	0.00390625
Fall	ENSG00000179954.15	SSC5D	8	2	10	0.109375	1	2	3	1	7	0	7	0.015625
Fall	ENSG00000180817.11	PPA1	1	9	10	0.0214844	1	2	3	1	0	7	7	0.015625
Fall	ENSG00000180900.18	SCRIB	10	0	10	0.00195312	1	0	1	1	9	0	9	0.00390625
Fall	ENSG00000183397.5	C19orf71	9	1	10	0.0214844	2	1	3	1	7	0	7	0.015625
Fall	ENSG00000185800.11	DMWD	10	0	10	0.00195312	3	0	3	0.25	7	0	7	0.015625
Fall	ENSG00000186767.6	SPIN4	10	0	10	0.00195312	4	0	4	0.125	6	0	6	0.03125
Fall	ENSG00000186866.16	POFUT2	9	1	10	0.0214844	1	1	2	1	8	0	8	0.0078125
Fall	ENSG00000188486.3	H2AFX	10	0	10	0.00195312	8	0	8	0.0078125	2	0	2	0.5
Fall	ENSG00000196123.12	KIAA0895L	10	0	10	0.00195312	4	0	4	0.125	6	0	6	0.03125
Fall	ENSG00000196576.14	PLXNB2	10	0	10	0.00195312	1	0	1	1	9	0	9	0.00390625
Fall	ENSG00000196689.11	TRPV1	10	0	10	0.00195312	2	0	2	0.5	8	0	8	0.0078125
Fall	ENSG00000197562.9	RAB40C	9	1	10	0.0214844	7	1	8	0.0703125	2	0	2	0.5
Fall	ENSG00000198720.12	ANKRD13B	10	0	10	0.00195312	4	0	4	0.125	6	0	6	0.03125
Fall	ENSG00000205133.11	TRIQK	1	9	10	0.0214844	1	1	2	1	0	8	8	0.0078125
Fall	ENSG00000214456.8	PLIN5	10	0	10	0.00195312	2	0	2	0.5	8	0	8	0.0078125
Fall	ENSG00000221869.4	CEBPD	9	1	10	0.0214844	7	1	8	0.0703125	2	0	2	0.5
Fall	ENSG00000228623.5	ZNF883	0	10	10	0.00195312	0	2	2	0.5	0	8	8	0.0078125
Fall	ENSG00000240053.8	LY6G5B	9	1	10	0.0214844	1	1	2	1	8	0	8	0.0078125
Fall	ENSG00000241343.9	RPL36A	4	6	10	0.753906	4	1	5	0.375	0	5	5	0.0625
Fall	ENSG00000250067.11	YJEFN3	10	0	10	0.00195312	9	0	9	0.00390625	1	0	1	1
Fall	ENSG00000266714.6	MYO15B	10	0	10	0.00195312	2	0	2	0.5	8	0	8	0.0078125
Fall	ENSG00000272333.5	KMT2B	10	0	10	0.00195312	0	0	0		10	0	10	0.00195312
Fall	ENSG00000275183.1	LENG9	10	0	10	0.00195312	8	0	8	0.0078125	2	0	2	0.5
Spring	ENSG00000112695.11	COX7A2	9	1	10	0.0214844	4	1	5	0.375	5	0	5	0.0625
Spring	ENSG00000124172.9	ATP5E	9	1	10	0.0214844	4	1	5	0.375	5	0	5	0.0625
Spring	ENSG00000125834.12	STK35	0	10	10	0.00195312	0	3	3	0.25	0	7	7	0.015625
Spring	ENSG00000126756.11	UXT	9	1	10	0.0214844	5	1	6	0.21875	4	0	4	0.125
Spring	ENSG00000137288.9	UQCC2	9	1	10	0.0214844	6	1	7	0.125	3	0	3	0.25
Spring	ENSG00000141905.17	NFIC	1	9	10	0.0214844	1	6	7	0.125	0	3	3	0.25
Spring	ENSG00000159433.11	STARD9	9	1	10	0.0214844	9	1	10	0.0214844	0	0	0
Spring	ENSG00000161970.12	RPL26	9	1	10	0.0214844	4	1	5	0.375	5	0	5	0.0625
Spring	ENSG00000165502.6	RPL36AL	10	0	10	0.00195312	5	0	5	0.0625	5	0	5	0.0625
Spring	ENSG00000173163.10	COMMD1	10	0	10	0.00195312	2	0	2	0.5	8	0	8	0.0078125
Spring	ENSG00000177954.11	RPS27	9	1	10	0.0214844	5	1	6	0.21875	4	0	4	0.125
Spring	ENSG00000181222.15	POLR2A	0	10	10	0.00195312	0	2	2	0.5	0	8	8	0.0078125
Spring	ENSG00000182195.7	LDOC1	0	10	10	0.00195312	0	4	4	0.125	0	6	6	0.03125
Spring	ENSG00000183828.14	NUDT14	8	2	10	0.109375	4	2	6	0.6875	4	0	4	0.125
Spring	ENSG00000185033.14	SEMA4B	0	10	10	0.00195312	0	7	7	0.015625	0	3	3	0.25
Spring	ENSG00000213741.9	RPS29	7	3	10	0.34375	3	3	6	1	4	0	4	0.125
Spring	ENSG00000241343.9	RPL36A	8	2	10	0.109375	2	2	4	1	6	0	6	0.03125
Summer	ENSG00000089472.16	HEPH	7	3	10	0.34375	7	1	8	0.0703125	0	2	2	0.5
Summer	ENSG00000091986.15	CCDC80	10	0	10	0.00195312	9	0	9	0.00390625	1	0	1	1
Summer	ENSG00000099326.8	MZF1	0	10	10	0.00195312	0	7	7	0.015625	0	3	3	0.25
Summer	ENSG00000100767.15	PAPLN	1	9	10	0.0214844	1	1	2	1	0	8	8	0.0078125
Summer	ENSG00000108846.15	ABCC3	3	7	10	0.34375	3	6	9	0.507812	0	1	1	1
Summer	ENSG00000114200.9	BCHE	8	2	10	0.109375	6	0	6	0.03125	2	2	4	1
Summer	ENSG00000115414.18	FN1	10	0	10	0.00195312	6	0	6	0.03125	4	0	4	0.125
Summer	ENSG00000127249.14	ATP13A4	0	10	10	0.00195312	0	2	2	0.5	0	8	8	0.0078125
Summer	ENSG00000136999.4	NOV	10	0	10	0.00195312	10	0	10	0.00195312	0	0	0
Summer	ENSG00000141753.6	IGFBP4	10	0	10	0.00195312	1	0	1	1	9	0	9	0.00390625
Summer	ENSG00000159200.17	RCAN1	10	0	10	0.00195312	4	0	4	0.125	6	0	6	0.03125
Summer	ENSG00000163631.16	ALB	10	0	10	0.00195312	9	0	9	0.00390625	1	0	1	1
Summer	ENSG00000167702.11	KIFC2	0	10	10	0.00195312	0	9	9	0.00390625	0	1	1	1
Summer	ENSG00000171858.17	RPS21	8	2	10	0.109375	2	2	4	1	6	0	6	0.03125
Summer	ENSG00000174501.14	ANKRD36C	5	5	10	1	5	1	6	0.21875	0	4	4	0.125
Summer	ENSG00000175265.17	GOLGA8A	0	10	10	0.00195312	0	7	7	0.015625	0	3	3	0.25
Summer	ENSG00000177098.8	SCN4B	10	0	10	0.00195312	9	0	9	0.00390625	1	0	1	1
Summer	ENSG00000177595.17	PIDD1	0	10	10	0.00195312	0	4	4	0.125	0	6	6	0.03125
Summer	ENSG00000177700.5	POLR2L	5	5	10	1	1	5	6	0.21875	4	0	4	0.125
Summer	ENSG00000182492.15	BGN	10	0	10	0.00195312	7	0	7	0.015625	3	0	3	0.25
Summer	ENSG00000188827.10	SLX4	2	8	10	0.109375	2	0	2	0.5	0	8	8	0.0078125
Summer	ENSG00000198502.5	HLA-DRB5	10	0	10	0.00195312	9	0	9	0.00390625	1	0	1	1
Summer	ENSG00000198856.12	OSTC	9	1	10	0.0214844	0	1	1	1	9	0	9	0.00390625
Summer	ENSG00000213780.10	GTF2H4	1	9	10	0.0214844	1	0	1	1	0	9	9	0.00390625
Summer	ENSG00000243147.7	MRPL33	7	3	10	0.34375	0	3	3	0.25	7	0	7	0.015625
Summer	ENSG00000243927.5	MRPS6	7	3	10	0.34375	1	3	4	0.625	6	0	6	0.03125
Winter	ENSG00000104879.4	CKM	0	10	10	0.00195312	0	9	9	0.00390625	0	1	1	1
Winter	ENSG00000123144.10	C19orf43	0	10	10	0.00195312	0	3	3	0.25	0	7	7	0.015625
Winter	ENSG00000124216.3	SNAI1	1	9	10	0.0214844	1	2	3	1	0	7	7	0.015625
Winter	ENSG00000130066.16	SAT1	0	10	10	0.00195312	0	3	3	0.25	0	7	7	0.015625
Winter	ENSG00000141040.14	ZNF287	10	0	10	0.00195312	5	0	5	0.0625	5	0	5	0.0625
Winter	ENSG00000144655.14	CSRNP1	2	8	10	0.109375	2	2	4	1	0	6	6	0.03125
Winter	ENSG00000144802.11	NFKBIZ	1	9	10	0.0214844	1	1	2	1	0	8	8	0.0078125
Winter	ENSG00000151929.9	BAG3	0	10	10	0.00195312	0	4	4	0.125	0	6	6	0.03125
Winter	ENSG00000154734.14	ADAMTS1	0	10	10	0.00195312	0	4	4	0.125	0	6	6	0.03125
Winter	ENSG00000166886.12	NAB2	0	10	10	0.00195312	0	8	8	0.0078125	0	2	2	0.5
Winter	ENSG00000167685.14	ZNF444	0	10	10	0.00195312	0	4	4	0.125	0	6	6	0.03125
Winter	ENSG00000171649.11	ZIK1	9	1	10	0.0214844	3	1	4	0.625	6	0	6	0.03125
Winter	ENSG00000186352.8	ANKRD37	0	10	10	0.00195312	0	5	5	0.0625	0	5	5	0.0625
Winter	ENSG00000187513.8	GJA4	1	9	10	0.0214844	1	4	5	0.375	0	5	5	0.0625
Winter	ENSG00000198355.4	PIM3	1	9	10	0.0214844	1	1	2	1	0	8	8	0.0078125
Winter	ENSG00000198435.3	NRARP	0	10	10	0.00195312	0	4	4	0.125	0	6	6	0.03125
Winter	ENSG00000218891.4	ZNF579	0	10	10	0.00195312	0	4	4	0.125	0	6	6	0.03125
Fall	ENSG00000000938.12	FGR	9	0	9	0.00390625	4	0	4	0.125	5	0	5	0.0625
Fall	ENSG00000004399.12	PLXND1	2	7	9	0.179688	1	7	8	0.0703125	1	0	1	1
Fall	ENSG00000005206.16	SPPL2B	9	0	9	0.00390625	1	0	1	1	8	0	8	0.0078125
Fall	ENSG00000005379.15	TSPOAP1	9	0	9	0.00390625	1	0	1	1	8	0	8	0.0078125
Fall	ENSG00000007384.15	RHBDF1	9	0	9	0.00390625	2	0	2	0.5	7	0	7	0.015625
Fall	ENSG00000011028.13	MRC2	3	6	9	0.507812	0	6	6	0.03125	3	0	3	0.25
Fall	ENSG00000051382.8	PIK3CB	0	9	9	0.00390625	0	3	3	0.25	0	6	6	0.03125
Fall	ENSG00000056050.6	HPF1	0	9	9	0.00390625	0	0	0		0	9	9	0.00390625
Fall	ENSG00000060069.16	CTDP1	8	1	9	0.0390625	1	1	2	1	7	0	7	0.015625
Fall	ENSG00000068001.13	HYAL2	9	0	9	0.00390625	2	0	2	0.5	7	0	7	0.015625
Fall	ENSG00000069956.11	MAPK6	0	9	9	0.00390625	0	3	3	0.25	0	6	6	0.03125
Fall	ENSG00000071082.10	RPL31	3	6	9	0.507812	3	1	4	0.625	0	5	5	0.0625
Fall	ENSG00000072778.19	ACADVL	9	0	9	0.00390625	1	0	1	1	8	0	8	0.0078125
Fall	ENSG00000075089.9	ACTR6	0	9	9	0.00390625	0	0	0		0	9	9	0.00390625
Fall	ENSG00000076201.14	PTPN23	9	0	9	0.00390625	0	0	0		9	0	9	0.00390625
Fall	ENSG00000076356.6	PLXNA2	7	2	9	0.179688	0	2	2	0.5	7	0	7	0.015625
Fall	ENSG00000076928.17	ARHGEF1	9	0	9	0.00390625	2	0	2	0.5	7	0	7	0.015625
Fall	ENSG00000077454.15	LRCH4	9	0	9	0.00390625	0	0	0		9	0	9	0.00390625
Fall	ENSG00000087053.18	MTMR2	0	9	9	0.00390625	0	2	2	0.5	0	7	7	0.015625
Fall	ENSG00000088179.8	PTPN4	0	9	9	0.00390625	0	3	3	0.25	0	6	6	0.03125
Fall	ENSG00000089063.14	TMEM230	0	9	9	0.00390625	0	2	2	0.5	0	7	7	0.015625
Fall	ENSG00000089351.14	GRAMD1A	9	0	9	0.00390625	1	0	1	1	8	0	8	0.0078125
Fall	ENSG00000090857.13	PDPR	5	4	9	1	0	4	4	0.125	5	0	5	0.0625
Fall	ENSG00000100243.20	CYB5R3	7	2	9	0.179688	2	2	4	1	5	0	5	0.0625
Fall	ENSG00000100354.20	TNRC6B	8	1	9	0.0390625	0	1	1	1	8	0	8	0.0078125
Fall	ENSG00000103326.11	CAPN15	9	0	9	0.00390625	2	0	2	0.5	7	0	7	0.015625
Fall	ENSG00000104765.15	BNIP3L	1	8	9	0.0390625	1	0	1	1	0	8	8	0.0078125
Fall	ENSG00000104885.17	DOT1L	9	0	9	0.00390625	1	0	1	1	8	0	8	0.0078125
Fall	ENSG00000104936.17	DMPK	9	0	9	0.00390625	0	0	0		9	0	9	0.00390625
Fall	ENSG00000105221.16	AKT2	9	0	9	0.00390625	0	0	0		9	0	9	0.00390625
Fall	ENSG00000105298.13	CACTIN	9	0	9	0.00390625	0	0	0		9	0	9	0.00390625
Fall	ENSG00000105426.16	PTPRS	8	1	9	0.0390625	4	1	5	0.375	4	0	4	0.125
Fall	ENSG00000105552.14	BCAT2	9	0	9	0.00390625	3	0	3	0.25	6	0	6	0.03125
Fall	ENSG00000105722.9	ERF	9	0	9	0.00390625	0	0	0		9	0	9	0.00390625
Fall	ENSG00000105738.10	SIPA1L3	9	0	9	0.00390625	0	0	0		9	0	9	0.00390625
Fall	ENSG00000106003.12	LFNG	4	5	9	1	0	5	5	0.0625	4	0	4	0.125
Fall	ENSG00000108963.17	DPH1	9	0	9	0.00390625	1	0	1	1	8	0	8	0.0078125
Fall	ENSG00000109906.13	ZBTB16	9	0	9	0.00390625	2	0	2	0.5	7	0	7	0.015625
Fall	ENSG00000110274.15	CEP164	8	1	9	0.0390625	0	1	1	1	8	0	8	0.0078125
Fall	ENSG00000111077.17	TNS2	7	2	9	0.179688	4	2	6	0.6875	3	0	3	0.25
Fall	ENSG00000111897.6	SERINC1	1	8	9	0.0390625	1	2	3	1	0	6	6	0.03125
Fall	ENSG00000112306.7	RPS12	5	4	9	1	5	1	6	0.21875	0	3	3	0.25
Fall	ENSG00000112695.11	COX7A2	2	7	9	0.179688	2	0	2	0.5	0	7	7	0.015625
Fall	ENSG00000114405.10	C3orf14	0	9	9	0.00390625	0	1	1	1	0	8	8	0.0078125
Fall	ENSG00000117425.13	PTCH2	8	1	9	0.0390625	1	1	2	1	7	0	7	0.015625
Fall	ENSG00000117594.9	HSD11B1	4	5	9	1	3	1	4	0.625	1	4	5	0.375
Fall	ENSG00000117632.22	STMN1	2	7	9	0.179688	2	1	3	1	0	6	6	0.03125
Fall	ENSG00000118680.12	MYL12B	2	7	9	0.179688	2	2	4	1	0	5	5	0.0625
Fall	ENSG00000119013.8	NDUFB3	1	8	9	0.0390625	1	0	1	1	0	8	8	0.0078125
Fall	ENSG00000119705.9	SLIRP	1	8	9	0.0390625	1	0	1	1	0	8	8	0.0078125
Fall	ENSG00000120658.13	ENOX1	1	8	9	0.0390625	1	3	4	0.625	0	5	5	0.0625
Fall	ENSG00000120860.10	WASHC3	1	8	9	0.0390625	1	0	1	1	0	8	8	0.0078125
Fall	ENSG00000123933.16	MXD4	8	1	9	0.0390625	2	1	3	1	6	0	6	0.03125
Fall	ENSG00000124370.10	MCEE	1	8	9	0.0390625	1	0	1	1	0	8	8	0.0078125
Fall	ENSG00000124588.19	NQO2	0	9	9	0.00390625	0	5	5	0.0625	0	4	4	0.125
Fall	ENSG00000125148.6	MT2A	9	0	9	0.00390625	5	0	5	0.0625	4	0	4	0.125
Fall	ENSG00000126603.8	GLIS2	7	2	9	0.179688	1	2	3	1	6	0	6	0.03125
Fall	ENSG00000127125.8	PPCS	1	8	9	0.0390625	1	0	1	1	0	8	8	0.0078125
Fall	ENSG00000127415.12	IDUA	9	0	9	0.00390625	3	0	3	0.25	6	0	6	0.03125
Fall	ENSG00000127418.14	FGFRL1	9	0	9	0.00390625	5	0	5	0.0625	4	0	4	0.125
Fall	ENSG00000127948.15	POR	9	0	9	0.00390625	2	0	2	0.5	7	0	7	0.015625
Fall	ENSG00000128228.4	SDF2L1	9	0	9	0.00390625	9	0	9	0.00390625	0	0	0
Fall	ENSG00000129116.17	PALLD	4	5	9	1	2	5	7	0.453125	2	0	2	0.5
Fall	ENSG00000130413.15	STK33	7	2	9	0.179688	2	2	4	1	5	0	5	0.0625
Fall	ENSG00000132702.12	HAPLN2	8	1	9	0.0390625	3	1	4	0.625	5	0	5	0.0625
Fall	ENSG00000132963.7	POMP	2	7	9	0.179688	2	1	3	1	0	6	6	0.03125
Fall	ENSG00000134285.10	FKBP11	9	0	9	0.00390625	3	0	3	0.25	6	0	6	0.03125
Fall	ENSG00000136522.13	MRPL47	0	9	9	0.00390625	0	1	1	1	0	8	8	0.0078125
Fall	ENSG00000136824.18	SMC2	1	8	9	0.0390625	1	1	2	1	0	7	7	0.015625
Fall	ENSG00000136999.4	NOV	1	8	9	0.0390625	1	2	3	1	0	6	6	0.03125
Fall	ENSG00000137815.14	RTF1	0	9	9	0.00390625	0	1	1	1	0	8	8	0.0078125
Fall	ENSG00000138495.6	COX17	0	9	9	0.00390625	0	2	2	0.5	0	7	7	0.015625
Fall	ENSG00000139625.12	MAP3K12	9	0	9	0.00390625	4	0	4	0.125	5	0	5	0.0625
Fall	ENSG00000139880.19	CDH24	9	0	9	0.00390625	2	0	2	0.5	7	0	7	0.015625
Fall	ENSG00000140983.13	RHOT2	9	0	9	0.00390625	1	0	1	1	8	0	8	0.0078125
Fall	ENSG00000141867.17	BRD4	9	0	9	0.00390625	0	0	0		9	0	9	0.00390625
Fall	ENSG00000141933.9	TPGS1	8	1	9	0.0390625	7	1	8	0.0703125	1	0	1	1
Fall	ENSG00000142089.15	IFITM3	8	1	9	0.0390625	7	1	8	0.0703125	1	0	1	1
Fall	ENSG00000142875.19	PRKACB	2	7	9	0.179688	2	0	2	0.5	0	7	7	0.015625
Fall	ENSG00000143772.9	ITPKB	8	1	9	0.0390625	2	1	3	1	6	0	6	0.03125
Fall	ENSG00000145569.5	FAM105A	0	9	9	0.00390625	0	1	1	1	0	8	8	0.0078125
Fall	ENSG00000147144.12	CCDC120	9	0	9	0.00390625	3	0	3	0.25	6	0	6	0.03125
Fall	ENSG00000147419.17	CCDC25	0	9	9	0.00390625	0	1	1	1	0	8	8	0.0078125
Fall	ENSG00000147669.10	POLR2K	0	9	9	0.00390625	0	1	1	1	0	8	8	0.0078125
Fall	ENSG00000148180.19	GSN	3	6	9	0.507812	1	6	7	0.125	2	0	2	0.5
Fall	ENSG00000149634.4	SPATA25	7	2	9	0.179688	6	2	8	0.289062	1	0	1	1
Fall	ENSG00000151929.9	BAG3	9	0	9	0.00390625	4	0	4	0.125	5	0	5	0.0625
Fall	ENSG00000152284.4	TCF7L1	7	2	9	0.179688	0	2	2	0.5	7	0	7	0.015625
Fall	ENSG00000152642.10	GPD1L	0	9	9	0.00390625	0	1	1	1	0	8	8	0.0078125
Fall	ENSG00000153006.15	SREK1IP1	0	9	9	0.00390625	0	1	1	1	0	8	8	0.0078125
Fall	ENSG00000153130.17	SCOC	1	8	9	0.0390625	1	1	2	1	0	7	7	0.015625
Fall	ENSG00000153902.13	LGI4	7	2	9	0.179688	2	2	4	1	5	0	5	0.0625
Fall	ENSG00000154153.13	FAM134B	3	6	9	0.507812	3	0	3	0.25	0	6	6	0.03125
Fall	ENSG00000154723.12	ATP5J	1	8	9	0.0390625	1	0	1	1	0	8	8	0.0078125
Fall	ENSG00000156860.15	FBRS	9	0	9	0.00390625	1	0	1	1	8	0	8	0.0078125
Fall	ENSG00000156976.16	EIF4A2	0	9	9	0.00390625	0	1	1	1	0	8	8	0.0078125
Fall	ENSG00000159433.11	STARD9	1	8	9	0.0390625	0	8	8	0.0078125	1	0	1	1
Fall	ENSG00000160949.16	TONSL	9	0	9	0.00390625	7	0	7	0.015625	2	0	2	0.5
Fall	ENSG00000161970.12	RPL26	3	6	9	0.507812	3	1	4	0.625	0	5	5	0.0625
Fall	ENSG00000162408.10	NOL9	8	1	9	0.0390625	2	1	3	1	6	0	6	0.03125
Fall	ENSG00000162430.16	SELENON	8	1	9	0.0390625	2	1	3	1	6	0	6	0.03125
Fall	ENSG00000163884.3	KLF15	9	0	9	0.00390625	4	0	4	0.125	5	0	5	0.0625
Fall	ENSG00000163923.9	RPL39L	4	5	9	1	4	0	4	0.125	0	5	5	0.0625
Fall	ENSG00000164050.12	PLXNB1	9	0	9	0.00390625	3	0	3	0.25	6	0	6	0.03125
Fall	ENSG00000164182.10	NDUFAF2	1	8	9	0.0390625	1	1	2	1	0	7	7	0.015625
Fall	ENSG00000165168.7	CYBB	2	7	9	0.179688	2	1	3	1	0	6	6	0.03125
Fall	ENSG00000165264.10	NDUFB6	0	9	9	0.00390625	0	2	2	0.5	0	7	7	0.015625
Fall	ENSG00000165629.19	ATP5C1	0	9	9	0.00390625	0	0	0		0	9	9	0.00390625
Fall	ENSG00000166200.14	COPS2	1	8	9	0.0390625	1	2	3	1	0	6	6	0.03125
Fall	ENSG00000166352.15	C11orf74	0	9	9	0.00390625	0	0	0		0	9	9	0.00390625
Fall	ENSG00000166451.13	CENPN	1	8	9	0.0390625	1	3	4	0.625	0	5	5	0.0625
Fall	ENSG00000166839.16	ANKDD1A	6	3	9	0.507812	1	3	4	0.625	5	0	5	0.0625
Fall	ENSG00000166851.14	PLK1	9	0	9	0.00390625	5	0	5	0.0625	4	0	4	0.125
Fall	ENSG00000167676.4	PLIN4	9	0	9	0.00390625	2	0	2	0.5	7	0	7	0.015625
Fall	ENSG00000167701.13	GPT	8	1	9	0.0390625	1	1	2	1	7	0	7	0.015625
Fall	ENSG00000167702.11	KIFC2	9	0	9	0.00390625	9	0	9	0.00390625	0	0	0
Fall	ENSG00000167716.18	WDR81	9	0	9	0.00390625	1	0	1	1	8	0	8	0.0078125
Fall	ENSG00000168003.16	SLC3A2	9	0	9	0.00390625	4	0	4	0.125	5	0	5	0.0625
Fall	ENSG00000168040.4	FADD	8	1	9	0.0390625	7	0	7	0.015625	1	1	2	1
Fall	ENSG00000168477.17	TNXB	7	2	9	0.179688	0	2	2	0.5	7	0	7	0.015625
Fall	ENSG00000168488.18	ATXN2L	9	0	9	0.00390625	0	0	0		9	0	9	0.00390625
Fall	ENSG00000169442.8	CD52	2	7	9	0.179688	2	0	2	0.5	0	7	7	0.015625
Fall	ENSG00000170638.9	TRABD	9	0	9	0.00390625	3	0	3	0.25	6	0	6	0.03125
Fall	ENSG00000170989.8	S1PR1	8	1	9	0.0390625	3	1	4	0.625	5	0	5	0.0625
Fall	ENSG00000171155.7	C1GALT1C1	3	6	9	0.507812	3	0	3	0.25	0	6	6	0.03125
Fall	ENSG00000171408.13	PDE7B	4	5	9	1	3	4	7	1	1	1	2	1
Fall	ENSG00000171806.11	METTL18	0	9	9	0.00390625	0	0	0		0	9	9	0.00390625
Fall	ENSG00000172159.15	FRMD3	2	7	9	0.179688	2	6	8	0.289062	0	1	1	1
Fall	ENSG00000172260.14	NEGR1	3	6	9	0.507812	3	1	4	0.625	0	5	5	0.0625
Fall	ENSG00000176945.16	MUC20	9	0	9	0.00390625	0	0	0		9	0	9	0.00390625
Fall	ENSG00000177666.16	PNPLA2	9	0	9	0.00390625	3	0	3	0.25	6	0	6	0.03125
Fall	ENSG00000177697.17	CD151	8	1	9	0.0390625	4	1	5	0.375	4	0	4	0.125
Fall	ENSG00000178764.7	ZHX2	8	1	9	0.0390625	2	1	3	1	6	0	6	0.03125
Fall	ENSG00000178904.18	DPY19L3	7	2	9	0.179688	0	2	2	0.5	7	0	7	0.015625
Fall	ENSG00000179532.12	DNHD1	9	0	9	0.00390625	1	0	1	1	8	0	8	0.0078125
Fall	ENSG00000179776.17	CDH5	6	3	9	0.507812	1	3	4	0.625	5	0	5	0.0625
Fall	ENSG00000181523.12	SGSH	8	1	9	0.0390625	1	1	2	1	7	0	7	0.015625
Fall	ENSG00000184313.19	MROH7	9	0	9	0.00390625	1	0	1	1	8	0	8	0.0078125
Fall	ENSG00000184983.9	NDUFA6	1	8	9	0.0390625	1	0	1	1	0	8	8	0.0078125
Fall	ENSG00000185803.8	SLC52A2	9	0	9	0.00390625	1	0	1	1	8	0	8	0.0078125
Fall	ENSG00000186174.12	BCL9L	8	1	9	0.0390625	1	1	2	1	7	0	7	0.015625
Fall	ENSG00000186815.12	TPCN1	9	0	9	0.00390625	1	0	1	1	8	0	8	0.0078125
Fall	ENSG00000188243.12	COMMD6	2	7	9	0.179688	2	2	4	1	0	5	5	0.0625
Fall	ENSG00000188277.9	C15orf62	8	1	9	0.0390625	4	1	5	0.375	4	0	4	0.125
Fall	ENSG00000189292.15	ALKAL2	9	0	9	0.00390625	9	0	9	0.00390625	0	0	0
Fall	ENSG00000196159.11	FAT4	2	7	9	0.179688	2	7	9	0.179688	0	0	0
Fall	ENSG00000196498.13	NCOR2	8	1	9	0.0390625	0	1	1	1	8	0	8	0.0078125
Fall	ENSG00000196735.11	HLA-DQA1	1	8	9	0.0390625	1	5	6	0.21875	0	3	3	0.25
Fall	ENSG00000197119.12	SLC25A29	9	0	9	0.00390625	6	0	6	0.03125	3	0	3	0.25
Fall	ENSG00000197375.12	SLC22A5	8	1	9	0.0390625	1	1	2	1	7	0	7	0.015625
Fall	ENSG00000197483.9	ZNF628	9	0	9	0.00390625	1	0	1	1	8	0	8	0.0078125
Fall	ENSG00000205362.11	MT1A	9	0	9	0.00390625	5	0	5	0.0625	4	0	4	0.125
Fall	ENSG00000205542.10	TMSB4X	1	8	9	0.0390625	1	3	4	0.625	0	5	5	0.0625
Fall	ENSG00000205903.6	ZNF316	9	0	9	0.00390625	1	0	1	1	8	0	8	0.0078125
Fall	ENSG00000214655.10	ZSWIM8	9	0	9	0.00390625	1	0	1	1	8	0	8	0.0078125
Fall	ENSG00000228474.5	OST4	5	4	9	1	5	2	7	0.453125	0	2	2	0.5
Fall	ENSG00000232388.4	LINC00493	0	9	9	0.00390625	0	0	0		0	9	9	0.00390625
Fall	ENSG00000244165.1	P2RY11	9	0	9	0.00390625	5	0	5	0.0625	4	0	4	0.125
Fall	ENSG00000256537.4	SMIM10L1	0	9	9	0.00390625	0	1	1	1	0	8	8	0.0078125
Fall	ENSG00000280433.1	CH507-9B2.9	0	9	9	0.00390625	0	6	6	0.03125	0	3	3	0.25
Spring	ENSG00000050405.13	LIMA1	7	2	9	0.179688	6	2	8	0.289062	1	0	1	1
Spring	ENSG00000063169.10	GLTSCR1	0	9	9	0.00390625	0	3	3	0.25	0	6	6	0.03125
Spring	ENSG00000077684.15	JADE1	0	9	9	0.00390625	0	8	8	0.0078125	0	1	1	1
Spring	ENSG00000083845.8	RPS5	6	3	9	0.507812	3	3	6	1	3	0	3	0.25
Spring	ENSG00000091704.9	CPA1	9	0	9	0.00390625	9	0	9	0.00390625	0	0	0
Spring	ENSG00000100365.14	NCF4	9	0	9	0.00390625	9	0	9	0.00390625	0	0	0
Spring	ENSG00000100644.16	HIF1A	1	8	9	0.0390625	0	6	6	0.03125	1	2	3	1
Spring	ENSG00000102908.20	NFAT5	1	8	9	0.0390625	1	6	7	0.125	0	2	2	0.5
Spring	ENSG00000107262.18	BAG1	9	0	9	0.00390625	6	0	6	0.03125	3	0	3	0.25
Spring	ENSG00000110700.6	RPS13	9	0	9	0.00390625	4	0	4	0.125	5	0	5	0.0625
Spring	ENSG00000111676.14	ATN1	1	8	9	0.0390625	1	1	2	1	0	7	7	0.015625
Spring	ENSG00000114942.13	EEF1B2	6	3	9	0.507812	3	3	6	1	3	0	3	0.25
Spring	ENSG00000115758.12	ODC1	0	9	9	0.00390625	0	8	8	0.0078125	0	1	1	1
Spring	ENSG00000118181.10	RPS25	8	1	9	0.0390625	4	1	5	0.375	4	0	4	0.125
Spring	ENSG00000119669.4	IRF2BPL	0	9	9	0.00390625	0	4	4	0.125	0	5	5	0.0625
Spring	ENSG00000129422.14	MTUS1	2	7	9	0.179688	2	7	9	0.179688	0	0	0
Spring	ENSG00000130584.10	ZBTB46	2	7	9	0.179688	2	2	4	1	0	5	5	0.0625
Spring	ENSG00000135441.7	BLOC1S1	8	1	9	0.0390625	4	1	5	0.375	4	0	4	0.125
Spring	ENSG00000140332.15	TLE3	2	7	9	0.179688	2	3	5	1	0	4	4	0.125
Spring	ENSG00000142089.15	IFITM3	0	9	9	0.00390625	0	9	9	0.00390625	0	0	0
Spring	ENSG00000148143.12	ZNF462	0	9	9	0.00390625	0	6	6	0.03125	0	3	3	0.25
Spring	ENSG00000148444.15	COMMD3	9	0	9	0.00390625	1	0	1	1	8	0	8	0.0078125
Spring	ENSG00000149485.18	FADS1	2	7	9	0.179688	2	6	8	0.289062	0	1	1	1
Spring	ENSG00000150938.9	CRIM1	1	8	9	0.0390625	1	2	3	1	0	6	6	0.03125
Spring	ENSG00000156030.13	ELMSAN1	0	9	9	0.00390625	0	4	4	0.125	0	5	5	0.0625
Spring	ENSG00000156482.10	RPL30	8	1	9	0.0390625	4	1	5	0.375	4	0	4	0.125
Spring	ENSG00000160781.15	PAQR6	6	3	9	0.507812	5	3	8	0.726562	1	0	1	1
Spring	ENSG00000161800.12	RACGAP1	8	1	9	0.0390625	5	1	6	0.21875	3	0	3	0.25
Spring	ENSG00000166343.9	MSS51	3	6	9	0.507812	3	4	7	1	0	2	2	0.5
Spring	ENSG00000167641.10	PPP1R14A	6	3	9	0.507812	3	3	6	1	3	0	3	0.25
Spring	ENSG00000167703.14	SLC43A2	0	9	9	0.00390625	0	7	7	0.015625	0	2	2	0.5
Spring	ENSG00000167768.4	KRT1	9	0	9	0.00390625	8	0	8	0.0078125	1	0	1	1
Spring	ENSG00000170323.8	FABP4	9	0	9	0.00390625	7	0	7	0.015625	2	0	2	0.5
Spring	ENSG00000171858.17	RPS21	7	2	9	0.179688	4	2	6	0.6875	3	0	3	0.25
Spring	ENSG00000172366.19	MCRIP2	6	3	9	0.507812	6	3	9	0.507812	0	0	0
Spring	ENSG00000180992.6	MRPL14	8	1	9	0.0390625	4	1	5	0.375	4	0	4	0.125
Spring	ENSG00000182310.13	SPACA6	9	0	9	0.00390625	8	0	8	0.0078125	1	0	1	1
Spring	ENSG00000183401.11	CCDC159	8	1	9	0.0390625	7	1	8	0.0703125	1	0	1	1
Spring	ENSG00000184924.5	PTRHD1	9	0	9	0.00390625	7	0	7	0.015625	2	0	2	0.5
Spring	ENSG00000186395.7	KRT10	8	1	9	0.0390625	6	1	7	0.125	2	0	2	0.5
Spring	ENSG00000186462.8	NAP1L2	0	9	9	0.00390625	0	9	9	0.00390625	0	0	0
Spring	ENSG00000198034.10	RPS4X	8	1	9	0.0390625	4	1	5	0.375	4	0	4	0.125
Spring	ENSG00000198918.7	RPL39	5	4	9	1	2	3	5	1	3	1	4	0.625
Spring	ENSG00000204983.13	PRSS1	9	0	9	0.00390625	9	0	9	0.00390625	0	0	0
Spring	ENSG00000205084.10	TMEM231	0	9	9	0.00390625	0	9	9	0.00390625	0	0	0
Spring	ENSG00000235453.8	TOPORS-AS1	8	1	9	0.0390625	3	1	4	0.625	5	0	5	0.0625
Spring	ENSG00000243147.7	MRPL33	8	1	9	0.0390625	2	1	3	1	6	0	6	0.03125
Spring	ENSG00000258839.3	MC1R	0	9	9	0.00390625	0	3	3	0.25	0	6	6	0.03125
Spring	ENSG00000275896.5	PRSS2	9	0	9	0.00390625	9	0	9	0.00390625	0	0	0
Summer	ENSG00000011028.13	MRC2	7	2	9	0.179688	7	0	7	0.015625	0	2	2	0.5
Summer	ENSG00000018236.14	CNTN1	7	2	9	0.179688	6	0	6	0.03125	1	2	3	1
Summer	ENSG00000048162.20	NOP16	8	1	9	0.0390625	0	1	1	1	8	0	8	0.0078125
Summer	ENSG00000075223.13	SEMA3C	8	1	9	0.0390625	6	1	7	0.125	2	0	2	0.5
Summer	ENSG00000090382.6	LYZ	2	7	9	0.179688	0	7	7	0.015625	2	0	2	0.5
Summer	ENSG00000090520.11	DNAJB11	9	0	9	0.00390625	0	0	0		9	0	9	0.00390625
Summer	ENSG00000095066.11	HOOK2	0	9	9	0.00390625	0	7	7	0.015625	0	2	2	0.5
Summer	ENSG00000100033.16	PRODH	2	7	9	0.179688	2	0	2	0.5	0	7	7	0.015625
Summer	ENSG00000100376.11	FAM118A	0	9	9	0.00390625	0	9	9	0.00390625	0	0	0
Summer	ENSG00000101825.7	MXRA5	9	0	9	0.00390625	9	0	9	0.00390625	0	0	0
Summer	ENSG00000104879.4	CKM	7	2	9	0.179688	7	0	7	0.015625	0	2	2	0.5
Summer	ENSG00000114735.9	HEMK1	0	9	9	0.00390625	0	2	2	0.5	0	7	7	0.015625
Summer	ENSG00000115138.10	POMC	9	0	9	0.00390625	5	0	5	0.0625	4	0	4	0.125
Summer	ENSG00000120708.16	TGFBI	8	1	9	0.0390625	1	1	2	1	7	0	7	0.015625
Summer	ENSG00000122026.10	RPL21	6	3	9	0.507812	1	3	4	0.625	5	0	5	0.0625
Summer	ENSG00000126790.11	L3HYPDH	0	9	9	0.00390625	0	8	8	0.0078125	0	1	1	1
Summer	ENSG00000128298.16	BAIAP2L2	0	9	9	0.00390625	0	6	6	0.03125	0	3	3	0.25
Summer	ENSG00000134569.9	LRP4	2	7	9	0.179688	2	2	4	1	0	5	5	0.0625
Summer	ENSG00000140548.9	ZNF710	3	6	9	0.507812	3	1	4	0.625	0	5	5	0.0625
Summer	ENSG00000145217.13	SLC26A1	2	7	9	0.179688	2	0	2	0.5	0	7	7	0.015625
Summer	ENSG00000156042.17	CFAP70	1	8	9	0.0390625	1	1	2	1	0	7	7	0.015625
Summer	ENSG00000161970.12	RPL26	5	4	9	1	0	4	4	0.125	5	0	5	0.0625
Summer	ENSG00000162461.7	SLC25A34	0	9	9	0.00390625	0	4	4	0.125	0	5	5	0.0625
Summer	ENSG00000165644.10	COMTD1	2	7	9	0.179688	0	7	7	0.015625	2	0	2	0.5
Summer	ENSG00000166482.11	MFAP4	9	0	9	0.00390625	8	0	8	0.0078125	1	0	1	1
Summer	ENSG00000166851.14	PLK1	2	7	9	0.179688	2	5	7	0.453125	0	2	2	0.5
Summer	ENSG00000167676.4	PLIN4	2	7	9	0.179688	2	1	3	1	0	6	6	0.03125
Summer	ENSG00000168477.17	TNXB	5	4	9	1	5	1	6	0.21875	0	3	3	0.25
Summer	ENSG00000171421.12	MRPL36	7	2	9	0.179688	1	2	3	1	6	0	6	0.03125
Summer	ENSG00000172824.14	CES4A	0	9	9	0.00390625	0	6	6	0.03125	0	3	3	0.25
Summer	ENSG00000176155.18	CCDC57	1	8	9	0.0390625	1	2	3	1	0	6	6	0.03125
Summer	ENSG00000179933.5	C14orf119	6	3	9	0.507812	0	3	3	0.25	6	0	6	0.03125
Summer	ENSG00000179954.15	SSC5D	9	0	9	0.00390625	9	0	9	0.00390625	0	0	0
Summer	ENSG00000180902.17	D2HGDH	0	9	9	0.00390625	0	1	1	1	0	8	8	0.0078125
Summer	ENSG00000181274.6	FRAT2	5	4	9	1	0	4	4	0.125	5	0	5	0.0625
Summer	ENSG00000182774.10	RPS17	6	3	9	0.507812	1	3	4	0.625	5	0	5	0.0625
Summer	ENSG00000182899.14	RPL35A	5	4	9	1	1	4	5	0.375	4	0	4	0.125
Summer	ENSG00000185985.8	SLITRK2	0	9	9	0.00390625	0	1	1	1	0	8	8	0.0078125
Summer	ENSG00000187961.13	KLHL17	2	7	9	0.179688	0	7	7	0.015625	2	0	2	0.5
Summer	ENSG00000189007.15	ADAT2	3	6	9	0.507812	3	1	4	0.625	0	5	5	0.0625
Summer	ENSG00000196440.11	ARMCX4	2	7	9	0.179688	2	0	2	0.5	0	7	7	0.015625
Summer	ENSG00000196683.10	TOMM7	5	4	9	1	0	4	4	0.125	5	0	5	0.0625
Summer	ENSG00000197756.9	RPL37A	7	2	9	0.179688	2	2	4	1	5	0	5	0.0625
Summer	ENSG00000198918.7	RPL39	5	4	9	1	0	4	4	0.125	5	0	5	0.0625
Summer	ENSG00000213213.13	CCDC183	0	9	9	0.00390625	0	0	0		0	9	9	0.00390625
Summer	ENSG00000226742.3	HSBP1L1	2	7	9	0.179688	0	7	7	0.015625	2	0	2	0.5
Summer	ENSG00000237651.6	C2orf74	1	8	9	0.0390625	0	8	8	0.0078125	1	0	1	1
Summer	ENSG00000243708.10	PLA2G4B	0	9	9	0.00390625	0	4	4	0.125	0	5	5	0.0625
Summer	ENSG00000254245.2	PCDHGA3	2	7	9	0.179688	2	0	2	0.5	0	7	7	0.015625
Winter	ENSG00000069849.10	ATP1B3	1	8	9	0.0390625	1	2	3	1	0	6	6	0.03125
Winter	ENSG00000078808.16	SDF4	1	8	9	0.0390625	1	1	2	1	0	7	7	0.015625
Winter	ENSG00000102755.11	FLT1	1	8	9	0.0390625	1	3	4	0.625	0	5	5	0.0625
Winter	ENSG00000111245.14	MYL2	1	8	9	0.0390625	0	8	8	0.0078125	1	0	1	1
Winter	ENSG00000113595.14	TRIM23	8	1	9	0.0390625	1	1	2	1	7	0	7	0.015625
Winter	ENSG00000119508.17	NR4A3	1	8	9	0.0390625	1	5	6	0.21875	0	3	3	0.25
Winter	ENSG00000122674.11	CCZ1	9	0	9	0.00390625	2	0	2	0.5	7	0	7	0.015625
Winter	ENSG00000123689.5	G0S2	1	8	9	0.0390625	1	0	1	1	0	8	8	0.0078125
Winter	ENSG00000130402.11	ACTN4	5	4	9	1	4	1	5	0.375	1	3	4	0.625
Winter	ENSG00000132661.3	NXT1	0	9	9	0.00390625	0	5	5	0.0625	0	4	4	0.125
Winter	ENSG00000140406.3	MESDC1	0	9	9	0.00390625	0	6	6	0.03125	0	3	3	0.25
Winter	ENSG00000141753.6	IGFBP4	1	8	9	0.0390625	1	0	1	1	0	8	8	0.0078125
Winter	ENSG00000142065.13	ZFP14	7	2	9	0.179688	2	2	4	1	5	0	5	0.0625
Winter	ENSG00000142409.5	ZNF787	0	9	9	0.00390625	0	1	1	1	0	8	8	0.0078125
Winter	ENSG00000147996.16	CBWD5	9	0	9	0.00390625	5	0	5	0.0625	4	0	4	0.125
Winter	ENSG00000149131.15	SERPING1	3	6	9	0.507812	2	3	5	1	1	3	4	0.625
Winter	ENSG00000149806.10	FAU	0	9	9	0.00390625	0	3	3	0.25	0	6	6	0.03125
Winter	ENSG00000153234.13	NR4A2	1	8	9	0.0390625	1	5	6	0.21875	0	3	3	0.25
Winter	ENSG00000162889.10	MAPKAPK2	1	8	9	0.0390625	1	1	2	1	0	7	7	0.015625
Winter	ENSG00000164867.10	NOS3	0	9	9	0.00390625	0	3	3	0.25	0	6	6	0.03125
Winter	ENSG00000164949.7	GEM	1	8	9	0.0390625	1	5	6	0.21875	0	3	3	0.25
Winter	ENSG00000165572.7	KBTBD6	6	3	9	0.507812	1	3	4	0.625	5	0	5	0.0625
Winter	ENSG00000165644.10	COMTD1	2	7	9	0.179688	2	5	7	0.453125	0	2	2	0.5
Winter	ENSG00000166592.11	RRAD	0	9	9	0.00390625	0	2	2	0.5	0	7	7	0.015625
Winter	ENSG00000167173.18	C15orf39	0	9	9	0.00390625	0	3	3	0.25	0	6	6	0.03125
Winter	ENSG00000174738.12	NR1D2	9	0	9	0.00390625	3	0	3	0.25	6	0	6	0.03125
Winter	ENSG00000178726.6	THBD	0	9	9	0.00390625	0	2	2	0.5	0	7	7	0.015625
Winter	ENSG00000181029.8	TRAPPC5	0	9	9	0.00390625	0	6	6	0.03125	0	3	3	0.25
Winter	ENSG00000182154.7	MRPL41	0	9	9	0.00390625	0	5	5	0.0625	0	4	4	0.125
Winter	ENSG00000183426.16	NPIPA1	0	9	9	0.00390625	0	9	9	0.00390625	0	0	0
Winter	ENSG00000184113.9	CLDN5	0	9	9	0.00390625	0	4	4	0.125	0	5	5	0.0625
Winter	ENSG00000185222.8	TCEAL9	0	9	9	0.00390625	0	2	2	0.5	0	7	7	0.015625
Winter	ENSG00000186081.11	KRT5	0	9	9	0.00390625	0	9	9	0.00390625	0	0	0
Winter	ENSG00000187566.5	NHLRC1	9	0	9	0.00390625	4	0	4	0.125	5	0	5	0.0625
Winter	ENSG00000188177.13	ZC3H6	9	0	9	0.00390625	3	0	3	0.25	6	0	6	0.03125
Winter	ENSG00000188290.10	HES4	0	9	9	0.00390625	0	3	3	0.25	0	6	6	0.03125
Winter	ENSG00000196227.10	FAM217B	9	0	9	0.00390625	2	0	2	0.5	7	0	7	0.015625
Winter	ENSG00000196843.15	ARID5A	2	7	9	0.179688	2	1	3	1	0	6	6	0.03125
Winter	ENSG00000197044.10	ZNF441	9	0	9	0.00390625	4	0	4	0.125	5	0	5	0.0625
Winter	ENSG00000205269.5	TMEM170B	5	4	9	1	1	4	5	0.375	4	0	4	0.125
Winter	ENSG00000212907.2	MT-ND4L	5	4	9	1	5	1	6	0.21875	0	3	3	0.25
Winter	ENSG00000213638.5	ADAT3	0	9	9	0.00390625	0	4	4	0.125	0	5	5	0.0625
Winter	ENSG00000256771.3	ZNF253	7	2	9	0.179688	2	2	4	1	5	0	5	0.0625
Fall	ENSG00000004777.18	ARHGAP33	8	0	8	0.0078125	2	0	2	0.5	6	0	6	0.03125
Fall	ENSG00000006025.11	OSBPL7	8	0	8	0.0078125	2	0	2	0.5	6	0	6	0.03125
Fall	ENSG00000008083.13	JARID2	7	1	8	0.0703125	1	1	2	1	6	0	6	0.03125
Fall	ENSG00000008952.16	SEC62	0	8	8	0.0078125	0	0	0		0	8	8	0.0078125
Fall	ENSG00000010319.6	SEMA3G	3	5	8	0.726562	1	5	6	0.21875	2	0	2	0.5
Fall	ENSG00000011465.16	DCN	1	7	8	0.0703125	1	3	4	0.625	0	4	4	0.125
Fall	ENSG00000016391.10	CHDH	6	2	8	0.289062	2	2	4	1	4	0	4	0.125
Fall	ENSG00000023572.8	GLRX2	1	7	8	0.0703125	1	0	1	1	0	7	7	0.015625
Fall	ENSG00000031003.10	FAM13B	0	8	8	0.0078125	0	2	2	0.5	0	6	6	0.03125
Fall	ENSG00000037241.7	RPL26L1	1	7	8	0.0703125	1	1	2	1	0	6	6	0.03125
Fall	ENSG00000038382.18	TRIO	5	3	8	0.726562	1	3	4	0.625	4	0	4	0.125
Fall	ENSG00000049167.13	ERCC8	0	8	8	0.0078125	0	2	2	0.5	0	6	6	0.03125
Fall	ENSG00000049540.16	ELN	6	2	8	0.289062	2	2	4	1	4	0	4	0.125
Fall	ENSG00000055955.15	ITIH4	5	3	8	0.726562	1	2	3	1	4	1	5	0.375
Fall	ENSG00000059145.18	UNKL	7	1	8	0.0703125	1	1	2	1	6	0	6	0.03125
Fall	ENSG00000064545.14	TMEM161A	8	0	8	0.0078125	1	0	1	1	7	0	7	0.015625
Fall	ENSG00000068724.15	TTC7A	6	2	8	0.289062	0	2	2	0.5	6	0	6	0.03125
Fall	ENSG00000071626.16	DAZAP1	8	0	8	0.0078125	1	0	1	1	7	0	7	0.015625
Fall	ENSG00000074527.11	NTN4	0	8	8	0.0078125	0	4	4	0.125	0	4	4	0.125
Fall	ENSG00000074660.15	SCARF1	7	1	8	0.0703125	3	1	4	0.625	4	0	4	0.125
Fall	ENSG00000076108.11	BAZ2A	8	0	8	0.0078125	0	0	0		8	0	8	0.0078125
Fall	ENSG00000076344.15	RGS11	8	0	8	0.0078125	1	0	1	1	7	0	7	0.015625
Fall	ENSG00000076554.15	TPD52	1	7	8	0.0703125	1	3	4	0.625	0	4	4	0.125
Fall	ENSG00000076604.14	TRAF4	8	0	8	0.0078125	0	0	0		8	0	8	0.0078125
Fall	ENSG00000080854.14	IGSF9B	8	0	8	0.0078125	2	0	2	0.5	6	0	6	0.03125
Fall	ENSG00000085788.13	DDHD2	0	8	8	0.0078125	0	3	3	0.25	0	5	5	0.0625
Fall	ENSG00000087884.14	AAMDC	0	8	8	0.0078125	0	5	5	0.0625	0	3	3	0.25
Fall	ENSG00000088986.10	DYNLL1	2	6	8	0.289062	2	1	3	1	0	5	5	0.0625
Fall	ENSG00000091039.16	OSBPL8	2	6	8	0.289062	2	2	4	1	0	4	4	0.125
Fall	ENSG00000099875.14	MKNK2	8	0	8	0.0078125	0	0	0		8	0	8	0.0078125
Fall	ENSG00000099992.15	TBC1D10A	8	0	8	0.0078125	0	0	0		8	0	8	0.0078125
Fall	ENSG00000100554.11	ATP6V1D	1	7	8	0.0703125	1	0	1	1	0	7	7	0.015625
Fall	ENSG00000100567.12	PSMA3	2	6	8	0.289062	2	1	3	1	0	5	5	0.0625
Fall	ENSG00000100916.13	BRMS1L	0	8	8	0.0078125	0	1	1	1	0	7	7	0.015625
Fall	ENSG00000100994.11	PYGB	8	0	8	0.0078125	1	0	1	1	7	0	7	0.015625
Fall	ENSG00000101342.9	TLDC2	8	0	8	0.0078125	7	0	7	0.015625	1	0	1	1
Fall	ENSG00000102309.12	PIN4	1	7	8	0.0703125	1	0	1	1	0	7	7	0.015625
Fall	ENSG00000103202.12	NME4	8	0	8	0.0078125	2	0	2	0.5	6	0	6	0.03125
Fall	ENSG00000103319.11	EEF2K	8	0	8	0.0078125	1	0	1	1	7	0	7	0.015625
Fall	ENSG00000103335.21	PIEZO1	8	0	8	0.0078125	0	0	0		8	0	8	0.0078125
Fall	ENSG00000103381.11	CPPED1	0	8	8	0.0078125	0	2	2	0.5	0	6	6	0.03125
Fall	ENSG00000103855.17	CD276	6	2	8	0.289062	1	2	3	1	5	0	5	0.0625
Fall	ENSG00000104812.14	GYS1	7	1	8	0.0703125	1	1	2	1	6	0	6	0.03125
Fall	ENSG00000104897.9	SF3A2	8	0	8	0.0078125	0	0	0		8	0	8	0.0078125
Fall	ENSG00000105321.12	CCDC9	8	0	8	0.0078125	0	0	0		8	0	8	0.0078125
Fall	ENSG00000106772.17	PRUNE2	3	5	8	0.726562	3	0	3	0.25	0	5	5	0.0625
Fall	ENSG00000107960.10	STN1	0	8	8	0.0078125	0	1	1	1	0	7	7	0.015625
Fall	ENSG00000109501.13	WFS1	8	0	8	0.0078125	3	0	3	0.25	5	0	5	0.0625
Fall	ENSG00000109736.14	MFSD10	8	0	8	0.0078125	2	0	2	0.5	6	0	6	0.03125
Fall	ENSG00000111110.11	PPM1H	2	6	8	0.289062	2	1	3	1	0	5	5	0.0625
Fall	ENSG00000111647.12	UHRF1BP1L	0	8	8	0.0078125	0	2	2	0.5	0	6	6	0.03125
Fall	ENSG00000111832.12	RWDD1	0	8	8	0.0078125	0	1	1	1	0	7	7	0.015625
Fall	ENSG00000111912.19	NCOA7	1	7	8	0.0703125	1	2	3	1	0	5	5	0.0625
Fall	ENSG00000112787.12	FBRSL1	8	0	8	0.0078125	0	0	0		8	0	8	0.0078125
Fall	ENSG00000113356.11	POLR3G	1	7	8	0.0703125	0	3	3	0.25	1	4	5	0.375
Fall	ENSG00000114391.12	RPL24	2	6	8	0.289062	2	1	3	1	0	5	5	0.0625
Fall	ENSG00000114859.15	CLCN2	7	1	8	0.0703125	1	1	2	1	6	0	6	0.03125
Fall	ENSG00000115041.12	KCNIP3	6	2	8	0.289062	5	2	7	0.453125	1	0	1	1
Fall	ENSG00000115514.11	TXNDC9	0	8	8	0.0078125	0	0	0		0	8	8	0.0078125
Fall	ENSG00000119185.12	ITGB1BP1	1	7	8	0.0703125	1	0	1	1	0	7	7	0.015625
Fall	ENSG00000120318.15	ARAP3	4	4	8	1	1	4	5	0.375	3	0	3	0.25
Fall	ENSG00000120727.12	PAIP2	0	8	8	0.0078125	0	0	0		0	8	8	0.0078125
Fall	ENSG00000120889.12	TNFRSF10B	8	0	8	0.0078125	3	0	3	0.25	5	0	5	0.0625
Fall	ENSG00000121310.16	ECHDC2	7	1	8	0.0703125	1	1	2	1	6	0	6	0.03125
Fall	ENSG00000122863.5	CHST3	7	1	8	0.0703125	0	1	1	1	7	0	7	0.015625
Fall	ENSG00000123384.13	LRP1	7	1	8	0.0703125	1	1	2	1	6	0	6	0.03125
Fall	ENSG00000123505.15	AMD1	0	8	8	0.0078125	0	2	2	0.5	0	6	6	0.03125
Fall	ENSG00000123560.13	PLP1	0	8	8	0.0078125	0	4	4	0.125	0	4	4	0.125
Fall	ENSG00000123989.13	CHPF	8	0	8	0.0078125	4	0	4	0.125	4	0	4	0.125
Fall	ENSG00000124145.6	SDC4	7	1	8	0.0703125	0	1	1	1	7	0	7	0.015625
Fall	ENSG00000124406.16	ATP8A1	0	8	8	0.0078125	0	4	4	0.125	0	4	4	0.125
Fall	ENSG00000124785.8	NRN1	0	8	8	0.0078125	0	4	4	0.125	0	4	4	0.125
Fall	ENSG00000125352.5	RNF113A	2	6	8	0.289062	2	1	3	1	0	5	5	0.0625
Fall	ENSG00000125743.10	SNRPD2	2	6	8	0.289062	2	1	3	1	0	5	5	0.0625
Fall	ENSG00000126215.13	XRCC3	8	0	8	0.0078125	1	0	1	1	7	0	7	0.015625
Fall	ENSG00000126351.12	THRA	7	1	8	0.0703125	2	1	3	1	5	0	5	0.0625
Fall	ENSG00000126368.5	NR1D1	6	2	8	0.289062	1	2	3	1	5	0	5	0.0625
Fall	ENSG00000126756.11	UXT	1	7	8	0.0703125	1	0	1	1	0	7	7	0.015625
Fall	ENSG00000126860.11	EVI2A	1	7	8	0.0703125	1	0	1	1	0	7	7	0.015625
Fall	ENSG00000127603.23	MACF1	6	2	8	0.289062	0	2	2	0.5	6	0	6	0.03125
Fall	ENSG00000127663.14	KDM4B	8	0	8	0.0078125	1	0	1	1	7	0	7	0.015625
Fall	ENSG00000127952.16	STYXL1	8	0	8	0.0078125	7	0	7	0.015625	1	0	1	1
Fall	ENSG00000128309.16	MPST	8	0	8	0.0078125	6	0	6	0.03125	2	0	2	0.5
Fall	ENSG00000128311.13	TST	7	1	8	0.0703125	3	1	4	0.625	4	0	4	0.125
Fall	ENSG00000128944.13	KNSTRN	1	7	8	0.0703125	1	3	4	0.625	0	4	4	0.125
Fall	ENSG00000129055.12	ANAPC13	0	8	8	0.0078125	0	0	0		0	8	8	0.0078125
Fall	ENSG00000129244.8	ATP1B2	7	1	8	0.0703125	2	1	3	1	5	0	5	0.0625
Fall	ENSG00000130052.13	STARD8	7	1	8	0.0703125	3	1	4	0.625	4	0	4	0.125
Fall	ENSG00000130522.5	JUND	6	2	8	0.289062	1	2	3	1	5	0	5	0.0625
Fall	ENSG00000130787.13	HIP1R	8	0	8	0.0078125	0	0	0		8	0	8	0.0078125
Fall	ENSG00000131174.4	COX7B	2	6	8	0.289062	2	0	2	0.5	0	6	6	0.03125
Fall	ENSG00000131759.17	RARA	5	3	8	0.726562	0	3	3	0.25	5	0	5	0.0625
Fall	ENSG00000131966.13	ACTR10	0	8	8	0.0078125	0	0	0		0	8	8	0.0078125
Fall	ENSG00000132003.9	ZSWIM4	7	1	8	0.0703125	1	1	2	1	6	0	6	0.03125
Fall	ENSG00000132326.11	PER2	5	3	8	0.726562	0	3	3	0.25	5	0	5	0.0625
Fall	ENSG00000132793.11	LPIN3	8	0	8	0.0078125	3	0	3	0.25	5	0	5	0.0625
Fall	ENSG00000132881.11	RSG1	8	0	8	0.0078125	4	0	4	0.125	4	0	4	0.125
Fall	ENSG00000134809.8	TIMM10	0	8	8	0.0078125	0	0	0		0	8	8	0.0078125
Fall	ENSG00000135424.15	ITGA7	8	0	8	0.0078125	1	0	1	1	7	0	7	0.015625
Fall	ENSG00000135968.20	GCC2	0	8	8	0.0078125	0	4	4	0.125	0	4	4	0.125
Fall	ENSG00000136367.13	ZFHX2	7	1	8	0.0703125	0	1	1	1	7	0	7	0.015625
Fall	ENSG00000137168.7	PPIL1	0	8	8	0.0078125	0	1	1	1	0	7	7	0.015625
Fall	ENSG00000137285.9	TUBB2B	8	0	8	0.0078125	2	0	2	0.5	6	0	6	0.03125
Fall	ENSG00000137547.8	MRPL15	1	7	8	0.0703125	1	0	1	1	0	7	7	0.015625
Fall	ENSG00000138080.13	EMILIN1	8	0	8	0.0078125	3	0	3	0.25	5	0	5	0.0625
Fall	ENSG00000138381.9	ASNSD1	0	8	8	0.0078125	0	1	1	1	0	7	7	0.015625
Fall	ENSG00000138433.15	CIR1	0	8	8	0.0078125	0	0	0		0	8	8	0.0078125
Fall	ENSG00000139636.15	LMBR1L	8	0	8	0.0078125	2	0	2	0.5	6	0	6	0.03125
Fall	ENSG00000139793.18	MBNL2	2	6	8	0.289062	2	2	4	1	0	4	4	0.125
Fall	ENSG00000140044.12	JDP2	7	1	8	0.0703125	2	1	3	1	5	0	5	0.0625
Fall	ENSG00000140332.15	TLE3	7	1	8	0.0703125	0	1	1	1	7	0	7	0.015625
Fall	ENSG00000140400.16	MAN2C1	7	1	8	0.0703125	0	1	1	1	7	0	7	0.015625
Fall	ENSG00000140416.19	TPM1	3	5	8	0.726562	3	4	7	1	0	1	1	1
Fall	ENSG00000142046.14	TMEM91	8	0	8	0.0078125	7	0	7	0.015625	1	0	1	1
Fall	ENSG00000142102.15	PGGHG	8	0	8	0.0078125	7	0	7	0.015625	1	0	1	1
Fall	ENSG00000142611.16	PRDM16	7	1	8	0.0703125	0	1	1	1	7	0	7	0.015625
Fall	ENSG00000143198.12	MGST3	1	7	8	0.0703125	1	1	2	1	0	6	6	0.03125
Fall	ENSG00000143320.8	CRABP2	0	8	8	0.0078125	0	8	8	0.0078125	0	0	0
Fall	ENSG00000144362.11	PHOSPHO2	1	7	8	0.0703125	1	2	3	1	0	5	5	0.0625
Fall	ENSG00000144713.12	RPL32	3	5	8	0.726562	3	1	4	0.625	0	4	4	0.125
Fall	ENSG00000145337.4	PYURF	8	0	8	0.0078125	7	0	7	0.015625	1	0	1	1
Fall	ENSG00000145425.9	RPS3A	3	5	8	0.726562	3	1	4	0.625	0	4	4	0.125
Fall	ENSG00000145592.13	RPL37	3	5	8	0.726562	3	1	4	0.625	0	4	4	0.125
Fall	ENSG00000145979.17	TBC1D7	1	7	8	0.0703125	1	0	1	1	0	7	7	0.015625
Fall	ENSG00000146592.16	CREB5	3	5	8	0.726562	1	5	6	0.21875	2	0	2	0.5
Fall	ENSG00000147224.10	PRPS1	1	7	8	0.0703125	1	1	2	1	0	6	6	0.03125
Fall	ENSG00000147687.18	TATDN1	0	8	8	0.0078125	0	2	2	0.5	0	6	6	0.03125
Fall	ENSG00000149016.15	TUT1	8	0	8	0.0078125	0	0	0		8	0	8	0.0078125
Fall	ENSG00000149474.13	KAT14	0	8	8	0.0078125	0	0	0		0	8	8	0.0078125
Fall	ENSG00000149499.11	EML3	8	0	8	0.0078125	1	0	1	1	7	0	7	0.015625
Fall	ENSG00000150764.13	DIXDC1	1	7	8	0.0703125	1	2	3	1	0	5	5	0.0625
Fall	ENSG00000151006.7	PRSS53	8	0	8	0.0078125	2	0	2	0.5	6	0	6	0.03125
Fall	ENSG00000152910.18	CNTNAP4	0	8	8	0.0078125	0	1	1	1	0	7	7	0.015625
Fall	ENSG00000153823.18	PID1	3	5	8	0.726562	3	2	5	1	0	3	3	0.25
Fall	ENSG00000154133.14	ROBO4	5	3	8	0.726562	1	3	4	0.625	4	0	4	0.125
Fall	ENSG00000154511.11	FAM69A	2	6	8	0.289062	2	0	2	0.5	0	6	6	0.03125
Fall	ENSG00000155792.9	DEPTOR	2	6	8	0.289062	2	0	2	0.5	0	6	6	0.03125
Fall	ENSG00000155906.16	RMND1	1	7	8	0.0703125	1	0	1	1	0	7	7	0.015625
Fall	ENSG00000156030.13	ELMSAN1	8	0	8	0.0078125	1	0	1	1	7	0	7	0.015625
Fall	ENSG00000157554.18	ERG	4	4	8	1	1	4	5	0.375	3	0	3	0.25
Fall	ENSG00000157992.12	KRTCAP3	8	0	8	0.0078125	4	0	4	0.125	4	0	4	0.125
Fall	ENSG00000160323.18	ADAMTS13	8	0	8	0.0078125	2	0	2	0.5	6	0	6	0.03125
Fall	ENSG00000160325.14	CACFD1	8	0	8	0.0078125	4	0	4	0.125	4	0	4	0.125
Fall	ENSG00000160691.18	SHC1	8	0	8	0.0078125	2	0	2	0.5	6	0	6	0.03125
Fall	ENSG00000160789.19	LMNA	7	1	8	0.0703125	2	1	3	1	5	0	5	0.0625
Fall	ENSG00000161996.18	WDR90	8	0	8	0.0078125	2	0	2	0.5	6	0	6	0.03125
Fall	ENSG00000162636.15	FAM102B	0	8	8	0.0078125	0	5	5	0.0625	0	3	3	0.25
Fall	ENSG00000162650.16	ATXN7L2	6	2	8	0.289062	0	2	2	0.5	6	0	6	0.03125
Fall	ENSG00000163631.16	ALB	0	8	8	0.0078125	0	6	6	0.03125	0	2	2	0.5
Fall	ENSG00000163635.17	ATXN7	6	2	8	0.289062	0	2	2	0.5	6	0	6	0.03125
Fall	ENSG00000164080.13	RAD54L2	8	0	8	0.0078125	0	0	0		8	0	8	0.0078125
Fall	ENSG00000164543.5	STK17A	1	7	8	0.0703125	1	5	6	0.21875	0	2	2	0.5
Fall	ENSG00000164880.15	INTS1	8	0	8	0.0078125	0	0	0		8	0	8	0.0078125
Fall	ENSG00000165458.13	INPPL1	8	0	8	0.0078125	1	0	1	1	7	0	7	0.015625
Fall	ENSG00000165644.10	COMTD1	8	0	8	0.0078125	8	0	8	0.0078125	0	0	0
Fall	ENSG00000166147.13	FBN1	4	4	8	1	2	4	6	0.6875	2	0	2	0.5
Fall	ENSG00000166484.19	MAPK7	7	1	8	0.0703125	1	1	2	1	6	0	6	0.03125
Fall	ENSG00000166813.14	KIF7	7	1	8	0.0703125	2	1	3	1	5	0	5	0.0625
Fall	ENSG00000166833.19	NAV2	8	0	8	0.0078125	0	0	0		8	0	8	0.0078125
Fall	ENSG00000167136.6	ENDOG	8	0	8	0.0078125	8	0	8	0.0078125	0	0	0
Fall	ENSG00000167487.11	KLHL26	8	0	8	0.0078125	3	0	3	0.25	5	0	5	0.0625
Fall	ENSG00000167491.17	GATAD2A	8	0	8	0.0078125	0	0	0		8	0	8	0.0078125
Fall	ENSG00000168209.4	DDIT4	8	0	8	0.0078125	3	0	3	0.25	5	0	5	0.0625
Fall	ENSG00000168487.17	BMP1	8	0	8	0.0078125	5	0	5	0.0625	3	0	3	0.25
Fall	ENSG00000168646.12	AXIN2	7	1	8	0.0703125	2	1	3	1	5	0	5	0.0625
Fall	ENSG00000169020.9	ATP5I	3	5	8	0.726562	3	0	3	0.25	0	5	5	0.0625
Fall	ENSG00000169413.2	RNASE6	2	6	8	0.289062	2	0	2	0.5	0	6	6	0.03125
Fall	ENSG00000169946.13	ZFPM2	1	7	8	0.0703125	0	5	5	0.0625	1	2	3	1
Fall	ENSG00000170855.3	TRIAP1	0	8	8	0.0078125	0	0	0		0	8	8	0.0078125
Fall	ENSG00000171202.6	TMEM126A	0	8	8	0.0078125	0	1	1	1	0	7	7	0.015625
Fall	ENSG00000171204.12	TMEM126B	1	7	8	0.0703125	1	0	1	1	0	7	7	0.015625
Fall	ENSG00000172458.4	IL17D	3	5	8	0.726562	0	5	5	0.0625	3	0	3	0.25
Fall	ENSG00000172586.7	CHCHD1	0	8	8	0.0078125	0	0	0		0	8	8	0.0078125
Fall	ENSG00000172943.19	PHF8	8	0	8	0.0078125	1	0	1	1	7	0	7	0.015625
Fall	ENSG00000173163.10	COMMD1	0	8	8	0.0078125	0	0	0		0	8	8	0.0078125
Fall	ENSG00000173320.11	STOX2	0	8	8	0.0078125	0	2	2	0.5	0	6	6	0.03125
Fall	ENSG00000173546.7	CSPG4	5	3	8	0.726562	2	3	5	1	3	0	3	0.25
Fall	ENSG00000173846.12	PLK3	5	3	8	0.726562	1	3	4	0.625	4	0	4	0.125
Fall	ENSG00000173915.14	USMG5	2	6	8	0.289062	2	0	2	0.5	0	6	6	0.03125
Fall	ENSG00000173991.5	TCAP	7	1	8	0.0703125	5	1	6	0.21875	2	0	2	0.5
Fall	ENSG00000174306.21	ZHX3	4	4	8	1	1	4	5	0.375	3	0	3	0.25
Fall	ENSG00000174915.11	PTDSS2	8	0	8	0.0078125	1	0	1	1	7	0	7	0.015625
Fall	ENSG00000175155.8	YPEL2	3	5	8	0.726562	3	0	3	0.25	0	5	5	0.0625
Fall	ENSG00000175581.13	MRPL48	0	8	8	0.0078125	0	1	1	1	0	7	7	0.015625
Fall	ENSG00000175602.3	CCDC85B	7	1	8	0.0703125	6	1	7	0.125	1	0	1	1
Fall	ENSG00000175727.13	MLXIP	8	0	8	0.0078125	0	0	0		8	0	8	0.0078125
Fall	ENSG00000176531.10	PHLDB3	8	0	8	0.0078125	2	0	2	0.5	6	0	6	0.03125
Fall	ENSG00000176845.12	METRNL	8	0	8	0.0078125	2	0	2	0.5	6	0	6	0.03125
Fall	ENSG00000177051.5	FBXO46	8	0	8	0.0078125	4	0	4	0.125	4	0	4	0.125
Fall	ENSG00000179344.16	HLA-DQB1	0	8	8	0.0078125	0	6	6	0.03125	0	2	2	0.5
Fall	ENSG00000179604.9	CDC42EP4	6	2	8	0.289062	3	2	5	1	3	0	3	0.25
Fall	ENSG00000180992.6	MRPL14	1	7	8	0.0703125	1	1	2	1	0	6	6	0.03125
Fall	ENSG00000181090.19	EHMT1	8	0	8	0.0078125	0	0	0		8	0	8	0.0078125
Fall	ENSG00000181222.15	POLR2A	8	0	8	0.0078125	0	0	0		8	0	8	0.0078125
Fall	ENSG00000181444.12	ZNF467	8	0	8	0.0078125	6	0	6	0.03125	2	0	2	0.5
Fall	ENSG00000181790.10	ADGRB1	7	1	8	0.0703125	4	1	5	0.375	3	0	3	0.25
Fall	ENSG00000182004.12	SNRPE	0	8	8	0.0078125	0	0	0		0	8	8	0.0078125
Fall	ENSG00000182095.14	TNRC18	8	0	8	0.0078125	0	0	0		8	0	8	0.0078125
Fall	ENSG00000182175.13	RGMA	5	3	8	0.726562	1	3	4	0.625	4	0	4	0.125
Fall	ENSG00000182899.14	RPL35A	2	6	8	0.289062	2	1	3	1	0	5	5	0.0625
Fall	ENSG00000183579.15	ZNRF3	8	0	8	0.0078125	1	0	1	1	7	0	7	0.015625
Fall	ENSG00000184371.13	CSF1	7	1	8	0.0703125	1	1	2	1	6	0	6	0.03125
Fall	ENSG00000185324.21	CDK10	8	0	8	0.0078125	2	0	2	0.5	6	0	6	0.03125
Fall	ENSG00000185338.4	SOCS1	8	0	8	0.0078125	8	0	8	0.0078125	0	0	0
Fall	ENSG00000185432.11	METTL7A	7	1	8	0.0703125	3	1	4	0.625	4	0	4	0.125
Fall	ENSG00000185745.9	IFIT1	0	8	8	0.0078125	0	2	2	0.5	0	6	6	0.03125
Fall	ENSG00000185985.8	SLITRK2	7	1	8	0.0703125	0	1	1	1	7	0	7	0.015625
Fall	ENSG00000186350.9	RXRA	7	1	8	0.0703125	2	1	3	1	5	0	5	0.0625
Fall	ENSG00000186395.7	KRT10	4	4	8	1	4	1	5	0.375	0	3	3	0.25
Fall	ENSG00000187193.8	MT1X	8	0	8	0.0078125	4	0	4	0.125	4	0	4	0.125
Fall	ENSG00000187605.15	TET3	7	1	8	0.0703125	1	1	2	1	6	0	6	0.03125
Fall	ENSG00000189043.9	NDUFA4	2	6	8	0.289062	2	0	2	0.5	0	6	6	0.03125
Fall	ENSG00000189266.11	PNRC2	1	7	8	0.0703125	1	3	4	0.625	0	4	4	0.125
Fall	ENSG00000189367.14	KIAA0408	2	6	8	0.289062	2	2	4	1	0	4	4	0.125
Fall	ENSG00000196262.13	PPIA	3	5	8	0.726562	3	0	3	0.25	0	5	5	0.0625
Fall	ENSG00000196693.14	ZNF33B	1	7	8	0.0703125	1	2	3	1	0	5	5	0.0625
Fall	ENSG00000197417.7	SHPK	8	0	8	0.0078125	0	0	0		8	0	8	0.0078125
Fall	ENSG00000197599.12	CCDC154	6	2	8	0.289062	1	2	3	1	5	0	5	0.0625
Fall	ENSG00000197702.11	PARVA	5	3	8	0.726562	2	3	5	1	3	0	3	0.25
Fall	ENSG00000197713.14	RPE	0	8	8	0.0078125	0	1	1	1	0	7	7	0.015625
Fall	ENSG00000197818.11	SLC9A8	7	1	8	0.0703125	0	1	1	1	7	0	7	0.015625
Fall	ENSG00000198034.10	RPS4X	2	6	8	0.289062	2	1	3	1	0	5	5	0.0625
Fall	ENSG00000198189.10	HSD17B11	3	5	8	0.726562	3	1	4	0.625	0	4	4	0.125
Fall	ENSG00000198246.7	SLC29A3	6	2	8	0.289062	6	1	7	0.125	0	1	1	1
Fall	ENSG00000203896.9	LIME1	7	1	8	0.0703125	4	1	5	0.375	3	0	3	0.25
Fall	ENSG00000204305.13	AGER	8	0	8	0.0078125	3	0	3	0.25	5	0	5	0.0625
Fall	ENSG00000204370.9	SDHD	1	7	8	0.0703125	1	1	2	1	0	6	6	0.03125
Fall	ENSG00000204410.14	MSH5	6	2	8	0.289062	1	2	3	1	5	0	5	0.0625
Fall	ENSG00000204946.9	ZNF783	8	0	8	0.0078125	1	0	1	1	7	0	7	0.015625
Fall	ENSG00000205302.6	SNX2	1	7	8	0.0703125	1	1	2	1	0	6	6	0.03125
Fall	ENSG00000205517.12	RGL3	8	0	8	0.0078125	3	0	3	0.25	5	0	5	0.0625
Fall	ENSG00000205730.6	ITPRIPL2	6	2	8	0.289062	1	2	3	1	5	0	5	0.0625
Fall	ENSG00000213339.8	QTRT1	8	0	8	0.0078125	3	0	3	0.25	5	0	5	0.0625
Fall	ENSG00000213347.10	MXD3	8	0	8	0.0078125	2	0	2	0.5	6	0	6	0.03125
Fall	ENSG00000213638.5	ADAT3	8	0	8	0.0078125	6	0	6	0.03125	2	0	2	0.5
Fall	ENSG00000213923.11	CSNK1E	8	0	8	0.0078125	1	0	1	1	7	0	7	0.015625
Fall	ENSG00000214021.15	TTLL3	8	0	8	0.0078125	1	0	1	1	7	0	7	0.015625
Fall	ENSG00000215440.11	NPEPL1	8	0	8	0.0078125	0	0	0		8	0	8	0.0078125
Fall	ENSG00000215788.9	TNFRSF25	7	1	8	0.0703125	3	1	4	0.625	4	0	4	0.125
Fall	ENSG00000221926.11	TRIM16	7	1	8	0.0703125	3	1	4	0.625	4	0	4	0.125
Fall	ENSG00000221995.5	TIAF1	8	0	8	0.0078125	3	0	3	0.25	5	0	5	0.0625
Fall	ENSG00000227500.9	SCAMP4	6	2	8	0.289062	1	2	3	1	5	0	5	0.0625
Fall	ENSG00000228672.3	PROB1	6	2	8	0.289062	2	2	4	1	4	0	4	0.125
Fall	ENSG00000231500.6	RPS18	4	4	8	1	4	1	5	0.375	0	3	3	0.25
Fall	ENSG00000232434.2	C9orf172	8	0	8	0.0078125	6	0	6	0.03125	2	0	2	0.5
Fall	ENSG00000237172.3	B3GNT9	6	2	8	0.289062	2	1	3	1	4	1	5	0.375
Fall	ENSG00000239857.6	GET4	8	0	8	0.0078125	4	0	4	0.125	4	0	4	0.125
Fall	ENSG00000241837.6	ATP5O	1	7	8	0.0703125	1	0	1	1	0	7	7	0.015625
Fall	ENSG00000242574.8	HLA-DMB	1	7	8	0.0703125	1	0	1	1	0	7	7	0.015625
Fall	ENSG00000243449.6	C4orf48	8	0	8	0.0078125	8	0	8	0.0078125	0	0	0
Fall	ENSG00000243509.4	TNFRSF6B	8	0	8	0.0078125	4	0	4	0.125	4	0	4	0.125
Fall	ENSG00000244486.8	SCARF2	8	0	8	0.0078125	2	0	2	0.5	6	0	6	0.03125
Fall	ENSG00000254470.2	AP5B1	8	0	8	0.0078125	2	0	2	0.5	6	0	6	0.03125
Fall	ENSG00000258289.8	CHURC1	1	7	8	0.0703125	1	0	1	1	0	7	7	0.015625
Fall	ENSG00000259384.6	GH1	8	0	8	0.0078125	8	0	8	0.0078125	0	0	0
Fall	ENSG00000261221.3	ZNF865	8	0	8	0.0078125	3	0	3	0.25	5	0	5	0.0625
Fall	ENSG00000266074.8	BAHCC1	7	1	8	0.0703125	1	1	2	1	6	0	6	0.03125
Fall	ENSG00000270170.1	NCBP2-AS2	2	6	8	0.289062	2	1	3	1	0	5	5	0.0625
Fall	ENSG00000274070.1	GATSL2	7	1	8	0.0703125	0	1	1	1	7	0	7	0.015625
Fall	ENSG00000275464.4	CH507-9B2.5	0	8	8	0.0078125	0	8	8	0.0078125	0	0	0
Fall	ENSG00000280789.1	PAGR1	7	1	8	0.0703125	0	1	1	1	7	0	7	0.015625
Spring	ENSG00000002330.13	BAD	8	0	8	0.0078125	8	0	8	0.0078125	0	0	0
Spring	ENSG00000004534.14	RBM6	7	1	8	0.0703125	7	1	8	0.0703125	0	0	0
Spring	ENSG00000007376.7	RPUSD1	1	7	8	0.0703125	1	4	5	0.375	0	3	3	0.25
Spring	ENSG00000049239.12	H6PD	0	8	8	0.0078125	0	7	7	0.015625	0	1	1	1
Spring	ENSG00000069493.14	CLEC2D	8	0	8	0.0078125	8	0	8	0.0078125	0	0	0
Spring	ENSG00000076356.6	PLXNA2	5	3	8	0.726562	5	0	5	0.0625	0	3	3	0.25
Spring	ENSG00000085872.14	CHERP	0	8	8	0.0078125	0	1	1	1	0	7	7	0.015625
Spring	ENSG00000106305.9	AIMP2	0	8	8	0.0078125	0	6	6	0.03125	0	2	2	0.5
Spring	ENSG00000108439.9	PNPO	0	8	8	0.0078125	0	7	7	0.015625	0	1	1	1
Spring	ENSG00000109475.16	RPL34	8	0	8	0.0078125	3	0	3	0.25	5	0	5	0.0625
Spring	ENSG00000111775.2	COX6A1	6	2	8	0.289062	3	2	5	1	3	0	3	0.25
Spring	ENSG00000114857.17	NKTR	3	5	8	0.726562	3	5	8	0.726562	0	0	0
Spring	ENSG00000114933.15	INO80D	2	6	8	0.289062	2	3	5	1	0	3	3	0.25
Spring	ENSG00000117691.9	NENF	6	2	8	0.289062	2	2	4	1	4	0	4	0.125
Spring	ENSG00000120318.15	ARAP3	5	3	8	0.726562	5	2	7	0.453125	0	1	1	1
Spring	ENSG00000120324.8	PCDHB10	0	8	8	0.0078125	0	7	7	0.015625	0	1	1	1
Spring	ENSG00000120885.21	CLU	0	8	8	0.0078125	0	6	6	0.03125	0	2	2	0.5
Spring	ENSG00000124588.19	NQO2	8	0	8	0.0078125	3	0	3	0.25	5	0	5	0.0625
Spring	ENSG00000124593.15	RP11-298J23.10	6	2	8	0.289062	6	1	7	0.125	0	1	1	1
Spring	ENSG00000125743.10	SNRPD2	7	1	8	0.0703125	4	1	5	0.375	3	0	3	0.25
Spring	ENSG00000126603.8	GLIS2	5	3	8	0.726562	5	0	5	0.0625	0	3	3	0.25
Spring	ENSG00000127948.15	POR	0	8	8	0.0078125	0	1	1	1	0	7	7	0.015625
Spring	ENSG00000128228.4	SDF2L1	1	7	8	0.0703125	1	7	8	0.0703125	0	0	0
Spring	ENSG00000145592.13	RPL37	7	1	8	0.0703125	3	1	4	0.625	4	0	4	0.125
Spring	ENSG00000147403.16	RPL10	7	1	8	0.0703125	4	1	5	0.375	3	0	3	0.25
Spring	ENSG00000147437.9	GNRH1	8	0	8	0.0078125	8	0	8	0.0078125	0	0	0
Spring	ENSG00000148840.10	PPRC1	1	7	8	0.0703125	1	1	2	1	0	6	6	0.03125
Spring	ENSG00000149591.16	TAGLN	3	5	8	0.726562	2	5	7	0.453125	1	0	1	1
Spring	ENSG00000150510.16	FAM124A	4	4	8	1	2	4	6	0.6875	2	0	2	0.5
Spring	ENSG00000156968.8	MPV17L	1	7	8	0.0703125	1	5	6	0.21875	0	2	2	0.5
Spring	ENSG00000162408.10	NOL9	0	8	8	0.0078125	0	1	1	1	0	7	7	0.015625
Spring	ENSG00000163631.16	ALB	7	1	8	0.0703125	3	1	4	0.625	4	0	4	0.125
Spring	ENSG00000163697.16	APBB2	7	1	8	0.0703125	5	1	6	0.21875	2	0	2	0.5
Spring	ENSG00000164035.9	EMCN	7	1	8	0.0703125	6	1	7	0.125	1	0	1	1
Spring	ENSG00000166833.19	NAV2	1	7	8	0.0703125	1	2	3	1	0	5	5	0.0625
Spring	ENSG00000168661.14	ZNF30	8	0	8	0.0078125	7	0	7	0.015625	1	0	1	1
Spring	ENSG00000169740.13	ZNF32	8	0	8	0.0078125	4	0	4	0.125	4	0	4	0.125
Spring	ENSG00000170310.14	STX8	7	1	8	0.0703125	2	1	3	1	5	0	5	0.0625
Spring	ENSG00000171401.14	KRT13	8	0	8	0.0078125	8	0	8	0.0078125	0	0	0
Spring	ENSG00000172809.12	RPL38	6	2	8	0.289062	3	2	5	1	3	0	3	0.25
Spring	ENSG00000175265.17	GOLGA8A	7	1	8	0.0703125	5	1	6	0.21875	2	0	2	0.5
Spring	ENSG00000179909.15	ZNF154	2	6	8	0.289062	2	3	5	1	0	3	3	0.25
Spring	ENSG00000183617.4	MRPL54	7	1	8	0.0703125	3	1	4	0.625	4	0	4	0.125
Spring	ENSG00000184343.10	SRPK3	5	3	8	0.726562	2	3	5	1	3	0	3	0.25
Spring	ENSG00000184497.12	TMEM255B	1	7	8	0.0703125	1	3	4	0.625	0	4	4	0.125
Spring	ENSG00000188243.12	COMMD6	8	0	8	0.0078125	4	0	4	0.125	4	0	4	0.125
Spring	ENSG00000188290.10	HES4	6	2	8	0.289062	4	2	6	0.6875	2	0	2	0.5
Spring	ENSG00000189227.5	C15orf61	7	1	8	0.0703125	5	1	6	0.21875	2	0	2	0.5
Spring	ENSG00000198648.10	STK39	6	2	8	0.289062	2	2	4	1	4	0	4	0.125
Spring	ENSG00000198755.10	RPL10A	4	4	8	1	2	3	5	1	2	1	3	1
Spring	ENSG00000198824.5	CHAMP1	1	7	8	0.0703125	1	3	4	0.625	0	4	4	0.125
Spring	ENSG00000205085.10	FAM71F2	4	4	8	1	4	2	6	0.6875	0	2	2	0.5
Spring	ENSG00000205542.10	TMSB4X	7	1	8	0.0703125	3	1	4	0.625	4	0	4	0.125
Spring	ENSG00000215018.9	COL28A1	7	1	8	0.0703125	4	1	5	0.375	3	0	3	0.25
Spring	ENSG00000229117.8	RPL41	6	2	8	0.289062	2	2	4	1	4	0	4	0.125
Spring	ENSG00000237651.6	C2orf74	8	0	8	0.0078125	4	0	4	0.125	4	0	4	0.125
Spring	ENSG00000240053.8	LY6G5B	7	1	8	0.0703125	7	1	8	0.0703125	0	0	0
Spring	ENSG00000254122.2	PCDHGB7	1	7	8	0.0703125	1	6	7	0.125	0	1	1	1
Spring	ENSG00000265681.7	RPL17	6	2	8	0.289062	2	2	4	1	4	0	4	0.125
Spring	ENSG00000266094.7	RASSF5	5	3	8	0.726562	4	3	7	1	1	0	1	1
Spring	ENSG00000271503.5	CCL5	5	3	8	0.726562	3	3	6	1	2	0	2	0.5
Summer	ENSG00000007392.16	LUC7L	0	8	8	0.0078125	0	3	3	0.25	0	5	5	0.0625
Summer	ENSG00000012779.10	ALOX5	0	8	8	0.0078125	0	7	7	0.015625	0	1	1	1
Summer	ENSG00000016391.10	CHDH	2	6	8	0.289062	2	2	4	1	0	4	4	0.125
Summer	ENSG00000049246.14	PER3	1	7	8	0.0703125	1	0	1	1	0	7	7	0.015625
Summer	ENSG00000058799.14	YIPF1	7	1	8	0.0703125	1	1	2	1	6	0	6	0.03125
Summer	ENSG00000064692.18	SNCAIP	7	1	8	0.0703125	7	0	7	0.015625	0	1	1	1
Summer	ENSG00000065809.13	FAM107B	7	1	8	0.0703125	7	1	8	0.0703125	0	0	0
Summer	ENSG00000069849.10	ATP1B3	6	2	8	0.289062	2	2	4	1	4	0	4	0.125
Summer	ENSG00000078814.15	MYH7B	2	6	8	0.289062	2	0	2	0.5	0	6	6	0.03125
Summer	ENSG00000084636.17	COL16A1	2	6	8	0.289062	2	0	2	0.5	0	6	6	0.03125
Summer	ENSG00000090266.12	NDUFB2	7	1	8	0.0703125	1	1	2	1	6	0	6	0.03125
Summer	ENSG00000092969.11	TGFB2	5	3	8	0.726562	5	0	5	0.0625	0	3	3	0.25
Summer	ENSG00000102878.16	HSF4	0	8	8	0.0078125	0	3	3	0.25	0	5	5	0.0625
Summer	ENSG00000105486.13	LIG1	0	8	8	0.0078125	0	0	0		0	8	8	0.0078125
Summer	ENSG00000105640.12	RPL18A	6	2	8	0.289062	2	2	4	1	4	0	4	0.125
Summer	ENSG00000106003.12	LFNG	5	3	8	0.726562	5	0	5	0.0625	0	3	3	0.25
Summer	ENSG00000106443.15	PHF14	8	0	8	0.0078125	0	0	0		8	0	8	0.0078125
Summer	ENSG00000106804.7	C5	0	8	8	0.0078125	0	3	3	0.25	0	5	5	0.0625
Summer	ENSG00000106809.10	OGN	8	0	8	0.0078125	6	0	6	0.03125	2	0	2	0.5
Summer	ENSG00000106819.11	ASPN	8	0	8	0.0078125	6	0	6	0.03125	2	0	2	0.5
Summer	ENSG00000107104.18	KANK1	1	7	8	0.0703125	1	0	1	1	0	7	7	0.015625
Summer	ENSG00000109472.13	CPE	7	1	8	0.0703125	7	1	8	0.0703125	0	0	0
Summer	ENSG00000109475.16	RPL34	3	5	8	0.726562	0	5	5	0.0625	3	0	3	0.25
Summer	ENSG00000109971.13	HSPA8	8	0	8	0.0078125	3	0	3	0.25	5	0	5	0.0625
Summer	ENSG00000111245.14	MYL2	7	1	8	0.0703125	7	0	7	0.015625	0	1	1	1
Summer	ENSG00000111678.10	C12orf57	4	4	8	1	0	4	4	0.125	4	0	4	0.125
Summer	ENSG00000112081.16	SRSF3	8	0	8	0.0078125	1	0	1	1	7	0	7	0.015625
Summer	ENSG00000114315.3	HES1	7	1	8	0.0703125	7	0	7	0.015625	0	1	1	1
Summer	ENSG00000115289.13	PCGF1	3	5	8	0.726562	0	5	5	0.0625	3	0	3	0.25
Summer	ENSG00000115457.9	IGFBP2	2	6	8	0.289062	1	6	7	0.125	1	0	1	1
Summer	ENSG00000116096.5	SPR	4	4	8	1	0	4	4	0.125	4	0	4	0.125
Summer	ENSG00000119705.9	SLIRP	5	3	8	0.726562	0	3	3	0.25	5	0	5	0.0625
Summer	ENSG00000120539.14	MASTL	8	0	8	0.0078125	8	0	8	0.0078125	0	0	0
Summer	ENSG00000123329.17	ARHGAP9	3	5	8	0.726562	0	5	5	0.0625	3	0	3	0.25
Summer	ENSG00000125266.6	EFNB2	8	0	8	0.0078125	6	0	6	0.03125	2	0	2	0.5
Summer	ENSG00000125356.6	NDUFA1	3	5	8	0.726562	0	5	5	0.0625	3	0	3	0.25
Summer	ENSG00000125398.5	SOX9	4	4	8	1	4	0	4	0.125	0	4	4	0.125
Summer	ENSG00000127586.16	CHTF18	2	6	8	0.289062	2	0	2	0.5	0	6	6	0.03125
Summer	ENSG00000128272.14	ATF4	6	2	8	0.289062	0	2	2	0.5	6	0	6	0.03125
Summer	ENSG00000130787.13	HIP1R	0	8	8	0.0078125	0	0	0		0	8	8	0.0078125
Summer	ENSG00000131831.17	RAI2	7	1	8	0.0703125	0	1	1	1	7	0	7	0.015625
Summer	ENSG00000133112.16	TPT1	5	3	8	0.726562	0	3	3	0.25	5	0	5	0.0625
Summer	ENSG00000134419.15	RPS15A	5	3	8	0.726562	1	3	4	0.625	4	0	4	0.125
Summer	ENSG00000135722.8	FBXL8	0	8	8	0.0078125	0	6	6	0.03125	0	2	2	0.5
Summer	ENSG00000136010.13	ALDH1L2	7	1	8	0.0703125	6	0	6	0.03125	1	1	2	1
Summer	ENSG00000137404.14	NRM	8	0	8	0.0078125	7	0	7	0.015625	1	0	1	1
Summer	ENSG00000137692.11	DCUN1D5	8	0	8	0.0078125	1	0	1	1	7	0	7	0.015625
Summer	ENSG00000138495.6	COX17	6	2	8	0.289062	0	2	2	0.5	6	0	6	0.03125
Summer	ENSG00000141577.13	CEP131	3	5	8	0.726562	3	0	3	0.25	0	5	5	0.0625
Summer	ENSG00000142252.10	GEMIN7	4	4	8	1	0	4	4	0.125	4	0	4	0.125
Summer	ENSG00000143110.11	C1orf162	0	8	8	0.0078125	0	6	6	0.03125	0	2	2	0.5
Summer	ENSG00000143632.14	ACTA1	8	0	8	0.0078125	8	0	8	0.0078125	0	0	0
Summer	ENSG00000144476.5	ACKR3	6	2	8	0.289062	6	0	6	0.03125	0	2	2	0.5
Summer	ENSG00000145425.9	RPS3A	4	4	8	1	0	4	4	0.125	4	0	4	0.125
Summer	ENSG00000148399.12	DPH7	0	8	8	0.0078125	0	2	2	0.5	0	6	6	0.03125
Summer	ENSG00000149212.11	SESN3	7	1	8	0.0703125	6	1	7	0.125	1	0	1	1
Summer	ENSG00000157259.6	GATAD1	0	8	8	0.0078125	0	1	1	1	0	7	7	0.015625
Summer	ENSG00000158373.8	HIST1H2BD	3	5	8	0.726562	0	5	5	0.0625	3	0	3	0.25
Summer	ENSG00000159214.12	CCDC24	0	8	8	0.0078125	0	2	2	0.5	0	6	6	0.03125
Summer	ENSG00000163319.10	MRPS18C	8	0	8	0.0078125	0	0	0		8	0	8	0.0078125
Summer	ENSG00000163482.11	STK36	0	8	8	0.0078125	0	5	5	0.0625	0	3	3	0.25
Summer	ENSG00000163596.16	ICA1L	1	7	8	0.0703125	1	3	4	0.625	0	4	4	0.125
Summer	ENSG00000163909.7	HEYL	5	3	8	0.726562	5	1	6	0.21875	0	2	2	0.5
Summer	ENSG00000164543.5	STK17A	6	2	8	0.289062	0	2	2	0.5	6	0	6	0.03125
Summer	ENSG00000164879.6	CA3	3	5	8	0.726562	3	4	7	1	0	1	1	1
Summer	ENSG00000165655.16	ZNF503	8	0	8	0.0078125	5	0	5	0.0625	3	0	3	0.25
Summer	ENSG00000166343.9	MSS51	1	7	8	0.0703125	1	5	6	0.21875	0	2	2	0.5
Summer	ENSG00000166432.14	ZMAT1	1	7	8	0.0703125	1	1	2	1	0	6	6	0.03125
Summer	ENSG00000167595.14	PROSER3	4	4	8	1	4	0	4	0.125	0	4	4	0.125
Summer	ENSG00000167716.18	WDR81	0	8	8	0.0078125	0	1	1	1	0	7	7	0.015625
Summer	ENSG00000168026.18	TTC21A	1	7	8	0.0703125	1	1	2	1	0	6	6	0.03125
Summer	ENSG00000169413.2	RNASE6	0	8	8	0.0078125	0	8	8	0.0078125	0	0	0
Summer	ENSG00000169860.6	P2RY1	2	6	8	0.289062	2	1	3	1	0	5	5	0.0625
Summer	ENSG00000170340.10	B3GNT2	7	1	8	0.0703125	4	0	4	0.125	3	1	4	0.625
Summer	ENSG00000172167.7	MTBP	5	3	8	0.726562	5	1	6	0.21875	0	2	2	0.5
Summer	ENSG00000172243.17	CLEC7A	0	8	8	0.0078125	0	7	7	0.015625	0	1	1	1
Summer	ENSG00000172809.12	RPL38	5	3	8	0.726562	0	3	3	0.25	5	0	5	0.0625
Summer	ENSG00000176171.11	BNIP3	1	7	8	0.0703125	1	7	8	0.0703125	0	0	0
Summer	ENSG00000176641.10	RNF152	7	1	8	0.0703125	4	1	5	0.375	3	0	3	0.25
Summer	ENSG00000178700.7	DHFR2	1	7	8	0.0703125	1	1	2	1	0	6	6	0.03125
Summer	ENSG00000178764.7	ZHX2	3	5	8	0.726562	3	1	4	0.625	0	4	4	0.125
Summer	ENSG00000179698.13	WDR97	1	7	8	0.0703125	1	2	3	1	0	5	5	0.0625
Summer	ENSG00000179979.8	CRIPAK	1	7	8	0.0703125	1	4	5	0.375	0	3	3	0.25
Summer	ENSG00000182372.9	CLN8	2	6	8	0.289062	2	4	6	0.6875	0	2	2	0.5
Summer	ENSG00000182685.7	BRICD5	0	8	8	0.0078125	0	5	5	0.0625	0	3	3	0.25
Summer	ENSG00000184313.19	MROH7	3	5	8	0.726562	3	0	3	0.25	0	5	5	0.0625
Summer	ENSG00000184381.18	PLA2G6	0	8	8	0.0078125	0	3	3	0.25	0	5	5	0.0625
Summer	ENSG00000186081.11	KRT5	8	0	8	0.0078125	6	0	6	0.03125	2	0	2	0.5
Summer	ENSG00000187699.10	C2orf88	4	4	8	1	4	1	5	0.375	0	3	3	0.25
Summer	ENSG00000188878.19	FBF1	3	5	8	0.726562	3	1	4	0.625	0	4	4	0.125
Summer	ENSG00000189134.3	NKAPL	7	1	8	0.0703125	0	1	1	1	7	0	7	0.015625
Summer	ENSG00000196616.13	ADH1B	0	8	8	0.0078125	0	8	8	0.0078125	0	0	0
Summer	ENSG00000197054.11	ZNF763	1	7	8	0.0703125	1	1	2	1	0	6	6	0.03125
Summer	ENSG00000197780.9	TAF13	8	0	8	0.0078125	2	0	2	0.5	6	0	6	0.03125
Summer	ENSG00000198157.10	HMGN5	7	1	8	0.0703125	6	1	7	0.125	1	0	1	1
Summer	ENSG00000204149.10	AGAP6	0	8	8	0.0078125	0	5	5	0.0625	0	3	3	0.25
Summer	ENSG00000204305.13	AGER	2	6	8	0.289062	2	5	7	0.453125	0	1	1	1
Summer	ENSG00000205795.4	CYS1	7	1	8	0.0703125	7	0	7	0.015625	0	1	1	1
Summer	ENSG00000213339.8	QTRT1	0	8	8	0.0078125	0	3	3	0.25	0	5	5	0.0625
Summer	ENSG00000214021.15	TTLL3	0	8	8	0.0078125	0	2	2	0.5	0	6	6	0.03125
Summer	ENSG00000228727.8	SAPCD1	1	7	8	0.0703125	1	1	2	1	0	6	6	0.03125
Summer	ENSG00000232593.7	KANTR	0	8	8	0.0078125	0	2	2	0.5	0	6	6	0.03125
Summer	ENSG00000233954.6	UQCRHL	4	4	8	1	1	4	5	0.375	3	0	3	0.25
Summer	ENSG00000235194.8	PPP1R3E	0	8	8	0.0078125	0	2	2	0.5	0	6	6	0.03125
Summer	ENSG00000239704.10	CDRT4	0	8	8	0.0078125	0	3	3	0.25	0	5	5	0.0625
Summer	ENSG00000240038.6	AMY2B	0	8	8	0.0078125	0	4	4	0.125	0	4	4	0.125
Summer	ENSG00000240184.6	PCDHGC3	6	2	8	0.289062	6	0	6	0.03125	0	2	2	0.5
Summer	ENSG00000241043.1	GVQW1	7	1	8	0.0703125	2	1	3	1	5	0	5	0.0625
Summer	ENSG00000266714.6	MYO15B	0	8	8	0.0078125	0	5	5	0.0625	0	3	3	0.25
Summer	ENSG00000274736.4	CCL23	1	7	8	0.0703125	1	7	8	0.0703125	0	0	0
Winter	ENSG00000001617.11	SEMA3F	0	8	8	0.0078125	0	0	0		0	8	8	0.0078125
Winter	ENSG00000008517.16	IL32	2	6	8	0.289062	2	1	3	1	0	5	5	0.0625
Winter	ENSG00000018408.14	WWTR1	5	3	8	0.726562	4	1	5	0.375	1	2	3	1
Winter	ENSG00000049246.14	PER3	8	0	8	0.0078125	5	0	5	0.0625	3	0	3	0.25
Winter	ENSG00000069399.14	BCL3	0	8	8	0.0078125	0	1	1	1	0	7	7	0.015625
Winter	ENSG00000072778.19	ACADVL	0	8	8	0.0078125	0	4	4	0.125	0	4	4	0.125
Winter	ENSG00000075426.11	FOSL2	0	8	8	0.0078125	0	1	1	1	0	7	7	0.015625
Winter	ENSG00000080298.15	RFX3	7	1	8	0.0703125	3	1	4	0.625	4	0	4	0.125
Winter	ENSG00000092841.18	MYL6	3	5	8	0.726562	3	2	5	1	0	3	3	0.25
Winter	ENSG00000095794.19	CREM	0	8	8	0.0078125	0	4	4	0.125	0	4	4	0.125
Winter	ENSG00000099875.14	MKNK2	1	7	8	0.0703125	1	1	2	1	0	6	6	0.03125
Winter	ENSG00000102287.18	GABRE	2	6	8	0.289062	2	4	6	0.6875	0	2	2	0.5
Winter	ENSG00000105193.8	RPS16	1	7	8	0.0703125	1	3	4	0.625	0	4	4	0.125
Winter	ENSG00000105640.12	RPL18A	1	7	8	0.0703125	1	2	3	1	0	5	5	0.0625
Winter	ENSG00000106404.13	CLDN15	1	7	8	0.0703125	1	5	6	0.21875	0	2	2	0.5
Winter	ENSG00000107560.10	RAB11FIP2	8	0	8	0.0078125	3	0	3	0.25	5	0	5	0.0625
Winter	ENSG00000109610.5	SOD3	0	8	8	0.0078125	0	4	4	0.125	0	4	4	0.125
Winter	ENSG00000112149.9	CD83	1	7	8	0.0703125	0	6	6	0.03125	1	1	2	1
Winter	ENSG00000113070.7	HBEGF	1	7	8	0.0703125	1	3	4	0.625	0	4	4	0.125
Winter	ENSG00000115541.10	HSPE1	0	8	8	0.0078125	0	2	2	0.5	0	6	6	0.03125
Winter	ENSG00000116741.7	RGS2	1	7	8	0.0703125	1	1	2	1	0	6	6	0.03125
Winter	ENSG00000119147.9	C2orf40	0	8	8	0.0078125	0	5	5	0.0625	0	3	3	0.25
Winter	ENSG00000122512.14	PMS2	8	0	8	0.0078125	3	0	3	0.25	5	0	5	0.0625
Winter	ENSG00000124225.15	PMEPA1	1	7	8	0.0703125	1	5	6	0.21875	0	2	2	0.5
Winter	ENSG00000124613.8	ZNF391	7	1	8	0.0703125	3	1	4	0.625	4	0	4	0.125
Winter	ENSG00000124762.13	CDKN1A	1	7	8	0.0703125	1	2	3	1	0	5	5	0.0625
Winter	ENSG00000125148.6	MT2A	3	5	8	0.726562	3	0	3	0.25	0	5	5	0.0625
Winter	ENSG00000127666.9	TICAM1	1	7	8	0.0703125	1	3	4	0.625	0	4	4	0.125
Winter	ENSG00000128228.4	SDF2L1	0	8	8	0.0078125	0	2	2	0.5	0	6	6	0.03125
Winter	ENSG00000128694.11	OSGEPL1	7	1	8	0.0703125	2	1	3	1	5	0	5	0.0625
Winter	ENSG00000128917.6	DLL4	0	8	8	0.0078125	0	3	3	0.25	0	5	5	0.0625
Winter	ENSG00000130164.13	LDLR	1	7	8	0.0703125	1	0	1	1	0	7	7	0.015625
Winter	ENSG00000132329.10	RAMP1	3	5	8	0.726562	3	2	5	1	0	3	3	0.25
Winter	ENSG00000134954.14	ETS1	3	5	8	0.726562	3	2	5	1	0	3	3	0.25
Winter	ENSG00000135336.14	ORC3	7	1	8	0.0703125	2	1	3	1	5	0	5	0.0625
Winter	ENSG00000137818.11	RPLP1	1	7	8	0.0703125	1	2	3	1	0	5	5	0.0625
Winter	ENSG00000142227.10	EMP3	1	7	8	0.0703125	1	1	2	1	0	6	6	0.03125
Winter	ENSG00000142627.12	EPHA2	0	8	8	0.0078125	0	2	2	0.5	0	6	6	0.03125
Winter	ENSG00000142875.19	PRKACB	7	1	8	0.0703125	2	1	3	1	5	0	5	0.0625
Winter	ENSG00000144935.14	TRPC1	7	1	8	0.0703125	1	1	2	1	6	0	6	0.03125
Winter	ENSG00000149564.11	ESAM	3	5	8	0.726562	3	3	6	1	0	2	2	0.5
Winter	ENSG00000150093.18	ITGB1	5	3	8	0.726562	4	0	4	0.125	1	3	4	0.625
Winter	ENSG00000151117.8	TMEM86A	7	1	8	0.0703125	3	1	4	0.625	4	0	4	0.125
Winter	ENSG00000158714.10	SLAMF8	7	1	8	0.0703125	7	1	8	0.0703125	0	0	0
Winter	ENSG00000159840.15	ZYX	2	6	8	0.289062	2	0	2	0.5	0	6	6	0.03125
Winter	ENSG00000160113.5	NR2F6	1	7	8	0.0703125	1	4	5	0.375	0	3	3	0.25
Winter	ENSG00000161638.10	ITGA5	2	6	8	0.289062	2	2	4	1	0	4	4	0.125
Winter	ENSG00000161835.10	GRASP	1	7	8	0.0703125	1	5	6	0.21875	0	2	2	0.5
Winter	ENSG00000162783.10	IER5	0	8	8	0.0078125	0	3	3	0.25	0	5	5	0.0625
Winter	ENSG00000163539.16	CLASP2	6	2	8	0.289062	3	2	5	1	3	0	3	0.25
Winter	ENSG00000165272.14	AQP3	1	7	8	0.0703125	1	6	7	0.125	0	1	1	1
Winter	ENSG00000165434.7	PGM2L1	6	2	8	0.289062	4	2	6	0.6875	2	0	2	0.5
Winter	ENSG00000166337.9	TAF10	1	7	8	0.0703125	1	3	4	0.625	0	4	4	0.125
Winter	ENSG00000167074.14	TEF	8	0	8	0.0078125	4	0	4	0.125	4	0	4	0.125
Winter	ENSG00000167460.14	TPM4	2	6	8	0.289062	2	1	3	1	0	5	5	0.0625
Winter	ENSG00000167601.11	AXL	4	4	8	1	3	1	4	0.625	1	3	4	0.625
Winter	ENSG00000168056.15	LTBP3	0	8	8	0.0078125	0	2	2	0.5	0	6	6	0.03125
Winter	ENSG00000169519.20	METTL15	7	1	8	0.0703125	1	1	2	1	6	0	6	0.03125
Winter	ENSG00000169991.10	IFFO2	0	8	8	0.0078125	0	4	4	0.125	0	4	4	0.125
Winter	ENSG00000170276.5	HSPB2	0	8	8	0.0078125	0	3	3	0.25	0	5	5	0.0625
Winter	ENSG00000170906.15	NDUFA3	2	6	8	0.289062	2	3	5	1	0	3	3	0.25
Winter	ENSG00000171223.5	JUNB	0	8	8	0.0078125	0	4	4	0.125	0	4	4	0.125
Winter	ENSG00000171621.13	SPSB1	5	3	8	0.726562	5	0	5	0.0625	0	3	3	0.25
Winter	ENSG00000172216.5	CEBPB	0	8	8	0.0078125	0	3	3	0.25	0	5	5	0.0625
Winter	ENSG00000172795.15	DCP2	5	3	8	0.726562	1	3	4	0.625	4	0	4	0.125
Winter	ENSG00000173272.15	MZT2A	0	8	8	0.0078125	0	4	4	0.125	0	4	4	0.125
Winter	ENSG00000173530.5	TNFRSF10D	1	7	8	0.0703125	1	2	3	1	0	5	5	0.0625
Winter	ENSG00000175206.10	NPPA	0	8	8	0.0078125	0	4	4	0.125	0	4	4	0.125
Winter	ENSG00000175602.3	CCDC85B	1	7	8	0.0703125	1	3	4	0.625	0	4	4	0.125
Winter	ENSG00000176845.12	METRNL	1	7	8	0.0703125	1	3	4	0.625	0	4	4	0.125
Winter	ENSG00000177700.5	POLR2L	2	6	8	0.289062	2	2	4	1	0	4	4	0.125
Winter	ENSG00000181588.16	MEX3D	0	8	8	0.0078125	0	4	4	0.125	0	4	4	0.125
Winter	ENSG00000182253.14	SYNM	1	7	8	0.0703125	1	3	4	0.625	0	4	4	0.125
Winter	ENSG00000184164.14	CRELD2	0	8	8	0.0078125	0	3	3	0.25	0	5	5	0.0625
Winter	ENSG00000187024.13	PTRH1	4	4	8	1	4	1	5	0.375	0	3	3	0.25
Winter	ENSG00000196924.14	FLNA	1	7	8	0.0703125	1	3	4	0.625	0	4	4	0.125
Winter	ENSG00000197956.9	S100A6	1	7	8	0.0703125	1	2	3	1	0	5	5	0.0625
Winter	ENSG00000198478.7	SH3BGRL2	8	0	8	0.0078125	3	0	3	0.25	5	0	5	0.0625
Winter	ENSG00000198719.8	DLL1	0	8	8	0.0078125	0	4	4	0.125	0	4	4	0.125
Winter	ENSG00000198786.2	MT-ND5	3	5	8	0.726562	3	0	3	0.25	0	5	5	0.0625
Winter	ENSG00000203883.6	SOX18	1	7	8	0.0703125	1	3	4	0.625	0	4	4	0.125
Winter	ENSG00000204305.13	AGER	2	6	8	0.289062	2	5	7	0.453125	0	1	1	1
Winter	ENSG00000205362.11	MT1A	1	7	8	0.0703125	1	0	1	1	0	7	7	0.015625
Winter	ENSG00000205808.5	PLPP6	8	0	8	0.0078125	3	0	3	0.25	5	0	5	0.0625
Winter	ENSG00000235194.8	PPP1R3E	5	3	8	0.726562	1	3	4	0.625	4	0	4	0.125
Winter	ENSG00000242114.5	MTFP1	1	7	8	0.0703125	1	1	2	1	0	6	6	0.03125
Winter	ENSG00000250067.11	YJEFN3	1	7	8	0.0703125	1	7	8	0.0703125	0	0	0
Winter	ENSG00000260428.2	SCX	1	7	8	0.0703125	1	1	2	1	0	6	6	0.03125
Fall	ENSG00000001497.16	LAS1L	7	0	7	0.015625	1	0	1	1	6	0	6	0.03125
Fall	ENSG00000002933.7	TMEM176A	7	0	7	0.015625	7	0	7	0.015625	0	0	0
Fall	ENSG00000006007.11	GDE1	0	7	7	0.015625	0	1	1	1	0	6	6	0.03125
Fall	ENSG00000006015.17	C19orf60	7	0	7	0.015625	6	0	6	0.03125	1	0	1	1
Fall	ENSG00000008710.19	PKD1	7	0	7	0.015625	1	0	1	1	6	0	6	0.03125
Fall	ENSG00000010322.15	NISCH	7	0	7	0.015625	2	0	2	0.5	5	0	5	0.0625
Fall	ENSG00000011304.19	PTBP1	6	1	7	0.125	0	1	1	1	6	0	6	0.03125
Fall	ENSG00000013561.17	RNF14	0	7	7	0.015625	0	0	0		0	7	7	0.015625
Fall	ENSG00000015133.18	CCDC88C	3	4	7	1	0	4	4	0.125	3	0	3	0.25
Fall	ENSG00000021762.19	OSBPL5	7	0	7	0.015625	1	0	1	1	6	0	6	0.03125
Fall	ENSG00000035141.7	FAM136A	1	6	7	0.125	1	0	1	1	0	6	6	0.03125
Fall	ENSG00000035403.17	VCL	6	1	7	0.125	1	1	2	1	5	0	5	0.0625
Fall	ENSG00000036672.15	USP2	6	1	7	0.125	1	1	2	1	5	0	5	0.0625
Fall	ENSG00000042062.11	FAM65C	6	1	7	0.125	6	0	6	0.03125	0	1	1	1
Fall	ENSG00000049246.14	PER3	1	6	7	0.125	0	6	6	0.03125	1	0	1	1
Fall	ENSG00000055483.19	USP36	7	0	7	0.015625	0	0	0		7	0	7	0.015625
Fall	ENSG00000056736.9	IL17RB	6	1	7	0.125	1	1	2	1	5	0	5	0.0625
Fall	ENSG00000057704.12	TMCC3	1	6	7	0.125	1	3	4	0.625	0	3	3	0.25
Fall	ENSG00000060982.14	BCAT1	2	5	7	0.453125	2	0	2	0.5	0	5	5	0.0625
Fall	ENSG00000063660.8	GPC1	6	1	7	0.125	2	1	3	1	4	0	4	0.125
Fall	ENSG00000064655.18	EYA2	4	3	7	1	0	3	3	0.25	4	0	4	0.125
Fall	ENSG00000064692.18	SNCAIP	2	5	7	0.453125	0	5	5	0.0625	2	0	2	0.5
Fall	ENSG00000064763.10	FAR2	0	7	7	0.015625	0	2	2	0.5	0	5	5	0.0625
Fall	ENSG00000065320.8	NTN1	5	2	7	0.453125	2	1	3	1	3	1	4	0.625
Fall	ENSG00000065526.10	SPEN	7	0	7	0.015625	0	0	0		7	0	7	0.015625
Fall	ENSG00000066056.13	TIE1	5	2	7	0.453125	2	2	4	1	3	0	3	0.25
Fall	ENSG00000068912.13	ERLEC1	1	6	7	0.125	1	0	1	1	0	6	6	0.03125
Fall	ENSG00000070404.9	FSTL3	7	0	7	0.015625	0	0	0		7	0	7	0.015625
Fall	ENSG00000070501.11	POLB	1	6	7	0.125	1	1	2	1	0	5	5	0.0625
Fall	ENSG00000070718.11	AP3M2	0	7	7	0.015625	0	0	0		0	7	7	0.015625
Fall	ENSG00000070785.16	EIF2B3	0	7	7	0.015625	0	2	2	0.5	0	5	5	0.0625
Fall	ENSG00000071205.11	ARHGAP10	4	3	7	1	2	2	4	1	2	1	3	1
Fall	ENSG00000071564.14	TCF3	7	0	7	0.015625	0	0	0		7	0	7	0.015625
Fall	ENSG00000072195.14	SPEG	7	0	7	0.015625	2	0	2	0.5	5	0	5	0.0625
Fall	ENSG00000074410.13	CA12	7	0	7	0.015625	2	0	2	0.5	5	0	5	0.0625
Fall	ENSG00000076067.12	RBMS2	7	0	7	0.015625	2	0	2	0.5	5	0	5	0.0625
Fall	ENSG00000077152.9	UBE2T	2	5	7	0.453125	2	1	3	1	0	4	4	0.125
Fall	ENSG00000077380.15	DYNC1I2	0	7	7	0.015625	0	1	1	1	0	6	6	0.03125
Fall	ENSG00000077684.15	JADE1	7	0	7	0.015625	6	0	6	0.03125	1	0	1	1
Fall	ENSG00000078549.14	ADCYAP1R1	6	1	7	0.125	2	1	3	1	4	0	4	0.125
Fall	ENSG00000078814.15	MYH7B	6	1	7	0.125	2	1	3	1	4	0	4	0.125
Fall	ENSG00000079432.7	CIC	7	0	7	0.015625	0	0	0		7	0	7	0.015625
Fall	ENSG00000079785.14	DDX1	0	7	7	0.015625	0	0	0		0	7	7	0.015625
Fall	ENSG00000083814.13	ZNF671	4	3	7	1	3	2	5	1	1	1	2	1
Fall	ENSG00000083838.15	ZNF446	7	0	7	0.015625	1	0	1	1	6	0	6	0.03125
Fall	ENSG00000083845.8	RPS5	2	5	7	0.453125	2	1	3	1	0	4	4	0.125
Fall	ENSG00000084636.17	COL16A1	5	2	7	0.453125	0	2	2	0.5	5	0	5	0.0625
Fall	ENSG00000089060.11	SLC8B1	7	0	7	0.015625	0	0	0		7	0	7	0.015625
Fall	ENSG00000089335.20	ZNF302	0	7	7	0.015625	0	1	1	1	0	6	6	0.03125
Fall	ENSG00000089472.16	HEPH	5	2	7	0.453125	2	2	4	1	3	0	3	0.25
Fall	ENSG00000090263.15	MRPS33	1	6	7	0.125	1	0	1	1	0	6	6	0.03125
Fall	ENSG00000090339.8	ICAM1	7	0	7	0.015625	4	0	4	0.125	3	0	3	0.25
Fall	ENSG00000090376.10	IRAK3	7	0	7	0.015625	3	0	3	0.25	4	0	4	0.125
Fall	ENSG00000090382.6	LYZ	1	6	7	0.125	1	1	2	1	0	5	5	0.0625
Fall	ENSG00000090776.5	EFNB1	7	0	7	0.015625	2	0	2	0.5	5	0	5	0.0625
Fall	ENSG00000091972.18	CD200	0	7	7	0.015625	0	3	3	0.25	0	4	4	0.125
Fall	ENSG00000092020.10	PPP2R3C	0	7	7	0.015625	0	0	0		0	7	7	0.015625
Fall	ENSG00000092098.16	RNF31	7	0	7	0.015625	0	0	0		7	0	7	0.015625
Fall	ENSG00000093010.13	COMT	7	0	7	0.015625	3	0	3	0.25	4	0	4	0.125
Fall	ENSG00000093144.18	ECHDC1	0	7	7	0.015625	0	2	2	0.5	0	5	5	0.0625
Fall	ENSG00000095209.11	TMEM38B	7	0	7	0.015625	3	0	3	0.25	4	0	4	0.125
Fall	ENSG00000095370.19	SH2D3C	6	1	7	0.125	4	1	5	0.375	2	0	2	0.5
Fall	ENSG00000095397.13	WHRN	6	1	7	0.125	2	1	3	1	4	0	4	0.125
Fall	ENSG00000095739.10	BAMBI	5	2	7	0.453125	3	2	5	1	2	0	2	0.5
Fall	ENSG00000099381.17	SETD1A	7	0	7	0.015625	0	0	0		7	0	7	0.015625
Fall	ENSG00000099797.13	TECR	6	1	7	0.125	2	1	3	1	4	0	4	0.125
Fall	ENSG00000099866.14	MADCAM1	7	0	7	0.015625	2	0	2	0.5	5	0	5	0.0625
Fall	ENSG00000099889.13	ARVCF	7	0	7	0.015625	0	0	0		7	0	7	0.015625
Fall	ENSG00000100033.16	PRODH	7	0	7	0.015625	2	0	2	0.5	5	0	5	0.0625
Fall	ENSG00000100068.11	LRP5L	7	0	7	0.015625	2	0	2	0.5	5	0	5	0.0625
Fall	ENSG00000100106.19	TRIOBP	7	0	7	0.015625	0	0	0		7	0	7	0.015625
Fall	ENSG00000100156.10	SLC16A8	6	1	7	0.125	3	1	4	0.625	3	0	3	0.25
Fall	ENSG00000100234.11	TIMP3	5	2	7	0.453125	1	2	3	1	4	0	4	0.125
Fall	ENSG00000100258.17	LMF2	7	0	7	0.015625	0	0	0		7	0	7	0.015625
Fall	ENSG00000100575.13	TIMM9	1	6	7	0.125	1	0	1	1	0	6	6	0.03125
Fall	ENSG00000100726.14	TELO2	7	0	7	0.015625	0	0	0		7	0	7	0.015625
Fall	ENSG00000100979.14	PLTP	7	0	7	0.015625	4	0	4	0.125	3	0	3	0.25
Fall	ENSG00000101004.14	NINL	5	2	7	0.453125	2	2	4	1	3	0	3	0.25
Fall	ENSG00000101187.15	SLCO4A1	7	0	7	0.015625	1	0	1	1	6	0	6	0.03125
Fall	ENSG00000101199.12	ARFGAP1	7	0	7	0.015625	0	0	0		7	0	7	0.015625
Fall	ENSG00000101276.14	SLC52A3	7	0	7	0.015625	1	0	1	1	6	0	6	0.03125
Fall	ENSG00000101493.10	ZNF516	6	1	7	0.125	0	1	1	1	6	0	6	0.03125
Fall	ENSG00000101846.6	STS	1	6	7	0.125	1	3	4	0.625	0	3	3	0.25
Fall	ENSG00000101871.14	MID1	6	1	7	0.125	1	1	2	1	5	0	5	0.0625
Fall	ENSG00000101955.14	SRPX	7	0	7	0.015625	5	0	5	0.0625	2	0	2	0.5
Fall	ENSG00000103197.16	TSC2	7	0	7	0.015625	0	0	0		7	0	7	0.015625
Fall	ENSG00000103490.13	PYCARD	3	4	7	1	3	0	3	0.25	0	4	4	0.125
Fall	ENSG00000103811.15	CTSH	2	5	7	0.453125	2	2	4	1	0	3	3	0.25
Fall	ENSG00000104341.16	LAPTM4B	5	2	7	0.453125	5	2	7	0.453125	0	0	0
Fall	ENSG00000104408.9	EIF3E	2	5	7	0.453125	2	0	2	0.5	0	5	5	0.0625
Fall	ENSG00000104856.13	RELB	6	1	7	0.125	4	1	5	0.375	2	0	2	0.5
Fall	ENSG00000104957.13	CCDC130	7	0	7	0.015625	0	0	0		7	0	7	0.015625
Fall	ENSG00000105171.9	POP4	1	6	7	0.125	1	0	1	1	0	6	6	0.03125
Fall	ENSG00000105227.14	PRX	6	1	7	0.125	0	1	1	1	6	0	6	0.03125
Fall	ENSG00000105287.12	PRKD2	7	0	7	0.015625	1	0	1	1	6	0	6	0.03125
Fall	ENSG00000105538.9	RASIP1	5	2	7	0.453125	1	2	3	1	4	0	4	0.125
Fall	ENSG00000105640.12	RPL18A	4	3	7	1	4	1	5	0.375	0	2	2	0.5
Fall	ENSG00000105656.12	ELL	7	0	7	0.015625	0	0	0		7	0	7	0.015625
Fall	ENSG00000105726.16	ATP13A1	7	0	7	0.015625	0	0	0		7	0	7	0.015625
Fall	ENSG00000106299.7	WASL	1	6	7	0.125	1	2	3	1	0	4	4	0.125
Fall	ENSG00000106344.8	RBM28	7	0	7	0.015625	0	0	0		7	0	7	0.015625
Fall	ENSG00000106366.8	SERPINE1	6	1	7	0.125	5	1	6	0.21875	1	0	1	1
Fall	ENSG00000106571.12	GLI3	7	0	7	0.015625	0	0	0		7	0	7	0.015625
Fall	ENSG00000106588.10	PSMA2	0	7	7	0.015625	0	0	0		0	7	7	0.015625
Fall	ENSG00000107140.15	TESK1	7	0	7	0.015625	1	0	1	1	6	0	6	0.03125
Fall	ENSG00000107882.11	SUFU	5	2	7	0.453125	1	2	3	1	4	0	4	0.125
Fall	ENSG00000108298.9	RPL19	2	5	7	0.453125	2	1	3	1	0	4	4	0.125
Fall	ENSG00000109118.13	PHF12	7	0	7	0.015625	1	0	1	1	6	0	6	0.03125
Fall	ENSG00000109270.12	LAMTOR3	1	6	7	0.125	1	0	1	1	0	6	6	0.03125
Fall	ENSG00000109475.16	RPL34	2	5	7	0.453125	2	1	3	1	0	4	4	0.125
Fall	ENSG00000109775.10	UFSP2	0	7	7	0.015625	0	3	3	0.25	0	4	4	0.125
Fall	ENSG00000110700.6	RPS13	2	5	7	0.453125	2	1	3	1	0	4	4	0.125
Fall	ENSG00000111145.7	ELK3	1	6	7	0.125	1	6	7	0.125	0	0	0
Fall	ENSG00000112186.11	CAP2	3	4	7	1	3	1	4	0.625	0	3	3	0.25
Fall	ENSG00000112799.8	LY86	3	4	7	1	3	0	3	0.25	0	4	4	0.125
Fall	ENSG00000113108.19	APBB3	7	0	7	0.015625	4	0	4	0.125	3	0	3	0.25
Fall	ENSG00000113580.14	NR3C1	1	6	7	0.125	1	3	4	0.625	0	3	3	0.25
Fall	ENSG00000114270.17	COL7A1	7	0	7	0.015625	0	0	0		7	0	7	0.015625
Fall	ENSG00000114346.13	ECT2	1	6	7	0.125	1	3	4	0.625	0	3	3	0.25
Fall	ENSG00000114942.13	EEF1B2	3	4	7	1	3	0	3	0.25	0	4	4	0.125
Fall	ENSG00000114999.7	TTL	0	7	7	0.015625	0	1	1	1	0	6	6	0.03125
Fall	ENSG00000115233.11	PSMD14	0	7	7	0.015625	0	2	2	0.5	0	5	5	0.0625
Fall	ENSG00000115355.15	CCDC88A	2	5	7	0.453125	0	4	4	0.125	2	1	3	1
Fall	ENSG00000115365.11	LANCL1	0	7	7	0.015625	0	0	0		0	7	7	0.015625
Fall	ENSG00000115504.14	EHBP1	0	7	7	0.015625	0	3	3	0.25	0	4	4	0.125
Fall	ENSG00000115556.13	PLCD4	7	0	7	0.015625	1	0	1	1	6	0	6	0.03125
Fall	ENSG00000115561.15	CHMP3	0	7	7	0.015625	0	2	2	0.5	0	5	5	0.0625
Fall	ENSG00000115944.14	COX7A2L	1	6	7	0.125	1	0	1	1	0	6	6	0.03125
Fall	ENSG00000116030.16	SUMO1	0	7	7	0.015625	0	0	0		0	7	7	0.015625
Fall	ENSG00000116761.11	CTH	7	0	7	0.015625	3	0	3	0.25	4	0	4	0.125
Fall	ENSG00000116774.11	OLFML3	2	5	7	0.453125	2	2	4	1	0	3	3	0.25
Fall	ENSG00000116874.11	WARS2	0	7	7	0.015625	0	1	1	1	0	6	6	0.03125
Fall	ENSG00000117479.12	SLC19A2	7	0	7	0.015625	3	0	3	0.25	4	0	4	0.125
Fall	ENSG00000117525.13	F3	5	2	7	0.453125	2	2	4	1	3	0	3	0.25
Fall	ENSG00000118181.10	RPS25	1	6	7	0.125	1	1	2	1	0	5	5	0.0625
Fall	ENSG00000118939.17	UCHL3	0	7	7	0.015625	0	1	1	1	0	6	6	0.03125
Fall	ENSG00000119772.16	DNMT3A	7	0	7	0.015625	2	0	2	0.5	5	0	5	0.0625
Fall	ENSG00000119878.5	CRIPT	1	6	7	0.125	1	1	2	1	0	5	5	0.0625
Fall	ENSG00000120265.16	PCMT1	0	7	7	0.015625	0	1	1	1	0	6	6	0.03125
Fall	ENSG00000120647.9	CCDC77	0	7	7	0.015625	0	2	2	0.5	0	5	5	0.0625
Fall	ENSG00000120662.15	MTRF1	1	6	7	0.125	1	4	5	0.375	0	2	2	0.5
Fall	ENSG00000120820.12	GLT8D2	0	7	7	0.015625	0	2	2	0.5	0	5	5	0.0625
Fall	ENSG00000120885.21	CLU	7	0	7	0.015625	4	0	4	0.125	3	0	3	0.25
Fall	ENSG00000121068.13	TBX2	6	1	7	0.125	4	1	5	0.375	2	0	2	0.5
Fall	ENSG00000121742.16	GJB6	4	3	7	1	0	3	3	0.25	4	0	4	0.125
Fall	ENSG00000121769.7	FABP3	4	3	7	1	4	1	5	0.375	0	2	2	0.5
Fall	ENSG00000122033.14	MTIF3	0	7	7	0.015625	0	1	1	1	0	6	6	0.03125
Fall	ENSG00000122674.11	CCZ1	0	7	7	0.015625	0	4	4	0.125	0	3	3	0.25
Fall	ENSG00000122873.11	CISD1	1	6	7	0.125	1	1	2	1	0	5	5	0.0625
Fall	ENSG00000123908.11	AGO2	6	1	7	0.125	1	1	2	1	5	0	5	0.0625
Fall	ENSG00000124216.3	SNAI1	7	0	7	0.015625	2	0	2	0.5	5	0	5	0.0625
Fall	ENSG00000124257.6	NEURL2	7	0	7	0.015625	5	0	5	0.0625	2	0	2	0.5
Fall	ENSG00000124593.15	RP11-298J23.10	7	0	7	0.015625	1	0	1	1	6	0	6	0.03125
Fall	ENSG00000124614.13	RPS10	3	4	7	1	3	1	4	0.625	0	3	3	0.25
Fall	ENSG00000125089.16	SH3TC1	7	0	7	0.015625	2	0	2	0.5	5	0	5	0.0625
Fall	ENSG00000125144.13	MT1G	7	0	7	0.015625	4	0	4	0.125	3	0	3	0.25
Fall	ENSG00000125356.6	NDUFA1	2	5	7	0.453125	2	0	2	0.5	0	5	5	0.0625
Fall	ENSG00000125398.5	SOX9	7	0	7	0.015625	0	0	0		7	0	7	0.015625
Fall	ENSG00000125520.13	SLC2A4RG	6	1	7	0.125	1	1	2	1	5	0	5	0.0625
Fall	ENSG00000125652.7	ALKBH7	5	2	7	0.453125	4	1	5	0.375	1	1	2	1
Fall	ENSG00000125691.12	RPL23	2	5	7	0.453125	2	1	3	1	0	4	4	0.125
Fall	ENSG00000125845.6	BMP2	2	5	7	0.453125	1	4	5	0.375	1	1	2	1
Fall	ENSG00000125863.18	MKKS	0	7	7	0.015625	0	1	1	1	0	6	6	0.03125
Fall	ENSG00000126003.6	PLAGL2	7	0	7	0.015625	1	0	1	1	6	0	6	0.03125
Fall	ENSG00000126464.13	PRR12	7	0	7	0.015625	0	0	0		7	0	7	0.015625
Fall	ENSG00000127124.14	HIVEP3	3	4	7	1	1	4	5	0.375	2	0	2	0.5
Fall	ENSG00000127337.6	YEATS4	0	7	7	0.015625	0	0	0		0	7	7	0.015625
Fall	ENSG00000127452.8	FBXL12	7	0	7	0.015625	1	0	1	1	6	0	6	0.03125
Fall	ENSG00000127586.16	CHTF18	6	1	7	0.125	0	1	1	1	6	0	6	0.03125
Fall	ENSG00000127955.15	GNAI1	1	6	7	0.125	1	0	1	1	0	6	6	0.03125
Fall	ENSG00000128159.11	TUBGCP6	7	0	7	0.015625	1	0	1	1	6	0	6	0.03125
Fall	ENSG00000128298.16	BAIAP2L2	7	0	7	0.015625	2	0	2	0.5	5	0	5	0.0625
Fall	ENSG00000128602.9	SMO	6	1	7	0.125	2	1	3	1	4	0	4	0.125
Fall	ENSG00000129219.13	PLD2	5	2	7	0.453125	1	2	3	1	4	0	4	0.125
Fall	ENSG00000129467.13	ADCY4	7	0	7	0.015625	3	0	3	0.25	4	0	4	0.125
Fall	ENSG00000129559.12	NEDD8	1	6	7	0.125	1	1	2	1	0	5	5	0.0625
Fall	ENSG00000129646.14	QRICH2	6	1	7	0.125	4	1	5	0.375	2	0	2	0.5
Fall	ENSG00000129657.14	SEC14L1	2	5	7	0.453125	0	5	5	0.0625	2	0	2	0.5
Fall	ENSG00000130489.14	SCO2	5	2	7	0.453125	5	0	5	0.0625	0	2	2	0.5
Fall	ENSG00000130584.10	ZBTB46	7	0	7	0.015625	1	0	1	1	6	0	6	0.03125
Fall	ENSG00000130589.16	HELZ2	6	1	7	0.125	2	1	3	1	4	0	4	0.125
Fall	ENSG00000130748.6	TMEM160	7	0	7	0.015625	7	0	7	0.015625	0	0	0
Fall	ENSG00000130827.6	PLXNA3	7	0	7	0.015625	0	0	0		7	0	7	0.015625
Fall	ENSG00000131196.17	NFATC1	5	2	7	0.453125	1	2	3	1	4	0	4	0.125
Fall	ENSG00000131469.12	RPL27	3	4	7	1	3	1	4	0.625	0	3	3	0.25
Fall	ENSG00000131591.17	C1orf159	5	2	7	0.453125	0	2	2	0.5	5	0	5	0.0625
Fall	ENSG00000132182.11	NUP210	7	0	7	0.015625	1	0	1	1	6	0	6	0.03125
Fall	ENSG00000132207.17	SLX1A	7	0	7	0.015625	6	0	6	0.03125	1	0	1	1
Fall	ENSG00000133065.10	SLC41A1	7	0	7	0.015625	1	0	1	1	6	0	6	0.03125
Fall	ENSG00000134057.14	CCNB1	2	5	7	0.453125	2	0	2	0.5	0	5	5	0.0625
Fall	ENSG00000134259.3	NGF	4	3	7	1	4	3	7	1	0	0	0
Fall	ENSG00000134308.13	YWHAQ	0	7	7	0.015625	0	0	0		0	7	7	0.015625
Fall	ENSG00000134419.15	RPS15A	2	5	7	0.453125	2	1	3	1	0	4	4	0.125
Fall	ENSG00000134508.12	CABLES1	5	2	7	0.453125	1	2	3	1	4	0	4	0.125
Fall	ENSG00000134531.9	EMP1	3	4	7	1	1	4	5	0.375	2	0	2	0.5
Fall	ENSG00000134569.9	LRP4	5	2	7	0.453125	2	2	4	1	3	0	3	0.25
Fall	ENSG00000134594.4	RAB33A	2	5	7	0.453125	2	1	3	1	0	4	4	0.125
Fall	ENSG00000134824.13	FADS2	2	5	7	0.453125	0	5	5	0.0625	2	0	2	0.5
Fall	ENSG00000134825.15	TMEM258	2	5	7	0.453125	2	0	2	0.5	0	5	5	0.0625
Fall	ENSG00000134954.14	ETS1	2	5	7	0.453125	1	5	6	0.21875	1	0	1	1
Fall	ENSG00000134982.16	APC	1	6	7	0.125	0	4	4	0.125	1	2	3	1
Fall	ENSG00000134996.11	OSTF1	0	7	7	0.015625	0	2	2	0.5	0	5	5	0.0625
Fall	ENSG00000135049.15	AGTPBP1	0	7	7	0.015625	0	2	2	0.5	0	5	5	0.0625
Fall	ENSG00000135097.6	MSI1	6	1	7	0.125	1	1	2	1	5	0	5	0.0625
Fall	ENSG00000135502.17	SLC26A10	7	0	7	0.015625	4	0	4	0.125	3	0	3	0.25
Fall	ENSG00000135686.12	KLHL36	6	1	7	0.125	0	1	1	1	6	0	6	0.03125
Fall	ENSG00000135744.7	AGT	7	0	7	0.015625	2	0	2	0.5	5	0	5	0.0625
Fall	ENSG00000135835.11	KIAA1614	5	2	7	0.453125	1	2	3	1	4	0	4	0.125
Fall	ENSG00000135919.12	SERPINE2	5	2	7	0.453125	2	2	4	1	3	0	3	0.25
Fall	ENSG00000135976.17	ANKRD36	2	5	7	0.453125	0	5	5	0.0625	2	0	2	0.5
Fall	ENSG00000136160.14	EDNRB	5	2	7	0.453125	3	2	5	1	2	0	2	0.5
Fall	ENSG00000136802.11	LRRC8A	6	1	7	0.125	1	1	2	1	5	0	5	0.0625
Fall	ENSG00000137094.14	DNAJB5	5	2	7	0.453125	1	2	3	1	4	0	4	0.125
Fall	ENSG00000137275.13	RIPK1	6	1	7	0.125	1	1	2	1	5	0	5	0.0625
Fall	ENSG00000137288.9	UQCC2	3	4	7	1	3	0	3	0.25	0	4	4	0.125
Fall	ENSG00000137713.15	PPP2R1B	6	1	7	0.125	1	1	2	1	5	0	5	0.0625
Fall	ENSG00000137876.9	RSL24D1	1	6	7	0.125	1	0	1	1	0	6	6	0.03125
Fall	ENSG00000138326.18	RPS24	3	4	7	1	3	0	3	0.25	0	4	4	0.125
Fall	ENSG00000138430.15	OLA1	0	7	7	0.015625	0	2	2	0.5	0	5	5	0.0625
Fall	ENSG00000138642.14	HERC6	1	6	7	0.125	1	1	2	1	0	5	5	0.0625
Fall	ENSG00000138663.8	COPS4	0	7	7	0.015625	0	0	0		0	7	7	0.015625
Fall	ENSG00000138685.13	FGF2	4	3	7	1	2	3	5	1	2	0	2	0.5
Fall	ENSG00000139168.7	ZCRB1	0	7	7	0.015625	0	1	1	1	0	6	6	0.03125
Fall	ENSG00000139343.10	SNRPF	1	6	7	0.125	1	2	3	1	0	4	4	0.125
Fall	ENSG00000139645.9	ANKRD52	7	0	7	0.015625	0	0	0		7	0	7	0.015625
Fall	ENSG00000139684.13	ESD	1	6	7	0.125	1	0	1	1	0	6	6	0.03125
Fall	ENSG00000139910.19	NOVA1	1	6	7	0.125	1	3	4	0.625	0	3	3	0.25
Fall	ENSG00000139926.15	FRMD6	1	6	7	0.125	0	3	3	0.25	1	3	4	0.625
Fall	ENSG00000140092.14	FBLN5	3	4	7	1	3	2	5	1	0	2	2	0.5
Fall	ENSG00000140545.14	MFGE8	5	2	7	0.453125	2	2	4	1	3	0	3	0.25
Fall	ENSG00000140836.14	ZFHX3	6	1	7	0.125	1	1	2	1	5	0	5	0.0625
Fall	ENSG00000141582.14	CBX4	7	0	7	0.015625	3	0	3	0.25	4	0	4	0.125
Fall	ENSG00000141905.17	NFIC	6	1	7	0.125	1	1	2	1	5	0	5	0.0625
Fall	ENSG00000142233.11	NTN5	7	0	7	0.015625	1	0	1	1	6	0	6	0.03125
Fall	ENSG00000142507.9	PSMB6	1	6	7	0.125	1	0	1	1	0	6	6	0.03125
Fall	ENSG00000142534.6	RPS11	4	3	7	1	4	0	4	0.125	0	3	3	0.25
Fall	ENSG00000142544.6	CTU1	7	0	7	0.015625	7	0	7	0.015625	0	0	0
Fall	ENSG00000142675.17	CNKSR1	7	0	7	0.015625	2	0	2	0.5	5	0	5	0.0625
Fall	ENSG00000142910.15	TINAGL1	5	2	7	0.453125	1	2	3	1	4	0	4	0.125
Fall	ENSG00000143013.12	LMO4	1	6	7	0.125	1	1	2	1	0	5	5	0.0625
Fall	ENSG00000143106.12	PSMA5	2	5	7	0.453125	2	0	2	0.5	0	5	5	0.0625
Fall	ENSG00000143127.12	ITGA10	7	0	7	0.015625	2	0	2	0.5	5	0	5	0.0625
Fall	ENSG00000143164.15	DCAF6	0	7	7	0.015625	0	2	2	0.5	0	5	5	0.0625
Fall	ENSG00000143554.13	SLC27A3	7	0	7	0.015625	1	0	1	1	6	0	6	0.03125
Fall	ENSG00000143624.13	INTS3	7	0	7	0.015625	1	0	1	1	6	0	6	0.03125
Fall	ENSG00000143819.12	EPHX1	5	2	7	0.453125	1	2	3	1	4	0	4	0.125
Fall	ENSG00000143845.14	ETNK2	5	2	7	0.453125	2	2	4	1	3	0	3	0.25
Fall	ENSG00000144031.11	ANKRD53	5	2	7	0.453125	3	2	5	1	2	0	2	0.5
Fall	ENSG00000144746.6	ARL6IP5	1	6	7	0.125	1	0	1	1	0	6	6	0.03125
Fall	ENSG00000144857.14	BOC	7	0	7	0.015625	1	0	1	1	6	0	6	0.03125
Fall	ENSG00000145247.11	OCIAD2	3	4	7	1	3	1	4	0.625	0	3	3	0.25
Fall	ENSG00000145293.15	ENOPH1	0	7	7	0.015625	0	1	1	1	0	6	6	0.03125
Fall	ENSG00000145741.15	BTF3	1	6	7	0.125	1	1	2	1	0	5	5	0.0625
Fall	ENSG00000146281.5	PM20D2	7	0	7	0.015625	4	0	4	0.125	3	0	3	0.25
Fall	ENSG00000146733.13	PSPH	7	0	7	0.015625	7	0	7	0.015625	0	0	0
Fall	ENSG00000147010.17	SH3KBP1	1	6	7	0.125	1	2	3	1	0	4	4	0.125
Fall	ENSG00000147251.15	DOCK11	1	6	7	0.125	1	3	4	0.625	0	3	3	0.25
Fall	ENSG00000147684.7	NDUFB9	0	7	7	0.015625	0	0	0		0	7	7	0.015625
Fall	ENSG00000147804.9	SLC39A4	5	2	7	0.453125	5	1	6	0.21875	0	1	1	1
Fall	ENSG00000148200.16	NR6A1	6	1	7	0.125	1	1	2	1	5	0	5	0.0625
Fall	ENSG00000148444.15	COMMD3	0	7	7	0.015625	0	0	0		0	7	7	0.015625
Fall	ENSG00000148481.13	MINDY3	2	5	7	0.453125	2	0	2	0.5	0	5	5	0.0625
Fall	ENSG00000148908.14	RGS10	3	4	7	1	3	0	3	0.25	0	4	4	0.125
Fall	ENSG00000150540.13	HNMT	4	3	7	1	4	0	4	0.125	0	3	3	0.25
Fall	ENSG00000150779.11	TIMM8B	2	5	7	0.453125	2	0	2	0.5	0	5	5	0.0625
Fall	ENSG00000151208.16	DLG5	7	0	7	0.015625	1	0	1	1	6	0	6	0.03125
Fall	ENSG00000151247.12	EIF4E	0	7	7	0.015625	0	4	4	0.125	0	3	3	0.25
Fall	ENSG00000151651.15	ADAM8	7	0	7	0.015625	3	0	3	0.25	4	0	4	0.125
Fall	ENSG00000152082.13	MZT2B	4	3	7	1	3	2	5	1	1	1	2	1
Fall	ENSG00000152217.16	SETBP1	1	6	7	0.125	1	4	5	0.375	0	2	2	0.5
Fall	ENSG00000152240.12	HAUS1	0	7	7	0.015625	0	0	0		0	7	7	0.015625
Fall	ENSG00000152583.12	SPARCL1	5	2	7	0.453125	2	2	4	1	3	0	3	0.25
Fall	ENSG00000153044.9	CENPH	1	6	7	0.125	1	3	4	0.625	0	3	3	0.25
Fall	ENSG00000153443.12	UBALD1	7	0	7	0.015625	3	0	3	0.25	4	0	4	0.125
Fall	ENSG00000153814.11	JAZF1	2	5	7	0.453125	2	0	2	0.5	0	5	5	0.0625
Fall	ENSG00000153885.14	KCTD15	6	1	7	0.125	1	1	2	1	5	0	5	0.0625
Fall	ENSG00000154079.5	SDHAF4	1	6	7	0.125	1	0	1	1	0	6	6	0.03125
Fall	ENSG00000154380.17	ENAH	4	3	7	1	1	3	4	0.625	3	0	3	0.25
Fall	ENSG00000154518.9	ATP5G3	1	6	7	0.125	1	0	1	1	0	6	6	0.03125
Fall	ENSG00000155542.11	SETD9	0	7	7	0.015625	0	2	2	0.5	0	5	5	0.0625
Fall	ENSG00000156381.8	ANKRD9	7	0	7	0.015625	2	0	2	0.5	5	0	5	0.0625
Fall	ENSG00000156453.13	PCDH1	6	1	7	0.125	0	1	1	1	6	0	6	0.03125
Fall	ENSG00000156795.6	WDYHV1	1	6	7	0.125	1	0	1	1	0	6	6	0.03125
Fall	ENSG00000156804.7	FBXO32	4	3	7	1	4	0	4	0.125	0	3	3	0.25
Fall	ENSG00000157303.10	SUSD3	2	5	7	0.453125	2	0	2	0.5	0	5	5	0.0625
Fall	ENSG00000157570.11	TSPAN18	3	4	7	1	2	4	6	0.6875	1	0	1	1
Fall	ENSG00000157637.12	SLC38A10	7	0	7	0.015625	1	0	1	1	6	0	6	0.03125
Fall	ENSG00000157933.9	SKI	6	1	7	0.125	1	1	2	1	5	0	5	0.0625
Fall	ENSG00000158201.9	ABHD3	6	1	7	0.125	2	1	3	1	4	0	4	0.125
Fall	ENSG00000158560.14	DYNC1I1	2	5	7	0.453125	2	2	4	1	0	3	3	0.25
Fall	ENSG00000159214.12	CCDC24	7	0	7	0.015625	2	0	2	0.5	5	0	5	0.0625
Fall	ENSG00000159840.15	ZYX	7	0	7	0.015625	2	0	2	0.5	5	0	5	0.0625
Fall	ENSG00000160179.18	ABCG1	3	4	7	1	2	2	4	1	1	2	3	1
Fall	ENSG00000160271.14	RALGDS	7	0	7	0.015625	2	0	2	0.5	5	0	5	0.0625
Fall	ENSG00000160685.13	ZBTB7B	7	0	7	0.015625	3	0	3	0.25	4	0	4	0.125
Fall	ENSG00000161179.13	YDJC	7	0	7	0.015625	6	0	6	0.03125	1	0	1	1
Fall	ENSG00000162390.17	ACOT11	3	4	7	1	0	4	4	0.125	3	0	3	0.25
Fall	ENSG00000162601.9	MYSM1	5	2	7	0.453125	2	2	4	1	3	0	3	0.25
Fall	ENSG00000162704.15	ARPC5	0	7	7	0.015625	0	1	1	1	0	6	6	0.03125
Fall	ENSG00000162894.11	FCMR	6	1	7	0.125	6	1	7	0.125	0	0	0
Fall	ENSG00000162909.17	CAPN2	2	5	7	0.453125	1	5	6	0.21875	1	0	1	1
Fall	ENSG00000163002.12	NUP35	1	6	7	0.125	1	0	1	1	0	6	6	0.03125
Fall	ENSG00000163528.12	CHCHD4	0	7	7	0.015625	0	0	0		0	7	7	0.015625
Fall	ENSG00000163686.14	ABHD6	1	6	7	0.125	1	2	3	1	0	4	4	0.125
Fall	ENSG00000163909.7	HEYL	2	5	7	0.453125	1	5	6	0.21875	1	0	1	1
Fall	ENSG00000163945.15	UVSSA	7	0	7	0.015625	2	0	2	0.5	5	0	5	0.0625
Fall	ENSG00000164114.18	MAP9	1	6	7	0.125	1	0	1	1	0	6	6	0.03125
Fall	ENSG00000164124.10	TMEM144	0	7	7	0.015625	0	5	5	0.0625	0	2	2	0.5
Fall	ENSG00000164128.6	NPY1R	0	7	7	0.015625	0	6	6	0.03125	0	1	1	1
Fall	ENSG00000164303.10	ENPP6	1	6	7	0.125	1	0	1	1	0	6	6	0.03125
Fall	ENSG00000164403.14	SHROOM1	7	0	7	0.015625	6	0	6	0.03125	1	0	1	1
Fall	ENSG00000164530.13	PI16	2	5	7	0.453125	1	5	6	0.21875	1	0	1	1
Fall	ENSG00000164609.9	SLU7	0	7	7	0.015625	0	0	0		0	7	7	0.015625
Fall	ENSG00000164897.12	TMUB1	7	0	7	0.015625	4	0	4	0.125	3	0	3	0.25
Fall	ENSG00000164978.17	NUDT2	0	7	7	0.015625	0	1	1	1	0	6	6	0.03125
Fall	ENSG00000165630.13	PRPF18	0	7	7	0.015625	0	1	1	1	0	6	6	0.03125
Fall	ENSG00000165661.16	QSOX2	7	0	7	0.015625	2	0	2	0.5	5	0	5	0.0625
Fall	ENSG00000165801.9	ARHGEF40	6	1	7	0.125	1	1	2	1	5	0	5	0.0625
Fall	ENSG00000165886.4	UBTD1	6	1	7	0.125	2	1	3	1	4	0	4	0.125
Fall	ENSG00000166343.9	MSS51	4	3	7	1	2	2	4	1	2	1	3	1
Fall	ENSG00000166444.18	ST5	5	2	7	0.453125	0	2	2	0.5	5	0	5	0.0625
Fall	ENSG00000166913.12	YWHAB	1	6	7	0.125	1	1	2	1	0	5	5	0.0625
Fall	ENSG00000166946.13	CCNDBP1	0	7	7	0.015625	0	0	0		0	7	7	0.015625
Fall	ENSG00000166987.14	MBD6	6	1	7	0.125	0	1	1	1	6	0	6	0.03125
Fall	ENSG00000167173.18	C15orf39	7	0	7	0.015625	2	0	2	0.5	5	0	5	0.0625
Fall	ENSG00000167283.7	ATP5L	2	5	7	0.453125	2	0	2	0.5	0	5	5	0.0625
Fall	ENSG00000167395.10	ZNF646	6	1	7	0.125	2	1	3	1	4	0	4	0.125
Fall	ENSG00000167543.15	TP53I13	7	0	7	0.015625	2	0	2	0.5	5	0	5	0.0625
Fall	ENSG00000167614.13	TTYH1	5	2	7	0.453125	1	2	3	1	4	0	4	0.125
Fall	ENSG00000167968.12	DNASE1L2	7	0	7	0.015625	6	0	6	0.03125	1	0	1	1
Fall	ENSG00000168140.4	VASN	7	0	7	0.015625	1	0	1	1	6	0	6	0.03125
Fall	ENSG00000168282.5	MGAT2	6	1	7	0.125	4	1	5	0.375	2	0	2	0.5
Fall	ENSG00000168386.18	FILIP1L	1	6	7	0.125	0	6	6	0.03125	1	0	1	1
Fall	ENSG00000168610.14	STAT3	6	1	7	0.125	3	1	4	0.625	3	0	3	0.25
Fall	ENSG00000168653.10	NDUFS5	2	5	7	0.453125	2	0	2	0.5	0	5	5	0.0625
Fall	ENSG00000168785.7	TSPAN5	1	6	7	0.125	1	3	4	0.625	0	3	3	0.25
Fall	ENSG00000168803.14	ADAL	0	7	7	0.015625	0	2	2	0.5	0	5	5	0.0625
Fall	ENSG00000168916.15	ZNF608	6	1	7	0.125	3	1	4	0.625	3	0	3	0.25
Fall	ENSG00000169019.10	COMMD8	1	6	7	0.125	1	0	1	1	0	6	6	0.03125
Fall	ENSG00000169085.11	C8orf46	3	4	7	1	3	1	4	0.625	0	3	3	0.25
Fall	ENSG00000169155.9	ZBTB43	7	0	7	0.015625	1	0	1	1	6	0	6	0.03125
Fall	ENSG00000169554.18	ZEB2	2	5	7	0.453125	1	4	5	0.375	1	1	2	1
Fall	ENSG00000169567.11	HINT1	1	6	7	0.125	1	0	1	1	0	6	6	0.03125
Fall	ENSG00000169599.12	NFU1	0	7	7	0.015625	0	0	0		0	7	7	0.015625
Fall	ENSG00000169682.17	SPNS1	7	0	7	0.015625	1	0	1	1	6	0	6	0.03125
Fall	ENSG00000169860.6	P2RY1	6	1	7	0.125	2	1	3	1	4	0	4	0.125
Fall	ENSG00000170293.8	CMTM8	6	1	7	0.125	2	1	3	1	4	0	4	0.125
Fall	ENSG00000170759.10	KIF5B	1	6	7	0.125	0	4	4	0.125	1	2	3	1
Fall	ENSG00000170860.3	LSM3	0	7	7	0.015625	0	0	0		0	7	7	0.015625
Fall	ENSG00000170892.10	TSEN34	7	0	7	0.015625	3	0	3	0.25	4	0	4	0.125
Fall	ENSG00000171206.13	TRIM8	7	0	7	0.015625	1	0	1	1	6	0	6	0.03125
Fall	ENSG00000171421.12	MRPL36	1	6	7	0.125	1	0	1	1	0	6	6	0.03125
Fall	ENSG00000171443.6	ZNF524	6	1	7	0.125	5	1	6	0.21875	1	0	1	1
Fall	ENSG00000171984.14	C20orf196	0	7	7	0.015625	0	3	3	0.25	0	4	4	0.125
Fall	ENSG00000172172.7	MRPL13	0	7	7	0.015625	0	0	0		0	7	7	0.015625
Fall	ENSG00000172650.13	AGAP5	6	1	7	0.125	0	1	1	1	6	0	6	0.03125
Fall	ENSG00000172819.16	RARG	6	1	7	0.125	2	1	3	1	4	0	4	0.125
Fall	ENSG00000173207.12	CKS1B	1	6	7	0.125	1	0	1	1	0	6	6	0.03125
Fall	ENSG00000173269.13	MMRN2	4	3	7	1	2	3	5	1	2	0	2	0.5
Fall	ENSG00000173272.15	MZT2A	6	1	7	0.125	5	0	5	0.0625	1	1	2	1
Fall	ENSG00000174099.10	MSRB3	3	4	7	1	2	4	6	0.6875	1	0	1	1
Fall	ENSG00000174173.6	TRMT10C	0	7	7	0.015625	0	1	1	1	0	6	6	0.03125
Fall	ENSG00000175220.11	ARHGAP1	6	1	7	0.125	3	1	4	0.625	3	0	3	0.25
Fall	ENSG00000176014.12	TUBB6	5	2	7	0.453125	1	2	3	1	4	0	4	0.125
Fall	ENSG00000176971.3	FIBIN	5	2	7	0.453125	3	2	5	1	2	0	2	0.5
Fall	ENSG00000177731.15	FLII	7	0	7	0.015625	0	0	0		7	0	7	0.015625
Fall	ENSG00000177868.11	SVBP	0	7	7	0.015625	0	1	1	1	0	6	6	0.03125
Fall	ENSG00000177946.5	CENPBD1	0	7	7	0.015625	0	0	0		0	7	7	0.015625
Fall	ENSG00000177989.13	ODF3B	7	0	7	0.015625	6	0	6	0.03125	1	0	1	1
Fall	ENSG00000178127.12	NDUFV2	1	6	7	0.125	1	0	1	1	0	6	6	0.03125
Fall	ENSG00000178741.11	COX5A	2	5	7	0.453125	2	0	2	0.5	0	5	5	0.0625
Fall	ENSG00000178950.16	GAK	7	0	7	0.015625	0	0	0		7	0	7	0.015625
Fall	ENSG00000179134.15	SAMD4B	7	0	7	0.015625	0	0	0		7	0	7	0.015625
Fall	ENSG00000179832.17	MROH1	7	0	7	0.015625	0	0	0		7	0	7	0.015625
Fall	ENSG00000179922.5	ZNF784	7	0	7	0.015625	3	0	3	0.25	4	0	4	0.125
Fall	ENSG00000181274.6	FRAT2	2	5	7	0.453125	2	4	6	0.6875	0	1	1	1
Fall	ENSG00000181392.14	SYNE4	7	0	7	0.015625	6	0	6	0.03125	1	0	1	1
Fall	ENSG00000181588.16	MEX3D	6	1	7	0.125	0	1	1	1	6	0	6	0.03125
Fall	ENSG00000181856.14	SLC2A4	4	3	7	1	1	3	4	0.625	3	0	3	0.25
Fall	ENSG00000182087.12	TMEM259	7	0	7	0.015625	0	0	0		7	0	7	0.015625
Fall	ENSG00000182117.5	NOP10	3	4	7	1	3	1	4	0.625	0	3	3	0.25
Fall	ENSG00000182154.7	MRPL41	7	0	7	0.015625	4	0	4	0.125	3	0	3	0.25
Fall	ENSG00000182287.13	AP1S2	2	5	7	0.453125	2	1	3	1	0	4	4	0.125
Fall	ENSG00000182685.7	BRICD5	6	1	7	0.125	3	1	4	0.625	3	0	3	0.25
Fall	ENSG00000182774.10	RPS17	3	4	7	1	3	1	4	0.625	0	3	3	0.25
Fall	ENSG00000183155.4	RABIF	0	7	7	0.015625	0	1	1	1	0	6	6	0.03125
Fall	ENSG00000183580.9	FBXL7	2	5	7	0.453125	1	5	6	0.21875	1	0	1	1
Fall	ENSG00000183655.12	KLHL25	6	1	7	0.125	1	1	2	1	5	0	5	0.0625
Fall	ENSG00000183828.14	NUDT14	2	5	7	0.453125	2	1	3	1	0	4	4	0.125
Fall	ENSG00000183978.7	COA3	2	5	7	0.453125	2	0	2	0.5	0	5	5	0.0625
Fall	ENSG00000184164.14	CRELD2	7	0	7	0.015625	7	0	7	0.015625	0	0	0
Fall	ENSG00000184232.8	OAF	4	3	7	1	2	3	5	1	2	0	2	0.5
Fall	ENSG00000184831.13	APOO	2	5	7	0.453125	2	0	2	0.5	0	5	5	0.0625
Fall	ENSG00000184863.10	RBM33	6	1	7	0.125	0	1	1	1	6	0	6	0.03125
Fall	ENSG00000184985.16	SORCS2	5	2	7	0.453125	0	2	2	0.5	5	0	5	0.0625
Fall	ENSG00000185022.11	MAFF	6	1	7	0.125	2	1	3	1	4	0	4	0.125
Fall	ENSG00000185507.19	IRF7	7	0	7	0.015625	4	0	4	0.125	3	0	3	0.25
Fall	ENSG00000186081.11	KRT5	3	4	7	1	3	2	5	1	0	2	2	0.5
Fall	ENSG00000186468.12	RPS23	2	5	7	0.453125	2	1	3	1	0	4	4	0.125
Fall	ENSG00000186493.11	C5orf38	7	0	7	0.015625	4	0	4	0.125	3	0	3	0.25
Fall	ENSG00000186847.5	KRT14	6	1	7	0.125	6	0	6	0.03125	0	1	1	1
Fall	ENSG00000187118.12	CMC1	1	6	7	0.125	1	0	1	1	0	6	6	0.03125
Fall	ENSG00000187479.5	C11orf96	7	0	7	0.015625	4	0	4	0.125	3	0	3	0.25
Fall	ENSG00000187650.3	VMAC	7	0	7	0.015625	1	0	1	1	6	0	6	0.03125
Fall	ENSG00000188257.10	PLA2G2A	7	0	7	0.015625	7	0	7	0.015625	0	0	0
Fall	ENSG00000188820.12	FAM26F	4	3	7	1	4	0	4	0.125	0	3	3	0.25
Fall	ENSG00000196072.11	BLOC1S2	0	7	7	0.015625	0	0	0		0	7	7	0.015625
Fall	ENSG00000196440.11	ARMCX4	5	2	7	0.453125	2	2	4	1	3	0	3	0.25
Fall	ENSG00000196531.10	NACA	2	5	7	0.453125	2	1	3	1	0	4	4	0.125
Fall	ENSG00000196700.8	ZNF512B	7	0	7	0.015625	0	0	0		7	0	7	0.015625
Fall	ENSG00000196935.8	SRGAP1	7	0	7	0.015625	0	0	0		7	0	7	0.015625
Fall	ENSG00000196976.7	LAGE3	6	1	7	0.125	6	0	6	0.03125	0	1	1	1
Fall	ENSG00000197114.11	ZGPAT	7	0	7	0.015625	0	0	0		7	0	7	0.015625
Fall	ENSG00000197321.14	SVIL	5	2	7	0.453125	4	2	6	0.6875	1	0	1	1
Fall	ENSG00000197355.10	UAP1L1	6	1	7	0.125	1	1	2	1	5	0	5	0.0625
Fall	ENSG00000197756.9	RPL37A	3	4	7	1	3	1	4	0.625	0	3	3	0.25
Fall	ENSG00000197879.14	MYO1C	6	1	7	0.125	1	1	2	1	5	0	5	0.0625
Fall	ENSG00000197976.11	AKAP17A	7	0	7	0.015625	0	0	0		7	0	7	0.015625
Fall	ENSG00000198168.8	SVIP	0	7	7	0.015625	0	0	0		0	7	7	0.015625
Fall	ENSG00000198198.15	SZT2	7	0	7	0.015625	0	0	0		7	0	7	0.015625
Fall	ENSG00000198355.4	PIM3	7	0	7	0.015625	2	0	2	0.5	5	0	5	0.0625
Fall	ENSG00000198435.3	NRARP	3	4	7	1	0	4	4	0.125	3	0	3	0.25
Fall	ENSG00000198467.13	TPM2	5	2	7	0.453125	3	1	4	0.625	2	1	3	1
Fall	ENSG00000198625.12	MDM4	7	0	7	0.015625	3	0	3	0.25	4	0	4	0.125
Fall	ENSG00000198719.8	DLL1	5	2	7	0.453125	1	2	3	1	4	0	4	0.125
Fall	ENSG00000198753.11	PLXNB3	6	1	7	0.125	1	1	2	1	5	0	5	0.0625
Fall	ENSG00000198918.7	RPL39	3	4	7	1	3	0	3	0.25	0	4	4	0.125
Fall	ENSG00000198924.7	DCLRE1A	1	6	7	0.125	1	0	1	1	0	6	6	0.03125
Fall	ENSG00000198937.8	CCDC167	3	4	7	1	3	1	4	0.625	0	3	3	0.25
Fall	ENSG00000198959.11	TGM2	7	0	7	0.015625	6	0	6	0.03125	1	0	1	1
Fall	ENSG00000203747.10	FCGR3A	6	1	7	0.125	6	0	6	0.03125	0	1	1	1
Fall	ENSG00000203760.8	CENPW	2	5	7	0.453125	2	3	5	1	0	2	2	0.5
Fall	ENSG00000203778.7	FAM229B	0	7	7	0.015625	0	0	0		0	7	7	0.015625
Fall	ENSG00000204116.11	CHIC1	1	6	7	0.125	1	2	3	1	0	4	4	0.125
Fall	ENSG00000204257.14	HLA-DMA	1	6	7	0.125	1	0	1	1	0	6	6	0.03125
Fall	ENSG00000204301.6	NOTCH4	3	4	7	1	1	3	4	0.625	2	1	3	1
Fall	ENSG00000204315.3	FKBPL	0	7	7	0.015625	0	2	2	0.5	0	5	5	0.0625
Fall	ENSG00000204580.13	DDR1	7	0	7	0.015625	3	0	3	0.25	4	0	4	0.125
Fall	ENSG00000204839.8	MROH6	7	0	7	0.015625	4	0	4	0.125	3	0	3	0.25
Fall	ENSG00000205364.3	MT1M	7	0	7	0.015625	5	0	5	0.0625	2	0	2	0.5
Fall	ENSG00000211584.13	SLC48A1	7	0	7	0.015625	4	0	4	0.125	3	0	3	0.25
Fall	ENSG00000213366.12	GSTM2	6	1	7	0.125	2	1	3	1	4	0	4	0.125
Fall	ENSG00000213424.8	KRT222	1	6	7	0.125	1	1	2	1	0	5	5	0.0625
Fall	ENSG00000213658.11	LAT	7	0	7	0.015625	3	0	3	0.25	4	0	4	0.125
Fall	ENSG00000213741.9	RPS29	2	5	7	0.453125	2	1	3	1	0	4	4	0.125
Fall	ENSG00000213949.8	ITGA1	3	4	7	1	2	4	6	0.6875	1	0	1	1
Fall	ENSG00000215845.10	TSTD1	3	4	7	1	3	0	3	0.25	0	4	4	0.125
Fall	ENSG00000224389.8	C4B	7	0	7	0.015625	5	0	5	0.0625	2	0	2	0.5
Fall	ENSG00000225190.10	PLEKHM1	7	0	7	0.015625	1	0	1	1	6	0	6	0.03125
Fall	ENSG00000225614.2	ZNF469	6	1	7	0.125	0	1	1	1	6	0	6	0.03125
Fall	ENSG00000225697.12	SLC26A6	6	1	7	0.125	1	1	2	1	5	0	5	0.0625
Fall	ENSG00000226742.3	HSBP1L1	4	3	7	1	4	1	5	0.375	0	2	2	0.5
Fall	ENSG00000226763.4	SRRM5	6	1	7	0.125	3	1	4	0.625	3	0	3	0.25
Fall	ENSG00000232119.7	MCTS1	1	6	7	0.125	1	0	1	1	0	6	6	0.03125
Fall	ENSG00000234444.9	ZNF736	7	0	7	0.015625	1	0	1	1	6	0	6	0.03125
Fall	ENSG00000239306.4	RBM14	7	0	7	0.015625	4	0	4	0.125	3	0	3	0.25
Fall	ENSG00000239672.7	NME1	3	4	7	1	3	1	4	0.625	0	3	3	0.25
Fall	ENSG00000240184.6	PCDHGC3	6	1	7	0.125	1	1	2	1	5	0	5	0.0625
Fall	ENSG00000242028.6	HYPK	7	0	7	0.015625	1	0	1	1	6	0	6	0.03125
Fall	ENSG00000242252.1	BGLAP	7	0	7	0.015625	4	0	4	0.125	3	0	3	0.25
Fall	ENSG00000243716.10	NPIPB5	7	0	7	0.015625	2	0	2	0.5	5	0	5	0.0625
Fall	ENSG00000250506.7	CDK3	7	0	7	0.015625	1	0	1	1	6	0	6	0.03125
Fall	ENSG00000253159.2	PCDHGA12	7	0	7	0.015625	0	0	0		7	0	7	0.015625
Fall	ENSG00000253305.2	PCDHGB6	6	1	7	0.125	1	1	2	1	5	0	5	0.0625
Fall	ENSG00000254245.2	PCDHGA3	7	0	7	0.015625	1	0	1	1	6	0	6	0.03125
Fall	ENSG00000255690.2	TRIL	2	5	7	0.453125	0	5	5	0.0625	2	0	2	0.5
Fall	ENSG00000255823.4	MTRNR2L8	0	7	7	0.015625	0	7	7	0.015625	0	0	0
Fall	ENSG00000257704.3	INAFM1	7	0	7	0.015625	6	0	6	0.03125	1	0	1	1
Fall	ENSG00000258366.7	RTEL1	7	0	7	0.015625	1	0	1	1	6	0	6	0.03125
Fall	ENSG00000263956.6	NBPF11	6	1	7	0.125	2	1	3	1	4	0	4	0.125
Fall	ENSG00000265681.7	RPL17	4	3	7	1	4	0	4	0.125	0	3	3	0.25
Fall	ENSG00000267368.1	UPK3BL	7	0	7	0.015625	6	0	6	0.03125	1	0	1	1
Fall	ENSG00000272047.1	GTF2H5	1	6	7	0.125	1	0	1	1	0	6	6	0.03125
Fall	ENSG00000274736.4	CCL23	7	0	7	0.015625	7	0	7	0.015625	0	0	0
Fall	ENSG00000277203.1	F8A1	0	7	7	0.015625	0	5	5	0.0625	0	2	2	0.5
Fall	ENSG00000277494.1	GPIHBP1	5	2	7	0.453125	3	2	5	1	2	0	2	0.5
Fall	ENSG00000277791.4	PSMB3	1	6	7	0.125	1	0	1	1	0	6	6	0.03125
Fall	ENSG00000278129.1	ZNF8	6	1	7	0.125	1	1	2	1	5	0	5	0.0625
Spring	ENSG00000013441.15	CLK1	7	0	7	0.015625	6	0	6	0.03125	1	0	1	1
Spring	ENSG00000033867.16	SLC4A7	0	7	7	0.015625	0	6	6	0.03125	0	1	1	1
Spring	ENSG00000039523.19	FAM65A	0	7	7	0.015625	0	1	1	1	0	6	6	0.03125
Spring	ENSG00000065183.15	WDR3	0	7	7	0.015625	0	5	5	0.0625	0	2	2	0.5
Spring	ENSG00000071082.10	RPL31	7	0	7	0.015625	2	0	2	0.5	5	0	5	0.0625
Spring	ENSG00000072422.16	RHOBTB1	6	1	7	0.125	6	1	7	0.125	0	0	0
Spring	ENSG00000073605.18	GSDMB	7	0	7	0.015625	7	0	7	0.015625	0	0	0
Spring	ENSG00000074800.13	ENO1	1	6	7	0.125	1	4	5	0.375	0	2	2	0.5
Spring	ENSG00000082512.14	TRAF5	3	4	7	1	3	4	7	1	0	0	0
Spring	ENSG00000083844.10	ZNF264	0	7	7	0.015625	0	1	1	1	0	6	6	0.03125
Spring	ENSG00000089157.15	RPLP0	2	5	7	0.453125	2	5	7	0.453125	0	0	0
Spring	ENSG00000090266.12	NDUFB2	7	0	7	0.015625	3	0	3	0.25	4	0	4	0.125
Spring	ENSG00000100814.17	CCNB1IP1	7	0	7	0.015625	2	0	2	0.5	5	0	5	0.0625
Spring	ENSG00000102981.9	PARD6A	5	2	7	0.453125	5	2	7	0.453125	0	0	0
Spring	ENSG00000103254.9	FAM173A	4	3	7	1	3	3	6	1	1	0	1	1
Spring	ENSG00000103326.11	CAPN15	2	5	7	0.453125	1	2	3	1	1	3	4	0.625
Spring	ENSG00000104805.15	NUCB1	0	7	7	0.015625	0	5	5	0.0625	0	2	2	0.5
Spring	ENSG00000104897.9	SF3A2	0	7	7	0.015625	0	3	3	0.25	0	4	4	0.125
Spring	ENSG00000105193.8	RPS16	4	3	7	1	3	2	5	1	1	1	2	1
Spring	ENSG00000105245.9	NUMBL	0	7	7	0.015625	0	3	3	0.25	0	4	4	0.125
Spring	ENSG00000105427.9	CNFN	7	0	7	0.015625	5	0	5	0.0625	2	0	2	0.5
Spring	ENSG00000105656.12	ELL	1	6	7	0.125	1	3	4	0.625	0	3	3	0.25
Spring	ENSG00000105755.7	ETHE1	3	4	7	1	3	4	7	1	0	0	0
Spring	ENSG00000107742.12	SPOCK2	1	6	7	0.125	1	4	5	0.375	0	2	2	0.5
Spring	ENSG00000108298.9	RPL19	6	1	7	0.125	3	1	4	0.625	3	0	3	0.25
Spring	ENSG00000110002.15	VWA5A	0	7	7	0.015625	0	7	7	0.015625	0	0	0
Spring	ENSG00000110848.8	CD69	3	4	7	1	2	4	6	0.6875	1	0	1	1
Spring	ENSG00000111639.7	MRPL51	6	1	7	0.125	3	1	4	0.625	3	0	3	0.25
Spring	ENSG00000111832.12	RWDD1	7	0	7	0.015625	2	0	2	0.5	5	0	5	0.0625
Spring	ENSG00000112306.7	RPS12	6	1	7	0.125	2	1	3	1	4	0	4	0.125
Spring	ENSG00000113569.15	NUP155	0	7	7	0.015625	0	4	4	0.125	0	3	3	0.25
Spring	ENSG00000115386.5	REG1A	7	0	7	0.015625	7	0	7	0.015625	0	0	0
Spring	ENSG00000117448.13	AKR1A1	7	0	7	0.015625	3	0	3	0.25	4	0	4	0.125
Spring	ENSG00000118271.9	TTR	7	0	7	0.015625	1	0	1	1	6	0	6	0.03125
Spring	ENSG00000118369.12	USP35	6	1	7	0.125	5	1	6	0.21875	1	0	1	1
Spring	ENSG00000118640.10	VAMP8	6	1	7	0.125	4	1	5	0.375	2	0	2	0.5
Spring	ENSG00000119705.9	SLIRP	6	1	7	0.125	1	1	2	1	5	0	5	0.0625
Spring	ENSG00000119943.12	PYROXD2	6	1	7	0.125	5	1	6	0.21875	1	0	1	1
Spring	ENSG00000122034.14	GTF3A	6	1	7	0.125	4	1	5	0.375	2	0	2	0.5
Spring	ENSG00000123131.12	PRDX4	4	3	7	1	1	3	4	0.625	3	0	3	0.25
Spring	ENSG00000123349.13	PFDN5	6	1	7	0.125	2	0	2	0.5	4	1	5	0.375
Spring	ENSG00000124614.13	RPS10	5	2	7	0.453125	2	2	4	1	3	0	3	0.25
Spring	ENSG00000124733.3	MEA1	5	2	7	0.453125	3	2	5	1	2	0	2	0.5
Spring	ENSG00000124767.6	GLO1	6	1	7	0.125	4	1	5	0.375	2	0	2	0.5
Spring	ENSG00000125356.6	NDUFA1	5	2	7	0.453125	3	2	5	1	2	0	2	0.5
Spring	ENSG00000126267.8	COX6B1	7	0	7	0.015625	3	0	3	0.25	4	0	4	0.125
Spring	ENSG00000126785.12	RHOJ	4	3	7	1	4	3	7	1	0	0	0
Spring	ENSG00000127540.11	UQCR11	6	1	7	0.125	2	1	3	1	4	0	4	0.125
Spring	ENSG00000128059.8	PPAT	0	7	7	0.015625	0	4	4	0.125	0	3	3	0.25
Spring	ENSG00000128512.20	DOCK4	3	4	7	1	3	3	6	1	0	1	1	1
Spring	ENSG00000129028.8	THAP10	0	7	7	0.015625	0	6	6	0.03125	0	1	1	1
Spring	ENSG00000129757.12	CDKN1C	6	1	7	0.125	3	1	4	0.625	3	0	3	0.25
Spring	ENSG00000130544.11	ZNF557	0	7	7	0.015625	0	4	4	0.125	0	3	3	0.25
Spring	ENSG00000131389.16	SLC6A6	3	4	7	1	3	1	4	0.625	0	3	3	0.25
Spring	ENSG00000131849.11	ZNF132	1	6	7	0.125	1	5	6	0.21875	0	1	1	1
Spring	ENSG00000132361.16	CLUH	1	6	7	0.125	1	2	3	1	0	4	4	0.125
Spring	ENSG00000132589.15	FLOT2	0	7	7	0.015625	0	5	5	0.0625	0	2	2	0.5
Spring	ENSG00000132688.10	NES	2	5	7	0.453125	2	5	7	0.453125	0	0	0
Spring	ENSG00000134597.15	RBMX2	6	1	7	0.125	0	1	1	1	6	0	6	0.03125
Spring	ENSG00000135205.14	CCDC146	7	0	7	0.015625	6	0	6	0.03125	1	0	1	1
Spring	ENSG00000137880.5	GCHFR	5	2	7	0.453125	5	2	7	0.453125	0	0	0
Spring	ENSG00000139116.18	KIF21A	4	3	7	1	4	2	6	0.6875	0	1	1	1
Spring	ENSG00000139574.8	NPFF	6	1	7	0.125	5	1	6	0.21875	1	0	1	1
Spring	ENSG00000139631.18	CSAD	0	7	7	0.015625	0	4	4	0.125	0	3	3	0.25
Spring	ENSG00000139679.15	LPAR6	7	0	7	0.015625	7	0	7	0.015625	0	0	0
Spring	ENSG00000141504.11	SAT2	7	0	7	0.015625	5	0	5	0.0625	2	0	2	0.5
Spring	ENSG00000141759.14	TXNL4A	7	0	7	0.015625	5	0	5	0.0625	2	0	2	0.5
Spring	ENSG00000141867.17	BRD4	0	7	7	0.015625	0	1	1	1	0	6	6	0.03125
Spring	ENSG00000143368.9	SF3B4	0	7	7	0.015625	0	2	2	0.5	0	5	5	0.0625
Spring	ENSG00000143669.13	LYST	7	0	7	0.015625	7	0	7	0.015625	0	0	0
Spring	ENSG00000144713.12	RPL32	6	1	7	0.125	3	1	4	0.625	3	0	3	0.25
Spring	ENSG00000145293.15	ENOPH1	7	0	7	0.015625	2	0	2	0.5	5	0	5	0.0625
Spring	ENSG00000146243.13	IRAK1BP1	0	7	7	0.015625	0	7	7	0.015625	0	0	0
Spring	ENSG00000146281.5	PM20D2	0	7	7	0.015625	0	6	6	0.03125	0	1	1	1
Spring	ENSG00000146842.16	TMEM209	0	7	7	0.015625	0	7	7	0.015625	0	0	0
Spring	ENSG00000147113.16	CXorf36	3	4	7	1	3	3	6	1	0	1	1	1
Spring	ENSG00000147604.13	RPL7	5	2	7	0.453125	2	1	3	1	3	1	4	0.625
Spring	ENSG00000147684.7	NDUFB9	5	2	7	0.453125	0	2	2	0.5	5	0	5	0.0625
Spring	ENSG00000148943.11	LIN7C	0	7	7	0.015625	0	3	3	0.25	0	4	4	0.125
Spring	ENSG00000149658.17	YTHDF1	0	7	7	0.015625	0	1	1	1	0	6	6	0.03125
Spring	ENSG00000150779.11	TIMM8B	5	2	7	0.453125	2	2	4	1	3	0	3	0.25
Spring	ENSG00000150782.11	IL18	6	1	7	0.125	5	1	6	0.21875	1	0	1	1
Spring	ENSG00000150907.7	FOXO1	1	6	7	0.125	1	6	7	0.125	0	0	0
Spring	ENSG00000152082.13	MZT2B	6	1	7	0.125	4	1	5	0.375	2	0	2	0.5
Spring	ENSG00000155368.16	DBI	7	0	7	0.015625	5	0	5	0.0625	2	0	2	0.5
Spring	ENSG00000155380.11	SLC16A1	1	6	7	0.125	0	6	6	0.03125	1	0	1	1
Spring	ENSG00000156467.9	UQCRB	6	1	7	0.125	1	1	2	1	5	0	5	0.0625
Spring	ENSG00000157933.9	SKI	1	6	7	0.125	1	2	3	1	0	4	4	0.125
Spring	ENSG00000158106.13	RHPN1	4	3	7	1	4	2	6	0.6875	0	1	1	1
Spring	ENSG00000158552.12	ZFAND2B	7	0	7	0.015625	6	0	6	0.03125	1	0	1	1
Spring	ENSG00000158717.10	RNF166	6	1	7	0.125	5	1	6	0.21875	1	0	1	1
Spring	ENSG00000159388.5	BTG2	0	7	7	0.015625	0	7	7	0.015625	0	0	0
Spring	ENSG00000160209.18	PDXK	1	6	7	0.125	1	2	3	1	0	4	4	0.125
Spring	ENSG00000160446.18	ZDHHC12	3	4	7	1	3	4	7	1	0	0	0
Spring	ENSG00000160691.18	SHC1	0	7	7	0.015625	0	5	5	0.0625	0	2	2	0.5
Spring	ENSG00000161551.14	ZNF577	7	0	7	0.015625	4	0	4	0.125	3	0	3	0.25
Spring	ENSG00000162063.12	CCNF	0	7	7	0.015625	0	6	6	0.03125	0	1	1	1
Spring	ENSG00000162384.13	C1orf123	7	0	7	0.015625	1	0	1	1	6	0	6	0.03125
Spring	ENSG00000162444.11	RBP7	7	0	7	0.015625	6	0	6	0.03125	1	0	1	1
Spring	ENSG00000163209.14	SPRR3	7	0	7	0.015625	7	0	7	0.015625	0	0	0
Spring	ENSG00000163319.10	MRPS18C	5	2	7	0.453125	1	2	3	1	4	0	4	0.125
Spring	ENSG00000164405.10	UQCRQ	5	2	7	0.453125	2	2	4	1	3	0	3	0.25
Spring	ENSG00000164684.13	ZNF704	7	0	7	0.015625	6	0	6	0.03125	1	0	1	1
Spring	ENSG00000164978.17	NUDT2	7	0	7	0.015625	2	0	2	0.5	5	0	5	0.0625
Spring	ENSG00000165915.13	SLC39A13	1	6	7	0.125	1	4	5	0.375	0	2	2	0.5
Spring	ENSG00000166352.15	C11orf74	5	2	7	0.453125	0	2	2	0.5	5	0	5	0.0625
Spring	ENSG00000166484.19	MAPK7	0	7	7	0.015625	0	0	0		0	7	7	0.015625
Spring	ENSG00000166794.4	PPIB	1	6	7	0.125	1	6	7	0.125	0	0	0
Spring	ENSG00000167393.17	PPP2R3B	7	0	7	0.015625	4	0	4	0.125	3	0	3	0.25
Spring	ENSG00000167447.12	SMG8	0	7	7	0.015625	0	3	3	0.25	0	4	4	0.125
Spring	ENSG00000167524.14	SGK494	0	7	7	0.015625	0	7	7	0.015625	0	0	0
Spring	ENSG00000167962.13	ZNF598	0	7	7	0.015625	0	0	0		0	7	7	0.015625
Spring	ENSG00000168061.14	SAC3D1	6	1	7	0.125	5	1	6	0.21875	1	0	1	1
Spring	ENSG00000168952.15	STXBP6	6	1	7	0.125	4	1	5	0.375	2	0	2	0.5
Spring	ENSG00000169020.9	ATP5I	6	1	7	0.125	2	1	3	1	4	0	4	0.125
Spring	ENSG00000169744.12	LDB2	7	0	7	0.015625	7	0	7	0.015625	0	0	0
Spring	ENSG00000170837.2	GPR27	0	7	7	0.015625	0	5	5	0.0625	0	2	2	0.5
Spring	ENSG00000170889.13	RPS9	5	2	7	0.453125	3	2	5	1	2	0	2	0.5
Spring	ENSG00000171159.4	C9orf16	4	3	7	1	3	3	6	1	1	0	1	1
Spring	ENSG00000173457.10	PPP1R14B	4	3	7	1	4	3	7	1	0	0	0
Spring	ENSG00000173511.9	VEGFB	6	1	7	0.125	6	1	7	0.125	0	0	0
Spring	ENSG00000173621.8	LRFN4	3	4	7	1	3	4	7	1	0	0	0
Spring	ENSG00000175581.13	MRPL48	7	0	7	0.015625	2	0	2	0.5	5	0	5	0.0625
Spring	ENSG00000175866.15	BAIAP2	3	4	7	1	3	4	7	1	0	0	0
Spring	ENSG00000176386.8	CDC26	7	0	7	0.015625	4	0	4	0.125	3	0	3	0.25
Spring	ENSG00000177519.3	RPRM	3	4	7	1	1	4	5	0.375	2	0	2	0.5
Spring	ENSG00000178229.7	ZNF543	0	7	7	0.015625	0	4	4	0.125	0	3	3	0.25
Spring	ENSG00000178531.5	CTXN1	4	3	7	1	4	2	6	0.6875	0	1	1	1
Spring	ENSG00000180190.11	TDRP	4	3	7	1	4	1	5	0.375	0	2	2	0.5
Spring	ENSG00000180389.6	ATP5EP2	7	0	7	0.015625	6	0	6	0.03125	1	0	1	1
Spring	ENSG00000181873.12	IBA57	0	7	7	0.015625	0	2	2	0.5	0	5	5	0.0625
Spring	ENSG00000182621.17	PLCB1	2	5	7	0.453125	2	4	6	0.6875	0	1	1	1
Spring	ENSG00000182685.7	BRICD5	6	1	7	0.125	6	1	7	0.125	0	0	0
Spring	ENSG00000182700.4	IGIP	6	1	7	0.125	5	1	6	0.21875	1	0	1	1
Spring	ENSG00000182774.10	RPS17	6	1	7	0.125	3	1	4	0.625	3	0	3	0.25
Spring	ENSG00000182899.14	RPL35A	6	1	7	0.125	3	1	4	0.625	3	0	3	0.25
Spring	ENSG00000183579.15	ZNRF3	1	6	7	0.125	1	4	5	0.375	0	2	2	0.5
Spring	ENSG00000183779.6	ZNF703	1	6	7	0.125	1	4	5	0.375	0	2	2	0.5
Spring	ENSG00000183808.11	RBM12B	1	6	7	0.125	1	6	7	0.125	0	0	0
Spring	ENSG00000185085.2	INTS5	1	6	7	0.125	1	3	4	0.625	0	3	3	0.25
Spring	ENSG00000185164.14	NOMO2	0	7	7	0.015625	0	7	7	0.015625	0	0	0
Spring	ENSG00000186081.11	KRT5	6	1	7	0.125	5	1	6	0.21875	1	0	1	1
Spring	ENSG00000186767.6	SPIN4	1	6	7	0.125	1	6	7	0.125	0	0	0
Spring	ENSG00000187024.13	PTRH1	2	5	7	0.453125	1	5	6	0.21875	1	0	1	1
Spring	ENSG00000187566.5	NHLRC1	1	6	7	0.125	1	4	5	0.375	0	2	2	0.5
Spring	ENSG00000187961.13	KLHL17	7	0	7	0.015625	6	0	6	0.03125	1	0	1	1
Spring	ENSG00000189043.9	NDUFA4	6	1	7	0.125	2	1	3	1	4	0	4	0.125
Spring	ENSG00000189058.8	APOD	5	2	7	0.453125	3	2	5	1	2	0	2	0.5
Spring	ENSG00000189134.3	NKAPL	7	0	7	0.015625	1	0	1	1	6	0	6	0.03125
Spring	ENSG00000189184.11	PCDH18	5	2	7	0.453125	5	0	5	0.0625	0	2	2	0.5
Spring	ENSG00000196782.12	MAML3	2	5	7	0.453125	2	3	5	1	0	2	2	0.5
Spring	ENSG00000197128.11	ZNF772	0	7	7	0.015625	0	5	5	0.0625	0	2	2	0.5
Spring	ENSG00000197756.9	RPL37A	5	2	7	0.453125	3	2	5	1	2	0	2	0.5
Spring	ENSG00000198844.10	ARHGEF15	3	4	7	1	3	2	5	1	0	2	2	0.5
Spring	ENSG00000204149.10	AGAP6	6	1	7	0.125	6	0	6	0.03125	0	1	1	1
Spring	ENSG00000205364.3	MT1M	0	7	7	0.015625	0	7	7	0.015625	0	0	0
Spring	ENSG00000213139.7	CRYGS	4	3	7	1	4	2	6	0.6875	0	1	1	1
Spring	ENSG00000213347.10	MXD3	3	4	7	1	3	2	5	1	0	2	2	0.5
Spring	ENSG00000213563.6	C8orf82	5	2	7	0.453125	5	1	6	0.21875	0	1	1	1
Spring	ENSG00000213949.8	ITGA1	3	4	7	1	3	4	7	1	0	0	0
Spring	ENSG00000214253.8	FIS1	6	1	7	0.125	1	1	2	1	5	0	5	0.0625
Spring	ENSG00000221968.8	FADS3	0	7	7	0.015625	0	3	3	0.25	0	4	4	0.125
Spring	ENSG00000224389.8	C4B	0	7	7	0.015625	0	6	6	0.03125	0	1	1	1
Spring	ENSG00000224420.3	ADM5	0	7	7	0.015625	0	6	6	0.03125	0	1	1	1
Spring	ENSG00000226742.3	HSBP1L1	7	0	7	0.015625	6	0	6	0.03125	1	0	1	1
Spring	ENSG00000228486.10	LINC01125	7	0	7	0.015625	7	0	7	0.015625	0	0	0
Spring	ENSG00000229833.9	PET100	6	1	7	0.125	2	1	3	1	4	0	4	0.125
Spring	ENSG00000231500.6	RPS18	5	2	7	0.453125	2	2	4	1	3	0	3	0.25
Spring	ENSG00000233927.4	RPS28	5	2	7	0.453125	3	2	5	1	2	0	2	0.5
Spring	ENSG00000241404.6	EGFL8	7	0	7	0.015625	7	0	7	0.015625	0	0	0
Spring	ENSG00000242028.6	HYPK	3	4	7	1	3	4	7	1	0	0	0
Spring	ENSG00000243927.5	MRPS6	7	0	7	0.015625	7	0	7	0.015625	0	0	0
Spring	ENSG00000247077.6	PGAM5	0	7	7	0.015625	0	5	5	0.0625	0	2	2	0.5
Spring	ENSG00000253159.2	PCDHGA12	0	7	7	0.015625	0	5	5	0.0625	0	2	2	0.5
Spring	ENSG00000265972.5	TXNIP	2	5	7	0.453125	2	5	7	0.453125	0	0	0
Spring	ENSG00000272391.5	POM121C	0	7	7	0.015625	0	1	1	1	0	6	6	0.03125
Spring	ENSG00000276547.1	PCDHGB5	2	5	7	0.453125	2	5	7	0.453125	0	0	0
Spring	ENSG00000278129.1	ZNF8	0	7	7	0.015625	0	2	2	0.5	0	5	5	0.0625
Summer	ENSG00000005379.15	TSPOAP1	1	6	7	0.125	1	0	1	1	0	6	6	0.03125
Summer	ENSG00000009950.15	MLXIPL	0	7	7	0.015625	0	5	5	0.0625	0	2	2	0.5
Summer	ENSG00000011600.11	TYROBP	1	6	7	0.125	0	6	6	0.03125	1	0	1	1
Summer	ENSG00000013810.18	TACC3	3	4	7	1	2	3	5	1	1	1	2	1
Summer	ENSG00000044574.7	HSPA5	7	0	7	0.015625	2	0	2	0.5	5	0	5	0.0625
Summer	ENSG00000054598.6	FOXC1	6	1	7	0.125	5	0	5	0.0625	1	1	2	1
Summer	ENSG00000056558.10	TRAF1	1	6	7	0.125	1	4	5	0.375	0	2	2	0.5
Summer	ENSG00000064687.12	ABCA7	0	7	7	0.015625	0	7	7	0.015625	0	0	0
Summer	ENSG00000073111.13	MCM2	6	1	7	0.125	6	0	6	0.03125	0	1	1	1
Summer	ENSG00000073756.11	PTGS2	7	0	7	0.015625	5	0	5	0.0625	2	0	2	0.5
Summer	ENSG00000077454.15	LRCH4	1	6	7	0.125	1	2	3	1	0	4	4	0.125
Summer	ENSG00000078237.6	TIGAR	7	0	7	0.015625	0	0	0		7	0	7	0.015625
Summer	ENSG00000078687.17	TNRC6C	2	5	7	0.453125	2	0	2	0.5	0	5	5	0.0625
Summer	ENSG00000079435.9	LIPE	4	3	7	1	4	1	5	0.375	0	2	2	0.5
Summer	ENSG00000080493.15	SLC4A4	3	4	7	1	3	1	4	0.625	0	3	3	0.25
Summer	ENSG00000089289.15	IGBP1	2	5	7	0.453125	0	5	5	0.0625	2	0	2	0.5
Summer	ENSG00000090006.17	LTBP4	6	1	7	0.125	5	0	5	0.0625	1	1	2	1
Summer	ENSG00000091527.15	CDV3	7	0	7	0.015625	1	0	1	1	6	0	6	0.03125
Summer	ENSG00000099974.7	DDTL	1	6	7	0.125	1	5	6	0.21875	0	1	1	1
Summer	ENSG00000100092.20	SH3BP1	6	1	7	0.125	2	1	3	1	4	0	4	0.125
Summer	ENSG00000100219.16	XBP1	7	0	7	0.015625	0	0	0		7	0	7	0.015625
Summer	ENSG00000100228.12	RAB36	4	3	7	1	4	0	4	0.125	0	3	3	0.25
Summer	ENSG00000100626.16	GALNT16	6	1	7	0.125	6	1	7	0.125	0	0	0
Summer	ENSG00000101104.12	PABPC1L	0	7	7	0.015625	0	6	6	0.03125	0	1	1	1
Summer	ENSG00000101160.13	CTSZ	4	3	7	1	1	3	4	0.625	3	0	3	0.25
Summer	ENSG00000101605.12	MYOM1	6	1	7	0.125	6	0	6	0.03125	0	1	1	1
Summer	ENSG00000102287.18	GABRE	2	5	7	0.453125	2	5	7	0.453125	0	0	0
Summer	ENSG00000103150.5	MLYCD	0	7	7	0.015625	0	2	2	0.5	0	5	5	0.0625
Summer	ENSG00000105193.8	RPS16	4	3	7	1	1	3	4	0.625	3	0	3	0.25
Summer	ENSG00000105357.15	MYH14	1	6	7	0.125	1	0	1	1	0	6	6	0.03125
Summer	ENSG00000105755.7	ETHE1	6	1	7	0.125	1	1	2	1	5	0	5	0.0625
Summer	ENSG00000105894.11	PTN	6	1	7	0.125	6	0	6	0.03125	0	1	1	1
Summer	ENSG00000106483.11	SFRP4	7	0	7	0.015625	6	0	6	0.03125	1	0	1	1
Summer	ENSG00000106853.18	PTGR1	7	0	7	0.015625	0	0	0		7	0	7	0.015625
Summer	ENSG00000108465.14	CDK5RAP3	0	7	7	0.015625	0	1	1	1	0	6	6	0.03125
Summer	ENSG00000108829.9	LRRC59	6	1	7	0.125	1	1	2	1	5	0	5	0.0625
Summer	ENSG00000110079.16	MS4A4A	1	6	7	0.125	0	6	6	0.03125	1	0	1	1
Summer	ENSG00000110274.15	CEP164	1	6	7	0.125	1	0	1	1	0	6	6	0.03125
Summer	ENSG00000111832.12	RWDD1	5	2	7	0.453125	0	2	2	0.5	5	0	5	0.0625
Summer	ENSG00000112029.9	FBXO5	5	2	7	0.453125	1	2	3	1	4	0	4	0.125
Summer	ENSG00000112208.11	BAG2	6	1	7	0.125	1	1	2	1	5	0	5	0.0625
Summer	ENSG00000112695.11	COX7A2	4	3	7	1	0	3	3	0.25	4	0	4	0.125
Summer	ENSG00000112902.11	SEMA5A	7	0	7	0.015625	5	0	5	0.0625	2	0	2	0.5
Summer	ENSG00000113657.12	DPYSL3	5	2	7	0.453125	5	0	5	0.0625	0	2	2	0.5
Summer	ENSG00000113742.12	CPEB4	3	4	7	1	3	0	3	0.25	0	4	4	0.125
Summer	ENSG00000114631.10	PODXL2	7	0	7	0.015625	7	0	7	0.015625	0	0	0
Summer	ENSG00000115350.11	POLE4	4	3	7	1	1	3	4	0.625	3	0	3	0.25
Summer	ENSG00000115604.10	IL18R1	0	7	7	0.015625	0	7	7	0.015625	0	0	0
Summer	ENSG00000115657.12	ABCB6	0	7	7	0.015625	0	6	6	0.03125	0	1	1	1
Summer	ENSG00000116147.16	TNR	0	7	7	0.015625	0	0	0		0	7	7	0.015625
Summer	ENSG00000116514.16	RNF19B	6	1	7	0.125	3	1	4	0.625	3	0	3	0.25
Summer	ENSG00000116984.12	MTR	0	7	7	0.015625	0	0	0		0	7	7	0.015625
Summer	ENSG00000117594.9	HSD11B1	4	3	7	1	2	2	4	1	2	1	3	1
Summer	ENSG00000118816.9	CCNI	5	2	7	0.453125	0	2	2	0.5	5	0	5	0.0625
Summer	ENSG00000119508.17	NR4A3	7	0	7	0.015625	6	0	6	0.03125	1	0	1	1
Summer	ENSG00000119630.13	PGF	7	0	7	0.015625	3	0	3	0.25	4	0	4	0.125
Summer	ENSG00000119927.13	GPAM	3	4	7	1	3	1	4	0.625	0	3	3	0.25
Summer	ENSG00000120992.17	LYPLA1	2	5	7	0.453125	0	5	5	0.0625	2	0	2	0.5
Summer	ENSG00000121281.12	ADCY7	6	1	7	0.125	6	1	7	0.125	0	0	0
Summer	ENSG00000121316.10	PLBD1	7	0	7	0.015625	4	0	4	0.125	3	0	3	0.25
Summer	ENSG00000122756.14	CNTFR	4	3	7	1	4	1	5	0.375	0	2	2	0.5
Summer	ENSG00000123243.14	ITIH5	5	2	7	0.453125	5	0	5	0.0625	0	2	2	0.5
Summer	ENSG00000124126.13	PREX1	4	3	7	1	4	1	5	0.375	0	2	2	0.5
Summer	ENSG00000124172.9	ATP5E	4	3	7	1	0	3	3	0.25	4	0	4	0.125
Summer	ENSG00000125354.22	SEPT6	7	0	7	0.015625	4	0	4	0.125	3	0	3	0.25
Summer	ENSG00000125691.12	RPL23	3	4	7	1	0	4	4	0.125	3	0	3	0.25
Summer	ENSG00000126016.15	AMOT	5	2	7	0.453125	4	0	4	0.125	1	2	3	1
Summer	ENSG00000126756.11	UXT	3	4	7	1	0	4	4	0.125	3	0	3	0.25
Summer	ENSG00000127184.12	COX7C	4	3	7	1	0	3	3	0.25	4	0	4	0.125
Summer	ENSG00000127952.16	STYXL1	0	7	7	0.015625	0	6	6	0.03125	0	1	1	1
Summer	ENSG00000128159.11	TUBGCP6	0	7	7	0.015625	0	0	0		0	7	7	0.015625
Summer	ENSG00000128335.13	APOL2	4	3	7	1	1	3	4	0.625	3	0	3	0.25
Summer	ENSG00000128606.12	LRRC17	5	2	7	0.453125	5	1	6	0.21875	0	1	1	1
Summer	ENSG00000128641.18	MYO1B	6	1	7	0.125	2	1	3	1	4	0	4	0.125
Summer	ENSG00000128849.10	CGNL1	5	2	7	0.453125	4	1	5	0.375	1	1	2	1
Summer	ENSG00000129038.15	LOXL1	7	0	7	0.015625	7	0	7	0.015625	0	0	0
Summer	ENSG00000129235.10	TXNDC17	5	2	7	0.453125	0	2	2	0.5	5	0	5	0.0625
Summer	ENSG00000130255.12	RPL36	2	5	7	0.453125	1	5	6	0.21875	1	0	1	1
Summer	ENSG00000130304.16	SLC27A1	0	7	7	0.015625	0	2	2	0.5	0	5	5	0.0625
Summer	ENSG00000130649.9	CYP2E1	4	3	7	1	4	1	5	0.375	0	2	2	0.5
Summer	ENSG00000131469.12	RPL27	4	3	7	1	1	3	4	0.625	3	0	3	0.25
Summer	ENSG00000132510.10	KDM6B	6	1	7	0.125	6	0	6	0.03125	0	1	1	1
Summer	ENSG00000132561.13	MATN2	7	0	7	0.015625	5	0	5	0.0625	2	0	2	0.5
Summer	ENSG00000133056.13	PIK3C2B	6	1	7	0.125	6	0	6	0.03125	0	1	1	1
Summer	ENSG00000134508.12	CABLES1	0	7	7	0.015625	0	3	3	0.25	0	4	4	0.125
Summer	ENSG00000135211.5	TMEM60	4	3	7	1	0	3	3	0.25	4	0	4	0.125
Summer	ENSG00000135272.10	MDFIC	3	4	7	1	3	2	5	1	0	2	2	0.5
Summer	ENSG00000135916.15	ITM2C	6	1	7	0.125	6	0	6	0.03125	0	1	1	1
Summer	ENSG00000135976.17	ANKRD36	4	3	7	1	4	0	4	0.125	0	3	3	0.25
Summer	ENSG00000137098.13	SPAG8	0	7	7	0.015625	0	1	1	1	0	6	6	0.03125
Summer	ENSG00000137411.16	VARS2	0	7	7	0.015625	0	0	0		0	7	7	0.015625
Summer	ENSG00000138115.13	CYP2C8	2	5	7	0.453125	2	1	3	1	0	4	4	0.125
Summer	ENSG00000142192.20	APP	7	0	7	0.015625	5	0	5	0.0625	2	0	2	0.5
Summer	ENSG00000143947.13	RPS27A	5	2	7	0.453125	1	2	3	1	4	0	4	0.125
Summer	ENSG00000144152.12	FBLN7	7	0	7	0.015625	7	0	7	0.015625	0	0	0
Summer	ENSG00000144214.9	LYG1	0	7	7	0.015625	0	7	7	0.015625	0	0	0
Summer	ENSG00000144649.8	FAM198A	3	4	7	1	3	2	5	1	0	2	2	0.5
Summer	ENSG00000144935.14	TRPC1	2	5	7	0.453125	2	1	3	1	0	4	4	0.125
Summer	ENSG00000145416.13	MARCH1	0	7	7	0.015625	0	6	6	0.03125	0	1	1	1
Summer	ENSG00000146094.13	DOK3	2	5	7	0.453125	1	4	5	0.375	1	1	2	1
Summer	ENSG00000146250.6	PRSS35	2	5	7	0.453125	2	1	3	1	0	4	4	0.125
Summer	ENSG00000146409.10	SLC18B1	1	6	7	0.125	1	2	3	1	0	4	4	0.125
Summer	ENSG00000146830.9	GIGYF1	1	6	7	0.125	1	1	2	1	0	5	5	0.0625
Summer	ENSG00000147027.3	TMEM47	3	4	7	1	3	1	4	0.625	0	3	3	0.25
Summer	ENSG00000148053.15	NTRK2	6	1	7	0.125	6	0	6	0.03125	0	1	1	1
Summer	ENSG00000148400.9	NOTCH1	4	3	7	1	4	0	4	0.125	0	3	3	0.25
Summer	ENSG00000149634.4	SPATA25	0	7	7	0.015625	0	3	3	0.25	0	4	4	0.125
Summer	ENSG00000154380.17	ENAH	6	1	7	0.125	6	1	7	0.125	0	0	0
Summer	ENSG00000155090.14	KLF10	6	1	7	0.125	3	1	4	0.625	3	0	3	0.25
Summer	ENSG00000160255.17	ITGB2	0	7	7	0.015625	0	7	7	0.015625	0	0	0
Summer	ENSG00000160298.17	C21orf58	0	7	7	0.015625	0	1	1	1	0	6	6	0.03125
Summer	ENSG00000160352.15	ZNF714	3	4	7	1	3	1	4	0.625	0	3	3	0.25
Summer	ENSG00000160862.12	AZGP1	0	7	7	0.015625	0	5	5	0.0625	0	2	2	0.5
Summer	ENSG00000161267.11	BDH1	0	7	7	0.015625	0	4	4	0.125	0	3	3	0.25
Summer	ENSG00000161996.18	WDR90	3	4	7	1	3	0	3	0.25	0	4	4	0.125
Summer	ENSG00000162066.14	AMDHD2	1	6	7	0.125	1	3	4	0.625	0	3	3	0.25
Summer	ENSG00000163257.10	DCAF16	1	6	7	0.125	1	0	1	1	0	6	6	0.03125
Summer	ENSG00000163528.12	CHCHD4	4	3	7	1	0	3	3	0.25	4	0	4	0.125
Summer	ENSG00000163682.15	RPL9	3	4	7	1	0	4	4	0.125	3	0	3	0.25
Summer	ENSG00000163945.15	UVSSA	4	3	7	1	4	1	5	0.375	0	2	2	0.5
Summer	ENSG00000164066.12	INTU	1	6	7	0.125	1	2	3	1	0	4	4	0.125
Summer	ENSG00000164713.9	BRI3	5	2	7	0.453125	0	2	2	0.5	5	0	5	0.0625
Summer	ENSG00000164904.17	ALDH7A1	1	6	7	0.125	1	2	3	1	0	4	4	0.125
Summer	ENSG00000165113.12	GKAP1	2	5	7	0.453125	0	5	5	0.0625	2	0	2	0.5
Summer	ENSG00000166226.12	CCT2	7	0	7	0.015625	2	0	2	0.5	5	0	5	0.0625
Summer	ENSG00000166436.15	TRIM66	0	7	7	0.015625	0	1	1	1	0	6	6	0.03125
Summer	ENSG00000169020.9	ATP5I	5	2	7	0.453125	2	2	4	1	3	0	3	0.25
Summer	ENSG00000169239.12	CA5B	3	4	7	1	3	0	3	0.25	0	4	4	0.125
Summer	ENSG00000170270.4	GON7	5	2	7	0.453125	0	2	2	0.5	5	0	5	0.0625
Summer	ENSG00000170684.8	ZNF296	4	3	7	1	4	3	7	1	0	0	0
Summer	ENSG00000171860.4	C3AR1	0	7	7	0.015625	0	7	7	0.015625	0	0	0
Summer	ENSG00000171863.12	RPS7	5	2	7	0.453125	1	2	3	1	4	0	4	0.125
Summer	ENSG00000172315.5	TP53RK	4	3	7	1	1	3	4	0.625	3	0	3	0.25
Summer	ENSG00000172650.13	AGAP5	0	7	7	0.015625	0	3	3	0.25	0	4	4	0.125
Summer	ENSG00000172890.11	NADSYN1	1	6	7	0.125	1	2	3	1	0	4	4	0.125
Summer	ENSG00000173531.15	MST1	0	7	7	0.015625	0	4	4	0.125	0	3	3	0.25
Summer	ENSG00000175066.15	GK5	1	6	7	0.125	1	4	5	0.375	0	2	2	0.5
Summer	ENSG00000175482.8	POLD4	0	7	7	0.015625	0	7	7	0.015625	0	0	0
Summer	ENSG00000176834.13	VSIG10	0	7	7	0.015625	0	5	5	0.0625	0	2	2	0.5
Summer	ENSG00000177600.8	RPLP2	2	5	7	0.453125	0	5	5	0.0625	2	0	2	0.5
Summer	ENSG00000177854.7	TMEM187	0	7	7	0.015625	0	4	4	0.125	0	3	3	0.25
Summer	ENSG00000177875.4	CCDC184	6	1	7	0.125	3	1	4	0.625	3	0	3	0.25
Summer	ENSG00000178252.17	WDR6	0	7	7	0.015625	0	3	3	0.25	0	4	4	0.125
Summer	ENSG00000179532.12	DNHD1	1	6	7	0.125	1	0	1	1	0	6	6	0.03125
Summer	ENSG00000179965.11	ZNF771	3	4	7	1	1	4	5	0.375	2	0	2	0.5
Summer	ENSG00000180198.15	RCC1	4	3	7	1	0	3	3	0.25	4	0	4	0.125
Summer	ENSG00000182902.13	SLC25A18	0	7	7	0.015625	0	4	4	0.125	0	3	3	0.25
Summer	ENSG00000182983.14	ZNF662	0	7	7	0.015625	0	3	3	0.25	0	4	4	0.125
Summer	ENSG00000183397.5	C19orf71	2	5	7	0.453125	2	0	2	0.5	0	5	5	0.0625
Summer	ENSG00000184515.10	BEX5	7	0	7	0.015625	5	0	5	0.0625	2	0	2	0.5
Summer	ENSG00000185112.5	FAM43A	7	0	7	0.015625	2	0	2	0.5	5	0	5	0.0625
Summer	ENSG00000186174.12	BCL9L	6	1	7	0.125	6	0	6	0.03125	0	1	1	1
Summer	ENSG00000186767.6	SPIN4	2	5	7	0.453125	2	1	3	1	0	4	4	0.125
Summer	ENSG00000187474.4	FPR3	1	6	7	0.125	1	6	7	0.125	0	0	0
Summer	ENSG00000187479.5	C11orf96	7	0	7	0.015625	2	0	2	0.5	5	0	5	0.0625
Summer	ENSG00000187609.15	EXD3	0	7	7	0.015625	0	1	1	1	0	6	6	0.03125
Summer	ENSG00000188566.13	NDOR1	1	6	7	0.125	1	0	1	1	0	6	6	0.03125
Summer	ENSG00000196312.12	MFSD14C	0	7	7	0.015625	0	3	3	0.25	0	4	4	0.125
Summer	ENSG00000196678.13	ERI2	0	7	7	0.015625	0	2	2	0.5	0	5	5	0.0625
Summer	ENSG00000196700.8	ZNF512B	1	6	7	0.125	1	0	1	1	0	6	6	0.03125
[truncated: 48,823 more rows]
