# Supplementary material for: Day-night and seasonal variation of human gene expression across tissues
Source: PLoS Biol. 2023 Feb 6;21(2):e3001986. doi: 10.1371/journal.pbio.3001986 (PMC9934459; doi:10.1371/journal.pbio.3001986)
Supplement: S14 Table — Enrichment performed with EnrichR. See Methods for details. (XLSX) [file pbio.3001986.s036.xlsx]

## Sheet: S14 Table
DataSet	Term	Overlap	P-value	Adjusted P-value	Odds Ratio	Combined Score	Genes
Spring-DOWN	regulation of apoptotic cell clearance (GO:2000425)	3/8	3.27456e-05	0.0404408	71.2275	735.549	C4B;C4A;TGM2
Spring-DOWN	regulation of transcription by RNA polymerase II (GO:0006357)	35/2206	0.000193771	0.119654	2.10883	18.028	NFAT5;ZBTB8A;ZNF324B;ZNF490;ATN1;FOXK1;ZNF8;HIF1A;IRF2BPL;MAPK7;ZNF844;ZNF501;ZNF543;BCL9L;BRD4;ZNF101;KDM6B;ZNF264;ZNF462;CBX4;DNMT3A;STAT3;ARID1A;PPRC1;BCL9;MC1R;NFIC;ZNF557;MDM4;ZNF213;ZNF696;ZNF772;TNRC6B;ZNF574;TAF1
Spring-DOWN	protein import (GO:0017038)	5/89	0.00097642	0.25876	7.12338	49.3765	POM121C;NUP155;STAT3;CLU;GDAP1
Spring-DOWN	negative regulation of protein metabolic process (GO:0051248)	4/52	0.000992614	0.25876	9.93072	68.6726	CYP51A1;FLOT2;MDM4;CLU
Spring-DOWN	protein localization to nuclear envelope (GO:0090435)	2/6	0.00105349	0.25876	59.006	404.524	NUP155;TOR1AIP2
Spring-DOWN	regulation of miRNA mediated inhibition of translation (GO:1905616)	2/7	0.00146666	0.25876	47.2024	307.985	STAT3;TNRC6B
Spring-DOWN	positive regulation of miRNA mediated inhibition of translation (GO:1905618)	2/7	0.00146666	0.25876	47.2024	307.985	STAT3;TNRC6B
Spring-DOWN	positive regulation of apoptotic cell clearance (GO:2000427)	2/8	0.00194463	0.300202	39.3333	245.546	C4B;C4A
Spring-DOWN	regulation of gene silencing by miRNA (GO:0060964)	4/67	0.0025465	0.349437	7.56053	45.1593	POLR2A;POM121C;NUP155;STAT3
Spring-DOWN	adherens junction assembly (GO:0034333)	2/10	0.00309055	0.352593	29.497	170.475	PIP5K1C;ACTB
Spring-DOWN	purine nucleotide biosynthetic process (GO:0006164)	2/12	0.00448247	0.352593	23.5952	127.593	PPAT;HPRT1
Spring-DOWN	nervous system development (GO:0007399)	10/447	0.00500841	0.352593	2.7736	14.6907	NUMBL;NLGN2;CYP51A1;STAT3;ATN1;CRIM1;PCDHB11;PCDHB10;CHERP;IRF2BPL
Spring-DOWN	cellular response to interleukin-15 (GO:0071350)	2/13	0.005268	0.352593	21.4491	112.524	SHC1;STAT3
Spring-DOWN	interleukin-15-mediated signaling pathway (GO:0035723)	2/13	0.005268	0.352593	21.4491	112.524	SHC1;STAT3
Spring-DOWN	positive regulation of nuclear-transcribed mRNA poly(A) tail shortening (GO:0060213)	2/13	0.005268	0.352593	21.4491	112.524	BTG2;TNRC6B
Spring-DOWN	regulation of ubiquitin-dependent protein catabolic process (GO:2000058)	3/42	0.00543154	0.352593	9.11608	47.5452	XPO1;CLU;TAF1
Spring-DOWN	regulation of carbohydrate catabolic process (GO:0043470)	3/43	0.0058029	0.352593	8.88772	45.7664	POM121C;NUP155;HIF1A
Spring-DOWN	regulation of purine nucleotide metabolic process (GO:1900542)	3/43	0.0058029	0.352593	8.88772	45.7664	POM121C;NUP155;HIF1A
Spring-DOWN	positive regulation of mRNA catabolic process (GO:0061014)	3/44	0.00618911	0.352593	8.67051	44.0892	BTG2;YTHDF1;TNRC6B
Spring-DOWN	positive regulation of nervous system development (GO:0051962)	3/45	0.00659033	0.352593	8.46364	42.5057	NUMBL;NLGN2;TGM2
Spring-DOWN	regulation of nuclear-transcribed mRNA poly(A) tail shortening (GO:0060211)	2/15	0.00701294	0.352593	18.1474	90.0112	BTG2;TNRC6B
Spring-DOWN	regulation of protein metabolic process (GO:0051246)	3/48	0.0078854	0.352593	7.8982	38.249	PM20D2;MAPK7;ODC1
Spring-DOWN	regulation of amyloid-beta clearance (GO:1900221)	2/16	0.0079703	0.352593	16.8503	81.4214	CYP51A1;CLU
Spring-DOWN	regulation of complement activation (GO:0030449)	3/50	0.00882623	0.352593	7.56135	35.7654	C4B;C4A;CLU
Spring-DOWN	regulation of generation of precursor metabolites and energy (GO:0043467)	3/50	0.00882623	0.352593	7.56135	35.7654	POM121C;NUP155;HIF1A
Spring-DOWN	positive regulation of cytokine production involved in inflammatory response (GO:1900017)	2/17	0.0089829	0.352593	15.7262	74.1086	STAT3;HIF1A
Spring-DOWN	nucleotide biosynthetic process (GO:0009165)	2/18	0.0100497	0.352593	14.7426	67.8188	PPAT;HPRT1
Spring-DOWN	response to interferon-alpha (GO:0035455)	2/18	0.0100497	0.352593	14.7426	67.8188	IFITM3;PDE12
Spring-DOWN	regulation of immune effector process (GO:0002697)	3/53	0.0103559	0.352593	7.10659	32.4785	C4B;C4A;CLU
Spring-DOWN	regulation of humoral immune response (GO:0002920)	3/54	0.0108977	0.352593	6.96689	31.4848	C4B;C4A;CLU
Spring-DOWN	negative regulation of oxidative stress-induced intrinsic apoptotic signaling pathway (GO:1902176)	2/19	0.0111698	0.352593	13.8746	62.3601	MAPK7;HIF1A
Spring-DOWN	negative regulation of amyloid precursor protein catabolic process (GO:1902992)	2/19	0.0111698	0.352593	13.8746	62.3601	FLOT2;CLU
Spring-DOWN	cell junction assembly (GO:0034329)	4/102	0.0112353	0.352593	4.85173	21.778	NLGN2;PCDHB11;PCDHB10;ACTB
Spring-DOWN	regulation of gene silencing by RNA (GO:0060966)	3/55	0.0114557	0.352593	6.83257	30.5365	POLR2A;POM121C;NUP155
Spring-DOWN	regulation of posttranscriptional gene silencing (GO:0060147)	3/55	0.0114557	0.352593	6.83257	30.5365	POLR2A;POM121C;NUP155
Spring-DOWN	regulation of ATP metabolic process (GO:1903578)	3/56	0.0120299	0.352593	6.70331	29.631	POM121C;NUP155;HIF1A
Spring-DOWN	purine ribonucleoside monophosphate metabolic process (GO:0009167)	2/20	0.0123422	0.352593	13.1032	57.5849	PPAT;HPRT1
Spring-DOWN	positive regulation of gene expression, epigenetic (GO:0045815)	3/57	0.0126204	0.352593	6.57884	28.7656	POLR1A;ARID1A;ACTB
Spring-DOWN	protein localization to nucleus (GO:0034504)	4/106	0.0127973	0.352593	4.66052	20.313	POM121C;NUP155;STAT3;TOR1AIP2
Spring-DOWN	negative regulation of autophagy (GO:0010507)	3/59	0.0138504	0.352593	6.34324	27.1455	STAT3;FOXK1;LZTS1
Spring-DOWN	negative regulation of intrinsic apoptotic signaling pathway (GO:2001243)	3/64	0.0172145	0.352593	5.82183	23.6483	MAPK7;HYOU1;CLU
Spring-DOWN	purine nucleotide metabolic process (GO:0006163)	2/24	0.0175356	0.352593	10.7186	43.3409	PPAT;HPRT1
Spring-DOWN	positive regulation of transcription from RNA polymerase II promoter in response to stress (GO:0036003)	2/24	0.0175356	0.352593	10.7186	43.3409	MAPK7;HIF1A
Spring-DOWN	protein stabilization (GO:0050821)	5/179	0.01856	0.352593	3.4232	13.6474	WDR81;FLOT2;MDM4;CLU;TAF1
Spring-DOWN	regulation of heterotypic cell-cell adhesion (GO:0034114)	2/25	0.0189553	0.352593	10.2521	40.6563	MAPK7;FLOT2
Spring-DOWN	purine-containing compound biosynthetic process (GO:0072522)	2/26	0.0204217	0.352593	9.8244	38.2283	PPAT;HPRT1
Spring-DOWN	negative regulation of macroautophagy (GO:0016242)	2/26	0.0204217	0.352593	9.8244	38.2283	CLEC16A;LZTS1
Spring-DOWN	cellular response to organic substance (GO:0071310)	4/123	0.0209515	0.352593	3.99129	15.4285	NFAT5;MAPK7;SHC1;STAT3
Spring-DOWN	cellular response to decreased oxygen levels (GO:0036294)	3/69	0.0209951	0.352593	5.37942	20.7832	HYOU1;MDM4;HIF1A
Spring-DOWN	synapse assembly (GO:0007416)	3/69	0.0209951	0.352593	5.37942	20.7832	NLGN2;PCDHB11;PCDHB10
Spring-DOWN	positive regulation of erythrocyte differentiation (GO:0045648)	2/27	0.021934	0.352593	9.43095	36.0236	STAT3;HIF1A
Spring-DOWN	positive regulation of gene silencing by miRNA (GO:2000637)	2/27	0.021934	0.352593	9.43095	36.0236	STAT3;TNRC6B
Spring-DOWN	presynaptic endocytosis (GO:0140238)	2/27	0.021934	0.352593	9.43095	36.0236	NLGN2;PIP5K1C
Spring-DOWN	regulation of phosphorylation (GO:0042325)	4/125	0.0220788	0.352593	3.92492	14.9663	POM121C;NUP155;SLAMF8;HIF1A
Spring-DOWN	positive regulation of gene expression (GO:0010628)	9/482	0.0223337	0.352593	2.28767	8.69694	YTHDF1;POLR2A;POLR1A;STAT3;LARP4;CLU;HIF1A;ACTB;TNRC6B
Spring-DOWN	regulation of glycolytic process (GO:0006110)	3/71	0.0226245	0.352593	5.22068	19.7797	POM121C;NUP155;HIF1A
Spring-DOWN	cellular zinc ion homeostasis (GO:0006882)	2/28	0.0234911	0.352593	9.06777	34.0144	MT1M;SLC39A4
Spring-DOWN	RNA phosphodiester bond hydrolysis (GO:0090501)	2/28	0.0234911	0.352593	9.06777	34.0144	POP1;PDE12
Spring-DOWN	positive regulation of monooxygenase activity (GO:0032770)	2/28	0.0234911	0.352593	9.06777	34.0144	POR;HIF1A
Spring-DOWN	regulation of transcription, DNA-templated (GO:0006355)	28/2244	0.0241767	0.352593	1.56732	5.83414	NFAT5;ZBTB8A;ZNF324B;SHC1;ZNF490;FOXK1;ZNF8;HIF1A;IRF2BPL;POLR2A;ZNF844;ZNF501;ZNF543;BRD4;ZNF101;ZNF264;BRF2;CBX4;STAT3;ARID1A;NFIC;ZNF736;ZNF557;MDM4;ZNF213;ZNF696;ZNF772;ZNF574
Spring-DOWN	beta-catenin-TCF complex assembly (GO:1904837)	2/29	0.0250924	0.352593	8.73148	32.1772	BCL9;BCL9L
Spring-DOWN	protein localization to membrane (GO:0072657)	5/195	0.0257148	0.352593	3.13238	11.4667	NLGN2;NUP155;RAB3D;FLOT2;LIN7C
Spring-DOWN	positive regulation of small GTPase mediated signal transduction (GO:0051057)	2/30	0.0267369	0.352593	8.41922	30.492	SHC1;TGM2
Spring-DOWN	zinc ion homeostasis (GO:0055069)	2/30	0.0267369	0.352593	8.41922	30.492	MT1M;SLC39A4
Spring-DOWN	morphogenesis of an epithelium (GO:0002009)	2/30	0.0267369	0.352593	8.41922	30.492	LIN7C;ACTB
Spring-DOWN	establishment of protein localization to organelle (GO:0072594)	3/76	0.0269913	0.352593	4.86187	17.5622	POM121C;NUP155;STAT3
Spring-DOWN	protein import into nucleus (GO:0006606)	3/76	0.0269913	0.352593	4.86187	17.5622	POM121C;NUP155;STAT3
Spring-DOWN	import into nucleus (GO:0051170)	3/77	0.0279148	0.352593	4.79592	17.1627	POM121C;NUP155;STAT3
Spring-DOWN	regulation of transmembrane receptor protein serine/threonine kinase signaling pathway (GO:0090092)	2/31	0.0284238	0.352593	8.12849	28.9417	BCL9;XIAP
Spring-DOWN	positive regulation of RNA splicing (GO:0033120)	2/31	0.0284238	0.352593	8.12849	28.9417	SF3B4;POLR2A
Spring-DOWN	ncRNA processing (GO:0034470)	5/201	0.0287962	0.352593	3.03556	10.7687	POP1;WDR3;WDR18;TUT1;NOL9
Spring-DOWN	regulation of cell morphogenesis (GO:0022604)	2/32	0.0301523	0.352593	7.85714	27.5117	LARP4;BCL9L
Spring-DOWN	RNA biosynthetic process (GO:0032774)	2/32	0.0301523	0.352593	7.85714	27.5117	BRF2;POLR2A
Spring-DOWN	transcription initiation from RNA polymerase I promoter (GO:0006361)	2/32	0.0301523	0.352593	7.85714	27.5117	POLR1A;TAF1
Spring-DOWN	positive regulation of cellular amide metabolic process (GO:0034250)	3/81	0.0317755	0.352593	4.54906	15.69	YTHDF1;LARP4;CLU
Spring-DOWN	regulation of gene expression, epigenetic (GO:0040029)	3/82	0.0327821	0.352593	4.49125	15.3505	POLR1A;DNMT3A;ACTB
Spring-DOWN	positive regulation of pri-miRNA transcription by RNA polymerase II (GO:1902895)	2/34	0.0337307	0.352593	7.36533	24.9637	STAT3;HIF1A
Spring-DOWN	synaptic vesicle recycling (GO:0036465)	2/34	0.0337307	0.352593	7.36533	24.9637	NLGN2;PIP5K1C
Spring-DOWN	transcription by RNA polymerase I (GO:0006360)	2/34	0.0337307	0.352593	7.36533	24.9637	POLR1A;TAF1
Spring-DOWN	tRNA export from nucleus (GO:0006409)	2/34	0.0337307	0.352593	7.36533	24.9637	POM121C;NUP155
Spring-DOWN	tRNA-containing ribonucleoprotein complex export from nucleus (GO:0071431)	2/34	0.0337307	0.352593	7.36533	24.9637	POM121C;NUP155
Spring-DOWN	nuclear export (GO:0051168)	3/84	0.0348449	0.352593	4.37991	14.7027	XPO1;POM121C;NUP155
Spring-DOWN	cellular response to virus (GO:0098586)	2/35	0.0355789	0.352593	7.14177	23.825	GBF1;HIF1A
Spring-DOWN	regulation of trans-synaptic signaling (GO:0099177)	2/35	0.0355789	0.352593	7.14177	23.825	BCR;NLGN2
Spring-DOWN	glucose homeostasis (GO:0042593)	3/86	0.0369733	0.352593	4.27393	14.0935	STAT3;FOXK1;HIF1A
Spring-DOWN	calcium-dependent cell-cell adhesion via plasma membrane cell adhesion molecules (GO:0016339)	2/36	0.0374656	0.352593	6.93137	22.7649	PCDHB11;PCDHB10
Spring-DOWN	membrane assembly (GO:0071709)	2/36	0.0374656	0.352593	6.93137	22.7649	NLGN2;FLOT2
Spring-DOWN	cellular response to organic cyclic compound (GO:0071407)	4/150	0.0393079	0.352593	3.24872	10.5139	PDE12;ACTB;TGM2;TAF1
Spring-DOWN	regulation of erythrocyte differentiation (GO:0045646)	2/37	0.0393898	0.352593	6.73299	21.7762	STAT3;HIF1A
Spring-DOWN	positive regulation of myeloid cell differentiation (GO:0045639)	2/37	0.0393898	0.352593	6.73299	21.7762	STAT3;HIF1A
Spring-DOWN	positive regulation of signaling receptor activity (GO:2000273)	2/37	0.0393898	0.352593	6.73299	21.7762	HIF1A;TAF1
Spring-DOWN	tRNA transport (GO:0051031)	2/37	0.0393898	0.352593	6.73299	21.7762	POM121C;NUP155
Spring-DOWN	negative regulation of innate immune response (GO:0045824)	2/38	0.0413508	0.352593	6.54563	20.8522	SLAMF8;A2M
Spring-DOWN	positive regulation of cell development (GO:0010720)	2/38	0.0413508	0.352593	6.54563	20.8522	NUMBL;TGM2
Spring-DOWN	synaptic vesicle endocytosis (GO:0048488)	2/38	0.0413508	0.352593	6.54563	20.8522	NLGN2;PIP5K1C
Spring-DOWN	mRNA destabilization (GO:0061157)	2/38	0.0413508	0.352593	6.54563	20.8522	YTHDF1;PDE12
Spring-DOWN	ncRNA export from nucleus (GO:0097064)	2/38	0.0413508	0.352593	6.54563	20.8522	POM121C;NUP155
Spring-DOWN	negative regulation of anion transmembrane transport (GO:1903960)	1/5	0.0417875	0.352593	29.3284	93.1223	SLC43A2
Spring-DOWN	negative regulation of autophagosome maturation (GO:1901097)	1/5	0.0417875	0.352593	29.3284	93.1223	CLEC16A
Spring-DOWN	negative regulation of blood coagulation, intrinsic pathway (GO:2000267)	1/5	0.0417875	0.352593	29.3284	93.1223	A2M
Spring-DOWN	pyridine-containing compound metabolic process (GO:0072524)	1/5	0.0417875	0.352593	29.3284	93.1223	PNPO
Spring-DOWN	negative regulation of cellular respiration (GO:1901856)	1/5	0.0417875	0.352593	29.3284	93.1223	PDE12
Spring-DOWN	regulation of blood coagulation, intrinsic pathway (GO:2000266)	1/5	0.0417875	0.352593	29.3284	93.1223	A2M
Spring-DOWN	negative regulation of macrophage chemotaxis (GO:0010760)	1/5	0.0417875	0.352593	29.3284	93.1223	SLAMF8
Spring-DOWN	negative regulation of oxidative stress-induced neuron intrinsic apoptotic signaling pathway (GO:1903377)	1/5	0.0417875	0.352593	29.3284	93.1223	HIF1A
Spring-DOWN	negative regulation of RNA polymerase II regulatory region sequence-specific DNA binding (GO:1903026)	1/5	0.0417875	0.352593	29.3284	93.1223	TAF1
Spring-DOWN	regulation of nucleotide-binding oligomerization domain containing signaling pathway (GO:0070424)	1/5	0.0417875	0.352593	29.3284	93.1223	XIAP
Spring-DOWN	enamel mineralization (GO:0070166)	1/5	0.0417875	0.352593	29.3284	93.1223	FAM20C
Spring-DOWN	regulation of respiratory burst involved in inflammatory response (GO:0060264)	1/5	0.0417875	0.352593	29.3284	93.1223	SLAMF8
Spring-DOWN	regulation of respiratory gaseous exchange by nervous system process (GO:0002087)	1/5	0.0417875	0.352593	29.3284	93.1223	NLGN2
Spring-DOWN	establishment of monopolar cell polarity (GO:0061162)	1/5	0.0417875	0.352593	29.3284	93.1223	GBF1
Spring-DOWN	rescue of stalled ribosome (GO:0072344)	1/5	0.0417875	0.352593	29.3284	93.1223	ZNF598
Spring-DOWN	response to cocaine (GO:0042220)	1/5	0.0417875	0.352593	29.3284	93.1223	TGM2
Spring-DOWN	histone H3-K27 demethylation (GO:0071557)	1/5	0.0417875	0.352593	29.3284	93.1223	KDM6B
Spring-DOWN	ribosome localization (GO:0033750)	1/5	0.0417875	0.352593	29.3284	93.1223	XPO1
Spring-DOWN	RNA phosphodiester bond hydrolysis, exonucleolytic (GO:0090503)	1/5	0.0417875	0.352593	29.3284	93.1223	PDE12
Spring-DOWN	positive regulation of metallopeptidase activity (GO:1905050)	1/5	0.0417875	0.352593	29.3284	93.1223	STAT3
Spring-DOWN	L-methionine salvage from methylthioadenosine (GO:0019509)	1/5	0.0417875	0.352593	29.3284	93.1223	APIP
Spring-DOWN	positive regulation of protein localization to synapse (GO:1902474)	1/5	0.0417875	0.352593	29.3284	93.1223	NLGN2
Spring-DOWN	positive regulation of transcription from RNA polymerase II promoter in response to hypoxia (GO:0061419)	1/5	0.0417875	0.352593	29.3284	93.1223	HIF1A
Spring-DOWN	postsynaptic density protein 95 clustering (GO:0097119)	1/5	0.0417875	0.352593	29.3284	93.1223	NLGN2
Spring-DOWN	protein localization to membrane raft (GO:1903044)	1/5	0.0417875	0.352593	29.3284	93.1223	FLOT2
Spring-DOWN	positive regulation of transcription, DNA-templated (GO:0045893)	16/1183	0.0446921	0.352593	1.66154	5.16399	KDM6B;NFAT5;ZNF462;SHC1;STAT3;FOXK1;ARID1A;PPRC1;HIF1A;IRF2BPL;BCL9;MC1R;MAPK7;NFIC;BCL9L;BRD4
Spring-DOWN	positive regulation of transcription by RNA polymerase II (GO:0045944)	13/908	0.0463614	0.352593	1.75181	5.3803	KDM6B;NFAT5;ZNF462;STAT3;PPRC1;HIF1A;IRF2BPL;BCL9;MC1R;MAPK7;NFIC;BCL9L;BRD4
Spring-DOWN	regulation of viral transcription (GO:0046782)	2/41	0.0474472	0.352593	6.04121	18.4144	IFITM3;POLR2A
Spring-DOWN	response to growth factor (GO:0070848)	2/41	0.0474472	0.352593	6.04121	18.4144	MAPK7;SHC1
Spring-DOWN	ATP-dependent chromatin remodeling (GO:0043044)	2/42	0.049548	0.352593	5.88988	17.698	ARID1A;ACTB
Spring-DOWN	negative regulation of protein catabolic process (GO:0042177)	2/42	0.049548	0.352593	5.88988	17.698	CYP51A1;MDM4
Spring-DOWN	negative regulation of cellular response to hypoxia (GO:1900038)	1/6	0.0499343	0.352593	23.4615	70.3153	HYOU1
Spring-DOWN	radial glial cell differentiation (GO:0060019)	1/6	0.0499343	0.352593	23.4615	70.3153	STAT3
Spring-DOWN	negative regulation of endoplasmic reticulum calcium ion concentration (GO:0032471)	1/6	0.0499343	0.352593	23.4615	70.3153	TGM2
Spring-DOWN	negative regulation of monocyte chemotaxis (GO:0090027)	1/6	0.0499343	0.352593	23.4615	70.3153	SLAMF8
Spring-DOWN	regulation of DNA-dependent DNA replication initiation (GO:0030174)	1/6	0.0499343	0.352593	23.4615	70.3153	WDR18
Spring-DOWN	regulation of hormone biosynthetic process (GO:0046885)	1/6	0.0499343	0.352593	23.4615	70.3153	HIF1A
Spring-DOWN	nuclear cell cycle DNA replication initiation (GO:1902315)	1/6	0.0499343	0.352593	23.4615	70.3153	MCM2
Spring-DOWN	COPI coating of Golgi vesicle (GO:0048205)	1/6	0.0499343	0.352593	23.4615	70.3153	GBF1
Spring-DOWN	COPI-coated vesicle budding (GO:0035964)	1/6	0.0499343	0.352593	23.4615	70.3153	GBF1
Spring-DOWN	oxygen homeostasis (GO:0032364)	1/6	0.0499343	0.352593	23.4615	70.3153	HIF1A
Spring-DOWN	regulation of protein autoubiquitination (GO:1902498)	1/6	0.0499343	0.352593	23.4615	70.3153	TAF1
Spring-DOWN	GDP-mannose metabolic process (GO:0019673)	1/6	0.0499343	0.352593	23.4615	70.3153	GMPPB
Spring-DOWN	Golgi transport vesicle coating (GO:0048200)	1/6	0.0499343	0.352593	23.4615	70.3153	GBF1
Spring-DOWN	histone H4-K12 acetylation (GO:0043983)	1/6	0.0499343	0.352593	23.4615	70.3153	JADE1
Spring-DOWN	IMP biosynthetic process (GO:0006188)	1/6	0.0499343	0.352593	23.4615	70.3153	HPRT1
Spring-DOWN	inner ear auditory receptor cell differentiation (GO:0042491)	1/6	0.0499343	0.352593	23.4615	70.3153	SLC4A7
Spring-DOWN	leukocyte chemotaxis involved in inflammatory response (GO:0002232)	1/6	0.0499343	0.352593	23.4615	70.3153	SLAMF8
Spring-DOWN	T-helper 17 cell lineage commitment (GO:0072540)	1/6	0.0499343	0.352593	23.4615	70.3153	STAT3
Spring-DOWN	taurine metabolic process (GO:0019530)	1/6	0.0499343	0.352593	23.4615	70.3153	CSAD
Spring-DOWN	membrane raft assembly (GO:0001765)	1/6	0.0499343	0.352593	23.4615	70.3153	FLOT2
Spring-DOWN	transcription-dependent tethering of RNA polymerase II gene DNA at nuclear periphery (GO:0000972)	1/6	0.0499343	0.352593	23.4615	70.3153	NUP155
Spring-DOWN	positive regulation of tau-protein kinase activity (GO:1902949)	1/6	0.0499343	0.352593	23.4615	70.3153	CLU
Spring-DOWN	mitochondrial ribosome assembly (GO:0061668)	1/6	0.0499343	0.352593	23.4615	70.3153	MPV17L2
Spring-DOWN	mitotic DNA replication initiation (GO:1902975)	1/6	0.0499343	0.352593	23.4615	70.3153	MCM2
Spring-DOWN	postsynaptic density assembly (GO:0097107)	1/6	0.0499343	0.352593	23.4615	70.3153	NLGN2
Spring-DOWN	vesicle fusion with endoplasmic reticulum-Golgi intermediate compartment (ERGIC) membrane (GO:1990668)	1/6	0.0499343	0.352593	23.4615	70.3153	TAPBP
Spring-DOWN	mRNA 3'-splice site recognition (GO:0000389)	1/6	0.0499343	0.352593	23.4615	70.3153	SF3A2
Spring-DOWN	negative regulation of amino acid transport (GO:0051956)	1/6	0.0499343	0.352593	23.4615	70.3153	SLC43A2
Spring-DOWN	regulation of cytokine production involved in inflammatory response (GO:1900015)	2/43	0.0516819	0.352593	5.74593	17.0232	STAT3;HIF1A
Spring-DOWN	cellular glucose homeostasis (GO:0001678)	2/43	0.0516819	0.352593	5.74593	17.0232	FOXK1;HIF1A
Spring-DOWN	signal release from synapse (GO:0099643)	2/43	0.0516819	0.352593	5.74593	17.0232	PIP5K1C;LIN7C
Spring-DOWN	positive regulation of translation (GO:0045727)	3/100	0.0536732	0.352593	3.65448	10.6888	YTHDF1;MPV17L2;LARP4
Spring-DOWN	neurotransmitter secretion (GO:0007269)	2/44	0.0538483	0.352593	5.60884	16.3867	PIP5K1C;LIN7C
Spring-DOWN	DNA-templated transcription, initiation (GO:0006352)	4/168	0.055381	0.352593	2.88951	8.36085	BRF2;POLR2A;POLR1A;TAF1
Spring-DOWN	regulation of pri-miRNA transcription by RNA polymerase II (GO:1902893)	2/45	0.0560463	0.352593	5.47813	15.7856	STAT3;HIF1A
Spring-DOWN	regulation of proteasomal ubiquitin-dependent protein catabolic process (GO:0032434)	3/102	0.0563094	0.352593	3.58029	10.3001	XPO1;CLU;TAF1
Spring-DOWN	regulation of protein catabolic process (GO:0042176)	3/102	0.0563094	0.352593	3.58029	10.3001	ODC1;CYP51A1;MDM4
Spring-DOWN	negative regulation of gene expression (GO:0010629)	6/322	0.0574347	0.352593	2.25926	6.45495	BTG2;DNMT3A;FLOT2;HIF1A;TNRC6B;TAF1
Spring-DOWN	chromatin remodeling (GO:0006338)	3/103	0.0576503	0.352593	3.54431	10.1132	KDM6B;ARID1A;ACTB
Spring-DOWN	aldehyde biosynthetic process (GO:0046184)	1/7	0.0580123	0.352593	19.5503	55.6617	PNPO
Spring-DOWN	astrocyte differentiation (GO:0048708)	1/7	0.0580123	0.352593	19.5503	55.6617	STAT3
Spring-DOWN	regulation of cortisol biosynthetic process (GO:2000064)	1/7	0.0580123	0.352593	19.5503	55.6617	H6PD
Spring-DOWN	regulation of dopamine metabolic process (GO:0042053)	1/7	0.0580123	0.352593	19.5503	55.6617	HPRT1
Spring-DOWN	cellular response to laminar fluid shear stress (GO:0071499)	1/7	0.0580123	0.352593	19.5503	55.6617	MAPK7
Spring-DOWN	cellular response to monoamine stimulus (GO:0071868)	1/7	0.0580123	0.352593	19.5503	55.6617	TGM2
Spring-DOWN	regulation of ketone biosynthetic process (GO:0010566)	1/7	0.0580123	0.352593	19.5503	55.6617	H6PD
Spring-DOWN	detection of molecule of bacterial origin (GO:0032490)	1/7	0.0580123	0.352593	19.5503	55.6617	C4B
Spring-DOWN	regulation of NAD(P)H oxidase activity (GO:0033860)	1/7	0.0580123	0.352593	19.5503	55.6617	SLAMF8
Spring-DOWN	regulation of oxidative stress-induced neuron intrinsic apoptotic signaling pathway (GO:1903376)	1/7	0.0580123	0.352593	19.5503	55.6617	HIF1A
Spring-DOWN	photoreceptor cell differentiation (GO:0046530)	1/7	0.0580123	0.352593	19.5503	55.6617	STAT3
Spring-DOWN	regulation of respiratory system process (GO:0044065)	1/7	0.0580123	0.352593	19.5503	55.6617	NLGN2
Spring-DOWN	gas homeostasis (GO:0033483)	1/7	0.0580123	0.352593	19.5503	55.6617	HIF1A
Spring-DOWN	regulation of transforming growth factor beta2 production (GO:0032909)	1/7	0.0580123	0.352593	19.5503	55.6617	HIF1A
Spring-DOWN	Golgi disassembly (GO:0090166)	1/7	0.0580123	0.352593	19.5503	55.6617	GBF1
Spring-DOWN	positive regulation of hormone metabolic process (GO:0032352)	1/7	0.0580123	0.352593	19.5503	55.6617	HIF1A
Spring-DOWN	histone H3-K4 dimethylation (GO:0044648)	1/7	0.0580123	0.352593	19.5503	55.6617	SETD1B
Spring-DOWN	ribosomal large subunit export from nucleus (GO:0000055)	1/7	0.0580123	0.352593	19.5503	55.6617	XPO1
Spring-DOWN	ribosomal small subunit export from nucleus (GO:0000056)	1/7	0.0580123	0.352593	19.5503	55.6617	XPO1
Spring-DOWN	rRNA-containing ribonucleoprotein complex export from nucleus (GO:0071428)	1/7	0.0580123	0.352593	19.5503	55.6617	XPO1
Spring-DOWN	L-methionine salvage (GO:0071267)	1/7	0.0580123	0.352593	19.5503	55.6617	APIP
Spring-DOWN	sphingosine-1-phosphate receptor signaling pathway (GO:0003376)	1/7	0.0580123	0.352593	19.5503	55.6617	S1PR1
Spring-DOWN	T-helper 17 cell differentiation (GO:0072539)	1/7	0.0580123	0.352593	19.5503	55.6617	STAT3
Spring-DOWN	positive regulation of synaptic transmission, GABAergic (GO:0032230)	1/7	0.0580123	0.352593	19.5503	55.6617	NLGN2
Spring-DOWN	zinc ion import across plasma membrane (GO:0071578)	1/7	0.0580123	0.352593	19.5503	55.6617	SLC39A4
Spring-DOWN	protein localization to basolateral plasma membrane (GO:1903361)	1/7	0.0580123	0.352593	19.5503	55.6617	LIN7C
Spring-DOWN	protein localization to endoplasmic reticulum exit site (GO:0070973)	1/7	0.0580123	0.352593	19.5503	55.6617	GBF1
Spring-DOWN	establishment of protein localization to extracellular region (GO:0035592)	2/46	0.0582754	0.352593	5.35335	15.2173	RAB3D;PDIA4
Spring-DOWN	positive regulation of DNA-binding transcription factor activity (GO:0051091)	5/246	0.0592738	0.352593	2.4631	6.95969	STAT3;FLOT2;PPRC1;CLU;TAF1
Spring-DOWN	small GTPase mediated signal transduction (GO:0007264)	3/106	0.061763	0.352593	3.44056	9.58006	BCR;SHC1;NUCB1
Spring-DOWN	RNA splicing, via transesterification reactions with bulged adenosine as nucleophile (GO:0000377)	5/251	0.0634816	0.352593	2.41242	6.65104	SF3B4;SF3A2;RAVER1;POLR2A;CHERP
Spring-DOWN	negative regulation of catabolic process (GO:0009895)	2/49	0.065142	0.352593	5.01089	13.6857	CYP51A1;MDM4
Spring-DOWN	adherens junction organization (GO:0034332)	2/49	0.065142	0.352593	5.01089	13.6857	PIP5K1C;ACTB
Spring-DOWN	regulation of translation (GO:0006417)	4/178	0.0656302	0.352593	2.72206	7.41413	BTG2;YTHDF1;LARP4;ZNF598
Spring-DOWN	purine ribonucleoside monophosphate catabolic process (GO:0009169)	1/8	0.066022	0.352593	16.7566	45.5404	HPRT1
Spring-DOWN	aromatic compound biosynthetic process (GO:0019438)	1/8	0.066022	0.352593	16.7566	45.5404	PNPO
Spring-DOWN	negative regulation of macrophage migration (GO:1905522)	1/8	0.066022	0.352593	16.7566	45.5404	SLAMF8
Spring-DOWN	cardiac atrium development (GO:0003230)	1/8	0.066022	0.352593	16.7566	45.5404	MDM4
Spring-DOWN	regulation of chemokine-mediated signaling pathway (GO:0070099)	1/8	0.066022	0.352593	16.7566	45.5404	HIF1A
Spring-DOWN	regulation of cyclic-nucleotide phosphodiesterase activity (GO:0051342)	1/8	0.066022	0.352593	16.7566	45.5404	MAPK7
Spring-DOWN	regulation of dendritic cell chemotaxis (GO:2000508)	1/8	0.066022	0.352593	16.7566	45.5404	SLAMF8
Spring-DOWN	cellular response to interferon-alpha (GO:0035457)	1/8	0.066022	0.352593	16.7566	45.5404	PDE12
Spring-DOWN	cellular response to interleukin-21 (GO:0098757)	1/8	0.066022	0.352593	16.7566	45.5404	STAT3
Spring-DOWN	depyrimidination (GO:0045008)	1/8	0.066022	0.352593	16.7566	45.5404	NEIL2
Spring-DOWN	regulation of pattern recognition receptor signaling pathway (GO:0062207)	1/8	0.066022	0.352593	16.7566	45.5404	XIAP
Spring-DOWN	regulation of protein localization to nucleolus (GO:1904749)	1/8	0.066022	0.352593	16.7566	45.5404	POLR1A
Spring-DOWN	regulation of toll-like receptor 3 signaling pathway (GO:0034139)	1/8	0.066022	0.352593	16.7566	45.5404	FLOT2
Spring-DOWN	regulation of transcription from RNA polymerase II promoter in response to oxidative stress (GO:0043619)	1/8	0.066022	0.352593	16.7566	45.5404	HIF1A
Spring-DOWN	histone H3-K4 monomethylation (GO:0097692)	1/8	0.066022	0.352593	16.7566	45.5404	SETD1B
Spring-DOWN	interleukin-21-mediated signaling pathway (GO:0038114)	1/8	0.066022	0.352593	16.7566	45.5404	STAT3
Spring-DOWN	T-helper cell lineage commitment (GO:0002295)	1/8	0.066022	0.352593	16.7566	45.5404	STAT3
Spring-DOWN	TORC1 signaling (GO:0038202)	1/8	0.066022	0.352593	16.7566	45.5404	CLEC16A
Spring-DOWN	postsynaptic density organization (GO:0097106)	1/8	0.066022	0.352593	16.7566	45.5404	NLGN2
Spring-DOWN	pre-replicative complex assembly involved in nuclear cell cycle DNA replication (GO:0006267)	1/8	0.066022	0.352593	16.7566	45.5404	MCM2
Spring-DOWN	negative regulation of amyloid-beta clearance (GO:1900222)	1/8	0.066022	0.352593	16.7566	45.5404	CYP51A1
Spring-DOWN	RNA processing (GO:0006396)	4/179	0.0667061	0.352593	2.70637	7.32738	SF3B4;SF3A2;TUT1;NOL9
Spring-DOWN	negative regulation of transcription by RNA polymerase II (GO:0000122)	10/684	0.0674229	0.352593	1.77634	4.79037	CBX4;NFIC;DNMT3A;STAT3;ATN1;ZNF557;MDM4;ZNF8;IRF2BPL;TAF1
Spring-DOWN	positive regulation of cellular biosynthetic process (GO:0031328)	4/180	0.0677911	0.352593	2.69085	7.24196	YTHDF1;LARP4;CLU;HIF1A
Spring-DOWN	organelle organization (GO:0006996)	7/420	0.0678972	0.352593	2.01903	5.4307	YTHDF1;WDR81;GBF1;TOR1AIP2;ZNF501;LARP4;PPRC1
Spring-DOWN	cellular divalent inorganic cation homeostasis (GO:0072503)	3/111	0.068912	0.352593	3.28044	8.77493	MT1M;SLC39A4;CHERP
Spring-DOWN	signal transduction in response to DNA damage (GO:0042770)	2/52	0.0722641	0.352593	4.70952	12.3739	MAP3K20;MDM4
Spring-DOWN	protein homotetramerization (GO:0051289)	2/52	0.0722641	0.352593	4.70952	12.3739	APIP;HPRT1
Spring-DOWN	cellular component assembly (GO:0022607)	5/261	0.0723903	0.352593	2.317	6.0837	YTHDF1;NLGN2;MDM4;ACTB;TAPBP
Spring-DOWN	purine nucleobase metabolic process (GO:0006144)	1/9	0.0739639	0.352593	14.6612	38.1805	HPRT1
Spring-DOWN	bone resorption (GO:0045453)	1/9	0.0739639	0.352593	14.6612	38.1805	RAB3D
Spring-DOWN	negative regulation of protein activation cascade (GO:2000258)	1/9	0.0739639	0.352593	14.6612	38.1805	A2M
Spring-DOWN	negative regulation of protein-containing complex disassembly (GO:0043242)	1/9	0.0739639	0.352593	14.6612	38.1805	CLEC16A
Spring-DOWN	cellular response to interleukin-9 (GO:0071355)	1/9	0.0739639	0.352593	14.6612	38.1805	STAT3
Spring-DOWN	cellular response to leptin stimulus (GO:0044320)	1/9	0.0739639	0.352593	14.6612	38.1805	STAT3
Spring-DOWN	cellular response to muramyl dipeptide (GO:0071225)	1/9	0.0739639	0.352593	14.6612	38.1805	LDOC1
Spring-DOWN	ornithine metabolic process (GO:0006591)	1/9	0.0739639	0.352593	14.6612	38.1805	ODC1
Spring-DOWN	regulation of RNA polymerase II regulatory region sequence-specific DNA binding (GO:1903025)	1/9	0.0739639	0.352593	14.6612	38.1805	TAF1
Spring-DOWN	regulation of transmembrane transporter activity (GO:0022898)	1/9	0.0739639	0.352593	14.6612	38.1805	ACTB
Spring-DOWN	response to leptin (GO:0044321)	1/9	0.0739639	0.352593	14.6612	38.1805	STAT3
Spring-DOWN	response to misfolded protein (GO:0051788)	1/9	0.0739639	0.352593	14.6612	38.1805	CLU
Spring-DOWN	positive regulation of ligase activity (GO:0051351)	1/9	0.0739639	0.352593	14.6612	38.1805	AIMP2
Spring-DOWN	IMP metabolic process (GO:0046040)	1/9	0.0739639	0.352593	14.6612	38.1805	HPRT1
Spring-DOWN	inner ear receptor cell development (GO:0060119)	1/9	0.0739639	0.352593	14.6612	38.1805	SLC4A7
Spring-DOWN	positive regulation of mitochondrial calcium ion concentration (GO:0051561)	1/9	0.0739639	0.352593	14.6612	38.1805	TGM2
Spring-DOWN	interleukin-23-mediated signaling pathway (GO:0038155)	1/9	0.0739639	0.352593	14.6612	38.1805	STAT3
Spring-DOWN	interleukin-9-mediated signaling pathway (GO:0038113)	1/9	0.0739639	0.352593	14.6612	38.1805	STAT3
Spring-DOWN	positive regulation of protein kinase A signaling (GO:0010739)	1/9	0.0739639	0.352593	14.6612	38.1805	MC1R
Spring-DOWN	positive regulation of protein kinase C signaling (GO:0090037)	1/9	0.0739639	0.352593	14.6612	38.1805	MC1R
Spring-DOWN	positive regulation of protein polyubiquitination (GO:1902916)	1/9	0.0739639	0.352593	14.6612	38.1805	XIAP
Spring-DOWN	maintenance of apical/basal cell polarity (GO:0035090)	1/9	0.0739639	0.352593	14.6612	38.1805	LIN7C
Spring-DOWN	maintenance of epithelial cell apical/basal polarity (GO:0045199)	1/9	0.0739639	0.352593	14.6612	38.1805	LIN7C
Spring-DOWN	mesodermal cell differentiation (GO:0048333)	1/9	0.0739639	0.352593	14.6612	38.1805	KDM6B
Spring-DOWN	unsaturated fatty acid biosynthetic process (GO:0006636)	1/9	0.0739639	0.352593	14.6612	38.1805	FADS3
Spring-DOWN	postsynaptic membrane assembly (GO:0097104)	1/9	0.0739639	0.352593	14.6612	38.1805	NLGN2
Spring-DOWN	post-translational protein modification (GO:0043687)	6/345	0.0746839	0.352593	2.1035	5.4575	C4A;IGFBP4;CCNF;FAM20C;NUCB1;HIF1A
Spring-DOWN	IRE1-mediated unfolded protein response (GO:0036498)	2/53	0.0746918	0.352593	4.61695	11.9781	SHC1;HYOU1
Spring-DOWN	positive regulation of phagocytosis (GO:0050766)	2/53	0.0746918	0.352593	4.61695	11.9781	C4B;C4A
Spring-DOWN	regulation of cyclin-dependent protein kinase activity (GO:1904029)	2/54	0.0771455	0.352593	4.52793	11.6008	CCNF;ACTB
Spring-DOWN	protein sumoylation (GO:0016925)	2/55	0.0796243	0.352593	4.44227	11.2409	POM121C;NUP155
Spring-DOWN	ribosome biogenesis (GO:0042254)	4/192	0.0815174	0.352593	2.51756	6.31137	XPO1;WDR3;WDR18;NOL9
Spring-DOWN	apical protein localization (GO:0045176)	1/10	0.0818388	0.352593	13.0316	32.618	ACTB
Spring-DOWN	regulation of axon guidance (GO:1902667)	1/10	0.0818388	0.352593	13.0316	32.618	YTHDF1
Spring-DOWN	negative regulation of heterotypic cell-cell adhesion (GO:0034115)	1/10	0.0818388	0.352593	13.0316	32.618	MAPK7
Spring-DOWN	negative regulation of leukocyte migration (GO:0002686)	1/10	0.0818388	0.352593	13.0316	32.618	SLAMF8
Spring-DOWN	regulation of cell-cell adhesion involved in gastrulation (GO:0070587)	1/10	0.0818388	0.352593	13.0316	32.618	MAPK7
Spring-DOWN	cellular response to dopamine (GO:1903351)	1/10	0.0818388	0.352593	13.0316	32.618	TGM2
Spring-DOWN	peptidyl-amino acid modification (GO:0018193)	1/10	0.0818388	0.352593	13.0316	32.618	FKBP10
Spring-DOWN	regulation of neutrophil migration (GO:1902622)	1/10	0.0818388	0.352593	13.0316	32.618	SLAMF8
Spring-DOWN	dosage compensation (GO:0007549)	1/10	0.0818388	0.352593	13.0316	32.618	LRIF1
Spring-DOWN	endothelium development (GO:0003158)	1/10	0.0818388	0.352593	13.0316	32.618	KDM6B
Spring-DOWN	regulation of protein neddylation (GO:2000434)	1/10	0.0818388	0.352593	13.0316	32.618	HIF1A
Spring-DOWN	regulation of tau-protein kinase activity (GO:1902947)	1/10	0.0818388	0.352593	13.0316	32.618	CLU
Spring-DOWN	genetic imprinting (GO:0071514)	1/10	0.0818388	0.352593	13.0316	32.618	DNMT3A
Spring-DOWN	response to dopamine (GO:1903350)	1/10	0.0818388	0.352593	13.0316	32.618	TGM2
Spring-DOWN	response to laminar fluid shear stress (GO:0034616)	1/10	0.0818388	0.352593	13.0316	32.618	MAPK7
Spring-DOWN	RNA polymerase II preinitiation complex assembly (GO:0051123)	1/10	0.0818388	0.352593	13.0316	32.618	TAF1
Spring-DOWN	serine family amino acid catabolic process (GO:0009071)	1/10	0.0818388	0.352593	13.0316	32.618	THNSL2
Spring-DOWN	leptin-mediated signaling pathway (GO:0033210)	1/10	0.0818388	0.352593	13.0316	32.618	STAT3
Spring-DOWN	UV protection (GO:0009650)	1/10	0.0818388	0.352593	13.0316	32.618	MC1R
Spring-DOWN	positive regulation of vascular endothelial growth factor receptor signaling pathway (GO:0030949)	1/10	0.0818388	0.352593	13.0316	32.618	HIF1A
Spring-DOWN	mitotic DNA replication (GO:1902969)	1/10	0.0818388	0.352593	13.0316	32.618	MCM2
Spring-DOWN	presynaptic membrane assembly (GO:0097105)	1/10	0.0818388	0.352593	13.0316	32.618	NLGN2
Spring-DOWN	morphogenesis of an epithelial sheet (GO:0002011)	1/10	0.0818388	0.352593	13.0316	32.618	LIN7C
Spring-DOWN	myelin maintenance (GO:0043217)	1/10	0.0818388	0.352593	13.0316	32.618	CLU
Spring-DOWN	DNA damage response, signal transduction by p53 class mediator resulting in cell cycle arrest (GO:0006977)	2/56	0.0821278	0.352593	4.35979	10.8972	BTG2;MDM4
Spring-DOWN	negative regulation of macromolecule metabolic process (GO:0010605)	4/194	0.0839295	0.352593	2.49081	6.17166	FLOT2;HIF1A;TNRC6B;TAF1
Spring-DOWN	carboxylic acid transport (GO:0046942)	2/57	0.0846554	0.352593	4.2803	10.5688	SLC16A1;SLC16A14
Spring-DOWN	monocarboxylic acid transport (GO:0015718)	2/57	0.0846554	0.352593	4.2803	10.5688	SLC16A1;SLC16A14
Spring-DOWN	mRNA splicing, via spliceosome (GO:0000398)	5/274	0.0849429	0.352593	2.20356	5.43348	SF3B4;SF3A2;RAVER1;POLR2A;CHERP
Spring-DOWN	regulation of anatomical structure morphogenesis (GO:0022603)	3/123	0.0875019	0.352593	2.9506	7.18794	LARP4;LZTS1;BCL9L
Spring-DOWN	regulation of tumor necrosis factor production (GO:0032680)	3/124	0.089138	0.352593	2.92607	7.07397	MC1R;STAT3;CLU
Spring-DOWN	negative regulation of centrosome duplication (GO:0010826)	1/11	0.089647	0.352593	11.7278	28.286	CCNF
Spring-DOWN	axonal transport of mitochondrion (GO:0019896)	1/11	0.089647	0.352593	11.7278	28.286	HIF1A
Spring-DOWN	calcineurin-NFAT signaling cascade (GO:0033173)	1/11	0.089647	0.352593	11.7278	28.286	NFAT5
Spring-DOWN	cell proliferation in forebrain (GO:0021846)	1/11	0.089647	0.352593	11.7278	28.286	NUMBL
Spring-DOWN	negative regulation of oxidative stress-induced neuron death (GO:1903204)	1/11	0.089647	0.352593	11.7278	28.286	HIF1A
Spring-DOWN	cell-cell junction maintenance (GO:0045217)	1/11	0.089647	0.352593	11.7278	28.286	NLGN2
Spring-DOWN	cellular response to cholesterol (GO:0071397)	1/11	0.089647	0.352593	11.7278	28.286	GRAMD1A
Spring-DOWN	negative regulation of response to cytokine stimulus (GO:0060761)	1/11	0.089647	0.352593	11.7278	28.286	MAPK7
Spring-DOWN	regulation of gene expression by genetic imprinting (GO:0006349)	1/11	0.089647	0.352593	11.7278	28.286	DNMT3A
Spring-DOWN	cellular response to interleukin-2 (GO:0071352)	1/11	0.089647	0.352593	11.7278	28.286	SHC1
Spring-DOWN	central nervous system myelination (GO:0022010)	1/11	0.089647	0.352593	11.7278	28.286	CLU
Spring-DOWN	chromatin-mediated maintenance of transcription (GO:0048096)	1/11	0.089647	0.352593	11.7278	28.286	ARID1A
Spring-DOWN	regulation of lipid kinase activity (GO:0043550)	1/11	0.089647	0.352593	11.7278	28.286	WDR81
Spring-DOWN	nuclear DNA replication (GO:0033260)	1/11	0.089647	0.352593	11.7278	28.286	MCM2
Spring-DOWN	Golgi inheritance (GO:0048313)	1/11	0.089647	0.352593	11.7278	28.286	GBF1
Spring-DOWN	interleukin-2-mediated signaling pathway (GO:0038110)	1/11	0.089647	0.352593	11.7278	28.286	SHC1
Spring-DOWN	interleukin-35-mediated signaling pathway (GO:0070757)	1/11	0.089647	0.352593	11.7278	28.286	STAT3
Spring-DOWN	positive regulation of posttranscriptional gene silencing (GO:0060148)	1/11	0.089647	0.352593	11.7278	28.286	STAT3
Spring-DOWN	positive regulation of transcription elongation from RNA polymerase II promoter (GO:0032968)	1/11	0.089647	0.352593	11.7278	28.286	BRD4
Spring-DOWN	postsynapse assembly (GO:0099068)	1/11	0.089647	0.352593	11.7278	28.286	NLGN2
Spring-DOWN	presynaptic membrane organization (GO:0097090)	1/11	0.089647	0.352593	11.7278	28.286	NLGN2
Spring-DOWN	endomembrane system organization (GO:0010256)	4/199	0.0901116	0.353295	2.42632	5.83944	NUP155;GBF1;TOR1AIP2;ZNF501
Spring-DOWN	regulation of macromolecule metabolic process (GO:0060255)	4/200	0.0913738	0.355686	2.41382	5.77578	KDM6B;ZNF462;HIF1A;TAPBP
Spring-DOWN	synapse organization (GO:0050808)	3/126	0.0924487	0.355686	2.87819	6.85327	NLGN2;PCDHB11;PCDHB10
Spring-DOWN	negative regulation of response to stimulus (GO:0048585)	2/61	0.0949945	0.355686	3.98931	9.39057	MAPK7;CLU
Spring-DOWN	protein localization to synapse (GO:0035418)	1/12	0.0973893	0.355686	10.6611	24.8301	NLGN2
Spring-DOWN	purine nucleoside monophosphate biosynthetic process (GO:0009127)	1/12	0.0973893	0.355686	10.6611	24.8301	PPAT
Spring-DOWN	negative regulation of complement activation (GO:0045916)	1/12	0.0973893	0.355686	10.6611	24.8301	A2M
Spring-DOWN	regulation of alcohol biosynthetic process (GO:1902930)	1/12	0.0973893	0.355686	10.6611	24.8301	H6PD
Spring-DOWN	regulation of amyloid precursor protein catabolic process (GO:1902991)	1/12	0.0973893	0.355686	10.6611	24.8301	FLOT2
Spring-DOWN	negative regulation of leukocyte chemotaxis (GO:0002689)	1/12	0.0973893	0.355686	10.6611	24.8301	SLAMF8
Spring-DOWN	calcineurin-mediated signaling (GO:0097720)	1/12	0.0973893	0.355686	10.6611	24.8301	NFAT5
Spring-DOWN	cardiocyte differentiation (GO:0035051)	1/12	0.0973893	0.355686	10.6611	24.8301	KDM6B
Spring-DOWN	regulation of DNA-dependent DNA replication (GO:0090329)	1/12	0.0973893	0.355686	10.6611	24.8301	WDR18
Spring-DOWN	negative regulation of production of miRNAs involved in gene silencing by miRNA (GO:1903799)	1/12	0.0973893	0.355686	10.6611	24.8301	STAT3
Spring-DOWN	cellular response to fluid shear stress (GO:0071498)	1/12	0.0973893	0.355686	10.6611	24.8301	MAPK7
Spring-DOWN	cellular response to growth hormone stimulus (GO:0071378)	1/12	0.0973893	0.355686	10.6611	24.8301	STAT3
Spring-DOWN	regulation of feeding behavior (GO:0060259)	1/12	0.0973893	0.355686	10.6611	24.8301	STAT3
Spring-DOWN	nucleoside salvage (GO:0043174)	1/12	0.0973893	0.355686	10.6611	24.8301	HPRT1
Spring-DOWN	dosage compensation by inactivation of X chromosome (GO:0009048)	1/12	0.0973893	0.355686	10.6611	24.8301	LRIF1
Spring-DOWN	double-strand break repair via break-induced replication (GO:0000727)	1/12	0.0973893	0.355686	10.6611	24.8301	MCM2
Spring-DOWN	eye photoreceptor cell differentiation (GO:0001754)	1/12	0.0973893	0.355686	10.6611	24.8301	STAT3
Spring-DOWN	presynapse organization (GO:0099172)	1/12	0.0973893	0.355686	10.6611	24.8301	NLGN2
Spring-DOWN	morphogenesis of a polarized epithelium (GO:0001738)	1/12	0.0973893	0.355686	10.6611	24.8301	ACTB
Spring-DOWN	negative regulation of amyloid fibril formation (GO:1905907)	1/12	0.0973893	0.355686	10.6611	24.8301	CLU
Spring-DOWN	regulation of neurogenesis (GO:0050767)	2/62	0.0976336	0.355686	3.92262	9.1261	NUMBL;TGM2
Spring-DOWN	positive regulation of viral process (GO:0048524)	2/63	0.100293	0.357456	3.85812	8.87234	POLR2A;PDE12
Spring-DOWN	cellular response to hypoxia (GO:0071456)	3/131	0.100944	0.357456	2.76506	6.34081	HYOU1;MDM4;HIF1A
Spring-DOWN	protein secretion (GO:0009306)	2/64	0.102973	0.357456	3.7957	8.6287	RAB3D;PDIA4
Spring-DOWN	purine-containing compound salvage (GO:0043101)	1/13	0.105066	0.357456	9.77219	22.0184	HPRT1
Spring-DOWN	pyrimidine deoxyribonucleotide catabolic process (GO:0009223)	1/13	0.105066	0.357456	9.77219	22.0184	NEIL2
Spring-DOWN	regulation of autophagosome maturation (GO:1901096)	1/13	0.105066	0.357456	9.77219	22.0184	CLEC16A
Spring-DOWN	negative regulation of mononuclear cell migration (GO:0071676)	1/13	0.105066	0.357456	9.77219	22.0184	SLAMF8
Spring-DOWN	cellular biogenic amine metabolic process (GO:0006576)	1/13	0.105066	0.357456	9.77219	22.0184	ODC1
Spring-DOWN	chromatin organization involved in regulation of transcription (GO:0034401)	1/13	0.105066	0.357456	9.77219	22.0184	ARID1A
Spring-DOWN	regulation of leukocyte adhesion to vascular endothelial cell (GO:1904994)	1/13	0.105066	0.357456	9.77219	22.0184	NFAT5
Spring-DOWN	pentose-phosphate shunt (GO:0006098)	1/13	0.105066	0.357456	9.77219	22.0184	H6PD
Spring-DOWN	regulation of oxidoreductase activity (GO:0051341)	1/13	0.105066	0.357456	9.77219	22.0184	SLAMF8
Spring-DOWN	endonucleolytic cleavage of tricistronic rRNA transcript (SSU-rRNA, 5.8S rRNA, LSU-rRNA) (GO:0000479)	1/13	0.105066	0.357456	9.77219	22.0184	NOL9
Spring-DOWN	polyamine metabolic process (GO:0006595)	1/13	0.105066	0.357456	9.77219	22.0184	ODC1
Spring-DOWN	positive regulation of calcineurin-mediated signaling (GO:0106058)	1/13	0.105066	0.357456	9.77219	22.0184	CHERP
Spring-DOWN	positive regulation of calcineurin-NFAT signaling cascade (GO:0070886)	1/13	0.105066	0.357456	9.77219	22.0184	CHERP
Spring-DOWN	response to iron ion (GO:0010039)	1/13	0.105066	0.357456	9.77219	22.0184	HIF1A
Spring-DOWN	response to muramyl dipeptide (GO:0032495)	1/13	0.105066	0.357456	9.77219	22.0184	LDOC1
Spring-DOWN	ribosomal subunit export from nucleus (GO:0000054)	1/13	0.105066	0.357456	9.77219	22.0184	XPO1
Spring-DOWN	transcription preinitiation complex assembly (GO:0070897)	1/13	0.105066	0.357456	9.77219	22.0184	TAF1
Spring-DOWN	tRNA 5'-leader removal (GO:0001682)	1/13	0.105066	0.357456	9.77219	22.0184	POP1
Spring-DOWN	UV-damage excision repair (GO:0070914)	1/13	0.105066	0.357456	9.77219	22.0184	MC1R
Spring-DOWN	mitochondrion transport along microtubule (GO:0047497)	1/13	0.105066	0.357456	9.77219	22.0184	HIF1A
Spring-DOWN	pre-mRNA cleavage required for polyadenylation (GO:0098789)	1/13	0.105066	0.357456	9.77219	22.0184	TUT1
Spring-DOWN	mitotic G1 DNA damage checkpoint signaling (GO:0031571)	2/65	0.105673	0.358533	3.73526	8.39465	BTG2;MDM4
Spring-DOWN	negative regulation of inflammatory response (GO:0050728)	4/212	0.107169	0.362389	2.27317	5.07679	GPR27;MC1R;MAPK7;SLAMF8
Spring-DOWN	cell-cell junction assembly (GO:0007043)	2/66	0.108392	0.362389	3.67671	8.16967	PIP5K1C;ACTB
Spring-DOWN	negative regulation of transcription, DNA-templated (GO:0045892)	12/948	0.109935	0.362389	1.53311	3.38489	CBX4;SHC1;NFIC;DNMT3A;STAT3;ATN1;ZNF557;MDM4;FOXK1;ZNF8;IRF2BPL;TAF1
Spring-DOWN	regulation of viral genome replication (GO:0045069)	2/67	0.111129	0.362389	3.61996	7.95329	IFITM3;PDE12
Spring-DOWN	2-oxoglutarate metabolic process (GO:0006103)	1/14	0.112678	0.362389	9.02003	19.6927	L2HGDH
Spring-DOWN	atrial septum development (GO:0003283)	1/14	0.112678	0.362389	9.02003	19.6927	MDM4
Spring-DOWN	atrioventricular valve development (GO:0003171)	1/14	0.112678	0.362389	9.02003	19.6927	MDM4
Spring-DOWN	cell junction maintenance (GO:0034331)	1/14	0.112678	0.362389	9.02003	19.6927	NLGN2
Spring-DOWN	negative regulation of viral transcription (GO:0032897)	1/14	0.112678	0.362389	9.02003	19.6927	IFITM3
Spring-DOWN	dicarboxylic acid catabolic process (GO:0043649)	1/14	0.112678	0.362389	9.02003	19.6927	PM20D2
Spring-DOWN	regulation of protein kinase C signaling (GO:0090036)	1/14	0.112678	0.362389	9.02003	19.6927	MC1R
Spring-DOWN	endothelial cell differentiation (GO:0045446)	1/14	0.112678	0.362389	9.02003	19.6927	KDM6B
Spring-DOWN	regulation of response to endoplasmic reticulum stress (GO:1905897)	1/14	0.112678	0.362389	9.02003	19.6927	CLU
Spring-DOWN	growth hormone receptor signaling pathway via JAK-STAT (GO:0060397)	1/14	0.112678	0.362389	9.02003	19.6927	STAT3
Spring-DOWN	histone H3-K4 trimethylation (GO:0080182)	1/14	0.112678	0.362389	9.02003	19.6927	SETD1B
Spring-DOWN	ribonucleoside monophosphate biosynthetic process (GO:0009156)	1/14	0.112678	0.362389	9.02003	19.6927	PPAT
Spring-DOWN	positive regulation of mitochondrial translation (GO:0070131)	1/14	0.112678	0.362389	9.02003	19.6927	MPV17L2
Spring-DOWN	maturation of LSU-rRNA from tricistronic rRNA transcript (SSU-rRNA, 5.8S rRNA, LSU-rRNA) (GO:0000463)	1/14	0.112678	0.362389	9.02003	19.6927	NOL9
Spring-DOWN	mRNA cleavage involved in mRNA processing (GO:0098787)	1/14	0.112678	0.362389	9.02003	19.6927	TUT1
Spring-DOWN	NAD biosynthesis via nicotinamide riboside salvage pathway (GO:0034356)	1/14	0.112678	0.362389	9.02003	19.6927	NAPRT
Spring-DOWN	mRNA processing (GO:0006397)	5/300	0.113228	0.363212	2.00668	4.37125	SF3B4;SF3A2;RAVER1;POLR2A;CHERP
Spring-DOWN	canonical Wnt signaling pathway (GO:0060070)	2/68	0.113884	0.363918	3.56494	7.74509	BCL9;BCL9L
Spring-DOWN	negative regulation of cellular catabolic process (GO:0031330)	2/69	0.116657	0.363918	3.51155	7.54463	STAT3;FOXK1
Spring-DOWN	protein localization to cell periphery (GO:1990778)	3/140	0.116982	0.363918	2.58224	5.54079	RAB3D;FLOT2;LIN7C
Spring-DOWN	cellular response to cytokine stimulus (GO:0071345)	7/482	0.117582	0.363918	1.74989	3.74585	NFAT5;NUMBL;PDE12;SHC1;STAT3;S1PR1;HIF1A
Spring-DOWN	regulation of small GTPase mediated signal transduction (GO:0051056)	3/141	0.11882	0.363918	2.56339	5.46039	BCR;A2M;TGM2
Spring-DOWN	neutrophil chemotaxis (GO:0030593)	2/70	0.119447	0.363918	3.45973	7.35153	GBF1;PIP5K1C
Spring-DOWN	DNA-templated transcription, termination (GO:0006353)	2/70	0.119447	0.363918	3.45973	7.35153	POLR2A;POLR1A
Spring-DOWN	transcription, DNA-templated (GO:0006351)	4/221	0.119771	0.363918	2.17789	4.62187	BRF2;POLR2A;NFIC;TAF1
Spring-DOWN	androgen receptor signaling pathway (GO:0030521)	1/15	0.120225	0.363918	8.37532	17.7422	ARID1A
Spring-DOWN	regulation of amyloid fibril formation (GO:1905906)	1/15	0.120225	0.363918	8.37532	17.7422	CLU
Spring-DOWN	cellular response to ATP (GO:0071318)	1/15	0.120225	0.363918	8.37532	17.7422	TAF1
Spring-DOWN	regulation of nuclear-transcribed mRNA catabolic process, deadenylation-dependent decay (GO:1900151)	1/15	0.120225	0.363918	8.37532	17.7422	TNRC6B
Spring-DOWN	electron transport chain (GO:0022900)	1/15	0.120225	0.363918	8.37532	17.7422	POR
Spring-DOWN	regulation of synaptic transmission, GABAergic (GO:0032228)	1/15	0.120225	0.363918	8.37532	17.7422	NLGN2
Spring-DOWN	histone H4-K5 acetylation (GO:0043981)	1/15	0.120225	0.363918	8.37532	17.7422	JADE1
Spring-DOWN	histone H4-K8 acetylation (GO:0043982)	1/15	0.120225	0.363918	8.37532	17.7422	JADE1
Spring-DOWN	histone mRNA catabolic process (GO:0071044)	1/15	0.120225	0.363918	8.37532	17.7422	TUT1
Spring-DOWN	RNA phosphodiester bond hydrolysis, endonucleolytic (GO:0090502)	1/15	0.120225	0.363918	8.37532	17.7422	POP1
Spring-DOWN	interleukin-27-mediated signaling pathway (GO:0070106)	1/15	0.120225	0.363918	8.37532	17.7422	STAT3
Spring-DOWN	positive regulation of nuclear-transcribed mRNA catabolic process, deadenylation-dependent decay (GO:1900153)	1/15	0.120225	0.363918	8.37532	17.7422	TNRC6B
Spring-DOWN	membrane raft organization (GO:0031579)	1/15	0.120225	0.363918	8.37532	17.7422	FLOT2
Spring-DOWN	tRNA 5'-end processing (GO:0099116)	1/15	0.120225	0.363918	8.37532	17.7422	POP1
Spring-DOWN	protein localization to cell-cell junction (GO:0150105)	1/15	0.120225	0.363918	8.37532	17.7422	ACTB
Spring-DOWN	protein tetramerization (GO:0051262)	2/71	0.122253	0.36528	3.40942	7.16544	APIP;HPRT1
Spring-DOWN	nucleic acid metabolic process (GO:0090304)	2/71	0.122253	0.36528	3.40942	7.16544	POLR2A;PDE12
Spring-DOWN	cell junction organization (GO:0034330)	2/72	0.125076	0.36528	3.36054	6.98602	NLGN2;ACTB
Spring-DOWN	positive regulation of neurogenesis (GO:0050769)	2/72	0.125076	0.36528	3.36054	6.98602	NUMBL;TGM2
Spring-DOWN	purine ribonucleoside monophosphate biosynthetic process (GO:0009168)	1/16	0.127709	0.36528	7.81657	16.0865	PPAT
Spring-DOWN	negative regulation of immune effector process (GO:0002698)	1/16	0.127709	0.36528	7.81657	16.0865	SLAMF8
Spring-DOWN	regulation of cellular carbohydrate metabolic process (GO:0010675)	1/16	0.127709	0.36528	7.81657	16.0865	FOXK1
Spring-DOWN	negative regulation of release of cytochrome c from mitochondria (GO:0090201)	1/16	0.127709	0.36528	7.81657	16.0865	CLU
Spring-DOWN	negative regulation of transcription regulatory region DNA binding (GO:2000678)	1/16	0.127709	0.36528	7.81657	16.0865	TAF1
Spring-DOWN	cellular response to sterol (GO:0036315)	1/16	0.127709	0.36528	7.81657	16.0865	GRAMD1A
Spring-DOWN	neuron cell-cell adhesion (GO:0007158)	1/16	0.127709	0.36528	7.81657	16.0865	NLGN2
Spring-DOWN	regulation of intrinsic apoptotic signaling pathway in response to DNA damage (GO:1902229)	1/16	0.127709	0.36528	7.81657	16.0865	CLU
Spring-DOWN	nuclear transport (GO:0051169)	1/16	0.127709	0.36528	7.81657	16.0865	XPO1
Spring-DOWN	DNA unwinding involved in DNA replication (GO:0006268)	1/16	0.127709	0.36528	7.81657	16.0865	MCM2
Spring-DOWN	regulation of oxidative phosphorylation (GO:0002082)	1/16	0.127709	0.36528	7.81657	16.0865	PDE12
Spring-DOWN	Golgi to endosome transport (GO:0006895)	1/16	0.127709	0.36528	7.81657	16.0865	GBF1
Spring-DOWN	positive regulation of leukocyte adhesion to vascular endothelial cell (GO:1904996)	1/16	0.127709	0.36528	7.81657	16.0865	NFAT5
Spring-DOWN	serine family amino acid metabolic process (GO:0009069)	1/16	0.127709	0.36528	7.81657	16.0865	THNSL2
Spring-DOWN	positive regulation of TORC1 signaling (GO:1904263)	1/16	0.127709	0.36528	7.81657	16.0865	CLEC16A
Spring-DOWN	necroptotic process (GO:0070266)	1/16	0.127709	0.36528	7.81657	16.0865	PGAM5
Spring-DOWN	protein localization to endoplasmic reticulum (GO:0070972)	1/16	0.127709	0.36528	7.81657	16.0865	GBF1
Spring-DOWN	granulocyte chemotaxis (GO:0071621)	2/73	0.127914	0.36528	3.31304	6.81294	GBF1;PIP5K1C
Spring-DOWN	regulation of mRNA stability (GO:0043488)	3/146	0.12817	0.36528	2.47314	5.0808	YTHDF1;XPO1;PDE12
Spring-DOWN	DNA damage response, signal transduction by p53 class mediator (GO:0030330)	2/74	0.130767	0.36528	3.26687	6.6459	BTG2;MDM4
Spring-DOWN	negative regulation of ATP metabolic process (GO:1903579)	1/17	0.13513	0.36528	7.32766	14.6665	PDE12
Spring-DOWN	regulation of cellular response to growth factor stimulus (GO:0090287)	1/17	0.13513	0.36528	7.32766	14.6665	XIAP
Spring-DOWN	cellular response to gamma radiation (GO:0071480)	1/17	0.13513	0.36528	7.32766	14.6665	MAP3K20
Spring-DOWN	negative regulation of viral entry into host cell (GO:0046597)	1/17	0.13513	0.36528	7.32766	14.6665	IFITM3
Spring-DOWN	copper ion homeostasis (GO:0055070)	1/17	0.13513	0.36528	7.32766	14.6665	XIAP
Spring-DOWN	regulation of transferase activity (GO:0051338)	1/17	0.13513	0.36528	7.32766	14.6665	SLAMF8
Spring-DOWN	reverse cholesterol transport (GO:0043691)	1/17	0.13513	0.36528	7.32766	14.6665	CLU
Spring-DOWN	snRNA metabolic process (GO:0016073)	1/17	0.13513	0.36528	7.32766	14.6665	TUT1
Spring-DOWN	positive regulation of regulated secretory pathway (GO:1903307)	1/17	0.13513	0.36528	7.32766	14.6665	RAB3D
Spring-DOWN	maturation of 5.8S rRNA (GO:0000460)	1/17	0.13513	0.36528	7.32766	14.6665	NOL9
Spring-DOWN	mesenchyme morphogenesis (GO:0072132)	1/17	0.13513	0.36528	7.32766	14.6665	MDM4
Spring-DOWN	negative regulation of amyloid-beta formation (GO:1902430)	1/17	0.13513	0.36528	7.32766	14.6665	CLU
Spring-DOWN	response to cytokine (GO:0034097)	3/150	0.135833	0.36528	2.40535	4.80187	IFITM3;NFAT5;STAT3
Spring-DOWN	regulation of BMP signaling pathway (GO:0030510)	2/76	0.136518	0.36528	3.17825	6.32886	CRIM1;XIAP
Spring-DOWN	RNA transport (GO:0050658)	2/76	0.136518	0.36528	3.17825	6.32886	POM121C;NUP155
Spring-DOWN	cellular response to UV (GO:0034644)	2/77	0.139414	0.36528	3.13571	6.17833	MC1R;TAF1
Spring-DOWN	neutrophil migration (GO:1990266)	2/77	0.139414	0.36528	3.13571	6.17833	GBF1;PIP5K1C
Spring-DOWN	positive regulation of tumor necrosis factor production (GO:0032760)	2/77	0.139414	0.36528	3.13571	6.17833	STAT3;CLU
Spring-DOWN	negative regulation of cation transmembrane transport (GO:1904063)	1/18	0.142487	0.36528	6.89628	13.4374	SLC43A2
Spring-DOWN	regulation of B cell differentiation (GO:0045577)	1/18	0.142487	0.36528	6.89628	13.4374	SLAMF8
Spring-DOWN	regulation of catabolic process (GO:0009894)	1/18	0.142487	0.36528	6.89628	13.4374	ODC1
Spring-DOWN	cellular response to alkaloid (GO:0071312)	1/18	0.142487	0.36528	6.89628	13.4374	TGM2
Spring-DOWN	cellular response to dsRNA (GO:0071359)	1/18	0.142487	0.36528	6.89628	13.4374	PDE12
Spring-DOWN	cellular response to zinc ion (GO:0071294)	1/18	0.142487	0.36528	6.89628	13.4374	MT1M
Spring-DOWN	chromatin disassembly (GO:0031498)	1/18	0.142487	0.36528	6.89628	13.4374	ARID1A
Spring-DOWN	nucleosome disassembly (GO:0006337)	1/18	0.142487	0.36528	6.89628	13.4374	ARID1A
Spring-DOWN	regulation of oxidative stress-induced intrinsic apoptotic signaling pathway (GO:1902175)	1/18	0.142487	0.36528	6.89628	13.4374	MAPK7
Spring-DOWN	embryonic digit morphogenesis (GO:0042733)	1/18	0.142487	0.36528	6.89628	13.4374	MAP3K20
Spring-DOWN	regulation of protein-containing complex disassembly (GO:0043244)	1/18	0.142487	0.36528	6.89628	13.4374	CLEC16A
Spring-DOWN	positive regulation of amyloid-beta formation (GO:1902004)	1/18	0.142487	0.36528	6.89628	13.4374	CLU
Spring-DOWN	regulation of transforming growth factor beta production (GO:0071634)	1/18	0.142487	0.36528	6.89628	13.4374	HIF1A
Spring-DOWN	positive regulation of excitatory postsynaptic potential (GO:2000463)	1/18	0.142487	0.36528	6.89628	13.4374	NLGN2
Spring-DOWN	release of cytochrome c from mitochondria (GO:0001836)	1/18	0.142487	0.36528	6.89628	13.4374	CLU
Spring-DOWN	RNA destabilization (GO:0050779)	1/18	0.142487	0.36528	6.89628	13.4374	YTHDF1
Spring-DOWN	interleukin-6-mediated signaling pathway (GO:0070102)	1/18	0.142487	0.36528	6.89628	13.4374	STAT3
Spring-DOWN	intracellular estrogen receptor signaling pathway (GO:0030520)	1/18	0.142487	0.36528	6.89628	13.4374	ARID1A
Spring-DOWN	positive regulation of mRNA splicing, via spliceosome (GO:0048026)	1/18	0.142487	0.36528	6.89628	13.4374	SF3B4
Spring-DOWN	positive regulation of nervous system process (GO:0031646)	1/18	0.142487	0.36528	6.89628	13.4374	NLGN2
Spring-DOWN	positive regulation of nitric-oxide synthase activity (GO:0051000)	1/18	0.142487	0.36528	6.89628	13.4374	HIF1A
Spring-DOWN	T cell migration (GO:0072678)	1/18	0.142487	0.36528	6.89628	13.4374	S1PR1
Spring-DOWN	positive regulation of synaptic transmission, glutamatergic (GO:0051968)	1/18	0.142487	0.36528	6.89628	13.4374	NLGN2
Spring-DOWN	tRNA metabolic process (GO:0006399)	1/18	0.142487	0.36528	6.89628	13.4374	POP1
Spring-DOWN	mitochondrial fission (GO:0000266)	1/18	0.142487	0.36528	6.89628	13.4374	GDAP1
Spring-DOWN	mitochondrial fusion (GO:0008053)	1/18	0.142487	0.36528	6.89628	13.4374	GDAP1
Spring-DOWN	presynapse assembly (GO:0099054)	1/18	0.142487	0.36528	6.89628	13.4374	NLGN2
Spring-DOWN	programmed necrotic cell death (GO:0097300)	1/18	0.142487	0.36528	6.89628	13.4374	PGAM5
Spring-DOWN	regulation of cellular response to heat (GO:1900034)	2/79	0.145245	0.36528	3.05396	5.89209	POM121C;NUP155
Spring-DOWN	positive regulation of proteasomal ubiquitin-dependent protein catabolic process (GO:0032436)	2/79	0.145245	0.36528	3.05396	5.89209	CLU;TAF1
Spring-DOWN	positive regulation of ubiquitin-dependent protein catabolic process (GO:2000060)	2/79	0.145245	0.36528	3.05396	5.89209	CLU;TAF1
Spring-DOWN	positive regulation of NF-kappaB transcription factor activity (GO:0051092)	3/155	0.145628	0.36528	2.32564	4.48081	STAT3;FLOT2;CLU
Spring-DOWN	response to interferon-gamma (GO:0034341)	2/80	0.14818	0.36528	3.01465	5.75595	IFITM3;PDE12
Spring-DOWN	axonogenesis (GO:0007409)	4/240	0.148327	0.36528	2.00061	3.81784	MAPK7;SHC1;SEMA4B;ACTB
Spring-DOWN	pyroptosis (GO:0070269)	1/19	0.149783	0.36528	6.51282	12.365	APIP
Spring-DOWN	atrioventricular valve morphogenesis (GO:0003181)	1/19	0.149783	0.36528	6.51282	12.365	MDM4
Spring-DOWN	negative regulation of protein localization to nucleus (GO:1900181)	1/19	0.149783	0.36528	6.51282	12.365	POLR1A
Spring-DOWN	cellular response to copper ion (GO:0071280)	1/19	0.149783	0.36528	6.51282	12.365	MT1M
Spring-DOWN	cellular response to interleukin-7 (GO:0098761)	1/19	0.149783	0.36528	6.51282	12.365	STAT3
Spring-DOWN	regulation of insulin-like growth factor receptor signaling pathway (GO:0043567)	1/19	0.149783	0.36528	6.51282	12.365	IGFBP4
Spring-DOWN	nucleotide-sugar biosynthetic process (GO:0009226)	1/19	0.149783	0.36528	6.51282	12.365	GMPPB
Spring-DOWN	DNA alkylation (GO:0006305)	1/19	0.149783	0.36528	6.51282	12.365	DNMT3A
Spring-DOWN	peptidyl-lysine dimethylation (GO:0018027)	1/19	0.149783	0.36528	6.51282	12.365	SETD1B
Spring-DOWN	DNA methylation or demethylation (GO:0044728)	1/19	0.149783	0.36528	6.51282	12.365	DNMT3A
Spring-DOWN	endocardial cushion morphogenesis (GO:0003203)	1/19	0.149783	0.36528	6.51282	12.365	MDM4
Spring-DOWN	folic acid metabolic process (GO:0046655)	1/19	0.149783	0.36528	6.51282	12.365	PM20D2
Spring-DOWN	response to ATP (GO:0033198)	1/19	0.149783	0.36528	6.51282	12.365	TAF1
Spring-DOWN	response to cholesterol (GO:0070723)	1/19	0.149783	0.36528	6.51282	12.365	GRAMD1A
Spring-DOWN	heart trabecula morphogenesis (GO:0061384)	1/19	0.149783	0.36528	6.51282	12.365	S1PR1
Spring-DOWN	histone H4-K16 acetylation (GO:0043984)	1/19	0.149783	0.36528	6.51282	12.365	JADE1
Spring-DOWN	interleukin-7-mediated signaling pathway (GO:0038111)	1/19	0.149783	0.36528	6.51282	12.365	STAT3
Spring-DOWN	positive regulation of oxidoreductase activity (GO:0051353)	1/19	0.149783	0.36528	6.51282	12.365	POR
Spring-DOWN	striated muscle cell differentiation (GO:0051146)	1/19	0.149783	0.36528	6.51282	12.365	KDM6B
Spring-DOWN	postsynaptic membrane organization (GO:0001941)	1/19	0.149783	0.36528	6.51282	12.365	NLGN2
Spring-DOWN	positive regulation of tumor necrosis factor superfamily cytokine production (GO:1903557)	2/81	0.151127	0.36528	2.97634	5.62419	STAT3;CLU
Spring-DOWN	membrane organization (GO:0061024)	4/242	0.151476	0.36528	1.9836	3.7437	NUP155;TOR1AIP2;PIP5K1C;ACTB
Spring-DOWN	regulation of cyclin-dependent protein serine/threonine kinase activity (GO:0000079)	2/82	0.154086	0.36528	2.93899	5.49663	CCNF;ACTB
Spring-DOWN	negative regulation of axon extension involved in axon guidance (GO:0048843)	1/20	0.157016	0.36528	6.16973	11.4227	SEMA4B
Spring-DOWN	protein targeting to lysosome (GO:0006622)	1/20	0.157016	0.36528	6.16973	11.4227	CLU
Spring-DOWN	adaptive immune response based on somatic recombination of immune receptors built from immunoglobulin superfamily domains (GO:0002460)	1/20	0.157016	0.36528	6.16973	11.4227	STAT3
Spring-DOWN	protein-DNA complex disassembly (GO:0032986)	1/20	0.157016	0.36528	6.16973	11.4227	ARID1A
Spring-DOWN	base-excision repair, AP site formation (GO:0006285)	1/20	0.157016	0.36528	6.16973	11.4227	NEIL2
Spring-DOWN	cardiac ventricle development (GO:0003231)	1/20	0.157016	0.36528	6.16973	11.4227	MDM4
Spring-DOWN	cellular response to nitrogen compound (GO:1901699)	1/20	0.157016	0.36528	6.16973	11.4227	PDE12
Spring-DOWN	negative regulation of viral life cycle (GO:1903901)	1/20	0.157016	0.36528	6.16973	11.4227	IFITM3
Spring-DOWN	regulation of lymphocyte differentiation (GO:0045619)	1/20	0.157016	0.36528	6.16973	11.4227	SLAMF8
Spring-DOWN	nucleobase-containing compound biosynthetic process (GO:0034654)	1/20	0.157016	0.36528	6.16973	11.4227	HPRT1
Spring-DOWN	early endosome to late endosome transport (GO:0045022)	1/20	0.157016	0.36528	6.16973	11.4227	WDR81
Spring-DOWN	regulation of programmed necrotic cell death (GO:0062098)	1/20	0.157016	0.36528	6.16973	11.4227	FLOT2
Spring-DOWN	endoplasmic reticulum calcium ion homeostasis (GO:0032469)	1/20	0.157016	0.36528	6.16973	11.4227	TGM2
Spring-DOWN	regulation of protein kinase A signaling (GO:0010738)	1/20	0.157016	0.36528	6.16973	11.4227	MC1R
Spring-DOWN	regulation of protein localization to cell periphery (GO:1904375)	1/20	0.157016	0.36528	6.16973	11.4227	ACTB
Spring-DOWN	regulation of protein modification by small protein conjugation or removal (GO:1903320)	1/20	0.157016	0.36528	6.16973	11.4227	HIF1A
Spring-DOWN	eye morphogenesis (GO:0048592)	1/20	0.157016	0.36528	6.16973	11.4227	STAT3
Spring-DOWN	positive regulation of G2/M transition of mitotic cell cycle (GO:0010971)	1/20	0.157016	0.36528	6.16973	11.4227	BRD4
Spring-DOWN	growth hormone receptor signaling pathway (GO:0060396)	1/20	0.157016	0.36528	6.16973	11.4227	STAT3
Spring-DOWN	inositol phosphate-mediated signaling (GO:0048016)	1/20	0.157016	0.36528	6.16973	11.4227	NFAT5
Spring-DOWN	positive regulation of nitrogen compound metabolic process (GO:0051173)	1/20	0.157016	0.36528	6.16973	11.4227	MAPK7
Spring-DOWN	mesoderm formation (GO:0001707)	1/20	0.157016	0.36528	6.16973	11.4227	KDM6B
Spring-DOWN	post-transcriptional gene silencing by RNA (GO:0035194)	1/20	0.157016	0.36528	6.16973	11.4227	TNRC6B
Spring-DOWN	regulation of defense response (GO:0031347)	2/83	0.157056	0.36528	2.90256	5.37308	XIAP;BRD4
Spring-DOWN	rRNA metabolic process (GO:0016072)	3/162	0.159714	0.370764	2.22246	4.07682	WDR3;WDR18;NOL9
Spring-DOWN	retrograde vesicle-mediated transport, Golgi to endoplasmic reticulum (GO:0006890)	2/85	0.163028	0.371379	2.83233	5.13738	GBF1;TAPBP
Spring-DOWN	neuron apoptotic process (GO:0051402)	1/21	0.164189	0.371379	5.86095	10.5892	ATN1
Spring-DOWN	nuclear envelope organization (GO:0006998)	1/21	0.164189	0.371379	5.86095	10.5892	NUP155
Spring-DOWN	regulation of mitochondrial translation (GO:0070129)	1/21	0.164189	0.371379	5.86095	10.5892	MPV17L2
Spring-DOWN	endocardial cushion development (GO:0003197)	1/21	0.164189	0.371379	5.86095	10.5892	MDM4
Spring-DOWN	epithelial cell development (GO:0002064)	1/21	0.164189	0.371379	5.86095	10.5892	SLC4A7
Spring-DOWN	focal adhesion assembly (GO:0048041)	1/21	0.164189	0.371379	5.86095	10.5892	BCR
Spring-DOWN	regulation of transcription by RNA polymerase III (GO:0006359)	1/21	0.164189	0.371379	5.86095	10.5892	BRF2
Spring-DOWN	positive regulation of glycolytic process (GO:0045821)	1/21	0.164189	0.371379	5.86095	10.5892	HIF1A
Spring-DOWN	stress granule assembly (GO:0034063)	1/21	0.164189	0.371379	5.86095	10.5892	YTHDF1
Spring-DOWN	positive regulation of purine nucleotide metabolic process (GO:1900544)	1/21	0.164189	0.371379	5.86095	10.5892	HIF1A
Spring-DOWN	positive regulation of transcription from RNA polymerase II promoter involved in cellular response to chemical stimulus (GO:1901522)	1/21	0.164189	0.371379	5.86095	10.5892	HIF1A
Spring-DOWN	zinc ion transport (GO:0006829)	1/21	0.164189	0.371379	5.86095	10.5892	SLC39A4
Spring-DOWN	NAD biosynthetic process (GO:0009435)	1/21	0.164189	0.371379	5.86095	10.5892	NAPRT
Spring-DOWN	negative regulation of cellular amide metabolic process (GO:0034249)	2/86	0.166029	0.373115	2.79847	5.02491	BTG2;CLU
Spring-DOWN	regulation of Ras protein signal transduction (GO:0046578)	2/86	0.166029	0.373115	2.79847	5.02491	BCR;SHC1
Spring-DOWN	positive regulation of proteasomal protein catabolic process (GO:1901800)	2/86	0.166029	0.373115	2.79847	5.02491	CLU;TAF1
Spring-DOWN	regulation of transcription from RNA polymerase II promoter in response to stress (GO:0043618)	2/87	0.16904	0.373115	2.76541	4.91584	MAPK7;HIF1A
Spring-DOWN	regulation of intracellular signal transduction (GO:1902531)	6/437	0.169128	0.373115	1.64668	2.92631	BCR;XIAP;MDM4;PIP5K1C;A2M;TAF1
Spring-DOWN	regulation of canonical Wnt signaling pathway (GO:0060828)	4/253	0.169239	0.373115	1.8949	3.36619	IGFBP4;JADE1;XIAP;TMEM198
Spring-DOWN	negative regulation of DNA recombination at telomere (GO:0048239)	1/22	0.171301	0.373115	5.58157	9.84776	POLR2A
Spring-DOWN	regulation of DNA recombination at telomere (GO:0072695)	1/22	0.171301	0.373115	5.58157	9.84776	POLR2A
Spring-DOWN	chaperone-mediated protein complex assembly (GO:0051131)	1/22	0.171301	0.373115	5.58157	9.84776	CLU
Spring-DOWN	regulation of macrophage chemotaxis (GO:0010758)	1/22	0.171301	0.373115	5.58157	9.84776	SLAMF8
Spring-DOWN	organelle fusion (GO:0048284)	1/22	0.171301	0.373115	5.58157	9.84776	GDAP1
Spring-DOWN	positive regulation of amyloid precursor protein catabolic process (GO:1902993)	1/22	0.171301	0.373115	5.58157	9.84776	CLU
Spring-DOWN	regulation of response to cytokine stimulus (GO:0060759)	1/22	0.171301	0.373115	5.58157	9.84776	MAPK7
Spring-DOWN	maturation of 5.8S rRNA from tricistronic rRNA transcript (SSU-rRNA, 5.8S rRNA, LSU-rRNA) (GO:0000466)	1/22	0.171301	0.373115	5.58157	9.84776	NOL9
Spring-DOWN	metallo-sulfur cluster assembly (GO:0031163)	1/22	0.171301	0.373115	5.58157	9.84776	IBA57
Spring-DOWN	microglial cell activation (GO:0001774)	1/22	0.171301	0.373115	5.58157	9.84776	CLU
Spring-DOWN	mitochondrial calcium ion homeostasis (GO:0051560)	1/22	0.171301	0.373115	5.58157	9.84776	TGM2
Spring-DOWN	positive regulation of translational initiation (GO:0045948)	1/22	0.171301	0.373115	5.58157	9.84776	YTHDF1
Spring-DOWN	zinc ion transmembrane transport (GO:0071577)	1/22	0.171301	0.373115	5.58157	9.84776	SLC39A4
Spring-DOWN	protein import into peroxisome membrane (GO:0045046)	1/22	0.171301	0.373115	5.58157	9.84776	GDAP1
Spring-DOWN	protein localization to cell junction (GO:1902414)	1/22	0.171301	0.373115	5.58157	9.84776	NLGN2
Spring-DOWN	negative regulation of translation (GO:0017148)	2/90	0.178127	0.381848	2.67073	4.60769	BTG2;YTHDF1
Spring-DOWN	negative regulation of extrinsic apoptotic signaling pathway in absence of ligand (GO:2001240)	1/23	0.178352	0.381848	5.3276	9.18474	MAPK7
Spring-DOWN	negative regulation of signal transduction in absence of ligand (GO:1901099)	1/23	0.178352	0.381848	5.3276	9.18474	MAPK7
Spring-DOWN	regulation of necroptotic process (GO:0060544)	1/23	0.178352	0.381848	5.3276	9.18474	FLOT2
Spring-DOWN	DNA methylation (GO:0006306)	1/23	0.178352	0.381848	5.3276	9.18474	DNMT3A
Spring-DOWN	positive regulation of cell cycle G2/M phase transition (GO:1902751)	1/23	0.178352	0.381848	5.3276	9.18474	BRD4
Spring-DOWN	glucose 6-phosphate metabolic process (GO:0051156)	1/23	0.178352	0.381848	5.3276	9.18474	H6PD
Spring-DOWN	response to copper ion (GO:0046688)	1/23	0.178352	0.381848	5.3276	9.18474	MT1M
Spring-DOWN	positive regulation of mRNA processing (GO:0050685)	1/23	0.178352	0.381848	5.3276	9.18474	SF3B4
Spring-DOWN	nuclear-transcribed mRNA catabolic process (GO:0000956)	3/171	0.178402	0.381848	2.10244	3.62401	PDE12;TUT1;SMG8
Spring-DOWN	rRNA processing (GO:0006364)	3/173	0.182635	0.38731	2.07749	3.53229	WDR3;WDR18;NOL9
Spring-DOWN	Wnt signaling pathway (GO:0016055)	2/92	0.184227	0.38731	2.61111	4.41692	BCL9;BCL9L
Spring-DOWN	purine ribonucleotide catabolic process (GO:0009154)	1/24	0.185344	0.38731	5.0957	8.58901	HPRT1
Spring-DOWN	regulation of axon extension involved in axon guidance (GO:0048841)	1/24	0.185344	0.38731	5.0957	8.58901	SEMA4B
Spring-DOWN	canonical glycolysis (GO:0061621)	1/24	0.185344	0.38731	5.0957	8.58901	FOXK1
Spring-DOWN	regulation of cellular response to transforming growth factor beta stimulus (GO:1903844)	1/24	0.185344	0.38731	5.0957	8.58901	BCL9
Spring-DOWN	cardiac muscle cell differentiation (GO:0055007)	1/24	0.185344	0.38731	5.0957	8.58901	KDM6B
Spring-DOWN	cellular response to catecholamine stimulus (GO:0071870)	1/24	0.185344	0.38731	5.0957	8.58901	TGM2
Spring-DOWN	regulation of monooxygenase activity (GO:0032768)	1/24	0.185344	0.38731	5.0957	8.58901	POR
Spring-DOWN	positive regulation of carbohydrate metabolic process (GO:0045913)	1/24	0.185344	0.38731	5.0957	8.58901	HIF1A
Spring-DOWN	glucose catabolic process to pyruvate (GO:0061718)	1/24	0.185344	0.38731	5.0957	8.58901	FOXK1
Spring-DOWN	regulation of vascular endothelial growth factor receptor signaling pathway (GO:0030947)	1/24	0.185344	0.38731	5.0957	8.58901	HIF1A
Spring-DOWN	response to gamma radiation (GO:0010332)	1/24	0.185344	0.38731	5.0957	8.58901	MAP3K20
Spring-DOWN	iron-sulfur cluster assembly (GO:0016226)	1/24	0.185344	0.38731	5.0957	8.58901	IBA57
Spring-DOWN	mitochondrion organization (GO:0007005)	3/175	0.186895	0.38989	2.05313	3.44352	WDR81;PPRC1;GDAP1
Spring-DOWN	negative regulation of cell death (GO:0060548)	2/94	0.190357	0.392354	2.55409	4.23686	PDE12;CLU
Spring-DOWN	regulation of kinase activity (GO:0043549)	2/94	0.190357	0.392354	2.55409	4.23686	SLAMF8;SMG8
Spring-DOWN	nucleosome organization (GO:0034728)	2/94	0.190357	0.392354	2.55409	4.23686	NAP1L2;ARID1A
Spring-DOWN	receptor signaling pathway via STAT (GO:0097696)	1/25	0.192277	0.392354	4.88314	8.0514	STAT3
Spring-DOWN	regulation of AMPA receptor activity (GO:2000311)	1/25	0.192277	0.392354	4.88314	8.0514	NLGN2
Spring-DOWN	cAMP-mediated signaling (GO:0019933)	1/25	0.192277	0.392354	4.88314	8.0514	MAPK7
Spring-DOWN	negative regulation of response to endoplasmic reticulum stress (GO:1903573)	1/25	0.192277	0.392354	4.88314	8.0514	CLU
Spring-DOWN	negative regulation of sequestering of calcium ion (GO:0051283)	1/25	0.192277	0.392354	4.88314	8.0514	CHERP
Spring-DOWN	positive regulation of DNA-templated transcription, elongation (GO:0032786)	1/25	0.192277	0.392354	4.88314	8.0514	BRD4
Spring-DOWN	glycolytic process through glucose-6-phosphate (GO:0061620)	1/25	0.192277	0.392354	4.88314	8.0514	FOXK1
Spring-DOWN	response to dsRNA (GO:0043331)	1/25	0.192277	0.392354	4.88314	8.0514	PDE12
Spring-DOWN	RNA splicing, via transesterification reactions (GO:0000375)	1/25	0.192277	0.392354	4.88314	8.0514	SF3B4
Spring-DOWN	positive regulation of vascular endothelial growth factor production (GO:0010575)	1/25	0.192277	0.392354	4.88314	8.0514	HIF1A
Spring-DOWN	protein-containing complex assembly (GO:0065003)	4/267	0.192841	0.392354	1.79275	2.95067	BCL9;MDM4;BCL9L;TAPBP
Spring-DOWN	protein deubiquitination (GO:0016579)	4/267	0.192841	0.392354	1.79275	2.95067	MDM4;FOXK1;HIF1A;ACTB
Spring-DOWN	mRNA metabolic process (GO:0016071)	2/95	0.193433	0.392895	2.5265	4.1506	SF3B4;SF3A2
Spring-DOWN	positive regulation of cell migration (GO:0030335)	4/269	0.196295	0.392895	1.77904	2.89652	FAM83H;SEMA4B;STAT3;HIF1A
Spring-DOWN	cellular transition metal ion homeostasis (GO:0046916)	2/96	0.196514	0.392895	2.49949	4.06672	MT1M;SLC39A4
Spring-DOWN	regulated exocytosis (GO:0045055)	3/180	0.197656	0.392895	1.99462	3.23374	PIP5K1C;A2M;CLU
Spring-DOWN	regulation of biomineral tissue development (GO:0070167)	1/26	0.199152	0.392895	4.68757	7.56429	S1PR1
Spring-DOWN	negative regulation of intrinsic apoptotic signaling pathway in response to DNA damage (GO:1902230)	1/26	0.199152	0.392895	4.68757	7.56429	CLU
Spring-DOWN	negative regulation of protein transport (GO:0051224)	1/26	0.199152	0.392895	4.68757	7.56429	CYP51A1
Spring-DOWN	negative regulation of proteolysis involved in cellular protein catabolic process (GO:1903051)	1/26	0.199152	0.392895	4.68757	7.56429	TAF1
Spring-DOWN	cellular response to drug (GO:0035690)	1/26	0.199152	0.392895	4.68757	7.56429	SLAMF8
Spring-DOWN	clathrin-dependent endocytosis (GO:0072583)	1/26	0.199152	0.392895	4.68757	7.56429	PIP5K1C
Spring-DOWN	regulation of monocyte chemotaxis (GO:0090025)	1/26	0.199152	0.392895	4.68757	7.56429	SLAMF8
Spring-DOWN	organelle fission (GO:0048285)	1/26	0.199152	0.392895	4.68757	7.56429	GDAP1
Spring-DOWN	DNA modification (GO:0006304)	1/26	0.199152	0.392895	4.68757	7.56429	NEIL2
Spring-DOWN	histone lysine demethylation (GO:0070076)	1/26	0.199152	0.392895	4.68757	7.56429	KDM6B
Spring-DOWN	RNA polyadenylation (GO:0043631)	1/26	0.199152	0.392895	4.68757	7.56429	TUT1
Spring-DOWN	snRNA processing (GO:0016180)	1/26	0.199152	0.392895	4.68757	7.56429	TUT1
Spring-DOWN	lamellipodium assembly (GO:0030032)	1/26	0.199152	0.392895	4.68757	7.56429	S1PR1
Spring-DOWN	positive regulation of viral transcription (GO:0050434)	1/26	0.199152	0.392895	4.68757	7.56429	POLR2A
Spring-DOWN	mRNA polyadenylation (GO:0006378)	1/26	0.199152	0.392895	4.68757	7.56429	TUT1
Spring-DOWN	response to UV (GO:0009411)	2/99	0.205796	0.397453	2.42182	3.82859	MC1R;TAF1
Spring-DOWN	mRNA-containing ribonucleoprotein complex export from nucleus (GO:0071427)	2/99	0.205796	0.397453	2.42182	3.82859	POM121C;NUP155
Spring-DOWN	negative regulation of endothelial cell apoptotic process (GO:2000352)	1/27	0.205968	0.397453	4.50706	7.12131	MAPK7
Spring-DOWN	regulation of epidermal growth factor-activated receptor activity (GO:0007176)	1/27	0.205968	0.397453	4.50706	7.12131	SHC1
Spring-DOWN	cellular response to cadmium ion (GO:0071276)	1/27	0.205968	0.397453	4.50706	7.12131	MT1M
Spring-DOWN	peroxisomal membrane transport (GO:0015919)	1/27	0.205968	0.397453	4.50706	7.12131	GDAP1
Spring-DOWN	regulation of toll-like receptor signaling pathway (GO:0034121)	1/27	0.205968	0.397453	4.50706	7.12131	FLOT2
Spring-DOWN	regulation of transcription elongation from RNA polymerase II promoter (GO:0034243)	1/27	0.205968	0.397453	4.50706	7.12131	BRD4
Spring-DOWN	regulation of vascular endothelial growth factor production (GO:0010574)	1/27	0.205968	0.397453	4.50706	7.12131	HIF1A
Spring-DOWN	release of sequestered calcium ion into cytosol (GO:0051209)	1/27	0.205968	0.397453	4.50706	7.12131	CHERP
Spring-DOWN	positive regulation of nitric oxide biosynthetic process (GO:0045429)	1/27	0.205968	0.397453	4.50706	7.12131	CLU
Spring-DOWN	stress-activated protein kinase signaling cascade (GO:0031098)	1/27	0.205968	0.397453	4.50706	7.12131	MAP3K20
Spring-DOWN	modulation of excitatory postsynaptic potential (GO:0098815)	1/27	0.205968	0.397453	4.50706	7.12131	NLGN2
Spring-DOWN	protein export from nucleus (GO:0006611)	1/27	0.205968	0.397453	4.50706	7.12131	XPO1
Spring-DOWN	negative regulation of cellular process (GO:0048523)	7/566	0.207581	0.399265	1.48048	2.32766	BTG2;PDE12;JADE1;LDOC1;MDM4;CLU;CHERP
Spring-DOWN	regulation of gene expression (GO:0010468)	12/1079	0.207939	0.399265	1.33556	2.0975	KDM6B;ZNF462;POLR2A;STAT3;ZNF736;FLOT2;LARP4;CLU;HIF1A;TAPBP;TNRC6B;TAF1
Spring-DOWN	protein modification by small protein removal (GO:0070646)	4/276	0.208533	0.399265	1.73264	2.71618	MDM4;FOXK1;HIF1A;ACTB
Spring-DOWN	organic acid transport (GO:0015849)	2/100	0.2089	0.399265	2.39699	3.75344	SLC16A1;SLC43A2
Spring-DOWN	regulation of transforming growth factor beta receptor signaling pathway (GO:0017015)	2/100	0.2089	0.399265	2.39699	3.75344	BCL9;BCL9L
Spring-DOWN	regulation of B cell activation (GO:0050864)	1/28	0.212726	0.399265	4.33991	6.71709	SLAMF8
Spring-DOWN	regulation of calcineurin-NFAT signaling cascade (GO:0070884)	1/28	0.212726	0.399265	4.33991	6.71709	CHERP
Spring-DOWN	negative regulation of oxidative stress-induced cell death (GO:1903202)	1/28	0.212726	0.399265	4.33991	6.71709	MAPK7
Spring-DOWN	regulation of extrinsic apoptotic signaling pathway in absence of ligand (GO:2001239)	1/28	0.212726	0.399265	4.33991	6.71709	MAPK7
Spring-DOWN	cellular response to interleukin-6 (GO:0071354)	1/28	0.212726	0.399265	4.33991	6.71709	STAT3
Spring-DOWN	neutral amino acid transport (GO:0015804)	1/28	0.212726	0.399265	4.33991	6.71709	SLC43A2
Spring-DOWN	phagosome acidification (GO:0090383)	1/28	0.212726	0.399265	4.33991	6.71709	SLAMF8
Spring-DOWN	regulation of small molecule metabolic process (GO:0062012)	1/28	0.212726	0.399265	4.33991	6.71709	FOXK1
Spring-DOWN	response to interferon-beta (GO:0035456)	1/28	0.212726	0.399265	4.33991	6.71709	IFITM3
Spring-DOWN	histone mRNA metabolic process (GO:0008334)	1/28	0.212726	0.399265	4.33991	6.71709	TUT1
Spring-DOWN	positive regulation of nitric oxide metabolic process (GO:1904407)	1/28	0.212726	0.399265	4.33991	6.71709	CLU
Spring-DOWN	positive regulation of synapse assembly (GO:0051965)	1/28	0.212726	0.399265	4.33991	6.71709	NLGN2
Spring-DOWN	protein localization to Golgi apparatus (GO:0034067)	1/28	0.212726	0.399265	4.33991	6.71709	GBF1
Spring-DOWN	regulation of cell death (GO:0010941)	2/102	0.215124	0.402542	2.34881	3.60905	PDE12;CLU
Spring-DOWN	positive regulation of cellular protein metabolic process (GO:0032270)	2/102	0.215124	0.402542	2.34881	3.60905	YTHDF1;LARP4
Spring-DOWN	cellular response to organonitrogen compound (GO:0071417)	2/103	0.218242	0.403864	2.32544	3.53967	ACTB;TAF1
Spring-DOWN	protein targeting to peroxisome (GO:0006625)	1/29	0.219427	0.403864	4.1847	6.34708	GDAP1
Spring-DOWN	aggrephagy (GO:0035973)	1/29	0.219427	0.403864	4.1847	6.34708	WDR81
Spring-DOWN	regulation of response to biotic stimulus (GO:0002831)	1/29	0.219427	0.403864	4.1847	6.34708	XIAP
Spring-DOWN	glial cell differentiation (GO:0010001)	1/29	0.219427	0.403864	4.1847	6.34708	STAT3
Spring-DOWN	response to cadmium ion (GO:0046686)	1/29	0.219427	0.403864	4.1847	6.34708	MT1M
Spring-DOWN	response to zinc ion (GO:0010043)	1/29	0.219427	0.403864	4.1847	6.34708	MT1M
Spring-DOWN	lamellipodium organization (GO:0097581)	1/29	0.219427	0.403864	4.1847	6.34708	S1PR1
Spring-DOWN	limb development (GO:0060173)	1/29	0.219427	0.403864	4.1847	6.34708	MAP3K20
Spring-DOWN	transition metal ion homeostasis (GO:0055076)	1/29	0.219427	0.403864	4.1847	6.34708	XIAP
Spring-DOWN	positive regulation of viral genome replication (GO:0045070)	1/29	0.219427	0.403864	4.1847	6.34708	PDE12
Spring-DOWN	mRNA transport (GO:0051028)	2/104	0.221364	0.405812	2.30252	3.47208	POM121C;NUP155
Spring-DOWN	negative regulation of programmed cell death (GO:0043069)	5/381	0.224342	0.405812	1.56786	2.3433	FCMR;CBX4;SHC1;APIP;XIAP
Spring-DOWN	protein N-linked glycosylation via asparagine (GO:0018279)	1/30	0.226072	0.405812	4.0402	6.00738	MGAT2
Spring-DOWN	alpha-amino acid catabolic process (GO:1901606)	1/30	0.226072	0.405812	4.0402	6.00738	THNSL2
Spring-DOWN	negative regulation of gene expression, epigenetic (GO:0045814)	1/30	0.226072	0.405812	4.0402	6.00738	DNMT3A
Spring-DOWN	regulation of long-term synaptic potentiation (GO:1900271)	1/30	0.226072	0.405812	4.0402	6.00738	YTHDF1
Spring-DOWN	peptidyl-lysine trimethylation (GO:0018023)	1/30	0.226072	0.405812	4.0402	6.00738	SETD1B
Spring-DOWN	regulation of protein localization to membrane (GO:1905475)	1/30	0.226072	0.405812	4.0402	6.00738	ACTB
Spring-DOWN	positive regulation of endopeptidase activity (GO:0010950)	1/30	0.226072	0.405812	4.0402	6.00738	STAT3
Spring-DOWN	histone H3-K4 methylation (GO:0051568)	1/30	0.226072	0.405812	4.0402	6.00738	SETD1B
Spring-DOWN	ion homeostasis (GO:0050801)	1/30	0.226072	0.405812	4.0402	6.00738	SLC4A7
Spring-DOWN	snRNA 3'-end processing (GO:0034472)	1/30	0.226072	0.405812	4.0402	6.00738	TUT1
Spring-DOWN	synaptic vesicle cycle (GO:0099504)	1/30	0.226072	0.405812	4.0402	6.00738	PIP5K1C
Spring-DOWN	maintenance of blood-brain barrier (GO:0035633)	1/30	0.226072	0.405812	4.0402	6.00738	ACTB
Spring-DOWN	termination of RNA polymerase I transcription (GO:0006363)	1/30	0.226072	0.405812	4.0402	6.00738	POLR1A
Spring-DOWN	mRNA splice site selection (GO:0006376)	1/30	0.226072	0.405812	4.0402	6.00738	SF3A2
Spring-DOWN	ncRNA catabolic process (GO:0034661)	1/30	0.226072	0.405812	4.0402	6.00738	POP1
Spring-DOWN	peptidyl-lysine modification (GO:0018205)	2/106	0.22762	0.407406	2.25801	3.34204	POM121C;NUP155
Spring-DOWN	RNA export from nucleus (GO:0006405)	2/106	0.22762	0.407406	2.25801	3.34204	POM121C;NUP155
Spring-DOWN	positive regulation of macromolecule metabolic process (GO:0010604)	5/384	0.228982	0.409251	1.55521	2.29255	MAPK7;STAT3;CLU;HIF1A;TNRC6B
Spring-DOWN	mRNA export from nucleus (GO:0006406)	2/107	0.230752	0.409893	2.23639	3.27948	POM121C;NUP155
Spring-DOWN	negative regulation of axon extension (GO:0030517)	1/31	0.23266	0.409893	3.90533	5.69466	SEMA4B
Spring-DOWN	receptor signaling pathway via JAK-STAT (GO:0007259)	1/31	0.23266	0.409893	3.90533	5.69466	STAT3
Spring-DOWN	regulation of cellular pH (GO:0030641)	1/31	0.23266	0.409893	3.90533	5.69466	SLC4A7
Spring-DOWN	negative regulation of osteoblast differentiation (GO:0045668)	1/31	0.23266	0.409893	3.90533	5.69466	CRIM1
Spring-DOWN	negative regulation of response to DNA damage stimulus (GO:2001021)	1/31	0.23266	0.409893	3.90533	5.69466	CLU
Spring-DOWN	peptide cross-linking (GO:0018149)	1/31	0.23266	0.409893	3.90533	5.69466	TGM2
Spring-DOWN	peptidyl-asparagine modification (GO:0018196)	1/31	0.23266	0.409893	3.90533	5.69466	MGAT2
Spring-DOWN	positive regulation of leukocyte cell-cell adhesion (GO:1903039)	1/31	0.23266	0.409893	3.90533	5.69466	NFAT5
Spring-DOWN	positive regulation of proteolysis involved in cellular protein catabolic process (GO:1903052)	1/31	0.23266	0.409893	3.90533	5.69466	CLU
Spring-DOWN	negative regulation of transmembrane receptor protein serine/threonine kinase signaling pathway (GO:0090101)	2/108	0.233887	0.411468	2.21518	3.21848	CRIM1;BCL9L
Spring-DOWN	modulation of chemical synaptic transmission (GO:0050804)	2/109	0.237025	0.411998	2.19437	3.15899	BCR;NLGN2
Spring-DOWN	7-methylguanosine mRNA capping (GO:0006370)	1/32	0.239192	0.411998	3.77916	5.40603	POLR2A
Spring-DOWN	7-methylguanosine RNA capping (GO:0009452)	1/32	0.239192	0.411998	3.77916	5.40603	POLR2A
Spring-DOWN	negative regulation of chemotaxis (GO:0050922)	1/32	0.239192	0.411998	3.77916	5.40603	SEMA4B
Spring-DOWN	regulation of centrosome duplication (GO:0010824)	1/32	0.239192	0.411998	3.77916	5.40603	CCNF
Spring-DOWN	regulation of chemotaxis (GO:0050920)	1/32	0.239192	0.411998	3.77916	5.40603	YTHDF1
Spring-DOWN	cardiac muscle tissue morphogenesis (GO:0055008)	1/32	0.239192	0.411998	3.77916	5.40603	S1PR1
Spring-DOWN	regulation of dendrite morphogenesis (GO:0048814)	1/32	0.239192	0.411998	3.77916	5.40603	LZTS1
Spring-DOWN	DNA damage checkpoint signaling (GO:0000077)	1/32	0.239192	0.411998	3.77916	5.40603	MAP3K20
Spring-DOWN	peptidyl-proline modification (GO:0018208)	1/32	0.239192	0.411998	3.77916	5.40603	FKBP10
Spring-DOWN	ERBB2 signaling pathway (GO:0038128)	1/32	0.239192	0.411998	3.77916	5.40603	SHC1
Spring-DOWN	establishment or maintenance of epithelial cell apical/basal polarity (GO:0045197)	1/32	0.239192	0.411998	3.77916	5.40603	LIN7C
Spring-DOWN	regulation of transcription involved in G1/S transition of mitotic cell cycle (GO:0000083)	1/32	0.239192	0.411998	3.77916	5.40603	BRD4
Spring-DOWN	gene silencing by miRNA (GO:0035195)	1/32	0.239192	0.411998	3.77916	5.40603	TNRC6B
Spring-DOWN	positive regulation of interleukin-10 production (GO:0032733)	1/32	0.239192	0.411998	3.77916	5.40603	STAT3
Spring-DOWN	response to endoplasmic reticulum stress (GO:0034976)	2/110	0.240165	0.413098	2.17394	3.10097	HYOU1;PDIA4
Spring-DOWN	regulation of protein serine/threonine kinase activity (GO:0071900)	2/111	0.243308	0.417334	2.15389	3.04437	CCNF;ACTB
Spring-DOWN	regulation of cell cycle (GO:0051726)	4/296	0.244606	0.417334	1.61231	2.27031	GBF1;STAT3;MAP3K20;XIAP
Spring-DOWN	antigen processing and presentation of peptide antigen via MHC class I (GO:0002474)	1/33	0.24567	0.417334	3.66087	5.13901	TAPBP
Spring-DOWN	apoptotic cell clearance (GO:0043277)	1/33	0.24567	0.417334	3.66087	5.13901	TGM2
Spring-DOWN	apoptotic mitochondrial changes (GO:0008637)	1/33	0.24567	0.417334	3.66087	5.13901	CLU
Spring-DOWN	regulation of protein localization to cell surface (GO:2000008)	1/33	0.24567	0.417334	3.66087	5.13901	GBF1
Spring-DOWN	positive regulation of ATP metabolic process (GO:1903580)	1/33	0.24567	0.417334	3.66087	5.13901	HIF1A
Spring-DOWN	signal transduction by p53 class mediator (GO:0072331)	1/33	0.24567	0.417334	3.66087	5.13901	MDM4
Spring-DOWN	negative chemotaxis (GO:0050919)	1/33	0.24567	0.417334	3.66087	5.13901	SEMA4B
Spring-DOWN	protein-containing complex subunit organization (GO:0043933)	2/112	0.246452	0.417514	2.1342	2.98914	MDM4;TAPBP
Spring-DOWN	regulation of macroautophagy (GO:0016241)	2/112	0.246452	0.417514	2.1342	2.98914	CLEC16A;LZTS1
Spring-DOWN	axon guidance (GO:0007411)	3/203	0.248821	0.420721	1.76317	2.45261	MAPK7;SHC1;SEMA4B
Spring-DOWN	regulation of amyloid-beta formation (GO:1902003)	1/34	0.252092	0.420721	3.54976	4.89143	CLU
Spring-DOWN	negative regulation of mitochondrion organization (GO:0010823)	1/34	0.252092	0.420721	3.54976	4.89143	CLU
Spring-DOWN	cell-substrate junction assembly (GO:0007044)	1/34	0.252092	0.420721	3.54976	4.89143	BCR
Spring-DOWN	regulation of glucose metabolic process (GO:0010906)	1/34	0.252092	0.420721	3.54976	4.89143	FOXK1
Spring-DOWN	organelle disassembly (GO:1903008)	1/34	0.252092	0.420721	3.54976	4.89143	GBF1
Spring-DOWN	organic cyclic compound biosynthetic process (GO:1901362)	1/34	0.252092	0.420721	3.54976	4.89143	CYP51A1
Spring-DOWN	regulation of myoblast differentiation (GO:0045661)	1/34	0.252092	0.420721	3.54976	4.89143	FLOT2
Spring-DOWN	regulation of transmembrane transport (GO:0034762)	1/34	0.252092	0.420721	3.54976	4.89143	ACTB
Spring-DOWN	histone lysine methylation (GO:0034968)	1/34	0.252092	0.420721	3.54976	4.89143	SETD1B
Spring-DOWN	secondary alcohol biosynthetic process (GO:1902653)	1/34	0.252092	0.420721	3.54976	4.89143	CYP51A1
Spring-DOWN	phosphorylation (GO:0016310)	5/400	0.254181	0.42334	1.49099	2.04222	BCR;STAT3;MAP3K20;FAM20C;TAF1
Spring-DOWN	regulation of inflammatory response (GO:0050727)	3/206	0.255651	0.42334	1.73685	2.36897	MAPK7;XIAP;BRD4
Spring-DOWN	positive regulation of protein metabolic process (GO:0051247)	2/115	0.255892	0.42334	2.07722	2.83125	MAPK7;CLU
Spring-DOWN	negative regulation of cell cycle G1/S phase transition (GO:1902807)	1/35	0.25846	0.42334	3.44518	4.66138	JADE1
Spring-DOWN	bicarbonate transport (GO:0015701)	1/35	0.25846	0.42334	3.44518	4.66138	SLC4A7
Spring-DOWN	cellular response to hydrogen peroxide (GO:0070301)	1/35	0.25846	0.42334	3.44518	4.66138	MAPK7
Spring-DOWN	cholesterol biosynthetic process (GO:0006695)	1/35	0.25846	0.42334	3.44518	4.66138	CYP51A1
Spring-DOWN	regulation of phosphatidylinositol 3-kinase activity (GO:0043551)	1/35	0.25846	0.42334	3.44518	4.66138	WDR81
Spring-DOWN	regulation of regulated secretory pathway (GO:1903305)	1/35	0.25846	0.42334	3.44518	4.66138	RAB3D
Spring-DOWN	regulation of TORC1 signaling (GO:1903432)	1/35	0.25846	0.42334	3.44518	4.66138	CLEC16A
Spring-DOWN	semaphorin-plexin signaling pathway (GO:0071526)	1/35	0.25846	0.42334	3.44518	4.66138	SEMA4B
Spring-DOWN	intracellular pH reduction (GO:0051452)	1/35	0.25846	0.42334	3.44518	4.66138	SLAMF8
Spring-DOWN	smoothened signaling pathway (GO:0007224)	1/35	0.25846	0.42334	3.44518	4.66138	TMEM231
Spring-DOWN	maturation of SSU-rRNA (GO:0030490)	1/35	0.25846	0.42334	3.44518	4.66138	WDR3
Spring-DOWN	cytosolic transport (GO:0016482)	2/116	0.259041	0.423729	2.0589	2.7811	WDR81;GBF1
Spring-DOWN	chemical synaptic transmission (GO:0007268)	4/306	0.263149	0.42613	1.55813	2.08015	NLGN2;LIN7C;PCDHB11;PCDHB10
Spring-DOWN	axonal transport (GO:0098930)	1/36	0.264774	0.42613	3.34658	4.44719	HIF1A
Spring-DOWN	regulation of cell cycle G1/S phase transition (GO:1902806)	1/36	0.264774	0.42613	3.34658	4.44719	TAF1
Spring-DOWN	cyclic-nucleotide-mediated signaling (GO:0019935)	1/36	0.264774	0.42613	3.34658	4.44719	MAPK7
Spring-DOWN	regulation of ossification (GO:0030278)	1/36	0.264774	0.42613	3.34658	4.44719	S1PR1
Spring-DOWN	embryonic limb morphogenesis (GO:0030326)	1/36	0.264774	0.42613	3.34658	4.44719	MAP3K20
Spring-DOWN	platelet aggregation (GO:0070527)	1/36	0.264774	0.42613	3.34658	4.44719	ACTB
Spring-DOWN	positive regulation of cytokine-mediated signaling pathway (GO:0001961)	1/36	0.264774	0.42613	3.34658	4.44719	HIF1A
Spring-DOWN	retina homeostasis (GO:0001895)	1/36	0.264774	0.42613	3.34658	4.44719	ACTB
Spring-DOWN	macrophage activation (GO:0042116)	1/36	0.264774	0.42613	3.34658	4.44719	CLU
Spring-DOWN	Wnt signaling pathway, calcium modulating pathway (GO:0007223)	1/36	0.264774	0.42613	3.34658	4.44719	TNRC6B
Spring-DOWN	adenylate cyclase-activating G protein-coupled receptor signaling pathway (GO:0007189)	2/118	0.26534	0.42613	2.02319	2.68426	MC1R;S1PR1
Spring-DOWN	regulation of cellular response to stress (GO:0080135)	2/118	0.26534	0.42613	2.02319	2.68426	POM121C;NUP155
Spring-DOWN	regulation of protein binding (GO:0043393)	2/118	0.26534	0.42613	2.02319	2.68426	ACTB;TAF1
Spring-DOWN	protein modification by small protein conjugation (GO:0032446)	5/409	0.268652	0.430242	1.4571	1.91512	POM121C;NUP155;CCNF;HIF1A;ZNF598
Spring-DOWN	positive regulation of nucleic acid-templated transcription (GO:1903508)	6/511	0.268657	0.430242	1.40002	1.84008	SHC1;STAT3;FOXK1;ARID1A;HIF1A;BRD4
Spring-DOWN	negative regulation of epithelial cell apoptotic process (GO:1904036)	1/37	0.271035	0.430242	3.25345	4.24741	MAPK7
Spring-DOWN	negative regulation of G1/S transition of mitotic cell cycle (GO:2000134)	1/37	0.271035	0.430242	3.25345	4.24741	JADE1
Spring-DOWN	neural crest cell migration (GO:0001755)	1/37	0.271035	0.430242	3.25345	4.24741	SEMA4B
Spring-DOWN	regulation of intracellular pH (GO:0051453)	1/37	0.271035	0.430242	3.25345	4.24741	SLC4A7
Spring-DOWN	phagosome maturation (GO:0090382)	1/37	0.271035	0.430242	3.25345	4.24741	SLAMF8
Spring-DOWN	regulation of transport (GO:0051049)	1/37	0.271035	0.430242	3.25345	4.24741	ACTB
Spring-DOWN	positive regulation of exocytosis (GO:0045921)	1/37	0.271035	0.430242	3.25345	4.24741	RAB3D
Spring-DOWN	negative regulation of multicellular organismal process (GO:0051241)	3/214	0.273984	0.434042	1.67032	2.16254	CYP51A1;SLAMF8;PGAM5
Spring-DOWN	cellular response to interferon-gamma (GO:0071346)	2/121	0.274788	0.434042	1.97189	2.5472	HLA-DRB5;PDE12
Spring-DOWN	protein homooligomerization (GO:0051260)	2/121	0.274788	0.434042	1.97189	2.5472	APIP;HPRT1
Spring-DOWN	negative regulation of ubiquitin-dependent protein catabolic process (GO:2000059)	1/38	0.277243	0.434042	3.16536	4.06072	TAF1
Spring-DOWN	DNA replication initiation (GO:0006270)	1/38	0.277243	0.434042	3.16536	4.06072	MCM2
Spring-DOWN	response to estradiol (GO:0032355)	1/38	0.277243	0.434042	3.16536	4.06072	STAT3
Spring-DOWN	positive regulation of insulin secretion (GO:0032024)	1/38	0.277243	0.434042	3.16536	4.06072	NLGN2
Spring-DOWN	sterol biosynthetic process (GO:0016126)	1/38	0.277243	0.434042	3.16536	4.06072	CYP51A1
Spring-DOWN	tRNA aminoacylation (GO:0043039)	1/38	0.277243	0.434042	3.16536	4.06072	AIMP2
Spring-DOWN	ventricular septum development (GO:0003281)	1/38	0.277243	0.434042	3.16536	4.06072	MDM4
Spring-DOWN	cytokine-mediated signaling pathway (GO:0019221)	7/621	0.277295	0.434042	1.34402	1.72394	IFITM3;NUMBL;HLA-DRB5;SHC1;STAT3;S1PR1;HIF1A
Spring-DOWN	regulation of mRNA catabolic process (GO:0061013)	2/122	0.277936	0.434495	1.95536	2.50357	YTHDF1;XPO1
Spring-DOWN	cellular protein metabolic process (GO:0044267)	5/417	0.281666	0.436404	1.42821	1.80959	C4A;IGFBP4;FAM20C;NUCB1;L2HGDH
Spring-DOWN	protein monoubiquitination (GO:0006513)	1/39	0.283398	0.436404	3.08191	3.88599	ZNF598
Spring-DOWN	regulation of dendrite development (GO:0050773)	1/39	0.283398	0.436404	3.08191	3.88599	LZTS1
Spring-DOWN	negative regulation of protein secretion (GO:0050709)	1/39	0.283398	0.436404	3.08191	3.88599	CYP51A1
Spring-DOWN	negative regulation of secretion by cell (GO:1903531)	1/39	0.283398	0.436404	3.08191	3.88599	CYP51A1
Spring-DOWN	organophosphate biosynthetic process (GO:0090407)	1/39	0.283398	0.436404	3.08191	3.88599	PNPO
Spring-DOWN	regulation of nitric-oxide synthase activity (GO:0050999)	1/39	0.283398	0.436404	3.08191	3.88599	HIF1A
Spring-DOWN	DNA integrity checkpoint signaling (GO:0031570)	1/39	0.283398	0.436404	3.08191	3.88599	MAP3K20
Spring-DOWN	regulation of protein tyrosine kinase activity (GO:0061097)	1/39	0.283398	0.436404	3.08191	3.88599	SHC1
Spring-DOWN	regulation of receptor-mediated endocytosis (GO:0048259)	1/39	0.283398	0.436404	3.08191	3.88599	CLU
Spring-DOWN	regulation of viral entry into host cell (GO:0046596)	1/39	0.283398	0.436404	3.08191	3.88599	IFITM3
Spring-DOWN	response to peptide (GO:1901652)	1/39	0.283398	0.436404	3.08191	3.88599	STAT3
Spring-DOWN	defense response to symbiont (GO:0140546)	2/124	0.28423	0.437141	1.92311	2.41921	IFITM3;PDE12
Spring-DOWN	cellular response to oxidative stress (GO:0034599)	2/125	0.287376	0.43977	1.90738	2.37843	BRF2;HIF1A
Spring-DOWN	platelet degranulation (GO:0002576)	2/125	0.287376	0.43977	1.90738	2.37843	A2M;CLU
Spring-DOWN	negative regulation of blood coagulation (GO:0030195)	1/40	0.289501	0.43977	3.00273	3.72218	A2M
Spring-DOWN	bone development (GO:0060348)	1/40	0.289501	0.43977	3.00273	3.72218	TGM2
Spring-DOWN	nucleocytoplasmic transport (GO:0006913)	1/40	0.289501	0.43977	3.00273	3.72218	XPO1
Spring-DOWN	organic hydroxy compound transport (GO:0015850)	1/40	0.289501	0.43977	3.00273	3.72218	SLC16A1
Spring-DOWN	regulation of nitric oxide biosynthetic process (GO:0045428)	1/40	0.289501	0.43977	3.00273	3.72218	CLU
Spring-DOWN	ribosomal small subunit biogenesis (GO:0042274)	1/40	0.289501	0.43977	3.00273	3.72218	WDR3
Spring-DOWN	lymphocyte migration (GO:0072676)	1/40	0.289501	0.43977	3.00273	3.72218	S1PR1
Spring-DOWN	synaptic vesicle exocytosis (GO:0016079)	1/40	0.289501	0.43977	3.00273	3.72218	PIP5K1C
Spring-DOWN	positive regulation of cell motility (GO:2000147)	3/221	0.290137	0.440196	1.61611	1.99977	FAM83H;SEMA4B;STAT3
Spring-DOWN	negative regulation of growth (GO:0045926)	2/126	0.29052	0.440236	1.8919	2.33854	MT1M;JADE1
Spring-DOWN	cellular response to oxygen-containing compound (GO:1901701)	4/323	0.295236	0.444047	1.47381	1.79801	LDOC1;ACTB;TGM2;TAF1
Spring-DOWN	negative regulation of cell-cell adhesion (GO:0022408)	1/41	0.295552	0.444047	2.92751	3.56838	MAPK7
Spring-DOWN	regulation of cell development (GO:0060284)	1/41	0.295552	0.444047	2.92751	3.56838	SLAMF8
Spring-DOWN	carboxylic acid transmembrane transport (GO:1905039)	1/41	0.295552	0.444047	2.92751	3.56838	SLC16A1
Spring-DOWN	regulation of release of cytochrome c from mitochondria (GO:0090199)	1/41	0.295552	0.444047	2.92751	3.56838	CLU
Spring-DOWN	keratinocyte differentiation (GO:0030216)	1/41	0.295552	0.444047	2.92751	3.56838	BCR
Spring-DOWN	positive regulation of TOR signaling (GO:0032008)	1/41	0.295552	0.444047	2.92751	3.56838	CLEC16A
Spring-DOWN	regulation of apoptotic process (GO:0042981)	8/742	0.296882	0.445503	1.28476	1.56024	FCMR;CBX4;SHC1;MAP3K20;APIP;XIAP;CLU;TGM2
Spring-DOWN	positive regulation of macromolecule biosynthetic process (GO:0010557)	2/129	0.299941	0.448695	1.84693	2.22401	YTHDF1;LARP4
Spring-DOWN	calcium ion transmembrane import into cytosol (GO:0097553)	1/42	0.301552	0.448695	2.85597	3.42377	CHERP
Spring-DOWN	regulation of chemokine production (GO:0032642)	1/42	0.301552	0.448695	2.85597	3.42377	HIF1A
Spring-DOWN	nucleic acid-templated transcription (GO:0097659)	1/42	0.301552	0.448695	2.85597	3.42377	POLR2A
Spring-DOWN	positive regulation of ATPase activity (GO:0032781)	1/42	0.301552	0.448695	2.85597	3.42377	TOR1AIP2
Spring-DOWN	positive regulation of epithelial to mesenchymal transition (GO:0010718)	1/42	0.301552	0.448695	2.85597	3.42377	BCL9L
Spring-DOWN	histone H3 acetylation (GO:0043966)	1/42	0.301552	0.448695	2.85597	3.42377	JADE1
Spring-DOWN	regulation of primary metabolic process (GO:0080090)	2/130	0.303077	0.448802	1.8324	2.18746	ODC1;CYP51A1
Spring-DOWN	regulation of response to external stimulus (GO:0032101)	2/130	0.303077	0.448802	1.8324	2.18746	XIAP;BRD4
Spring-DOWN	positive regulation of canonical Wnt signaling pathway (GO:0090263)	2/130	0.303077	0.448802	1.8324	2.18746	XIAP;TMEM198
Spring-DOWN	Golgi organization (GO:0007030)	2/130	0.303077	0.448802	1.8324	2.18746	GBF1;ZNF501
Spring-DOWN	regulation of cell-cell adhesion (GO:0022407)	1/43	0.307501	0.453179	2.78783	3.28762	FLOT2
Spring-DOWN	positive regulation of peptide hormone secretion (GO:0090277)	1/43	0.307501	0.453179	2.78783	3.28762	NLGN2
Spring-DOWN	substantia nigra development (GO:0021762)	1/43	0.307501	0.453179	2.78783	3.28762	ACTB
Spring-DOWN	tRNA aminoacylation for protein translation (GO:0006418)	1/43	0.307501	0.453179	2.78783	3.28762	AIMP2
Spring-DOWN	defense response to virus (GO:0051607)	2/133	0.312471	0.457505	1.79017	2.0824	IFITM3;PDE12
Spring-DOWN	RNA metabolic process (GO:0016070)	2/133	0.312471	0.457505	1.79017	2.0824	POLR2A;NOL9
Spring-DOWN	apoptotic process (GO:0006915)	3/231	0.313326	0.457505	1.54444	1.79234	JADE1;ATN1;MCM2
Spring-DOWN	regulation of endothelial cell apoptotic process (GO:2000351)	1/44	0.3134	0.457505	2.72286	3.15926	MAPK7
Spring-DOWN	homotypic cell-cell adhesion (GO:0034109)	1/44	0.3134	0.457505	2.72286	3.15926	ACTB
Spring-DOWN	intracellular steroid hormone receptor signaling pathway (GO:0030518)	1/44	0.3134	0.457505	2.72286	3.15926	ARID1A
Spring-DOWN	positive regulation of receptor-mediated endocytosis (GO:0048260)	1/44	0.3134	0.457505	2.72286	3.15926	CLU
Spring-DOWN	mRNA catabolic process (GO:0006402)	1/44	0.3134	0.457505	2.72286	3.15926	PDE12
Spring-DOWN	neural crest cell development (GO:0014032)	1/45	0.319249	0.464397	2.66084	3.0381	SEMA4B
Spring-DOWN	positive regulation of Notch signaling pathway (GO:0045747)	1/45	0.319249	0.464397	2.66084	3.0381	STAT3
Spring-DOWN	positive regulation of RNA metabolic process (GO:0051254)	1/45	0.319249	0.464397	2.66084	3.0381	POLR2A
Spring-DOWN	intracellular protein transport (GO:0006886)	4/336	0.320108	0.465098	1.41515	1.612	XPO1;POM121C;NUP155;STAT3
Spring-DOWN	protein localization to plasma membrane (GO:0072659)	2/136	0.321838	0.466514	1.74982	1.98379	RAB3D;FLOT2
Spring-DOWN	negative regulation of inflammatory response to antigenic stimulus (GO:0002862)	2/136	0.321838	0.466514	1.74982	1.98379	GPR27;MC1R
Spring-DOWN	regulation of cell population proliferation (GO:0042127)	8/764	0.324543	0.466785	1.24593	1.4021	BTG2;SHC1;STAT3;XIAP;LDOC1;MDM4;CLU;CHERP
Spring-DOWN	regulation of inflammatory response to antigenic stimulus (GO:0002861)	2/137	0.324954	0.466785	1.73677	1.95226	GPR27;MC1R
Spring-DOWN	regulation of cellular protein localization (GO:1903827)	1/46	0.325049	0.466785	2.60158	2.9236	GBF1
Spring-DOWN	regulation of DNA metabolic process (GO:0051052)	1/46	0.325049	0.466785	2.60158	2.9236	WDR18
Spring-DOWN	negative regulation of tumor necrosis factor production (GO:0032720)	1/46	0.325049	0.466785	2.60158	2.9236	MC1R
Spring-DOWN	regulation of synaptic transmission, glutamatergic (GO:0051966)	1/46	0.325049	0.466785	2.60158	2.9236	NLGN2
Spring-DOWN	spliceosomal complex assembly (GO:0000245)	1/46	0.325049	0.466785	2.60158	2.9236	SF3A2
Spring-DOWN	posttranscriptional regulation of gene expression (GO:0010608)	1/46	0.325049	0.466785	2.60158	2.9236	LARP4
Spring-DOWN	negative regulation of cold-induced thermogenesis (GO:0120163)	1/47	0.330799	0.471751	2.54489	2.81527	PGAM5
Spring-DOWN	regulation of cellular metabolic process (GO:0031323)	1/47	0.330799	0.471751	2.54489	2.81527	PM20D2
Spring-DOWN	epidermal growth factor receptor signaling pathway (GO:0007173)	1/47	0.330799	0.471751	2.54489	2.81527	SHC1
Spring-DOWN	epithelial to mesenchymal transition (GO:0001837)	1/47	0.330799	0.471751	2.54489	2.81527	HIF1A
Spring-DOWN	regulation of synapse assembly (GO:0051963)	1/47	0.330799	0.471751	2.54489	2.81527	NLGN2
Spring-DOWN	positive regulation of neuron death (GO:1901216)	1/47	0.330799	0.471751	2.54489	2.81527	CLU
Spring-DOWN	transcription initiation from RNA polymerase II promoter (GO:0006367)	2/140	0.334278	0.473324	1.69876	1.86147	POLR2A;TAF1
Spring-DOWN	base-excision repair (GO:0006284)	1/48	0.336501	0.473324	2.49062	2.71267	NEIL2
Spring-DOWN	negative regulation of mitotic cell cycle (GO:0045930)	1/48	0.336501	0.473324	2.49062	2.71267	BTG2
Spring-DOWN	cellular response to alcohol (GO:0097306)	1/48	0.336501	0.473324	2.49062	2.71267	GRAMD1A
Spring-DOWN	cellular response to ionizing radiation (GO:0071479)	1/48	0.336501	0.473324	2.49062	2.71267	MAP3K20
Spring-DOWN	negative regulation of tumor necrosis factor superfamily cytokine production (GO:1903556)	1/48	0.336501	0.473324	2.49062	2.71267	MC1R
Spring-DOWN	regulation of interleukin-10 production (GO:0032653)	1/48	0.336501	0.473324	2.49062	2.71267	STAT3
Spring-DOWN	nucleus organization (GO:0006997)	1/48	0.336501	0.473324	2.49062	2.71267	NUP155
Spring-DOWN	establishment of protein localization to mitochondrion (GO:0072655)	1/48	0.336501	0.473324	2.49062	2.71267	GDAP1
Spring-DOWN	positive regulation of blood vessel endothelial cell migration (GO:0043536)	1/48	0.336501	0.473324	2.49062	2.71267	HIF1A
Spring-DOWN	positive regulation of endocytosis (GO:0045807)	1/48	0.336501	0.473324	2.49062	2.71267	CLU
Spring-DOWN	histone H4 acetylation (GO:0043967)	1/48	0.336501	0.473324	2.49062	2.71267	JADE1
Spring-DOWN	chromatin organization (GO:0006325)	2/142	0.340474	0.477824	1.67432	1.80394	KDM6B;ARID1A
Spring-DOWN	protein localization to organelle (GO:0033365)	2/142	0.340474	0.477824	1.67432	1.80394	FAM83H;GBF1
Spring-DOWN	regulation of cellular protein metabolic process (GO:0032268)	1/49	0.342154	0.47855	2.43861	2.6154	PM20D2
Spring-DOWN	cellular defense response (GO:0006968)	1/49	0.342154	0.47855	2.43861	2.6154	FCMR
Spring-DOWN	response to hydrogen peroxide (GO:0042542)	1/49	0.342154	0.47855	2.43861	2.6154	MAPK7
Spring-DOWN	anterograde trans-synaptic signaling (GO:0098916)	3/244	0.343534	0.478898	1.46016	1.56014	NLGN2;PCDHB11;PCDHB10
Spring-DOWN	protein-DNA complex assembly (GO:0065004)	2/143	0.343565	0.478898	1.66236	1.77603	NAP1L2;MCM2
Spring-DOWN	receptor-mediated endocytosis (GO:0006898)	2/143	0.343565	0.478898	1.66236	1.77603	HYOU1;PIP5K1C
Spring-DOWN	amino acid transport (GO:0006865)	1/50	0.347759	0.482565	2.38872	2.52307	SLC43A2
Spring-DOWN	regulation of cellular component movement (GO:0051270)	1/50	0.347759	0.482565	2.38872	2.52307	YTHDF1
Spring-DOWN	organic hydroxy compound biosynthetic process (GO:1901617)	1/50	0.347759	0.482565	2.38872	2.52307	PNPO
Spring-DOWN	ribosome assembly (GO:0042255)	1/50	0.347759	0.482565	2.38872	2.52307	MPV17L2
Spring-DOWN	regulation of cellular amine metabolic process (GO:0033238)	1/51	0.353317	0.485369	2.34083	2.43537	ODC1
Spring-DOWN	regulation of epithelial cell migration (GO:0010632)	1/51	0.353317	0.485369	2.34083	2.43537	HIF1A
Spring-DOWN	negative regulation of protein ubiquitination (GO:0031397)	1/51	0.353317	0.485369	2.34083	2.43537	TAF1
Spring-DOWN	cholesterol transport (GO:0030301)	1/51	0.353317	0.485369	2.34083	2.43537	CLU
Spring-DOWN	DNA duplex unwinding (GO:0032508)	1/51	0.353317	0.485369	2.34083	2.43537	MCM2
Spring-DOWN	positive regulation of fat cell differentiation (GO:0045600)	1/51	0.353317	0.485369	2.34083	2.43537	CCDC71L
Spring-DOWN	mesenchymal cell differentiation (GO:0048762)	1/51	0.353317	0.485369	2.34083	2.43537	HIF1A
Spring-DOWN	mitotic nuclear membrane organization (GO:0101024)	1/51	0.353317	0.485369	2.34083	2.43537	NUP155
Spring-DOWN	mitotic nuclear membrane reassembly (GO:0007084)	1/51	0.353317	0.485369	2.34083	2.43537	NUP155
Spring-DOWN	gene expression (GO:0010467)	4/356	0.358645	0.489672	1.33338	1.36728	POM121C;NUP155;POLR2A;NOL9
Spring-DOWN	negative regulation of BMP signaling pathway (GO:0030514)	1/52	0.358828	0.489672	2.29481	2.35198	CRIM1
Spring-DOWN	ameboidal-type cell migration (GO:0001667)	1/52	0.358828	0.489672	2.29481	2.35198	SEMA4B
Spring-DOWN	negative regulation of protein-containing complex assembly (GO:0031333)	1/52	0.358828	0.489672	2.29481	2.35198	CLU
Spring-DOWN	regulation of exocytosis (GO:0017157)	1/52	0.358828	0.489672	2.29481	2.35198	RAB3D
Spring-DOWN	response to peptide hormone (GO:0043434)	1/52	0.358828	0.489672	2.29481	2.35198	STAT3
Spring-DOWN	positive regulation of signal transduction (GO:0009967)	3/252	0.362084	0.493312	1.41267	1.4351	NLGN2;STAT3;HIF1A
Spring-DOWN	negative regulation of cysteine-type endopeptidase activity (GO:2000117)	1/53	0.364292	0.493312	2.25057	2.27262	XIAP
Spring-DOWN	cardiac muscle tissue development (GO:0048738)	1/53	0.364292	0.493312	2.25057	2.27262	KDM6B
Spring-DOWN	epidermal cell differentiation (GO:0009913)	1/53	0.364292	0.493312	2.25057	2.27262	BCR
Spring-DOWN	positive regulation of chemokine production (GO:0032722)	1/53	0.364292	0.493312	2.25057	2.27262	HIF1A
Spring-DOWN	heart morphogenesis (GO:0003007)	1/53	0.364292	0.493312	2.25057	2.27262	MDM4
Spring-DOWN	positive regulation of NIK/NF-kappaB signaling (GO:1901224)	1/53	0.364292	0.493312	2.25057	2.27262	NFAT5
Spring-DOWN	regulation of cellular amino acid metabolic process (GO:0006521)	1/54	0.36971	0.497377	2.20799	2.19703	ODC1
Spring-DOWN	negative regulation of viral genome replication (GO:0045071)	1/54	0.36971	0.497377	2.20799	2.19703	IFITM3
Spring-DOWN	nuclear membrane reassembly (GO:0031468)	1/54	0.36971	0.497377	2.20799	2.19703	NUP155
Spring-DOWN	regulation of megakaryocyte differentiation (GO:0045652)	1/54	0.36971	0.497377	2.20799	2.19703	TNRC6B
Spring-DOWN	regulation of proteasomal protein catabolic process (GO:0061136)	1/54	0.36971	0.497377	2.20799	2.19703	XPO1
Spring-DOWN	unsaturated fatty acid metabolic process (GO:0033559)	1/54	0.36971	0.497377	2.20799	2.19703	FADS3
Spring-DOWN	cellular protein modification process (GO:0006464)	10/1025	0.373538	0.500785	1.15856	1.14088	BCR;C4A;IGFBP4;CCNF;MAP3K20;FAM20C;NUCB1;HIF1A;TGM2;TAF1
Spring-DOWN	positive regulation of Wnt signaling pathway (GO:0030177)	2/153	0.374205	0.500785	1.55148	1.52503	XIAP;TMEM198
Spring-DOWN	protein targeting to mitochondrion (GO:0006626)	1/55	0.375082	0.500785	2.167	2.12498	GDAP1
Spring-DOWN	pyruvate metabolic process (GO:0006090)	1/55	0.375082	0.500785	2.167	2.12498	SLC16A1
Spring-DOWN	negative regulation of cysteine-type endopeptidase activity involved in apoptotic process (GO:0043154)	1/55	0.375082	0.500785	2.167	2.12498	XIAP
Spring-DOWN	regulation of blood vessel endothelial cell migration (GO:0043535)	1/55	0.375082	0.500785	2.167	2.12498	HIF1A
Spring-DOWN	glycoprotein metabolic process (GO:0009100)	1/55	0.375082	0.500785	2.167	2.12498	HIF1A
Spring-DOWN	negative regulation of metabolic process (GO:0009892)	1/56	0.380409	0.50571	2.12749	2.05624	PGAM5
Spring-DOWN	nuclear-transcribed mRNA catabolic process, deadenylation-dependent decay (GO:0000288)	1/56	0.380409	0.50571	2.12749	2.05624	PDE12
Spring-DOWN	positive regulation of interleukin-1 beta production (GO:0032731)	1/56	0.380409	0.50571	2.12749	2.05624	STAT3
Spring-DOWN	mitochondrial transport (GO:0006839)	1/56	0.380409	0.50571	2.12749	2.05624	GDAP1
Spring-DOWN	regulation of signal transduction by p53 class mediator (GO:1901796)	2/156	0.383288	0.50899	1.52103	1.45862	MDM4;TAF1
Spring-DOWN	negative regulation of DNA recombination (GO:0045910)	1/57	0.38569	0.509441	2.08939	1.99061	POLR2A
Spring-DOWN	regulation of bone mineralization (GO:0030500)	1/57	0.38569	0.509441	2.08939	1.99061	S1PR1
Spring-DOWN	cellular response to peptide (GO:1901653)	1/57	0.38569	0.509441	2.08939	1.99061	LDOC1
Spring-DOWN	dicarboxylic acid metabolic process (GO:0043648)	1/57	0.38569	0.509441	2.08939	1.99061	L2HGDH
Spring-DOWN	positive regulation of cell junction assembly (GO:1901890)	1/57	0.38569	0.509441	2.08939	1.99061	NLGN2
Spring-DOWN	cellular response to growth factor stimulus (GO:0071363)	2/158	0.389312	0.51252	1.50137	1.41636	MAPK7;SHC1
Spring-DOWN	negative regulation of hydrolase activity (GO:0051346)	1/58	0.390926	0.51252	2.05263	1.92791	MAPK7
Spring-DOWN	nucleosome assembly (GO:0006334)	1/58	0.390926	0.51252	2.05263	1.92791	NAP1L2
Spring-DOWN	regulation of neurotransmitter receptor activity (GO:0099601)	1/58	0.390926	0.51252	2.05263	1.92791	NLGN2
Spring-DOWN	regulation of phagocytosis (GO:0050764)	1/58	0.390926	0.51252	2.05263	1.92791	TGM2
Spring-DOWN	positive regulation of mitotic cell cycle phase transition (GO:1901992)	1/58	0.390926	0.51252	2.05263	1.92791	BRD4
Spring-DOWN	positive regulation of protein binding (GO:0032092)	1/58	0.390926	0.51252	2.05263	1.92791	TAF1
Spring-DOWN	negative regulation of apoptotic process (GO:0043066)	5/485	0.395447	0.516585	1.22159	1.13332	FCMR;CBX4;SHC1;APIP;XIAP
Spring-DOWN	regulation of secretion by cell (GO:1903530)	1/59	0.396119	0.516585	2.01714	1.86796	RAB3D
Spring-DOWN	response to reactive oxygen species (GO:0000302)	1/59	0.396119	0.516585	2.01714	1.86796	HIF1A
Spring-DOWN	selective autophagy (GO:0061912)	1/59	0.396119	0.516585	2.01714	1.86796	WDR81
Spring-DOWN	positive regulation of tyrosine phosphorylation of STAT protein (GO:0042531)	1/59	0.396119	0.516585	2.01714	1.86796	STAT3
Spring-DOWN	peptidyl-threonine phosphorylation (GO:0018107)	1/60	0.401267	0.521647	1.98285	1.8106	TAF1
Spring-DOWN	response to organic cyclic compound (GO:0014070)	1/60	0.401267	0.521647	1.98285	1.8106	STAT3
Spring-DOWN	ribonucleoprotein complex biogenesis (GO:0022613)	1/60	0.401267	0.521647	1.98285	1.8106	XPO1
Spring-DOWN	negative regulation of cell population proliferation (GO:0008285)	4/379	0.402922	0.523248	1.25012	1.13637	BTG2;LDOC1;MDM4;CHERP
Spring-DOWN	regulation of DNA-templated transcription, initiation (GO:2000142)	1/61	0.406371	0.52662	1.9497	1.75569	TNRC6B
Spring-DOWN	positive regulation of interleukin-8 production (GO:0032757)	1/61	0.406371	0.52662	1.9497	1.75569	STAT3
Spring-DOWN	negative regulation of canonical Wnt signaling pathway (GO:0090090)	2/165	0.410187	0.530396	1.43639	1.28003	IGFBP4;JADE1
Spring-DOWN	adenylate cyclase-modulating G protein-coupled receptor signaling pathway (GO:0007188)	2/165	0.410187	0.530396	1.43639	1.28003	MC1R;S1PR1
Spring-DOWN	positive regulation of interleukin-1 production (GO:0032732)	1/62	0.411433	0.530396	1.91764	1.70308	STAT3
Spring-DOWN	I-kappaB kinase/NF-kappaB signaling (GO:0007249)	1/62	0.411433	0.530396	1.91764	1.70308	IRAK1BP1
Spring-DOWN	stress-activated MAPK cascade (GO:0051403)	1/62	0.411433	0.530396	1.91764	1.70308	MAP3K20
Spring-DOWN	regulation of MAPK cascade (GO:0043408)	2/166	0.413141	0.532043	1.42756	1.26191	SHC1;APIP
Spring-DOWN	actin cytoskeleton reorganization (GO:0031532)	1/63	0.416451	0.534633	1.88662	1.65265	S1PR1
Spring-DOWN	cellular response to reactive oxygen species (GO:0034614)	1/63	0.416451	0.534633	1.88662	1.65265	MAPK7
Spring-DOWN	positive regulation of Ras protein signal transduction (GO:0046579)	1/63	0.416451	0.534633	1.88662	1.65265	SHC1
Spring-DOWN	regulation of cellular ketone metabolic process (GO:0010565)	1/64	0.421427	0.537958	1.85658	1.60429	ODC1
Spring-DOWN	regulation of innate immune response (GO:0045088)	1/64	0.421427	0.537958	1.85658	1.60429	XIAP
Spring-DOWN	regulation of transcription initiation from RNA polymerase II promoter (GO:0060260)	1/64	0.421427	0.537958	1.85658	1.60429	TNRC6B
Spring-DOWN	tRNA processing (GO:0008033)	1/64	0.421427	0.537958	1.85658	1.60429	POP1
Spring-DOWN	pre-replicative complex assembly (GO:0036388)	1/64	0.421427	0.537958	1.85658	1.60429	MCM2
Spring-DOWN	plasma membrane bounded cell projection assembly (GO:0120031)	3/278	0.421654	0.537958	1.27741	1.10313	GBF1;S1PR1;TMEM231
Spring-DOWN	cell-cell adhesion via plasma-membrane adhesion molecules (GO:0098742)	2/170	0.424884	0.540611	1.39328	1.19256	PCDHB11;PCDHB10
Spring-DOWN	cellular response to type I interferon (GO:0071357)	1/65	0.42636	0.540611	1.82748	1.55787	IFITM3
Spring-DOWN	chemical homeostasis (GO:0048878)	1/65	0.42636	0.540611	1.82748	1.55787	SLC4A7
Spring-DOWN	G protein-coupled receptor signaling pathway, coupled to cyclic nucleotide second messenger (GO:0007187)	1/65	0.42636	0.540611	1.82748	1.55787	MC1R
Spring-DOWN	steroid biosynthetic process (GO:0006694)	1/65	0.42636	0.540611	1.82748	1.55787	CYP51A1
Spring-DOWN	type I interferon signaling pathway (GO:0060337)	1/65	0.42636	0.540611	1.82748	1.55787	IFITM3
Spring-DOWN	cellular component disassembly (GO:0022411)	1/66	0.431252	0.543466	1.79927	1.5133	A2M
Spring-DOWN	cellular response to nutrient levels (GO:0031669)	1/66	0.431252	0.543466	1.79927	1.5133	CLEC16A
Spring-DOWN	regulation of protein localization (GO:0032880)	1/66	0.431252	0.543466	1.79927	1.5133	TMEM231
Spring-DOWN	ERBB signaling pathway (GO:0038127)	1/66	0.431252	0.543466	1.79927	1.5133	SHC1
Spring-DOWN	extracellular matrix disassembly (GO:0022617)	1/66	0.431252	0.543466	1.79927	1.5133	A2M
Spring-DOWN	positive regulation of cell death (GO:0010942)	1/66	0.431252	0.543466	1.79927	1.5133	CLU
Spring-DOWN	protein N-linked glycosylation (GO:0006487)	1/67	0.436103	0.547901	1.77192	1.47048	MGAT2
Spring-DOWN	peptidyl-threonine modification (GO:0018210)	1/67	0.436103	0.547901	1.77192	1.47048	TAF1
Spring-DOWN	transcription elongation from RNA polymerase II promoter (GO:0006368)	1/67	0.436103	0.547901	1.77192	1.47048	POLR2A
Spring-DOWN	positive regulation of programmed cell death (GO:0043068)	3/286	0.439639	0.550582	1.24079	1.01968	MAP3K20;CLU;TGM2
Spring-DOWN	negative regulation of transforming growth factor beta receptor signaling pathway (GO:0030512)	1/68	0.440912	0.550582	1.74539	1.42931	BCL9L
Spring-DOWN	regulation of myeloid cell differentiation (GO:0045637)	1/68	0.440912	0.550582	1.74539	1.42931	TNRC6B
Spring-DOWN	regulation of translational initiation (GO:0006446)	1/68	0.440912	0.550582	1.74539	1.42931	YTHDF1
Spring-DOWN	regulation of tyrosine phosphorylation of STAT protein (GO:0042509)	1/68	0.440912	0.550582	1.74539	1.42931	STAT3
Spring-DOWN	interferon-gamma-mediated signaling pathway (GO:0060333)	1/68	0.440912	0.550582	1.74539	1.42931	HLA-DRB5
Spring-DOWN	defense response to bacterium (GO:0042742)	2/176	0.442269	0.551719	1.34483	1.09716	SHC1;SLAMF8
Spring-DOWN	DNA-templated transcription, elongation (GO:0006354)	1/69	0.44568	0.554854	1.71963	1.38973	POLR2A
Spring-DOWN	RNA 3'-end processing (GO:0031123)	1/69	0.44568	0.554854	1.71963	1.38973	TUT1
Spring-DOWN	negative regulation of immune response (GO:0050777)	2/178	0.448	0.556256	1.32941	1.06747	GPR27;MC1R
Spring-DOWN	regulation of mitotic cell cycle (GO:0007346)	2/178	0.448	0.556256	1.32941	1.06747	BTG2;GBF1
Spring-DOWN	carbohydrate homeostasis (GO:0033500)	1/70	0.450408	0.556256	1.69462	1.35163	STAT3
Spring-DOWN	cellular response to light stimulus (GO:0071482)	1/70	0.450408	0.556256	1.69462	1.35163	TAF1
Spring-DOWN	negative regulation of viral process (GO:0048525)	1/70	0.450408	0.556256	1.69462	1.35163	IFITM3
Spring-DOWN	snRNA transcription by RNA polymerase II (GO:0042795)	1/70	0.450408	0.556256	1.69462	1.35163	POLR2A
Spring-DOWN	sterol metabolic process (GO:0016125)	1/70	0.450408	0.556256	1.69462	1.35163	CYP51A1
Spring-DOWN	transmembrane receptor protein tyrosine kinase signaling pathway (GO:0007169)	4/404	0.45041	0.556256	1.17048	0.933573	POLR2A;SHC1;STAT3;ACTB
Spring-DOWN	negative regulation of neuron apoptotic process (GO:0043524)	1/71	0.455096	0.558137	1.67033	1.31496	HIF1A
Spring-DOWN	regulation of G1/S transition of mitotic cell cycle (GO:2000045)	1/71	0.455096	0.558137	1.67033	1.31496	JADE1
Spring-DOWN	fatty acid biosynthetic process (GO:0006633)	1/71	0.455096	0.558137	1.67033	1.31496	FADS3
Spring-DOWN	Fc-gamma receptor signaling pathway involved in phagocytosis (GO:0038096)	1/71	0.455096	0.558137	1.67033	1.31496	ACTB
Spring-DOWN	histone acetylation (GO:0016573)	1/71	0.455096	0.558137	1.67033	1.31496	JADE1
Spring-DOWN	response to metal ion (GO:0010038)	1/71	0.455096	0.558137	1.67033	1.31496	HIF1A
Spring-DOWN	snRNA transcription (GO:0009301)	1/71	0.455096	0.558137	1.67033	1.31496	POLR2A
Spring-DOWN	negative regulation of supramolecular fiber organization (GO:1902904)	1/72	0.459744	0.562163	1.64672	1.27964	CLU
Spring-DOWN	Fc-gamma receptor signaling pathway (GO:0038094)	1/72	0.459744	0.562163	1.64672	1.27964	ACTB
Spring-DOWN	positive regulation of protein secretion (GO:0050714)	1/72	0.459744	0.562163	1.64672	1.27964	NLGN2
Spring-DOWN	protein ubiquitination (GO:0016567)	5/525	0.462292	0.562231	1.12529	0.868229	CCNF;HIF1A;ZNF598;DZIP3;TAF1
Spring-DOWN	antigen processing and presentation of exogenous peptide antigen via MHC class I, TAP-dependent (GO:0002479)	1/73	0.464353	0.562231	1.62377	1.24561	TAPBP
Spring-DOWN	chromatin assembly (GO:0031497)	1/73	0.464353	0.562231	1.62377	1.24561	NAP1L2
Spring-DOWN	neurotransmitter transport (GO:0006836)	1/73	0.464353	0.562231	1.62377	1.24561	LIN7C
Spring-DOWN	endoplasmic reticulum organization (GO:0007029)	1/73	0.464353	0.562231	1.62377	1.24561	TOR1AIP2
Spring-DOWN	regulation of Rho protein signal transduction (GO:0035023)	1/73	0.464353	0.562231	1.62377	1.24561	BCR
Spring-DOWN	response to molecule of bacterial origin (GO:0002237)	1/73	0.464353	0.562231	1.62377	1.24561	C4B
Spring-DOWN	insulin receptor signaling pathway (GO:0008286)	1/73	0.464353	0.562231	1.62377	1.24561	SHC1
Spring-DOWN	transcription-coupled nucleotide-excision repair (GO:0006283)	1/73	0.464353	0.562231	1.62377	1.24561	POLR2A
Spring-DOWN	positive regulation of synaptic transmission (GO:0050806)	1/73	0.464353	0.562231	1.62377	1.24561	NLGN2
Spring-DOWN	DNA repair (GO:0006281)	3/298	0.466209	0.563926	1.18959	0.907799	BTG2;NEIL2;MC1R
Spring-DOWN	endoplasmic reticulum to Golgi vesicle-mediated transport (GO:0006888)	2/185	0.467796	0.565291	1.2781	0.971005	GBF1;HYOU1
Spring-DOWN	negative regulation of protein binding (GO:0032091)	1/74	0.468923	0.565547	1.60144	1.2128	ACTB
Spring-DOWN	Fc receptor mediated stimulatory signaling pathway (GO:0002431)	1/74	0.468923	0.565547	1.60144	1.2128	ACTB
Spring-DOWN	nucleic acid phosphodiester bond hydrolysis (GO:0090305)	1/75	0.473454	0.568789	1.57972	1.18116	PDE12
Spring-DOWN	fibroblast growth factor receptor signaling pathway (GO:0008543)	1/75	0.473454	0.568789	1.57972	1.18116	POLR2A
Spring-DOWN	regulation of transcription from RNA polymerase II promoter in response to hypoxia (GO:0061418)	1/75	0.473454	0.568789	1.57972	1.18116	HIF1A
Spring-DOWN	positive regulation of T cell activation (GO:0050870)	1/75	0.473454	0.568789	1.57972	1.18116	FLOT2
Spring-DOWN	cell morphogenesis involved in neuron differentiation (GO:0048667)	1/76	0.477946	0.570854	1.55858	1.15063	ACTB
Spring-DOWN	regulation of epithelial to mesenchymal transition (GO:0010717)	1/76	0.477946	0.570854	1.55858	1.15063	BCL9L
Spring-DOWN	cellular response to hormone stimulus (GO:0032870)	1/76	0.477946	0.570854	1.55858	1.15063	STAT3
Spring-DOWN	regulation of RNA splicing (GO:0043484)	1/76	0.477946	0.570854	1.55858	1.15063	POLR2A
Spring-DOWN	positive regulation of interleukin-6 production (GO:0032755)	1/76	0.477946	0.570854	1.55858	1.15063	STAT3
Spring-DOWN	water-soluble vitamin metabolic process (GO:0006767)	1/76	0.477946	0.570854	1.55858	1.15063	PNPO
Spring-DOWN	purine ribonucleotide metabolic process (GO:0009150)	1/77	0.482401	0.573402	1.53799	1.12117	HPRT1
Spring-DOWN	cholesterol metabolic process (GO:0008203)	1/77	0.482401	0.573402	1.53799	1.12117	CYP51A1
Spring-DOWN	positive regulation of endothelial cell proliferation (GO:0001938)	1/77	0.482401	0.573402	1.53799	1.12117	HIF1A
Spring-DOWN	inorganic cation import across plasma membrane (GO:0098659)	1/77	0.482401	0.573402	1.53799	1.12117	SLC39A4
Spring-DOWN	positive regulation of protein modification by small protein conjugation or removal (GO:1903322)	1/77	0.482401	0.573402	1.53799	1.12117	XIAP
Spring-DOWN	negative regulation of Wnt signaling pathway (GO:0030178)	2/191	0.484427	0.575257	1.23715	0.896672	IGFBP4;JADE1
Spring-DOWN	negative regulation of apoptotic signaling pathway (GO:2001234)	1/78	0.486817	0.576986	1.51794	1.09272	CLU
Spring-DOWN	antigen processing and presentation of exogenous peptide antigen via MHC class I (GO:0042590)	1/78	0.486817	0.576986	1.51794	1.09272	TAPBP
Spring-DOWN	axon development (GO:0061564)	1/79	0.491196	0.578987	1.49841	1.06523	ACTB
Spring-DOWN	mRNA 3'-end processing (GO:0031124)	1/79	0.491196	0.578987	1.49841	1.06523	TUT1
Spring-DOWN	positive regulation of apoptotic process (GO:0043065)	3/310	0.492219	0.578987	1.14239	0.80976	MAP3K20;CLU;TGM2
Spring-DOWN	regulation of programmed cell death (GO:0043067)	2/194	0.492622	0.578987	1.21763	0.8621	CLU;TGM2
Spring-DOWN	negative regulation of cell cycle (GO:0045786)	1/80	0.495538	0.578987	1.47936	1.03868	BTG2
Spring-DOWN	negative regulation of cellular component organization (GO:0051129)	1/80	0.495538	0.578987	1.47936	1.03868	CLU
Spring-DOWN	negative regulation of cellular response to growth factor stimulus (GO:0090288)	1/80	0.495538	0.578987	1.47936	1.03868	CRIM1
Spring-DOWN	negative regulation of extrinsic apoptotic signaling pathway (GO:2001237)	1/80	0.495538	0.578987	1.47936	1.03868	MAPK7
Spring-DOWN	regulation of fat cell differentiation (GO:0045598)	1/80	0.495538	0.578987	1.47936	1.03868	CCDC71L
Spring-DOWN	regulation of NIK/NF-kappaB signaling (GO:1901222)	1/80	0.495538	0.578987	1.47936	1.03868	NFAT5
Spring-DOWN	regulation of organelle organization (GO:0033043)	1/80	0.495538	0.578987	1.47936	1.03868	CLEC16A
Spring-DOWN	regulation of protein localization to plasma membrane (GO:1903076)	1/80	0.495538	0.578987	1.47936	1.03868	ACTB
Spring-DOWN	positive regulation of cell adhesion (GO:0045785)	1/80	0.495538	0.578987	1.47936	1.03868	TGM2
Spring-DOWN	skin development (GO:0043588)	1/80	0.495538	0.578987	1.47936	1.03868	BCR
Spring-DOWN	lipid biosynthetic process (GO:0008610)	1/80	0.495538	0.578987	1.47936	1.03868	CYP51A1
Spring-DOWN	positive regulation of intracellular signal transduction (GO:1902533)	5/546	0.496582	0.579659	1.08043	0.756311	NFAT5;MC1R;SHC1;TGM2;BRD4
Spring-DOWN	regulation of nucleic acid-templated transcription (GO:1903506)	4/430	0.498487	0.581333	1.09757	0.764105	POLR2A;STAT3;ZNF736;HIF1A
Spring-DOWN	regulation of interleukin-8 production (GO:0032677)	1/81	0.499843	0.581816	1.4608	1.01301	STAT3
Spring-DOWN	phospholipase C-activating G protein-coupled receptor signaling pathway (GO:0007200)	1/81	0.499843	0.581816	1.4608	1.01301	TGM2
Spring-DOWN	protein polyubiquitination (GO:0000209)	3/314	0.500752	0.582324	1.12746	0.779804	CCNF;DZIP3;TAF1
Spring-DOWN	regulation of signal transduction (GO:0009966)	2/198	0.503422	0.584032	1.19254	0.818474	IGFBP4;CLU
Spring-DOWN	cell-cell junction organization (GO:0045216)	1/82	0.504112	0.584032	1.44269	0.988181	NLGN2
Spring-DOWN	ephrin receptor signaling pathway (GO:0048013)	1/82	0.504112	0.584032	1.44269	0.988181	ACTB
Spring-DOWN	positive regulation of protein ubiquitination (GO:0031398)	1/82	0.504112	0.584032	1.44269	0.988181	XIAP
Spring-DOWN	regulation of interleukin-1 beta production (GO:0032651)	1/83	0.508344	0.586734	1.42503	0.964167	STAT3
Spring-DOWN	regulation of Notch signaling pathway (GO:0008593)	1/83	0.508344	0.586734	1.42503	0.964167	STAT3
Spring-DOWN	regulation of osteoblast differentiation (GO:0045667)	1/83	0.508344	0.586734	1.42503	0.964167	CRIM1
Spring-DOWN	epidermis development (GO:0008544)	1/83	0.508344	0.586734	1.42503	0.964167	FLOT2
Spring-DOWN	modification-dependent protein catabolic process (GO:0019941)	2/201	0.511424	0.589737	1.17438	0.787491	WDR81;TAF1
Spring-DOWN	vascular transport (GO:0010232)	1/84	0.512541	0.590474	1.40778	0.940928	SLC16A1
Spring-DOWN	transcription by RNA polymerase II (GO:0006366)	3/320	0.513415	0.590929	1.10578	0.737193	POLR2A;NFIC;TAF1
Spring-DOWN	negative regulation of defense response (GO:0031348)	1/85	0.516702	0.593606	1.39096	0.918433	MAPK7
Spring-DOWN	G1/S transition of mitotic cell cycle (GO:0000082)	1/85	0.516702	0.593606	1.39096	0.918433	BRD4
Spring-DOWN	regulation of neuron death (GO:1901214)	1/86	0.520827	0.596128	1.37452	0.896651	CLU
Spring-DOWN	positive regulation of endothelial cell migration (GO:0010595)	1/86	0.520827	0.596128	1.37452	0.896651	HIF1A
Spring-DOWN	response to interleukin-1 (GO:0070555)	1/86	0.520827	0.596128	1.37452	0.896651	HIF1A
Spring-DOWN	transport across blood-brain barrier (GO:0150104)	1/86	0.520827	0.596128	1.37452	0.896651	SLC16A1
Spring-DOWN	protein targeting to membrane (GO:0006612)	1/87	0.524918	0.600253	1.35847	0.875552	GDAP1
Spring-DOWN	negative regulation of binding (GO:0051100)	1/88	0.528974	0.603773	1.34279	0.855109	ACTB
Spring-DOWN	retrograde transport, endosome to Golgi (GO:0042147)	1/88	0.528974	0.603773	1.34279	0.855109	GBF1
Spring-DOWN	regulation of cation channel activity (GO:2001257)	1/89	0.532995	0.606122	1.32746	0.835296	NLGN2
Spring-DOWN	regulation of cysteine-type endopeptidase activity involved in apoptotic process (GO:0043281)	1/89	0.532995	0.606122	1.32746	0.835296	XIAP
Spring-DOWN	SCF-dependent proteasomal ubiquitin-dependent protein catabolic process (GO:0031146)	1/89	0.532995	0.606122	1.32746	0.835296	CCNF
Spring-DOWN	post-Golgi vesicle-mediated transport (GO:0006892)	1/89	0.532995	0.606122	1.32746	0.835296	GBF1
Spring-DOWN	regulation of mRNA splicing, via spliceosome (GO:0048024)	1/90	0.536982	0.609534	1.31248	0.816087	SF3B4
Spring-DOWN	positive regulation of binding (GO:0051099)	1/90	0.536982	0.609534	1.31248	0.816087	TAF1
Spring-DOWN	phosphate-containing compound metabolic process (GO:0006796)	2/212	0.540037	0.612333	1.11224	0.685273	STAT3;THNSL2
Spring-DOWN	positive regulation of supramolecular fiber organization (GO:1902905)	1/91	0.540936	0.612333	1.29783	0.797458	CLU
Spring-DOWN	positive regulation of transport (GO:0051050)	1/91	0.540936	0.612333	1.29783	0.797458	ACTB
Spring-DOWN	negative regulation of mitotic cell cycle phase transition (GO:1901991)	1/92	0.544856	0.613689	1.2835	0.779387	JADE1
Spring-DOWN	regulation of endothelial cell proliferation (GO:0001936)	1/92	0.544856	0.613689	1.2835	0.779387	HIF1A
Spring-DOWN	cellular response to fibroblast growth factor stimulus (GO:0044344)	1/92	0.544856	0.613689	1.2835	0.779387	POLR2A
Spring-DOWN	regulation of lipid metabolic process (GO:0019216)	1/92	0.544856	0.613689	1.2835	0.779387	CYP51A1
Spring-DOWN	positive regulation of cellular component biogenesis (GO:0044089)	1/92	0.544856	0.613689	1.2835	0.779387	CLU
Spring-DOWN	positive regulation of GTPase activity (GO:0043547)	2/214	0.545115	0.613689	1.10164	0.668429	BCR;TGM2
Spring-DOWN	negative regulation of cellular protein metabolic process (GO:0032269)	1/94	0.552596	0.620979	1.25577	0.744835	BTG2
Spring-DOWN	positive regulation of epithelial cell migration (GO:0010634)	1/94	0.552596	0.620979	1.25577	0.744835	HIF1A
Spring-DOWN	regulation of cell cycle phase transition (GO:1901987)	1/95	0.556417	0.624704	1.24235	0.728314	TAF1
Spring-DOWN	regulation of vesicle-mediated transport (GO:0060627)	1/96	0.560205	0.628386	1.22921	0.71227	RAB3D
Spring-DOWN	calcium ion homeostasis (GO:0055074)	1/97	0.563961	0.630881	1.21635	0.696686	CHERP
Spring-DOWN	double-strand break repair via homologous recombination (GO:0000724)	1/97	0.563961	0.630881	1.21635	0.696686	MCM2
Spring-DOWN	positive regulation of cold-induced thermogenesis (GO:0120162)	1/97	0.563961	0.630881	1.21635	0.696686	KDM6B
Spring-DOWN	regulation of cellular macromolecule biosynthetic process (GO:2000112)	4/468	0.565306	0.631812	1.00571	0.573647	POLR2A;STAT3;ZNF736;HIF1A
Spring-DOWN	antigen processing and presentation of exogenous peptide antigen via MHC class II (GO:0019886)	1/98	0.567686	0.633326	1.20375	0.681545	HLA-DRB5
Spring-DOWN	RNA splicing (GO:0008380)	1/98	0.567686	0.633326	1.20375	0.681545	SF3B4
Spring-DOWN	organic anion transport (GO:0015711)	1/99	0.571379	0.636871	1.1914	0.666832	SLC4A7
Spring-DOWN	cellular response to DNA damage stimulus (GO:0006974)	3/350	0.574061	0.639221	1.00863	0.559808	BTG2;XIAP;TAF1
Spring-DOWN	antigen processing and presentation of peptide antigen via MHC class II (GO:0002495)	1/100	0.57504	0.639221	1.17931	0.65253	HLA-DRB5
Spring-DOWN	cell-matrix adhesion (GO:0007160)	1/100	0.57504	0.639221	1.17931	0.65253	BCR
Spring-DOWN	cellular response to chemical stress (GO:0062197)	1/101	0.57867	0.641524	1.16746	0.638624	BRF2
Spring-DOWN	epithelial cell differentiation (GO:0030855)	1/101	0.57867	0.641524	1.16746	0.638624	KDM6B
Spring-DOWN	positive regulation of cell cycle process (GO:0090068)	1/101	0.57867	0.641524	1.16746	0.638624	MAP3K20
Spring-DOWN	cilium organization (GO:0044782)	2/228	0.579562	0.641937	1.03266	0.563297	GBF1;TMEM231
Spring-DOWN	positive regulation of vasculature development (GO:1904018)	1/102	0.58227	0.644358	1.15584	0.625102	HIF1A
Spring-DOWN	antigen processing and presentation of exogenous peptide antigen (GO:0002478)	1/103	0.585839	0.647727	1.14445	0.611949	HLA-DRB5
Spring-DOWN	regulation of autophagy (GO:0010506)	2/231	0.586692	0.648091	1.01897	0.543373	STAT3;FOXK1
Spring-DOWN	cellular metal ion homeostasis (GO:0006875)	1/104	0.589377	0.648735	1.13328	0.599152	CHERP
Spring-DOWN	regulation of insulin secretion (GO:0050796)	1/104	0.589377	0.648735	1.13328	0.599152	NLGN2
Spring-DOWN	steroid metabolic process (GO:0008202)	1/104	0.589377	0.648735	1.13328	0.599152	CYP51A1
Spring-DOWN	translational elongation (GO:0006414)	1/104	0.589377	0.648735	1.13328	0.599152	ZNF598
Spring-DOWN	activation of GTPase activity (GO:0090630)	1/105	0.592886	0.651436	1.12233	0.5867	BCR
Spring-DOWN	nucleotide-excision repair (GO:0006289)	1/105	0.592886	0.651436	1.12233	0.5867	POLR2A
Spring-DOWN	chromosome organization (GO:0051276)	1/106	0.596364	0.654094	1.11158	0.57458	NUP155
Spring-DOWN	regulation of phosphatidylinositol 3-kinase signaling (GO:0014066)	1/106	0.596364	0.654094	1.11158	0.57458	PIP5K1C
Spring-DOWN	regulation of ERK1 and ERK2 cascade (GO:0070372)	2/238	0.602982	0.660455	0.988398	0.499998	SHC1;APIP
Spring-DOWN	DNA replication (GO:0006260)	1/108	0.603234	0.660455	1.09069	0.551292	MCM2
Spring-DOWN	regulation of protein ubiquitination (GO:0031396)	1/109	0.606624	0.663579	1.08054	0.540103	XIAP
Spring-DOWN	protein transport (GO:0015031)	3/369	0.609976	0.665489	0.955335	0.472257	RAB3D;CLU;PDIA4
Spring-DOWN	regulation of interleukin-6 production (GO:0032675)	1/110	0.609986	0.665489	1.07057	0.529204	STAT3
Spring-DOWN	regulation of protein kinase activity (GO:0045859)	1/110	0.609986	0.665489	1.07057	0.529204	SMG8
Spring-DOWN	protein phosphorylation (GO:0006468)	4/496	0.611317	0.666351	0.947105	0.466109	BCR;MAP3K20;FAM20C;TAF1
Spring-DOWN	Fc-epsilon receptor signaling pathway (GO:0038095)	1/111	0.61332	0.667945	1.06079	0.518585	SHC1
Spring-DOWN	phosphatidylinositol metabolic process (GO:0046488)	1/112	0.616625	0.670362	1.05118	0.508237	PIP5K1C
Spring-DOWN	Fc receptor signaling pathway (GO:0038093)	1/112	0.616625	0.670362	1.05118	0.508237	SHC1
Spring-DOWN	nuclear-transcribed mRNA catabolic process, nonsense-mediated decay (GO:0000184)	1/113	0.619902	0.672741	1.04174	0.498152	SMG8
Spring-DOWN	positive regulation of metabolic process (GO:0009893)	1/113	0.619902	0.672741	1.04174	0.498152	KDM6B
Spring-DOWN	cellular response to transforming growth factor beta stimulus (GO:0071560)	1/114	0.623151	0.674489	1.03247	0.488321	MAPK7
Spring-DOWN	positive regulation of cellular component organization (GO:0051130)	1/114	0.623151	0.674489	1.03247	0.488321	CLU
Spring-DOWN	response to lipid (GO:0033993)	1/114	0.623151	0.674489	1.03247	0.488321	STAT3
Spring-DOWN	cellular response to molecule of bacterial origin (GO:0071219)	1/115	0.626373	0.677382	1.02336	0.478736	LDOC1
Spring-DOWN	regulation of protein-containing complex assembly (GO:0043254)	1/116	0.629567	0.679646	1.01441	0.46939	CLU
Spring-DOWN	positive regulation of angiogenesis (GO:0045766)	1/116	0.629567	0.679646	1.01441	0.46939	HIF1A
Spring-DOWN	negative regulation of response to external stimulus (GO:0032102)	1/118	0.635874	0.685257	0.996966	0.451381	MAPK7
Spring-DOWN	positive regulation of protein-containing complex assembly (GO:0031334)	1/118	0.635874	0.685257	0.996966	0.451381	CLU
Spring-DOWN	cellular response to lipopolysaccharide (GO:0071222)	1/120	0.642074	0.690132	0.98011	0.434239	LDOC1
Spring-DOWN	cytoskeleton organization (GO:0007010)	1/120	0.642074	0.690132	0.98011	0.434239	LARP4
Spring-DOWN	macroautophagy (GO:0016236)	1/120	0.642074	0.690132	0.98011	0.434239	PGAM5
Spring-DOWN	positive regulation of cell differentiation (GO:0045597)	2/258	0.646853	0.694664	0.910249	0.396537	CCDC71L;BCL9L
Spring-DOWN	potassium ion transport (GO:0006813)	1/122	0.64817	0.695473	0.963812	0.417912	KCND1
Spring-DOWN	positive regulation of epithelial cell proliferation (GO:0050679)	1/123	0.651179	0.698095	0.955864	0.410038	HIF1A
Spring-DOWN	non-canonical Wnt signaling pathway (GO:0035567)	1/124	0.654162	0.700685	0.948044	0.40235	TNRC6B
Spring-DOWN	protein targeting (GO:0006605)	1/125	0.65712	0.702635	0.940351	0.394843	GDAP1
Spring-DOWN	regulation of protein secretion (GO:0050708)	1/125	0.65712	0.702635	0.940351	0.394843	CYP51A1
Spring-DOWN	negative regulation of cell growth (GO:0030308)	1/126	0.660053	0.703942	0.932781	0.38751	JADE1
Spring-DOWN	circulatory system development (GO:0072359)	1/126	0.660053	0.703942	0.932781	0.38751	KDM6B
Spring-DOWN	phosphatidylinositol biosynthetic process (GO:0006661)	1/126	0.660053	0.703942	0.932781	0.38751	PIP5K1C
Spring-DOWN	regulation of protein phosphorylation (GO:0001932)	2/266	0.663303	0.706798	0.882305	0.362207	SMG8;BRD4
Spring-DOWN	plasma membrane bounded cell projection organization (GO:0120036)	1/128	0.665844	0.708283	0.917998	0.37335	BTG2
Spring-DOWN	microtubule cytoskeleton organization involved in mitosis (GO:1902850)	1/128	0.665844	0.708283	0.917998	0.37335	XPO1
Spring-DOWN	central nervous system development (GO:0007417)	2/268	0.667319	0.709241	0.875582	0.354162	STAT3;ATN1
Spring-DOWN	cellular response to insulin stimulus (GO:0032869)	1/129	0.668702	0.709491	0.91078	0.366513	SHC1
Spring-DOWN	DNA-dependent DNA replication (GO:0006261)	1/129	0.668702	0.709491	0.91078	0.366513	MCM2
Spring-DOWN	protein glycosylation (GO:0006486)	1/130	0.671537	0.711887	0.903674	0.359831	MGAT2
Spring-DOWN	cellular response to metal ion (GO:0071248)	1/131	0.674347	0.714252	0.896677	0.3533	MT1M
Spring-DOWN	regulation of cell migration (GO:0030334)	3/408	0.677196	0.716656	0.86161	0.335851	FAM83H;SEMA4B;STAT3
Spring-DOWN	inorganic cation transmembrane transport (GO:0098662)	2/274	0.679135	0.718093	0.856005	0.331218	KCND1;SLC39A4
Spring-DOWN	regulation of cell adhesion (GO:0030155)	1/133	0.679896	0.718282	0.883002	0.340676	TGM2
Spring-DOWN	positive regulation of peptidyl-tyrosine phosphorylation (GO:0050731)	1/134	0.682635	0.720559	0.876318	0.334574	STAT3
Spring-DOWN	DNA metabolic process (GO:0006259)	2/277	0.684915	0.722349	0.846537	0.320381	BTG2;MCM2
Spring-DOWN	negative regulation of cellular macromolecule biosynthetic process (GO:2000113)	4/547	0.687082	0.723793	0.855888	0.321216	BTG2;CBX4;SHC1;FOXK1
Spring-DOWN	cellular calcium ion homeostasis (GO:0006874)	1/136	0.688043	0.723793	0.863248	0.322771	CHERP
Spring-DOWN	ribonucleoprotein complex assembly (GO:0022618)	1/136	0.688043	0.723793	0.863248	0.322771	SF3A2
Spring-DOWN	potassium ion transmembrane transport (GO:0071805)	1/139	0.695985	0.731524	0.844353	0.306017	KCND1
Spring-DOWN	neuron projection morphogenesis (GO:0048812)	1/140	0.698587	0.733012	0.838236	0.300672	ACTB
Spring-DOWN	enzyme linked receptor protein signaling pathway (GO:0007167)	1/140	0.698587	0.733012	0.838236	0.300672	SHC1
Spring-DOWN	positive regulation of cellular catabolic process (GO:0031331)	1/141	0.701167	0.735094	0.832206	0.295441	HIF1A
Spring-DOWN	organelle assembly (GO:0070925)	3/425	0.703711	0.736526	0.826177	0.290308	YTHDF1;GBF1;TMEM231
Spring-DOWN	Ras protein signal transduction (GO:0007265)	1/142	0.703725	0.736526	0.826262	0.290322	SHC1
Spring-DOWN	negative regulation of DNA-binding transcription factor activity (GO:0043433)	1/143	0.706261	0.736683	0.820402	0.285311	TAF1
Spring-DOWN	neuron development (GO:0048666)	1/143	0.706261	0.736683	0.820402	0.285311	BTG2
Spring-DOWN	nitrogen compound transport (GO:0071705)	1/143	0.706261	0.736683	0.820402	0.285311	SLC43A2
Spring-DOWN	monocarboxylic acid metabolic process (GO:0032787)	1/143	0.706261	0.736683	0.820402	0.285311	SLC16A1
Spring-DOWN	regulation of G2/M transition of mitotic cell cycle (GO:0010389)	1/149	0.721032	0.750822	0.786902	0.257373	BRD4
Spring-DOWN	positive regulation of hydrolase activity (GO:0051345)	1/149	0.721032	0.750822	0.786902	0.257373	TGM2
Spring-DOWN	dephosphorylation (GO:0016311)	1/153	0.730467	0.760006	0.766039	0.240591	THNSL2
Spring-DOWN	MAPK cascade (GO:0000165)	2/303	0.731512	0.760453	0.772386	0.24148	SHC1;MAP3K20
Spring-DOWN	positive regulation of protein kinase activity (GO:0045860)	1/154	0.732776	0.761125	0.760993	0.236605	CLU
Spring-DOWN	cellular response to interleukin-1 (GO:0071347)	1/155	0.735065	0.762861	0.756013	0.232698	HIF1A
Spring-DOWN	regulation of cell differentiation (GO:0045595)	1/156	0.737334	0.763933	0.751098	0.22887	FLOT2
Spring-DOWN	peptidyl-serine phosphorylation (GO:0018105)	1/156	0.737334	0.763933	0.751098	0.22887	TAF1
Spring-DOWN	mitotic spindle organization (GO:0007052)	1/157	0.739585	0.765622	0.746245	0.225117	XPO1
Spring-DOWN	cellular response to starvation (GO:0009267)	1/158	0.741816	0.766005	0.741454	0.221439	CLEC16A
Spring-DOWN	skeletal system development (GO:0001501)	1/158	0.741816	0.766005	0.741454	0.221439	TGM2
Spring-DOWN	T cell receptor signaling pathway (GO:0050852)	1/158	0.741816	0.766005	0.741454	0.221439	HLA-DRB5
Spring-DOWN	response to lipopolysaccharide (GO:0032496)	1/159	0.744028	0.767007	0.736724	0.217832	LDOC1
Spring-DOWN	protein autophosphorylation (GO:0046777)	1/159	0.744028	0.767007	0.736724	0.217832	TAF1
Spring-DOWN	positive regulation of protein kinase B signaling (GO:0051897)	1/161	0.748395	0.770623	0.727441	0.21083	MC1R
Spring-DOWN	cellular macromolecule biosynthetic process (GO:0034645)	2/314	0.749408	0.770623	0.744734	0.214835	POLR2A;MCM2
Spring-DOWN	cilium assembly (GO:0060271)	2/314	0.749408	0.770623	0.744734	0.214835	GBF1;TMEM231
Spring-DOWN	heart development (GO:0007507)	1/164	0.754808	0.775531	0.713943	0.200826	KDM6B
Spring-DOWN	negative regulation of nucleic acid-templated transcription (GO:1903507)	3/464	0.758248	0.778417	0.754764	0.208877	CBX4;SHC1;FOXK1
Spring-DOWN	proteasome-mediated ubiquitin-dependent protein catabolic process (GO:0043161)	2/321	0.760258	0.779833	0.728131	0.199579	CCNF;TAF1
Spring-DOWN	cellular protein-containing complex assembly (GO:0034622)	1/168	0.763107	0.782105	0.696701	0.188358	CLU
Spring-DOWN	peptidyl-serine modification (GO:0018209)	1/169	0.765138	0.783536	0.692519	0.185387	TAF1
Spring-DOWN	neuron projection development (GO:0031175)	1/171	0.769147	0.786338	0.684302	0.179611	BTG2
Spring-DOWN	positive regulation of I-kappaB kinase/NF-kappaB signaling (GO:0043123)	1/171	0.769147	0.786338	0.684302	0.179611	BRD4
Spring-DOWN	positive regulation of ERK1 and ERK2 cascade (GO:0070374)	1/172	0.771126	0.78771	0.680266	0.176803	SHC1
Spring-DOWN	positive regulation of cytokine production (GO:0001819)	2/335	0.78075	0.796245	0.697018	0.172512	STAT3;HIF1A
Spring-DOWN	glycerophospholipid biosynthetic process (GO:0046474)	1/177	0.780772	0.796245	0.660772	0.163523	PIP5K1C
Spring-DOWN	regulation of immune response (GO:0050776)	1/179	0.784516	0.799404	0.653281	0.158544	XIAP
Spring-DOWN	positive regulation of multicellular organismal process (GO:0051240)	2/345	0.794438	0.808846	0.67635	0.155642	KDM6B;BCL9L
Spring-DOWN	antigen receptor-mediated signaling pathway (GO:0050851)	1/185	0.795371	0.809129	0.631785	0.144645	HLA-DRB5
Spring-DOWN	regulation of GTPase activity (GO:0043087)	1/189	0.802304	0.815511	0.618217	0.136173	TGM2
Spring-DOWN	negative regulation of cell differentiation (GO:0045596)	1/191	0.805682	0.818032	0.611647	0.132156	CRIM1
Spring-DOWN	ubiquitin-dependent protein catabolic process (GO:0006511)	2/354	0.806109	0.818032	0.658753	0.141985	WDR81;TAF1
Spring-DOWN	regulation of angiogenesis (GO:0045765)	1/203	0.824781	0.836292	0.57496	0.110759	HIF1A
Spring-DOWN	regulation of protein kinase B signaling (GO:0051896)	1/207	0.830723	0.841626	0.563681	0.10454	MC1R
Spring-DOWN	mitotic cell cycle phase transition (GO:0044772)	1/209	0.833618	0.843867	0.558204	0.101582	CCNF
Spring-DOWN	translation (GO:0006412)	1/214	0.840643	0.850282	0.544962	0.0945992	AIMP2
Spring-DOWN	regulation of cell growth (GO:0001558)	1/217	0.844715	0.853702	0.537311	0.0906743	JADE1
Spring-DOWN	cellular response to lipid (GO:0071396)	1/219	0.847373	0.855687	0.532327	0.0881612	LDOC1
Spring-DOWN	regulation of I-kappaB kinase/NF-kappaB signaling (GO:0043122)	1/224	0.85382	0.861493	0.520259	0.0822191	BRD4
Spring-DOWN	inflammatory response (GO:0006954)	1/230	0.8612	0.86823	0.506473	0.0756813	STAT3
Spring-DOWN	positive regulation of phosphorylation (GO:0042327)	1/253	0.886217	0.892722	0.459707	0.0555297	HIF1A
Spring-DOWN	positive regulation of MAPK cascade (GO:0043410)	1/274	0.905118	0.911019	0.42389	0.0422576	SHC1
Spring-DOWN	proteolysis (GO:0006508)	1/287	0.915218	0.920435	0.404353	0.0358229	PM20D2
Spring-DOWN	neutrophil degranulation (GO:0043312)	2/481	0.918131	0.922613	0.480937	0.0410796	RAB3D;NAPRT
Spring-DOWN	neutrophil activation involved in immune response (GO:0002283)	2/485	0.920401	0.924142	0.476856	0.0395533	RAB3D;NAPRT
Spring-DOWN	neutrophil mediated immunity (GO:0002446)	2/488	0.922065	0.925061	0.473839	0.0384472	RAB3D;NAPRT
Spring-DOWN	extracellular matrix organization (GO:0030198)	1/300	0.924249	0.926499	0.386515	0.0304474	A2M
Spring-DOWN	innate immune response (GO:0045087)	1/302	0.92555	0.927052	0.383908	0.0297017	IFITM3
Spring-DOWN	positive regulation of cellular process (GO:0048522)	2/625	0.971096	0.971883	0.367022	0.0107648	SHC1;TGM2
Spring-DOWN	positive regulation of cell population proliferation (GO:0008284)	1/474	0.983343	0.983343	0.242153	0.00406754	SHC1
Spring-UP	SRP-dependent cotranslational protein targeting to membrane (GO:0006614)	12/90	1.24037e-12	6.36772e-10	24.1563	662.259	RPS4X;RPS25;RPL30;RPS27;RPL31;RPL34;RPL23;ZFAND2B;RPL36A;RPS3A;RPL26;RPS13
Spring-UP	cytoplasmic translation (GO:0002181)	12/93	1.85377e-12	6.36772e-10	23.2581	628.289	RPS4X;RWDD1;RPS25;RPL30;RPS27;RPL31;RPL34;RPL23;RPL36A;RPS3A;RPL26;RPS13
Spring-UP	protein targeting to ER (GO:0045047)	12/103	6.41879e-12	1.4699e-09	20.6918	533.264	RPS4X;RPS25;RPL30;RPS27;RPL31;RPL34;RPL23;ZFAND2B;RPL36A;RPS3A;RPL26;RPS13
Spring-UP	cotranslational protein targeting to membrane (GO:0006613)	11/94	4.77851e-11	8.20709e-09	20.6403	490.502	RPS4X;RPS25;RPL30;RPS27;RPL31;RPL34;RPL23;RPL36A;RPS3A;RPL26;RPS13
Spring-UP	nuclear-transcribed mRNA catabolic process, nonsense-mediated decay (GO:0000184)	11/113	3.60113e-10	4.94795e-08	16.7794	364.861	RPS4X;RPS25;RPL30;RPS27;RPL31;RPL34;RPL23;RPL36A;RPS3A;RPL26;RPS13
Spring-UP	peptide biosynthetic process (GO:0043043)	12/162	1.33633e-09	1.5301e-07	12.5156	255.735	RPS4X;RPS25;RPL30;RPS27;RPL31;RPL34;RPL23;RPL36A;RPS3A;RPL26;MRPS6;RPS13
Spring-UP	translation (GO:0006412)	13/214	3.04688e-09	2.99029e-07	10.1729	199.481	RWDD1;RPL30;RPL31;RPL34;RPL23;RPL36A;RPS3A;MRPS6;RPS4X;RPS25;RPS27;RPL26;RPS13
Spring-UP	nuclear-transcribed mRNA catabolic process (GO:0000956)	11/171	2.91074e-08	2.4996e-06	10.6655	185.07	RPS4X;RPS25;RPL30;RPS27;RPL31;RPL34;RPL23;RPL36A;RPS3A;RPL26;RPS13
Spring-UP	cellular macromolecule biosynthetic process (GO:0034645)	12/314	1.89616e-06	0.00014474	6.1684	81.2729	RPS4X;RPS25;RPL30;RPS27;RPL31;RPL34;RPL23;RPL36A;RPS3A;RPL26;MRPS6;RPS13
Spring-UP	gene expression (GO:0010467)	12/356	6.86263e-06	0.000471463	5.40365	64.2463	RPS4X;RPS25;RPL30;RPS27;RPL31;RPL34;RPL23;RPL36A;RPS3A;RPL26;MRPS6;RPS13
Spring-UP	rRNA metabolic process (GO:0016072)	8/162	1.69518e-05	0.00105872	7.87532	86.5115	RPS25;RPL30;RPS27;RPL31;RPL34;RPL23;RPL36A;RPL26
Spring-UP	rRNA processing (GO:0006364)	8/173	2.72174e-05	0.00155819	7.3462	77.2207	RPS25;RPL30;RPS27;RPL31;RPL34;RPL23;RPL36A;RPL26
Spring-UP	cellular protein metabolic process (GO:0044267)	12/417	3.29495e-05	0.00174126	4.57543	47.2208	RPS4X;RPS25;RPL30;RPS27;RPL31;RPL34;RPL23;RPL36A;RPS3A;RPL26;MRPS6;RPS13
Spring-UP	ribosome biogenesis (GO:0042254)	8/192	5.70826e-05	0.00280113	6.58127	64.3057	RPS25;RPL30;RPS27;RPL31;RPL34;RPL23;RPL36A;RPL26
Spring-UP	ncRNA processing (GO:0034470)	8/201	7.87172e-05	0.00360525	6.2715	59.2635	RPS25;RPL30;RPS27;RPL31;RPL34;RPL23;RPL36A;RPL26
Spring-UP	regulation of aerobic respiration (GO:1903715)	3/15	0.000137625	0.00590928	36.7593	326.826	UQCC2;COX7A2;COX7A1
Spring-UP	regulation of oxidative phosphorylation (GO:0002082)	3/16	0.000168531	0.00681062	33.9299	294.796	UQCC2;COX7A2;COX7A1
Spring-UP	cellular respiration (GO:0045333)	4/42	0.000198156	0.00756296	15.5727	132.78	BLOC1S1;NDUFS4;ME3;COQ10A
Spring-UP	mitochondrial translational elongation (GO:0070125)	5/89	0.000379326	0.0130299	8.85159	69.725	MRPL14;MRPL48;CHCHD1;MRPS6;MRPL33
Spring-UP	mitochondrial translational termination (GO:0070126)	5/89	0.000379326	0.0130299	8.85159	69.725	MRPL14;MRPL48;CHCHD1;MRPS6;MRPL33
Spring-UP	quinone catabolic process (GO:1901662)	2/5	0.000466264	0.0152535	97.348	746.733	NQO2;CYP4F12
Spring-UP	translational termination (GO:0006415)	5/96	0.000537509	0.0167849	8.16781	61.4919	MRPL14;MRPL48;CHCHD1;MRPS6;MRPL33
Spring-UP	heat acclimation (GO:0010286)	2/6	0.000696232	0.0199296	73.0074	530.751	HSBP1;HSBP1L1
Spring-UP	cellular heat acclimation (GO:0070370)	2/6	0.000696232	0.0199296	73.0074	530.751	HSBP1;HSBP1L1
Spring-UP	translational elongation (GO:0006414)	5/104	0.000773936	0.0212678	7.50475	53.7642	MRPL14;MRPL48;CHCHD1;MRPS6;MRPL33
Spring-UP	mitochondrial translation (GO:0032543)	5/105	0.000808185	0.0213547	7.42932	52.9021	MRPL14;MRPL48;CHCHD1;MRPS6;MRPL33
Spring-UP	purine-containing compound metabolic process (GO:0072521)	2/7	0.000970317	0.0246892	58.4029	405.193	TTR;OARD1
Spring-UP	mitochondrial respirasome assembly (GO:0097250)	2/9	0.0016484	0.0404447	41.7122	267.29	COX7A2;COX7A1
Spring-UP	amino sugar metabolic process (GO:0006040)	2/10	0.0020512	0.0454572	36.4963	225.888	CSGALNACT1;EXTL2
Spring-UP	regulation of attachment of spindle microtubules to kinetochore (GO:0051988)	2/10	0.0020512	0.0454572	36.4963	225.888	RACGAP1;KNSTRN
Spring-UP	secretory granule organization (GO:0033363)	2/10	0.0020512	0.0454572	36.4963	225.888	BLOC1S1;LYST
Spring-UP	nucleotide-sugar metabolic process (GO:0009225)	2/12	0.00298133	0.0640055	29.1941	169.775	CSGALNACT1;EXTL2
Spring-UP	protein heterotetramerization (GO:0051290)	2/13	0.00350751	0.07302	26.5388	150.02	KRT1;KRT10
Spring-UP	positive regulation of translation (GO:0045727)	4/100	0.00510314	0.103113	6.14614	32.4387	RPS4X;UQCC2;RPL26;LARP6
Spring-UP	positive regulation of cellular protein metabolic process (GO:0032270)	4/102	0.00547245	0.107416	6.0201	31.3529	RPS4X;BAD;RPL26;LARP6
Spring-UP	copper ion homeostasis (GO:0055070)	2/17	0.00600625	0.111521	19.4578	99.526	COMMD1;ATOX1
Spring-UP	protein heterooligomerization (GO:0051291)	2/17	0.00600625	0.111521	19.4578	99.526	KRT1;KRT10
Spring-UP	regulation of ATP metabolic process (GO:1903578)	3/56	0.00682332	0.123358	8.30566	41.4237	UQCC2;COX7A2;COX7A1
Spring-UP	aerobic respiration (GO:0009060)	2/21	0.00910879	0.160455	15.3584	72.1615	BLOC1S1;ME3
Spring-UP	glutathione derivative biosynthetic process (GO:1901687)	2/22	0.00997471	0.167137	14.5897	67.225	MGST3;AKR1A1
Spring-UP	glutathione derivative metabolic process (GO:1901685)	2/22	0.00997471	0.167137	14.5897	67.225	MGST3;AKR1A1
Spring-UP	extracellular matrix disassembly (GO:0022617)	3/66	0.0107162	0.17121	6.98377	31.6784	PRSS1;PRSS2;KLKB1
Spring-UP	cellular component disassembly (GO:0022411)	3/66	0.0107162	0.17121	6.98377	31.6784	PRSS1;PRSS2;KLKB1
Spring-UP	leukotriene metabolic process (GO:0006691)	2/24	0.0118112	0.184416	13.262	58.8663	CPA1;MGST3
Spring-UP	aerobic electron transport chain (GO:0019646)	3/70	0.0125667	0.190841	6.56551	28.7353	NDUFS4;NDUFB2;COX6B1
Spring-UP	energy derivation by oxidation of organic compounds (GO:0015980)	2/25	0.0127808	0.190841	12.6848	55.3033	NDUFS4;COQ10A
Spring-UP	mitochondrial ATP synthesis coupled electron transport (GO:0042775)	3/71	0.0130561	0.190841	6.46863	28.0642	NDUFS4;NDUFB2;COX6B1
Spring-UP	melanosome organization (GO:0032438)	2/27	0.0148199	0.207781	11.6688	49.1466	BLOC1S1;LYST
Spring-UP	monocarboxylic acid catabolic process (GO:0072329)	2/27	0.0148199	0.207781	11.6688	49.1466	CYP4F12;LPIN3
Spring-UP	phosphatidylcholine metabolic process (GO:0046470)	3/77	0.0162196	0.222857	5.94234	24.4916	STARD10;DBI;LPIN3
Spring-UP	positive regulation of cell population proliferation (GO:0008284)	8/474	0.0171765	0.231377	2.56137	10.41	RPS4X;HMGN5;BAD;RPL23;REG1A;NDUFS4;TGFA;FOLR2
Spring-UP	positive regulation of cellular amide metabolic process (GO:0034250)	3/81	0.0185468	0.245032	5.63647	22.4752	RPS4X;RPL26;LARP6
Spring-UP	peptide cross-linking (GO:0018149)	2/31	0.0192846	0.249972	10.0573	39.7107	KRT1;KRT10
Spring-UP	phosphatidylcholine biosynthetic process (GO:0006656)	2/33	0.0217024	0.276103	9.4075	36.0338	STARD10;LPIN3
Spring-UP	organonitrogen compound biosynthetic process (GO:1901566)	4/158	0.0240018	0.27959	3.82012	14.2476	MGST3;STARD10;AKR1A1;LPIN3
Spring-UP	mitochondrial respiratory chain complex assembly (GO:0033108)	3/90	0.0244264	0.27959	5.05109	18.7501	UQCC2;NDUFS4;NDUFB2
Spring-UP	cellular response to heat (GO:0034605)	2/36	0.0255504	0.27959	8.57612	31.4495	HSBP1;HSBP1L1
Spring-UP	regulation of epithelial cell proliferation (GO:0050678)	3/93	0.0265846	0.27959	4.88198	17.709	KRT4;BAD;TGFA
Spring-UP	regulation of exit from mitosis (GO:0007096)	2/39	0.0296529	0.27959	7.87957	27.7219	ANAPC15;CDC26
Spring-UP	mitochondrial electron transport, NADH to ubiquinone (GO:0006120)	2/39	0.0296529	0.27959	7.87957	27.7219	NDUFS4;NDUFB2
Spring-UP	negative regulation of blood coagulation (GO:0030195)	2/40	0.031075	0.27959	7.67183	26.6316	KRT1;KLKB1
Spring-UP	ribosomal small subunit biogenesis (GO:0042274)	2/40	0.031075	0.27959	7.67183	26.6316	RPS25;RPS27
Spring-UP	keratinocyte differentiation (GO:0030216)	2/41	0.0325235	0.27959	7.47474	25.6069	SPRR3;KRT10
Spring-UP	defense response to bacterium (GO:0042742)	4/176	0.0337897	0.27959	3.41722	11.5762	RPL30;GSDMB;LYST;MPEG1
Spring-UP	regulation of ubiquitin-dependent protein catabolic process (GO:2000058)	2/42	0.0339981	0.27959	7.2875	24.6423	RPL23;COMMD1
Spring-UP	negative regulation of blood coagulation, intrinsic pathway (GO:2000267)	1/5	0.0340303	0.27959	36.2372	122.5	KLKB1
Spring-UP	AMP biosynthetic process (GO:0006167)	1/5	0.0340303	0.27959	36.2372	122.5	NUDT2
Spring-UP	glucuronate catabolic process (GO:0006064)	1/5	0.0340303	0.27959	36.2372	122.5	AKR1A1
Spring-UP	glucuronate catabolic process to xylulose 5-phosphate (GO:0019640)	1/5	0.0340303	0.27959	36.2372	122.5	AKR1A1
Spring-UP	regulation of blood coagulation, intrinsic pathway (GO:2000266)	1/5	0.0340303	0.27959	36.2372	122.5	KLKB1
Spring-UP	heparin metabolic process (GO:0030202)	1/5	0.0340303	0.27959	36.2372	122.5	CSGALNACT1
Spring-UP	positive regulation of intrinsic apoptotic signaling pathway by p53 class mediator (GO:1902255)	1/5	0.0340303	0.27959	36.2372	122.5	RPL26
Spring-UP	cellular response to antibiotic (GO:0071236)	1/5	0.0340303	0.27959	36.2372	122.5	RPL23
Spring-UP	L-methionine salvage from methylthioadenosine (GO:0019509)	1/5	0.0340303	0.27959	36.2372	122.5	ENOPH1
Spring-UP	cellular response to nicotine (GO:0071316)	1/5	0.0340303	0.27959	36.2372	122.5	BAD
Spring-UP	leukotriene B4 metabolic process (GO:0036102)	1/5	0.0340303	0.27959	36.2372	122.5	CYP4F12
Spring-UP	SRP-dependent cotranslational protein targeting to membrane, translocation (GO:0006616)	1/5	0.0340303	0.27959	36.2372	122.5	ZFAND2B
Spring-UP	menaquinone metabolic process (GO:0009233)	1/5	0.0340303	0.27959	36.2372	122.5	CYP4F12
Spring-UP	regulation of mRNA binding (GO:1902415)	1/5	0.0340303	0.27959	36.2372	122.5	LARP6
Spring-UP	xylulose 5-phosphate biosynthetic process (GO:1901159)	1/5	0.0340303	0.27959	36.2372	122.5	AKR1A1
Spring-UP	protein de-ADP-ribosylation (GO:0051725)	1/5	0.0340303	0.27959	36.2372	122.5	OARD1
Spring-UP	mitotic spindle assembly (GO:0090307)	2/44	0.037024	0.27959	6.93978	22.8748	RACGAP1;KIFC2
Spring-UP	zymogen activation (GO:0031638)	2/45	0.0385744	0.27959	6.77804	22.0637	BAD;KLKB1
Spring-UP	spliceosomal complex assembly (GO:0000245)	2/46	0.0401492	0.27959	6.62366	21.2961	LUC7L;TXNL4A
Spring-UP	positive regulation of autophagy of mitochondrion in response to mitochondrial depolarization (GO:1904925)	1/6	0.0406972	0.27959	28.9883	92.8089	TOMM7
Spring-UP	establishment of mitochondrion localization, microtubule-mediated (GO:0034643)	1/6	0.0406972	0.27959	28.9883	92.8089	UXT
Spring-UP	protein-DNA complex subunit organization (GO:0071824)	1/6	0.0406972	0.27959	28.9883	92.8089	RPL23
Spring-UP	renal system process involved in regulation of blood volume (GO:0001977)	1/6	0.0406972	0.27959	28.9883	92.8089	CYP4F12
Spring-UP	blood vessel endothelial cell proliferation involved in sprouting angiogenesis (GO:0002043)	1/6	0.0406972	0.27959	28.9883	92.8089	NRARP
Spring-UP	SCF complex assembly (GO:0010265)	1/6	0.0406972	0.27959	28.9883	92.8089	RBX1
Spring-UP	regulation of glucokinase activity (GO:0033131)	1/6	0.0406972	0.27959	28.9883	92.8089	BAD
Spring-UP	neuroblast proliferation (GO:0007405)	1/6	0.0406972	0.27959	28.9883	92.8089	RACGAP1
Spring-UP	positive regulation of RNA binding (GO:1905216)	1/6	0.0406972	0.27959	28.9883	92.8089	LARP6
Spring-UP	regulation of mitotic sister chromatid segregation (GO:0033047)	1/6	0.0406972	0.27959	28.9883	92.8089	ANAPC15
Spring-UP	regulation of mitotic spindle checkpoint (GO:1903504)	1/6	0.0406972	0.27959	28.9883	92.8089	ANAPC15
Spring-UP	dermatan sulfate proteoglycan metabolic process (GO:0050655)	1/6	0.0406972	0.27959	28.9883	92.8089	CSGALNACT1
Spring-UP	type B pancreatic cell proliferation (GO:0044342)	1/6	0.0406972	0.27959	28.9883	92.8089	BAD
Spring-UP	protein insertion into mitochondrial membrane involved in apoptotic signaling pathway (GO:0001844)	1/6	0.0406972	0.27959	28.9883	92.8089	BAD
Spring-UP	regulation of protein autoubiquitination (GO:1902498)	1/6	0.0406972	0.27959	28.9883	92.8089	RBX1
Spring-UP	regulation of protein lipidation (GO:1903059)	1/6	0.0406972	0.27959	28.9883	92.8089	DBI
Spring-UP	sulfur compound biosynthetic process (GO:0044272)	3/113	0.0434772	0.292862	3.9903	12.5117	CSGALNACT1;MGST3;AKR1A1
Spring-UP	positive regulation of mitochondrial membrane potential (GO:0010918)	1/7	0.0473183	0.292862	24.1557	73.6957	BAD
Spring-UP	positive regulation of mitophagy in response to mitochondrial depolarization (GO:0098779)	1/7	0.0473183	0.292862	24.1557	73.6957	TOMM7
Spring-UP	positive regulation of mRNA binding (GO:1902416)	1/7	0.0473183	0.292862	24.1557	73.6957	LARP6
Spring-UP	L-methionine salvage (GO:0071267)	1/7	0.0473183	0.292862	24.1557	73.6957	ENOPH1
Spring-UP	malate metabolic process (GO:0006108)	1/7	0.0473183	0.292862	24.1557	73.6957	ME3
Spring-UP	regulation of metallopeptidase activity (GO:1905048)	1/7	0.0473183	0.292862	24.1557	73.6957	SVBP
Spring-UP	regulation of phospholipid transport (GO:2001138)	1/7	0.0473183	0.292862	24.1557	73.6957	DBI
Spring-UP	platelet dense granule organization (GO:0060155)	1/7	0.0473183	0.292862	24.1557	73.6957	BLOC1S1
Spring-UP	endosome to lysosome transport via multivesicular body sorting pathway (GO:0032510)	1/7	0.0473183	0.292862	24.1557	73.6957	LYST
Spring-UP	polyamine biosynthetic process (GO:0006596)	1/7	0.0473183	0.292862	24.1557	73.6957	SAT2
Spring-UP	proteolysis (GO:0006508)	5/287	0.0489889	0.296284	2.61025	7.87293	PRSS1;CPA1;SVBP;PRSS2;KLKB1
Spring-UP	epidermal cell differentiation (GO:0009913)	2/53	0.0518235	0.296284	5.71251	16.9085	SPRR3;KRT10
Spring-UP	positive regulation of epithelial cell proliferation (GO:0050679)	3/123	0.0535143	0.296284	3.65593	10.7038	BAD;TGFA;NRARP
Spring-UP	folic acid transport (GO:0015884)	1/8	0.0538941	0.296284	20.7039	60.4705	FOLR2
Spring-UP	respiratory chain complex III assembly (GO:0017062)	1/8	0.0538941	0.296284	20.7039	60.4705	UQCC2
Spring-UP	heparan sulfate proteoglycan biosynthetic process, polysaccharide chain biosynthetic process (GO:0015014)	1/8	0.0538941	0.296284	20.7039	60.4705	CSGALNACT1
Spring-UP	negative regulation of sodium ion transport (GO:0010766)	1/8	0.0538941	0.296284	20.7039	60.4705	COMMD1
Spring-UP	spermidine metabolic process (GO:0008216)	1/8	0.0538941	0.296284	20.7039	60.4705	SAT2
Spring-UP	mitochondrial respiratory chain complex III assembly (GO:0034551)	1/8	0.0538941	0.296284	20.7039	60.4705	UQCC2
Spring-UP	mitotic spindle elongation (GO:0000022)	1/8	0.0538941	0.296284	20.7039	60.4705	RACGAP1
Spring-UP	mitotic spindle midzone assembly (GO:0051256)	1/8	0.0538941	0.296284	20.7039	60.4705	RACGAP1
Spring-UP	vitamin K metabolic process (GO:0042373)	1/8	0.0538941	0.296284	20.7039	60.4705	CYP4F12
Spring-UP	triglyceride metabolic process (GO:0006641)	2/55	0.0553565	0.296284	5.49639	15.9063	FABP4;LPIN3
Spring-UP	positive regulation of establishment of protein localization to mitochondrion (GO:1903749)	2/56	0.0571541	0.296284	5.39434	15.4386	BAD;TOMM7
Spring-UP	mitochondrial transport (GO:0006839)	2/56	0.0571541	0.296284	5.39434	15.4386	BAD;TOMM7
Spring-UP	negative regulation of cell cycle G2/M phase transition (GO:1902750)	2/57	0.0589718	0.296284	5.29599	14.9913	AVEN;RBX1
Spring-UP	icosanoid metabolic process (GO:0006690)	2/57	0.0589718	0.296284	5.29599	14.9913	CPA1;CYP4F12
Spring-UP	regulation of mitotic nuclear division (GO:0007088)	2/57	0.0589718	0.296284	5.29599	14.9913	ANAPC15;TGFA
Spring-UP	dicarboxylic acid metabolic process (GO:0043648)	2/57	0.0589718	0.296284	5.29599	14.9913	ME3;FOLR2
Spring-UP	positive regulation of macromolecule biosynthetic process (GO:0010557)	3/129	0.0600242	0.296284	3.48078	9.79145	RPS4X;RPL26;LARP6
Spring-UP	regulation of RNA polymerase II regulatory region sequence-specific DNA binding (GO:1903025)	1/9	0.0604248	0.296284	18.115	50.837	LAMTOR5
Spring-UP	regulation of skeletal muscle cell differentiation (GO:2001014)	1/9	0.0604248	0.296284	18.115	50.837	UQCC2
Spring-UP	purine nucleobase metabolic process (GO:0006144)	1/9	0.0604248	0.296284	18.115	50.837	TTR
Spring-UP	negative regulation of protein activation cascade (GO:2000258)	1/9	0.0604248	0.296284	18.115	50.837	KLKB1
Spring-UP	positive regulation of membrane potential (GO:0045838)	1/9	0.0604248	0.296284	18.115	50.837	BAD
Spring-UP	regulation of epidermis development (GO:0045682)	1/9	0.0604248	0.296284	18.115	50.837	KRT10
Spring-UP	negative regulation of ubiquitin protein ligase activity (GO:1904667)	1/9	0.0604248	0.296284	18.115	50.837	RPL23
Spring-UP	plasminogen activation (GO:0031639)	1/9	0.0604248	0.296284	18.115	50.837	KLKB1
Spring-UP	mitochondrial respiratory chain complex I assembly (GO:0032981)	2/58	0.0608094	0.296284	5.20116	14.5633	NDUFS4;NDUFB2
Spring-UP	NADH dehydrogenase complex assembly (GO:0010257)	2/58	0.0608094	0.296284	5.20116	14.5633	NDUFS4;NDUFB2
Spring-UP	ribonucleoprotein complex biogenesis (GO:0022613)	2/60	0.0645426	0.308508	5.0213	13.7605	RPS25;RPL26
Spring-UP	regulation of type B pancreatic cell development (GO:2000074)	1/10	0.0669108	0.308508	16.1014	43.5445	BAD
Spring-UP	positive regulation of epidermis development (GO:0045684)	1/10	0.0669108	0.308508	16.1014	43.5445	KRT10
Spring-UP	negative regulation of sodium ion transmembrane transport (GO:1902306)	1/10	0.0669108	0.308508	16.1014	43.5445	COMMD1
Spring-UP	chondroitin sulfate proteoglycan metabolic process (GO:0050654)	1/10	0.0669108	0.308508	16.1014	43.5445	CSGALNACT1
Spring-UP	complement activation, lectin pathway (GO:0001867)	1/10	0.0669108	0.308508	16.1014	43.5445	KRT1
Spring-UP	nucleoside metabolic process (GO:0009116)	1/10	0.0669108	0.308508	16.1014	43.5445	OARD1
Spring-UP	peptidyl-lysine acetylation (GO:0018394)	1/10	0.0669108	0.308508	16.1014	43.5445	BLOC1S1
Spring-UP	ribonucleoprotein complex assembly (GO:0022618)	3/136	0.068065	0.311738	3.29641	8.85841	RPS27;LUC7L;TXNL4A
Spring-UP	COPII vesicle coating (GO:0048208)	2/63	0.0702826	0.313	4.77363	12.6751	TRAPPC2L;TGFA
Spring-UP	vesicle coating (GO:0006901)	2/63	0.0702826	0.313	4.77363	12.6751	TRAPPC2L;TGFA
Spring-UP	vesicle targeting, rough ER to cis-Golgi (GO:0048207)	2/63	0.0702826	0.313	4.77363	12.6751	TRAPPC2L;TGFA
Spring-UP	antimicrobial humoral immune response mediated by antimicrobial peptide (GO:0061844)	2/64	0.0722319	0.313	4.69639	12.3415	RPL30;REG1A
Spring-UP	positive regulation of epidermal growth factor-activated receptor activity (GO:0045741)	1/11	0.0733523	0.313	14.4905	37.8562	TGFA
Spring-UP	inositol phosphate dephosphorylation (GO:0046855)	1/11	0.0733523	0.313	14.4905	37.8562	SYNJ2
Spring-UP	negative regulation of protein localization to cell surface (GO:2000009)	1/11	0.0733523	0.313	14.4905	37.8562	COMMD1
Spring-UP	positive regulation of phospholipid transport (GO:2001140)	1/11	0.0733523	0.313	14.4905	37.8562	DBI
Spring-UP	synaptic vesicle transport (GO:0048489)	1/11	0.0733523	0.313	14.4905	37.8562	TMEM230
Spring-UP	copper ion transport (GO:0006825)	1/11	0.0733523	0.313	14.4905	37.8562	ATOX1
Spring-UP	phosphorylated carbohydrate dephosphorylation (GO:0046838)	1/11	0.0733523	0.313	14.4905	37.8562	SYNJ2
Spring-UP	negative regulation of G2/M transition of mitotic cell cycle (GO:0010972)	2/66	0.0761824	0.32307	4.54917	11.7124	AVEN;RBX1
Spring-UP	fat-soluble vitamin catabolic process (GO:0042363)	1/12	0.0797497	0.325562	13.1725	33.3115	CYP4F12
Spring-UP	inositol phosphate catabolic process (GO:0071545)	1/12	0.0797497	0.325562	13.1725	33.3115	SYNJ2
Spring-UP	organic hydroxy compound catabolic process (GO:1901616)	1/12	0.0797497	0.325562	13.1725	33.3115	CYP4F12
Spring-UP	COPII-coated vesicle budding (GO:0090114)	2/70	0.0842823	0.325562	4.28071	10.5887	TRAPPC2L;TGFA
Spring-UP	brain development (GO:0007420)	3/150	0.0855164	0.325562	2.98035	7.32881	KLHL17;NDUFS4;SYNJ2
Spring-UP	protein neddylation (GO:0045116)	1/13	0.0861032	0.325562	12.0742	29.6085	RBX1
Spring-UP	AMP metabolic process (GO:0046033)	1/13	0.0861032	0.325562	12.0742	29.6085	NUDT2
Spring-UP	positive regulation of lipid transport (GO:0032370)	1/13	0.0861032	0.325562	12.0742	29.6085	DBI
Spring-UP	regulation of fibrinolysis (GO:0051917)	1/13	0.0861032	0.325562	12.0742	29.6085	KLKB1
Spring-UP	synaptic vesicle localization (GO:0097479)	1/13	0.0861032	0.325562	12.0742	29.6085	TMEM230
Spring-UP	regulation of mitotic cell cycle spindle assembly checkpoint (GO:0090266)	1/13	0.0861032	0.325562	12.0742	29.6085	ANAPC15
Spring-UP	mitochondrial outer membrane permeabilization (GO:0097345)	1/13	0.0861032	0.325562	12.0742	29.6085	BAD
Spring-UP	mitochondrion transport along microtubule (GO:0047497)	1/13	0.0861032	0.325562	12.0742	29.6085	UXT
Spring-UP	polyamine metabolic process (GO:0006595)	1/13	0.0861032	0.325562	12.0742	29.6085	SAT2
Spring-UP	protein tetramerization (GO:0051262)	2/71	0.0863468	0.325562	4.21846	10.3326	KRT1;KRT10
Spring-UP	defense response to Gram-negative bacterium (GO:0050829)	2/73	0.0905212	0.325562	4.09921	9.84701	RPL30;MPEG1
Spring-UP	protein localization to vacuole (GO:0072665)	1/14	0.0924132	0.325562	11.1449	26.5413	LAMTOR5
Spring-UP	activation of cysteine-type endopeptidase activity (GO:0097202)	1/14	0.0924132	0.325562	11.1449	26.5413	BAD
Spring-UP	quinone biosynthetic process (GO:1901663)	1/14	0.0924132	0.325562	11.1449	26.5413	COQ10A
Spring-UP	branching involved in blood vessel morphogenesis (GO:0001569)	1/14	0.0924132	0.325562	11.1449	26.5413	NRARP
Spring-UP	cellular copper ion homeostasis (GO:0006878)	1/14	0.0924132	0.325562	11.1449	26.5413	ATOX1
Spring-UP	positive regulation of mitochondrial translation (GO:0070131)	1/14	0.0924132	0.325562	11.1449	26.5413	UQCC2
Spring-UP	sulfate transport (GO:0008272)	1/14	0.0924132	0.325562	11.1449	26.5413	RACGAP1
Spring-UP	regulation of intrinsic apoptotic signaling pathway in response to DNA damage by p53 class mediator (GO:1902165)	1/14	0.0924132	0.325562	11.1449	26.5413	RPL26
Spring-UP	defense response to protozoan (GO:0042832)	1/14	0.0924132	0.325562	11.1449	26.5413	LYST
Spring-UP	mitotic nuclear division (GO:0140014)	2/74	0.0926304	0.325562	4.04208	9.61665	KIFC2;KNSTRN
Spring-UP	nucleic acid phosphodiester bond hydrolysis (GO:0090305)	2/75	0.0947539	0.325562	3.9865	9.39408	RNASE1;RBX1
Spring-UP	RNA splicing, via transesterification reactions with bulged adenosine as nucleophile (GO:0000377)	4/251	0.0961094	0.325562	2.37054	5.55243	RBMX2;CWF19L2;TXNL4A;GTF2F2
Spring-UP	regulation of RNA splicing (GO:0043484)	2/76	0.0968915	0.325562	3.93243	9.17894	CLK1;RPS13
Spring-UP	water-soluble vitamin metabolic process (GO:0006767)	2/76	0.0968915	0.325562	3.93243	9.17894	PRSS1;FOLR2
Spring-UP	aflatoxin metabolic process (GO:0046222)	1/15	0.0986799	0.325562	10.3483	23.9653	MGST3
Spring-UP	fibrinolysis (GO:0042730)	1/15	0.0986799	0.325562	10.3483	23.9653	KRT1
Spring-UP	anterograde synaptic vesicle transport (GO:0048490)	1/15	0.0986799	0.325562	10.3483	23.9653	BLOC1S1
Spring-UP	Arp2/3 complex-mediated actin nucleation (GO:0034314)	1/15	0.0986799	0.325562	10.3483	23.9653	ARPC3
Spring-UP	positive regulation of DNA damage response, signal transduction by p53 class mediator (GO:0043517)	1/15	0.0986799	0.325562	10.3483	23.9653	RPL26
Spring-UP	glucosamine-containing compound metabolic process (GO:1901071)	1/15	0.0986799	0.325562	10.3483	23.9653	EXTL2
Spring-UP	icosanoid biosynthetic process (GO:0046456)	1/15	0.0986799	0.325562	10.3483	23.9653	MGST3
Spring-UP	negative regulation of ubiquitin-protein transferase activity (GO:0051444)	1/15	0.0986799	0.325562	10.3483	23.9653	RPL23
Spring-UP	superoxide anion generation (GO:0042554)	1/15	0.0986799	0.325562	10.3483	23.9653	NCF4
Spring-UP	synaptic vesicle transport along microtubule (GO:0099517)	1/15	0.0986799	0.325562	10.3483	23.9653	BLOC1S1
Spring-UP	dermatan sulfate proteoglycan biosynthetic process (GO:0050651)	1/15	0.0986799	0.325562	10.3483	23.9653	CSGALNACT1
Spring-UP	ubiquinone biosynthetic process (GO:0006744)	1/15	0.0986799	0.325562	10.3483	23.9653	COQ10A
Spring-UP	ubiquinone metabolic process (GO:0006743)	1/15	0.0986799	0.325562	10.3483	23.9653	COQ10A
Spring-UP	organic heteropentacyclic compound metabolic process (GO:1901376)	1/15	0.0986799	0.325562	10.3483	23.9653	MGST3
Spring-UP	phosphatidylethanolamine biosynthetic process (GO:0006646)	1/15	0.0986799	0.325562	10.3483	23.9653	LPIN3
Spring-UP	mycotoxin metabolic process (GO:0043385)	1/15	0.0986799	0.325562	10.3483	23.9653	MGST3
Spring-UP	purine ribonucleotide metabolic process (GO:0009150)	2/77	0.0990427	0.325562	3.8798	8.9709	BAD;DBI
Spring-UP	regulation of cellular response to heat (GO:1900034)	2/79	0.103385	0.333652	3.77865	8.57486	HSBP1;BAG1
Spring-UP	negative regulation of NF-kappaB transcription factor activity (GO:0032088)	2/79	0.103385	0.333652	3.77865	8.57486	COMMD1;COMMD6
Spring-UP	purine ribonucleoside monophosphate biosynthetic process (GO:0009168)	1/16	0.104904	0.333652	9.65791	21.7758	NUDT2
Spring-UP	positive regulation of collagen biosynthetic process (GO:0032967)	1/16	0.104904	0.333652	9.65791	21.7758	LARP6
Spring-UP	response to organophosphorus (GO:0046683)	1/16	0.104904	0.333652	9.65791	21.7758	NDUFS4
Spring-UP	positive regulation of TORC1 signaling (GO:1904263)	1/16	0.104904	0.333652	9.65791	21.7758	LAMTOR5
Spring-UP	N-acetylglucosamine metabolic process (GO:0006044)	1/16	0.104904	0.333652	9.65791	21.7758	EXTL2
Spring-UP	skin development (GO:0043588)	2/80	0.105576	0.334243	3.73002	8.38629	SPRR3;KRT10
Spring-UP	positive regulation of protein ubiquitination (GO:0031398)	2/82	0.109995	0.336191	3.6364	8.0267	COMMD1;RBX1
Spring-UP	establishment of protein localization to endoplasmic reticulum (GO:0072599)	1/17	0.111085	0.336191	9.05383	19.8954	ZFAND2B
Spring-UP	positive regulation of collagen metabolic process (GO:0010714)	1/17	0.111085	0.336191	9.05383	19.8954	LARP6
Spring-UP	regulation of transferase activity (GO:0051338)	1/17	0.111085	0.336191	9.05383	19.8954	LDB2
Spring-UP	response to purine-containing compound (GO:0014074)	1/17	0.111085	0.336191	9.05383	19.8954	NDUFS4
Spring-UP	ribosomal small subunit assembly (GO:0000028)	1/17	0.111085	0.336191	9.05383	19.8954	RPS27
Spring-UP	cellular biogenic amine biosynthetic process (GO:0042401)	1/17	0.111085	0.336191	9.05383	19.8954	SAT2
Spring-UP	cellular response to gamma radiation (GO:0071480)	1/17	0.111085	0.336191	9.05383	19.8954	RPL26
Spring-UP	mitochondrial electron transport, cytochrome c to oxygen (GO:0006123)	1/17	0.111085	0.336191	9.05383	19.8954	COX6B1
Spring-UP	modified amino acid transport (GO:0072337)	1/17	0.111085	0.336191	9.05383	19.8954	FOLR2
Spring-UP	protein-containing complex assembly (GO:0065003)	4/267	0.113639	0.338842	2.2245	4.8377	TRAPPC2L;BAD;TGFA;RBX1
Spring-UP	anaphase-promoting complex-dependent catabolic process (GO:0031145)	2/84	0.114462	0.338842	3.54735	7.68892	ANAPC15;CDC26
Spring-UP	spindle assembly (GO:0051225)	2/84	0.114462	0.338842	3.54735	7.68892	KIFC2;STARD9
Spring-UP	positive regulation of I-kappaB kinase/NF-kappaB signaling (GO:0043123)	3/171	0.114811	0.338842	2.60503	5.63849	S100A4;CXXC5;LAMTOR5
Spring-UP	positive regulation of gene expression (GO:0010628)	6/482	0.117029	0.338842	1.85122	3.97148	RPS4X;HMGN5;RPL23;RPL26;LARP6;LAMTOR5
Spring-UP	negative regulation of cation transmembrane transport (GO:1904063)	1/18	0.117224	0.338842	8.52082	18.2659	COMMD1
Spring-UP	establishment of vesicle localization (GO:0051650)	1/18	0.117224	0.338842	8.52082	18.2659	TMEM230
Spring-UP	release of cytochrome c from mitochondria (GO:0001836)	1/18	0.117224	0.338842	8.52082	18.2659	BAD
Spring-UP	triglyceride biosynthetic process (GO:0019432)	1/18	0.117224	0.338842	8.52082	18.2659	LPIN3
Spring-UP	endothelial cell proliferation (GO:0001935)	1/18	0.117224	0.338842	8.52082	18.2659	NRARP
Spring-UP	mitochondrion organization (GO:0007005)	3/175	0.120774	0.338842	2.54393	5.37744	TOMM7;COX7A2;COX7A1
Spring-UP	mRNA splicing, via spliceosome (GO:0000398)	4/274	0.121725	0.338842	2.16606	4.5617	RBMX2;CWF19L2;TXNL4A;GTF2F2
Spring-UP	epoxygenase P450 pathway (GO:0019373)	1/19	0.12332	0.338842	8.04704	16.8422	CYP4F12
Spring-UP	pyroptosis (GO:0070269)	1/19	0.12332	0.338842	8.04704	16.8422	GSDMB
Spring-UP	folic acid metabolic process (GO:0046655)	1/19	0.12332	0.338842	8.04704	16.8422	FOLR2
Spring-UP	heparan sulfate proteoglycan biosynthetic process (GO:0015012)	1/19	0.12332	0.338842	8.04704	16.8422	CSGALNACT1
Spring-UP	regulation of collagen biosynthetic process (GO:0032965)	1/19	0.12332	0.338842	8.04704	16.8422	LARP6
Spring-UP	negative regulation of RNA metabolic process (GO:0051253)	1/19	0.12332	0.338842	8.04704	16.8422	RPS13
Spring-UP	negative regulation of RNA splicing (GO:0033119)	1/19	0.12332	0.338842	8.04704	16.8422	RPS13
Spring-UP	leukotriene biosynthetic process (GO:0019370)	1/19	0.12332	0.338842	8.04704	16.8422	MGST3
Spring-UP	regulation of insulin-like growth factor receptor signaling pathway (GO:0043567)	1/19	0.12332	0.338842	8.04704	16.8422	ZFAND2B
Spring-UP	regulation of mitochondrial membrane permeability (GO:0046902)	1/19	0.12332	0.338842	8.04704	16.8422	BAD
Spring-UP	pore complex assembly (GO:0046931)	1/19	0.12332	0.338842	8.04704	16.8422	BAD
Spring-UP	glycerophospholipid biosynthetic process (GO:0046474)	3/177	0.123798	0.338842	2.51443	5.25291	STARD10;SYNJ2;LPIN3
Spring-UP	regulation of translation (GO:0006417)	3/178	0.12532	0.339239	2.49994	5.19207	RPS4X;RPL26;LARP6
Spring-UP	regulation of cysteine-type endopeptidase activity involved in apoptotic process (GO:0043281)	2/89	0.125826	0.339239	3.34263	6.92879	BAD;LAMTOR5
Spring-UP	post-Golgi vesicle-mediated transport (GO:0006892)	2/89	0.125826	0.339239	3.34263	6.92879	BLOC1S1;COMMD1
Spring-UP	positive regulation of cellular biosynthetic process (GO:0031328)	3/180	0.128385	0.339239	2.47144	5.07317	RPS4X;RPL26;LARP6
Spring-UP	protein-DNA complex disassembly (GO:0032986)	1/20	0.129375	0.339239	7.62313	15.5896	RPL23
Spring-UP	fatty acid transport (GO:0015908)	1/20	0.129375	0.339239	7.62313	15.5896	FABP4
Spring-UP	folic acid-containing compound metabolic process (GO:0006760)	1/20	0.129375	0.339239	7.62313	15.5896	FOLR2
Spring-UP	regulation of acute inflammatory response (GO:0002673)	1/20	0.129375	0.339239	7.62313	15.5896	KLKB1
Spring-UP	positive regulation of epithelial cell differentiation (GO:0030858)	1/20	0.129375	0.339239	7.62313	15.5896	BAD
Spring-UP	positive regulation of protein processing (GO:0010954)	1/20	0.129375	0.339239	7.62313	15.5896	KLKB1
Spring-UP	natural killer cell mediated immunity (GO:0002228)	1/20	0.129375	0.339239	7.62313	15.5896	LYST
Spring-UP	negative regulation of mitotic cell cycle phase transition (GO:1901991)	2/92	0.132769	0.343217	3.23072	6.52328	AVEN;RBX1
Spring-UP	actin nucleation (GO:0045010)	1/21	0.135388	0.343217	7.24161	14.4804	ARPC3
Spring-UP	regulation of ubiquitin protein ligase activity (GO:1904666)	1/21	0.135388	0.343217	7.24161	14.4804	RPL23
Spring-UP	chondroitin sulfate biosynthetic process (GO:0030206)	1/21	0.135388	0.343217	7.24161	14.4804	CSGALNACT1
Spring-UP	cobalamin metabolic process (GO:0009235)	1/21	0.135388	0.343217	7.24161	14.4804	PRSS1
Spring-UP	regulation of mitochondrial translation (GO:0070129)	1/21	0.135388	0.343217	7.24161	14.4804	UQCC2
Spring-UP	nucleotide-excision repair, DNA incision, 3'-to lesion (GO:0006295)	1/21	0.135388	0.343217	7.24161	14.4804	RBX1
Spring-UP	nucleotide-excision repair, preincision complex stabilization (GO:0006293)	1/21	0.135388	0.343217	7.24161	14.4804	RBX1
Spring-UP	positive regulation of transcription regulatory region DNA binding (GO:2000679)	1/21	0.135388	0.343217	7.24161	14.4804	LAMTOR5
Spring-UP	regulation of cell cycle phase transition (GO:1901987)	2/95	0.139798	0.350313	3.12603	6.15064	ANAPC15;CDC26
Spring-UP	homologous chromosome segregation (GO:0045143)	1/22	0.14136	0.350313	6.89642	13.4924	ZCWPW1
Spring-UP	positive regulation of signal transduction by p53 class mediator (GO:1901798)	1/22	0.14136	0.350313	6.89642	13.4924	RPL23
Spring-UP	tetrapyrrole metabolic process (GO:0033013)	1/22	0.14136	0.350313	6.89642	13.4924	PRSS1
Spring-UP	nucleotide-excision repair, DNA duplex unwinding (GO:0000717)	1/22	0.14136	0.350313	6.89642	13.4924	RBX1
Spring-UP	natural killer cell mediated cytotoxicity (GO:0042267)	1/22	0.14136	0.350313	6.89642	13.4924	LYST
Spring-UP	positive regulation of cellular process (GO:0048522)	7/625	0.141757	0.350313	1.66392	3.25071	RPS4X;HMGN5;RPL23;REG1A;TGFA;FOLR2;PRSS2
Spring-UP	RNA splicing (GO:0008380)	2/98	0.146906	0.357559	3.02788	5.80736	RP9;TXNL4A
Spring-UP	acylglycerol biosynthetic process (GO:0046463)	1/23	0.147292	0.357559	6.58261	12.608	LPIN3
Spring-UP	triglyceride catabolic process (GO:0019433)	1/23	0.147292	0.357559	6.58261	12.608	FABP4
Spring-UP	nucleotide-excision repair, DNA damage recognition (GO:0000715)	1/23	0.147292	0.357559	6.58261	12.608	RBX1
Spring-UP	regulation of peptidase activity (GO:0052547)	1/23	0.147292	0.357559	6.58261	12.608	SVBP
Spring-UP	regulation of cell size (GO:0008361)	1/24	0.153182	0.364136	6.2961	11.8123	LAMTOR5
Spring-UP	response to gamma radiation (GO:0010332)	1/24	0.153182	0.364136	6.2961	11.8123	RPL26
Spring-UP	protein insertion into mitochondrial membrane (GO:0051204)	1/24	0.153182	0.364136	6.2961	11.8123	BAD
Spring-UP	extracellular matrix organization (GO:0030198)	4/300	0.153791	0.364136	1.97317	3.6941	PRSS1;TTR;PRSS2;KLKB1
Spring-UP	mRNA processing (GO:0006397)	4/300	0.153791	0.364136	1.97317	3.6941	RBMX2;CWF19L2;TXNL4A;GTF2F2
Spring-UP	positive regulation of cell cycle process (GO:0090068)	2/101	0.154086	0.364136	2.93568	5.49043	RACGAP1;TGFA
Spring-UP	cellular response to chemical stress (GO:0062197)	2/101	0.154086	0.364136	2.93568	5.49043	NCF4;NUDT2
Spring-UP	regulation of proteasomal ubiquitin-dependent protein catabolic process (GO:0032434)	2/102	0.156495	0.364136	2.90618	5.39017	COMMD1;RBX1
Spring-UP	fat-soluble vitamin metabolic process (GO:0006775)	1/25	0.159032	0.364136	6.03345	11.0934	CYP4F12
Spring-UP	in utero embryonic development (GO:0001701)	1/25	0.159032	0.364136	6.03345	11.0934	EGFL8
Spring-UP	RNA splicing, via transesterification reactions (GO:0000375)	1/25	0.159032	0.364136	6.03345	11.0934	TXNL4A
Spring-UP	cellular polysaccharide biosynthetic process (GO:0033692)	1/25	0.159032	0.364136	6.03345	11.0934	CSGALNACT1
Spring-UP	sodium ion homeostasis (GO:0055078)	1/25	0.159032	0.364136	6.03345	11.0934	CYP4F12
Spring-UP	positive regulation of release of cytochrome c from mitochondria (GO:0090200)	1/25	0.159032	0.364136	6.03345	11.0934	BAD
Spring-UP	phosphatidylinositol dephosphorylation (GO:0046856)	1/25	0.159032	0.364136	6.03345	11.0934	SYNJ2
Spring-UP	endosome transport via multivesicular body sorting pathway (GO:0032509)	1/25	0.159032	0.364136	6.03345	11.0934	LYST
Spring-UP	regulation of insulin secretion (GO:0050796)	2/104	0.161334	0.364136	2.8489	5.19719	UQCC2;BAD
Spring-UP	modification-dependent protein catabolic process (GO:0019941)	3/201	0.162075	0.364136	2.20696	4.01599	ANAPC15;CDC26;RBX1
Spring-UP	nucleotide-excision repair (GO:0006289)	2/105	0.163764	0.364136	2.8211	5.1043	COMMD1;RBX1
Spring-UP	proteoglycan metabolic process (GO:0006029)	1/26	0.164842	0.364136	5.79182	10.4413	CSGALNACT1
Spring-UP	global genome nucleotide-excision repair (GO:0070911)	1/26	0.164842	0.364136	5.79182	10.4413	RBX1
Spring-UP	negative regulation of proteolysis involved in cellular protein catabolic process (GO:1903051)	1/26	0.164842	0.364136	5.79182	10.4413	RPL23
Spring-UP	positive regulation of protein insertion into mitochondrial membrane involved in apoptotic signaling pathway (GO:1900740)	1/26	0.164842	0.364136	5.79182	10.4413	BAD
Spring-UP	chaperone cofactor-dependent protein refolding (GO:0051085)	1/26	0.164842	0.364136	5.79182	10.4413	BAG1
Spring-UP	meiosis I (GO:0007127)	1/26	0.164842	0.364136	5.79182	10.4413	ZCWPW1
Spring-UP	regulation of mitotic metaphase/anaphase transition (GO:0030071)	1/26	0.164842	0.364136	5.79182	10.4413	ANAPC15
Spring-UP	positive regulation of viral transcription (GO:0050434)	1/26	0.164842	0.364136	5.79182	10.4413	GTF2F2
Spring-UP	regulation of protein insertion into mitochondrial membrane involved in apoptotic signaling pathway (GO:1900739)	1/26	0.164842	0.364136	5.79182	10.4413	BAD
Spring-UP	regulation of cell cycle process (GO:0010564)	2/106	0.1662	0.36596	2.79383	5.01371	RACGAP1;KNSTRN
Spring-UP	regulation of vasculature development (GO:1901342)	1/27	0.170612	0.366317	5.56878	9.84763	KRT1
Spring-UP	cellular lipid catabolic process (GO:0044242)	1/27	0.170612	0.366317	5.56878	9.84763	LPIN3
Spring-UP	regulation of epidermal growth factor-activated receptor activity (GO:0007176)	1/27	0.170612	0.366317	5.56878	9.84763	TGFA
Spring-UP	positive regulation of nuclear division (GO:0051785)	1/27	0.170612	0.366317	5.56878	9.84763	TGFA
Spring-UP	chondroitin sulfate proteoglycan biosynthetic process (GO:0050650)	1/27	0.170612	0.366317	5.56878	9.84763	CSGALNACT1
Spring-UP	presynaptic endocytosis (GO:0140238)	1/27	0.170612	0.366317	5.56878	9.84763	SYNJ2
Spring-UP	monovalent inorganic cation homeostasis (GO:0055067)	1/27	0.170612	0.366317	5.56878	9.84763	CYP4F12
Spring-UP	regulation of protein ubiquitination (GO:0031396)	2/109	0.173547	0.366317	2.71509	4.75496	SVBP;COMMD1
Spring-UP	regulation of sodium ion transmembrane transport (GO:1902305)	1/28	0.176343	0.366317	5.36226	9.30527	COMMD1
Spring-UP	amide transport (GO:0042886)	1/28	0.176343	0.366317	5.36226	9.30527	FOLR2
Spring-UP	positive regulation of cytosolic calcium ion concentration involved in phospholipase C-activating G protein-coupled signaling pathway (GO:0051482)	1/28	0.176343	0.366317	5.36226	9.30527	LPAR6
Spring-UP	positive regulation of fibroblast proliferation (GO:0048146)	1/28	0.176343	0.366317	5.36226	9.30527	NDUFS4
Spring-UP	RNA phosphodiester bond hydrolysis (GO:0090501)	1/28	0.176343	0.366317	5.36226	9.30527	RNASE1
Spring-UP	cellular response to acid chemical (GO:0071229)	1/28	0.176343	0.366317	5.36226	9.30527	LAMTOR5
Spring-UP	cellular response to epidermal growth factor stimulus (GO:0071364)	1/28	0.176343	0.366317	5.36226	9.30527	KNSTRN
Spring-UP	sulfur compound transport (GO:0072348)	1/28	0.176343	0.366317	5.36226	9.30527	RACGAP1
Spring-UP	regulation of multicellular organismal development (GO:2000026)	1/28	0.176343	0.366317	5.36226	9.30527	RACGAP1
Spring-UP	protein localization to lysosome (GO:0061462)	1/28	0.176343	0.366317	5.36226	9.30527	LAMTOR5
Spring-UP	positive regulation of intracellular signal transduction (GO:1902533)	6/546	0.176493	0.366317	1.62643	2.821	BAD;RPL23;TGFA;S100A4;CXXC5;LAMTOR5
Spring-UP	proteasome-mediated ubiquitin-dependent protein catabolic process (GO:0043161)	4/321	0.181767	0.369992	1.84048	3.13807	ANAPC15;CDC26;ZFAND2B;RBX1
Spring-UP	homologous chromosome pairing at meiosis (GO:0007129)	1/29	0.182034	0.369992	5.17049	8.80826	ZCWPW1
Spring-UP	lipid catabolic process (GO:0016042)	1/29	0.182034	0.369992	5.17049	8.80826	CYP4F12
Spring-UP	transition metal ion homeostasis (GO:0055076)	1/29	0.182034	0.369992	5.17049	8.80826	COMMD1
Spring-UP	nucleotide-excision repair, preincision complex assembly (GO:0006294)	1/29	0.182034	0.369992	5.17049	8.80826	RBX1
Spring-UP	dicarboxylic acid transport (GO:0006835)	1/29	0.182034	0.369992	5.17049	8.80826	FOLR2
Spring-UP	protein K11-linked ubiquitination (GO:0070979)	1/29	0.182034	0.369992	5.17049	8.80826	CDC26
Spring-UP	positive regulation of DNA recombination (GO:0045911)	1/30	0.187686	0.373024	4.99195	8.35145	ZCWPW1
Spring-UP	negative regulation of Notch signaling pathway (GO:0045746)	1/30	0.187686	0.373024	4.99195	8.35145	NRARP
Spring-UP	chondroitin sulfate metabolic process (GO:0030204)	1/30	0.187686	0.373024	4.99195	8.35145	CSGALNACT1
Spring-UP	mRNA splice site selection (GO:0006376)	1/30	0.187686	0.373024	4.99195	8.35145	LUC7L
Spring-UP	phosphatidylcholine acyl-chain remodeling (GO:0036151)	1/30	0.187686	0.373024	4.99195	8.35145	DBI
Spring-UP	cellular amide metabolic process (GO:0043603)	2/115	0.188391	0.373024	2.57015	4.29018	DBI;FOLR2
Spring-UP	'de novo' posttranslational protein folding (GO:0051084)	1/31	0.193299	0.373024	4.8253	7.93046	BAG1
Spring-UP	proteoglycan biosynthetic process (GO:0030166)	1/31	0.193299	0.373024	4.8253	7.93046	CSGALNACT1
Spring-UP	purine nucleoside bisphosphate metabolic process (GO:0034032)	1/31	0.193299	0.373024	4.8253	7.93046	DBI
Spring-UP	renal water homeostasis (GO:0003091)	1/31	0.193299	0.373024	4.8253	7.93046	CYP4F12
Spring-UP	regulation of cellular component size (GO:0032535)	1/31	0.193299	0.373024	4.8253	7.93046	LAMTOR5
Spring-UP	ribonucleoside bisphosphate metabolic process (GO:0033875)	1/31	0.193299	0.373024	4.8253	7.93046	DBI
Spring-UP	positive regulation of protein targeting to mitochondrion (GO:1903955)	1/31	0.193299	0.373024	4.8253	7.93046	TOMM7
Spring-UP	positive regulation of Rho protein signal transduction (GO:0035025)	1/31	0.193299	0.373024	4.8253	7.93046	LPAR6
Spring-UP	organelle transport along microtubule (GO:0072384)	1/31	0.193299	0.373024	4.8253	7.93046	UXT
Spring-UP	vitamin transport (GO:0051180)	1/31	0.193299	0.373024	4.8253	7.93046	FOLR2
Spring-UP	protein acetylation (GO:0006473)	1/31	0.193299	0.373024	4.8253	7.93046	BLOC1S1
Spring-UP	phosphatidylethanolamine metabolic process (GO:0046337)	1/31	0.193299	0.373024	4.8253	7.93046	LPIN3
Spring-UP	regulation of cellular response to stress (GO:0080135)	2/118	0.195879	0.376382	2.5033	4.08102	HSBP1;BAG1
Spring-UP	7-methylguanosine mRNA capping (GO:0006370)	1/32	0.198874	0.376382	4.66941	7.54149	GTF2F2
Spring-UP	7-methylguanosine RNA capping (GO:0009452)	1/32	0.198874	0.376382	4.66941	7.54149	GTF2F2
Spring-UP	response to amino acid (GO:0043200)	1/32	0.198874	0.376382	4.66941	7.54149	LAMTOR5
Spring-UP	long-chain fatty acid transport (GO:0015909)	1/32	0.198874	0.376382	4.66941	7.54149	FABP4
Spring-UP	superoxide metabolic process (GO:0006801)	1/32	0.198874	0.376382	4.66941	7.54149	NCF4
Spring-UP	mitochondrial membrane organization (GO:0007006)	1/32	0.198874	0.376382	4.66941	7.54149	BAD
Spring-UP	cytoskeleton organization (GO:0007010)	2/120	0.200891	0.379154	2.46062	3.94927	KRT4;KRT13
Spring-UP	regulation of I-kappaB kinase/NF-kappaB signaling (GO:0043122)	3/224	0.201612	0.379473	1.97496	3.16272	S100A4;CXXC5;LAMTOR5
Spring-UP	apoptotic mitochondrial changes (GO:0008637)	1/33	0.204411	0.381604	4.52327	7.18124	BAD
Spring-UP	very long-chain fatty acid metabolic process (GO:0000038)	1/33	0.204411	0.381604	4.52327	7.18124	CYP4F12
Spring-UP	regulation of protein localization to cell surface (GO:2000008)	1/33	0.204411	0.381604	4.52327	7.18124	COMMD1
Spring-UP	positive regulation of epidermal growth factor receptor signaling pathway (GO:0045742)	1/34	0.209909	0.386479	4.38598	6.84686	TGFA
Spring-UP	cellular response to amino acid stimulus (GO:0071230)	1/34	0.209909	0.386479	4.38598	6.84686	LAMTOR5
Spring-UP	positive regulation of mitochondrial outer membrane permeabilization involved in apoptotic signaling pathway (GO:1901030)	1/34	0.209909	0.386479	4.38598	6.84686	BAD
Spring-UP	sister chromatid segregation (GO:0000819)	1/34	0.209909	0.386479	4.38598	6.84686	KNSTRN
Spring-UP	synaptic vesicle recycling (GO:0036465)	1/34	0.209909	0.386479	4.38598	6.84686	SYNJ2
Spring-UP	fatty acid metabolic process (GO:0006631)	2/124	0.21096	0.386479	2.37946	3.70264	CYP4F12;LPIN3
Spring-UP	defense response to symbiont (GO:0140546)	2/124	0.21096	0.386479	2.37946	3.70264	RNASE1;LYST
Spring-UP	protein targeting (GO:0006605)	2/125	0.213486	0.388002	2.36	3.64427	ZFAND2B;TOMM7
Spring-UP	cellular response to oxidative stress (GO:0034599)	2/125	0.213486	0.388002	2.36	3.64427	NCF4;NUDT2
Spring-UP	regulation of phosphorylation (GO:0042325)	2/125	0.213486	0.388002	2.36	3.64427	NDUFS4;LDB2
Spring-UP	acylglycerol catabolic process (GO:0046464)	1/35	0.21537	0.388345	4.25676	6.53582	FABP4
Spring-UP	regulation of TORC1 signaling (GO:1903432)	1/35	0.21537	0.388345	4.25676	6.53582	LAMTOR5
Spring-UP	negative regulation of epithelial cell migration (GO:0010633)	1/35	0.21537	0.388345	4.25676	6.53582	SVBP
Spring-UP	negative regulation of cellular protein localization (GO:1903828)	1/36	0.220794	0.391952	4.13493	6.24592	COMMD1
Spring-UP	axonal transport (GO:0098930)	1/36	0.220794	0.391952	4.13493	6.24592	BLOC1S1
Spring-UP	retina homeostasis (GO:0001895)	1/36	0.220794	0.391952	4.13493	6.24592	KRT1
Spring-UP	regulation of embryonic development (GO:0045995)	1/36	0.220794	0.391952	4.13493	6.24592	RACGAP1
Spring-UP	positive regulation of mitotic nuclear division (GO:0045840)	1/36	0.220794	0.391952	4.13493	6.24592	TGFA
Spring-UP	transition metal ion transport (GO:0000041)	1/36	0.220794	0.391952	4.13493	6.24592	ATOX1
Spring-UP	acyl-CoA metabolic process (GO:0006637)	1/37	0.22618	0.395383	4.01987	5.97523	DBI
Spring-UP	anterograde axonal transport (GO:0008089)	1/37	0.22618	0.395383	4.01987	5.97523	BLOC1S1
Spring-UP	positive regulation of cytokinesis (GO:0032467)	1/37	0.22618	0.395383	4.01987	5.97523	RACGAP1
Spring-UP	lysosome localization (GO:0032418)	1/37	0.22618	0.395383	4.01987	5.97523	BLOC1S1
Spring-UP	positive regulation of signaling receptor activity (GO:2000273)	1/37	0.22618	0.395383	4.01987	5.97523	TGFA
Spring-UP	nucleotide-excision repair, DNA incision, 5'-to lesion (GO:0006296)	1/37	0.22618	0.395383	4.01987	5.97523	RBX1
Spring-UP	cellular response to hypoxia (GO:0071456)	2/131	0.228695	0.395673	2.24954	3.3189	BAD;RBX1
Spring-UP	ubiquitin-dependent protein catabolic process (GO:0006511)	4/354	0.22874	0.395673	1.66414	2.45489	ANAPC15;CDC26;ZFAND2B;RBX1
Spring-UP	positive regulation of cell development (GO:0010720)	1/38	0.231529	0.395673	3.91103	5.72203	BAD
Spring-UP	negative regulation of endothelial cell migration (GO:0010596)	1/38	0.231529	0.395673	3.91103	5.72203	SVBP
Spring-UP	negative regulation of G0 to G1 transition (GO:0070317)	1/38	0.231529	0.395673	3.91103	5.72203	UXT
Spring-UP	response to cAMP (GO:0051591)	1/38	0.231529	0.395673	3.91103	5.72203	NDUFS4
Spring-UP	positive regulation of insulin secretion (GO:0032024)	1/38	0.231529	0.395673	3.91103	5.72203	BAD
Spring-UP	negative regulation of ubiquitin-dependent protein catabolic process (GO:2000059)	1/38	0.231529	0.395673	3.91103	5.72203	RPL23
Spring-UP	synaptic vesicle endocytosis (GO:0048488)	1/38	0.231529	0.395673	3.91103	5.72203	SYNJ2
Spring-UP	RNA metabolic process (GO:0016070)	2/133	0.233782	0.396854	2.21498	3.21917	GTF2F2;RNASE1
Spring-UP	defense response to virus (GO:0051607)	2/133	0.233782	0.396854	2.21498	3.21917	RNASE1;LYST
Spring-UP	membrane organization (GO:0061024)	3/242	0.233979	0.396854	1.82455	2.6502	ARPC3;TGFA;SYNJ2
Spring-UP	regulation of protein targeting to mitochondrion (GO:1903214)	1/39	0.236842	0.396854	3.80791	5.48478	TOMM7
Spring-UP	protein monoubiquitination (GO:0006513)	1/39	0.236842	0.396854	3.80791	5.48478	RBX1
Spring-UP	response to peptide (GO:1901652)	1/39	0.236842	0.396854	3.80791	5.48478	REG1A
Spring-UP	nucleotide-excision repair, DNA incision (GO:0033683)	1/39	0.236842	0.396854	3.80791	5.48478	RBX1
Spring-UP	phospholipid dephosphorylation (GO:0046839)	1/39	0.236842	0.396854	3.80791	5.48478	SYNJ2
Spring-UP	negative regulation of ERBB signaling pathway (GO:1901185)	1/40	0.242118	0.401775	3.71009	5.26213	TGFA
Spring-UP	positive regulation of double-strand break repair (GO:2000781)	1/40	0.242118	0.401775	3.71009	5.26213	ZCWPW1
Spring-UP	carboxylic acid metabolic process (GO:0019752)	1/40	0.242118	0.401775	3.71009	5.26213	CSGALNACT1
Spring-UP	positive regulation of intrinsic apoptotic signaling pathway (GO:2001244)	1/40	0.242118	0.401775	3.71009	5.26213	BAD
Spring-UP	negative regulation of apoptotic process (GO:0043066)	5/485	0.243992	0.403645	1.51801	2.14134	AVEN;HMGN5;BAG1;RPS3A;LAMTOR5
Spring-UP	regulation of release of cytochrome c from mitochondria (GO:0090199)	1/41	0.247358	0.403645	3.61715	5.05287	BAD
Spring-UP	regulation of viral transcription (GO:0046782)	1/41	0.247358	0.403645	3.61715	5.05287	GTF2F2
Spring-UP	hexose metabolic process (GO:0019318)	1/41	0.247358	0.403645	3.61715	5.05287	AKR1A1
Spring-UP	regulation of G0 to G1 transition (GO:0070316)	1/41	0.247358	0.403645	3.61715	5.05287	UXT
Spring-UP	regulation of mitochondrial membrane potential (GO:0051881)	1/41	0.247358	0.403645	3.61715	5.05287	BAD
Spring-UP	positive regulation of TOR signaling (GO:0032008)	1/41	0.247358	0.403645	3.61715	5.05287	LAMTOR5
Spring-UP	regulation of DNA recombination (GO:0000018)	1/42	0.252562	0.4073	3.52875	4.85592	ZCWPW1
Spring-UP	regulation of double-strand break repair (GO:2000779)	1/42	0.252562	0.4073	3.52875	4.85592	ZCWPW1
Spring-UP	positive regulation of protein tyrosine kinase activity (GO:0061098)	1/42	0.252562	0.4073	3.52875	4.85592	TGFA
Spring-UP	mitochondrial gene expression (GO:0140053)	1/42	0.252562	0.4073	3.52875	4.85592	MRPS6
Spring-UP	monocyte chemotaxis (GO:0002548)	1/42	0.252562	0.4073	3.52875	4.85592	FOLR2
Spring-UP	positive regulation of peptide hormone secretion (GO:0090277)	1/43	0.25773	0.413692	3.44456	4.67029	BAD
Spring-UP	substantia nigra development (GO:0021762)	1/43	0.25773	0.413692	3.44456	4.67029	COX6B1
Spring-UP	negative regulation of DNA-binding transcription factor activity (GO:0043433)	2/143	0.259301	0.414189	2.05684	2.77625	COMMD1;COMMD6
Spring-UP	monocarboxylic acid metabolic process (GO:0032787)	2/143	0.259301	0.414189	2.05684	2.77625	ME3;CYP4F12
Spring-UP	positive regulation of biosynthetic process (GO:0009891)	1/44	0.262862	0.414189	3.36428	4.4951	LARP6
Spring-UP	positive regulation of cell division (GO:0051781)	1/44	0.262862	0.414189	3.36428	4.4951	RACGAP1
Spring-UP	negative regulation of epidermal growth factor receptor signaling pathway (GO:0042059)	1/44	0.262862	0.414189	3.36428	4.4951	TGFA
Spring-UP	branching morphogenesis of an epithelial tube (GO:0048754)	1/44	0.262862	0.414189	3.36428	4.4951	NRARP
Spring-UP	intracellular protein transmembrane transport (GO:0065002)	1/44	0.262862	0.414189	3.36428	4.4951	ZFAND2B
Spring-UP	metal ion homeostasis (GO:0055065)	1/44	0.262862	0.414189	3.36428	4.4951	CYP4F12
Spring-UP	negative regulation of programmed cell death (GO:0043069)	4/381	0.269209	0.423218	1.54282	2.02459	AVEN;HMGN5;BAG1;RPS3A
Spring-UP	positive regulation of intracellular protein transport (GO:0090316)	2/148	0.272083	0.426287	1.9859	2.58494	BAD;TOMM7
Spring-UP	establishment of protein localization to extracellular region (GO:0035592)	1/46	0.273022	0.426287	3.21444	4.17299	SVBP
Spring-UP	regulation of fibroblast proliferation (GO:0048145)	1/46	0.273022	0.426287	3.21444	4.17299	NDUFS4
Spring-UP	regulation of G2/M transition of mitotic cell cycle (GO:0010389)	2/149	0.274639	0.427838	1.97229	2.54879	AVEN;RBX1
Spring-UP	regulation of cell population proliferation (GO:0042127)	7/764	0.275882	0.428804	1.34858	1.73668	RPS4X;HMGN5;RPL23;REG1A;TGFA;GNRH1;FOLR2
Spring-UP	epidermal growth factor receptor signaling pathway (GO:0007173)	1/47	0.27805	0.429259	3.1444	4.02469	TGFA
Spring-UP	epithelial to mesenchymal transition (GO:0001837)	1/47	0.27805	0.429259	3.1444	4.02469	S100A4
Spring-UP	regulation of protein localization to nucleus (GO:1900180)	1/47	0.27805	0.429259	3.1444	4.02469	LAMTOR5
Spring-UP	central nervous system development (GO:0007417)	3/268	0.282152	0.430201	1.64335	2.07935	KLHL17;NDUFS4;SYNJ2
Spring-UP	establishment of protein localization to mitochondrion (GO:0072655)	1/48	0.283043	0.430201	3.07734	3.88408	TOMM7
Spring-UP	purine ribonucleotide biosynthetic process (GO:0009152)	1/48	0.283043	0.430201	3.07734	3.88408	NUDT2
Spring-UP	positive regulation of DNA repair (GO:0045739)	1/48	0.283043	0.430201	3.07734	3.88408	ZCWPW1
Spring-UP	Golgi to plasma membrane transport (GO:0006893)	1/48	0.283043	0.430201	3.07734	3.88408	COMMD1
Spring-UP	cellular response to ionizing radiation (GO:0071479)	1/48	0.283043	0.430201	3.07734	3.88408	RPL26
Spring-UP	cognition (GO:0050890)	1/48	0.283043	0.430201	3.07734	3.88408	RP9
Spring-UP	cellular response to mechanical stimulus (GO:0071260)	1/49	0.288002	0.435809	3.01308	3.75064	BAD
Spring-UP	mitotic cytokinesis (GO:0000281)	1/49	0.288002	0.435809	3.01308	3.75064	RACGAP1
Spring-UP	ribosome assembly (GO:0042255)	1/50	0.292927	0.442288	2.95144	3.62387	RPS27
Spring-UP	mitotic spindle organization (GO:0007052)	2/157	0.295065	0.444538	1.86973	2.28212	RPS27;KIFC2
Spring-UP	negative regulation of protein ubiquitination (GO:0031397)	1/51	0.297818	0.444785	2.89226	3.50332	SVBP
Spring-UP	mesenchymal cell differentiation (GO:0048762)	1/51	0.297818	0.444785	2.89226	3.50332	S100A4
Spring-UP	DNA duplex unwinding (GO:0032508)	1/51	0.297818	0.444785	2.89226	3.50332	RBX1
Spring-UP	regulation of protein modification process (GO:0031399)	1/51	0.297818	0.444785	2.89226	3.50332	NDUFS4
Spring-UP	response to peptide hormone (GO:0043434)	1/52	0.302675	0.44911	2.83541	3.38858	REG1A
Spring-UP	sprouting angiogenesis (GO:0002040)	1/52	0.302675	0.44911	2.83541	3.38858	NRARP
Spring-UP	regulation of intrinsic apoptotic signaling pathway (GO:2001242)	1/52	0.302675	0.44911	2.83541	3.38858	BAD
Spring-UP	negative regulation of cysteine-type endopeptidase activity (GO:2000117)	1/53	0.307499	0.454306	2.78074	3.27928	LAMTOR5
Spring-UP	IRE1-mediated unfolded protein response (GO:0036498)	1/53	0.307499	0.454306	2.78074	3.27928	EXTL2
Spring-UP	regulation of proteolysis (GO:0030162)	1/54	0.31229	0.457449	2.72814	3.17506	BAD
Spring-UP	inorganic anion transport (GO:0015698)	1/54	0.31229	0.457449	2.72814	3.17506	RACGAP1
Spring-UP	unsaturated fatty acid metabolic process (GO:0033559)	1/54	0.31229	0.457449	2.72814	3.17506	CYP4F12
Spring-UP	regulation of proteasomal protein catabolic process (GO:0061136)	1/54	0.31229	0.457449	2.72814	3.17506	COMMD1
Spring-UP	protein targeting to mitochondrion (GO:0006626)	1/55	0.317048	0.460491	2.67748	3.07562	TOMM7
Spring-UP	pyruvate metabolic process (GO:0006090)	1/55	0.317048	0.460491	2.67748	3.07562	ME3
Spring-UP	negative regulation of cysteine-type endopeptidase activity involved in apoptotic process (GO:0043154)	1/55	0.317048	0.460491	2.67748	3.07562	LAMTOR5
Spring-UP	negative regulation of protein modification by small protein conjugation or removal (GO:1903321)	1/55	0.317048	0.460491	2.67748	3.07562	SVBP
Spring-UP	protein-containing complex disassembly (GO:0032984)	1/56	0.321774	0.465387	2.62867	2.98066	RPL23
Spring-UP	DNA damage response, signal transduction by p53 class mediator resulting in cell cycle arrest (GO:0006977)	1/56	0.321774	0.465387	2.62867	2.98066	RPL26
Spring-UP	cellular protein-containing complex assembly (GO:0034622)	2/168	0.323011	0.466194	1.74486	1.97181	COX7A2;COX7A1
Spring-UP	arachidonic acid metabolic process (GO:0019369)	1/57	0.326467	0.466284	2.5816	2.88991	CYP4F12
Spring-UP	ribosomal large subunit biogenesis (GO:0042273)	1/57	0.326467	0.466284	2.5816	2.88991	RPL26
Spring-UP	cellular response to peptide (GO:1901653)	1/57	0.326467	0.466284	2.5816	2.88991	RPL23
Spring-UP	positive regulation of proteolysis (GO:0045862)	1/57	0.326467	0.466284	2.5816	2.88991	BAD
Spring-UP	protein K48-linked ubiquitination (GO:0070936)	1/57	0.326467	0.466284	2.5816	2.88991	RBX1
Spring-UP	neuron projection development (GO:0031175)	2/171	0.330589	0.470009	1.71363	1.89678	BLOC1S1;SVBP
Spring-UP	positive regulation of mitochondrion organization (GO:0010822)	1/58	0.331127	0.470009	2.53618	2.80311	BAD
Spring-UP	chordate embryonic development (GO:0043009)	1/58	0.331127	0.470009	2.53618	2.80311	EGFL8
Spring-UP	regulation of cell cycle (GO:0051726)	3/296	0.334903	0.474389	1.48419	1.62357	CDC26;RPL23;PPP2R3B
Spring-UP	positive regulation of apoptotic signaling pathway (GO:2001235)	1/59	0.335756	0.474618	2.49232	2.72005	BAD
Spring-UP	Notch signaling pathway (GO:0007219)	1/60	0.340353	0.480128	2.44996	2.6405	NRARP
Spring-UP	positive regulation of interleukin-8 production (GO:0032757)	1/61	0.344918	0.485571	2.409	2.56426	LAMTOR5
Spring-UP	regulation of mitotic cell cycle (GO:0007346)	2/178	0.348179	0.488948	1.64489	1.73542	ANAPC15;CDC26
Spring-UP	positive regulation of cysteine-type endopeptidase activity (GO:2001056)	1/62	0.349452	0.488948	2.36939	2.49115	BAD
Spring-UP	glucose metabolic process (GO:0006006)	1/62	0.349452	0.488948	2.36939	2.49115	AKR1A1
Spring-UP	protein stabilization (GO:0050821)	2/179	0.35068	0.489669	1.63551	1.71382	RPL23;BAG1
Spring-UP	amyloid fibril formation (GO:1990000)	1/63	0.353955	0.490256	2.33106	2.421	TTR
Spring-UP	positive regulation of DNA metabolic process (GO:0051054)	1/63	0.353955	0.490256	2.33106	2.421	ZCWPW1
Spring-UP	positive regulation of Ras protein signal transduction (GO:0046579)	1/63	0.353955	0.490256	2.33106	2.421	LPAR6
Spring-UP	positive regulation of viral process (GO:0048524)	1/63	0.353955	0.490256	2.33106	2.421	GTF2F2
Spring-UP	protein secretion (GO:0009306)	1/64	0.358427	0.493465	2.29394	2.35366	SVBP
Spring-UP	negative regulation of cell cycle process (GO:0010948)	1/64	0.358427	0.493465	2.29394	2.35366	UXT
Spring-UP	diterpenoid metabolic process (GO:0016101)	1/64	0.358427	0.493465	2.29394	2.35366	TTR
Spring-UP	regulation of RNA metabolic process (GO:0051252)	1/65	0.362868	0.497585	2.25798	2.28896	CLK1
Spring-UP	mitotic G1 DNA damage checkpoint signaling (GO:0031571)	1/65	0.362868	0.497585	2.25798	2.28896	RPL26
Spring-UP	endoplasmic reticulum to Golgi vesicle-mediated transport (GO:0006888)	2/185	0.365615	0.500354	1.5814	1.59117	TRAPPC2L;TGFA
Spring-UP	ERBB signaling pathway (GO:0038127)	1/66	0.367278	0.50163	2.22313	2.22677	TGFA
Spring-UP	regulation of epidermal growth factor receptor signaling pathway (GO:0042058)	1/67	0.371658	0.504603	2.18934	2.16696	TGFA
Spring-UP	transcription elongation from RNA polymerase II promoter (GO:0006368)	1/67	0.371658	0.504603	2.18934	2.16696	GTF2F2
Spring-UP	vascular endothelial growth factor receptor signaling pathway (GO:0048010)	1/67	0.371658	0.504603	2.18934	2.16696	NCF4
Spring-UP	regulation of mitotic cell cycle phase transition (GO:1901990)	2/188	0.373035	0.505473	1.55566	1.53401	ANAPC15;CDC26
Spring-UP	positive regulation of protein localization to nucleus (GO:1900182)	1/68	0.376008	0.5085	2.15655	2.10942	LAMTOR5
Spring-UP	cellular response to decreased oxygen levels (GO:0036294)	1/69	0.380329	0.51208	2.12473	2.05402	BAD
Spring-UP	DNA-templated transcription, elongation (GO:0006354)	1/69	0.380329	0.51208	2.12473	2.05402	GTF2F2
Spring-UP	fatty acid catabolic process (GO:0009062)	1/70	0.384619	0.51208	2.09383	2.00066	LPIN3
Spring-UP	carbohydrate homeostasis (GO:0033500)	1/70	0.384619	0.51208	2.09383	2.00066	BAD
Spring-UP	cellular response to light stimulus (GO:0071482)	1/70	0.384619	0.51208	2.09383	2.00066	RPL26
Spring-UP	snRNA transcription by RNA polymerase II (GO:0042795)	1/70	0.384619	0.51208	2.09383	2.00066	GTF2F2
Spring-UP	defense response to Gram-positive bacterium (GO:0050830)	1/70	0.384619	0.51208	2.09383	2.00066	MPEG1
Spring-UP	wound healing (GO:0042060)	1/70	0.384619	0.51208	2.09383	2.00066	SPRR3
Spring-UP	Fc-gamma receptor signaling pathway involved in phagocytosis (GO:0038096)	1/71	0.38888	0.512784	2.06382	1.94924	ARPC3
Spring-UP	positive regulation of cellular protein localization (GO:1903829)	1/71	0.38888	0.512784	2.06382	1.94924	LAMTOR5
Spring-UP	regulation of TOR signaling (GO:0032006)	1/71	0.38888	0.512784	2.06382	1.94924	LAMTOR5
Spring-UP	snRNA transcription (GO:0009301)	1/71	0.38888	0.512784	2.06382	1.94924	GTF2F2
Spring-UP	nucleic acid metabolic process (GO:0090304)	1/71	0.38888	0.512784	2.06382	1.94924	GTF2F2
Spring-UP	extrinsic apoptotic signaling pathway (GO:0097191)	1/72	0.393112	0.513437	2.03465	1.89967	BAD
Spring-UP	Fc-gamma receptor signaling pathway (GO:0038094)	1/72	0.393112	0.513437	2.03465	1.89967	ARPC3
Spring-UP	negative regulation of epithelial cell proliferation (GO:0050680)	1/72	0.393112	0.513437	2.03465	1.89967	KRT4
Spring-UP	positive regulation of protein secretion (GO:0050714)	1/72	0.393112	0.513437	2.03465	1.89967	BAD
Spring-UP	cytoskeleton-dependent cytokinesis (GO:0061640)	1/72	0.393112	0.513437	2.03465	1.89967	RACGAP1
Spring-UP	regulation of Rho protein signal transduction (GO:0035023)	1/73	0.397315	0.515983	2.00629	1.85186	LPAR6
Spring-UP	antigen processing and presentation of exogenous peptide antigen via MHC class I, TAP-dependent (GO:0002479)	1/73	0.397315	0.515983	2.00629	1.85186	NCF4
Spring-UP	transcription-coupled nucleotide-excision repair (GO:0006283)	1/73	0.397315	0.515983	2.00629	1.85186	RBX1
Spring-UP	Fc receptor mediated stimulatory signaling pathway (GO:0002431)	1/74	0.401488	0.517491	1.9787	1.80572	ARPC3
Spring-UP	cellular response to amino acid starvation (GO:0034198)	1/74	0.401488	0.517491	1.9787	1.80572	LAMTOR5
Spring-UP	DNA damage response, signal transduction by p53 class mediator (GO:0030330)	1/74	0.401488	0.517491	1.9787	1.80572	RPL26
Spring-UP	regulation of peptide hormone secretion (GO:0090276)	1/74	0.401488	0.517491	1.9787	1.80572	UQCC2
Spring-UP	fibroblast growth factor receptor signaling pathway (GO:0008543)	1/75	0.405633	0.519907	1.95186	1.76118	GTF2F2
Spring-UP	regulation of transcription from RNA polymerase II promoter in response to hypoxia (GO:0061418)	1/75	0.405633	0.519907	1.95186	1.76118	RBX1
Spring-UP	response to amino acid starvation (GO:1990928)	1/75	0.405633	0.519907	1.95186	1.76118	LAMTOR5
Spring-UP	positive regulation of growth (GO:0045927)	1/76	0.40975	0.523231	1.92574	1.71816	PRSS2
Spring-UP	protein import into nucleus (GO:0006606)	1/76	0.40975	0.523231	1.92574	1.71816	RPL23
Spring-UP	positive regulation of endothelial cell proliferation (GO:0001938)	1/77	0.413838	0.525237	1.90031	1.6766	NRARP
Spring-UP	cellular response to UV (GO:0034644)	1/77	0.413838	0.525237	1.90031	1.6766	RPL26
Spring-UP	positive regulation of protein modification by small protein conjugation or removal (GO:1903322)	1/77	0.413838	0.525237	1.90031	1.6766	COMMD1
Spring-UP	proteasomal protein catabolic process (GO:0010498)	2/205	0.414379	0.525237	1.42415	1.25464	ZFAND2B;RBX1
Spring-UP	antigen processing and presentation of exogenous peptide antigen via MHC class I (GO:0042590)	1/78	0.417898	0.528722	1.87553	1.63643	NCF4
Spring-UP	axon development (GO:0061564)	1/79	0.421931	0.530891	1.85139	1.59759	SVBP
Spring-UP	positive regulation of proteasomal ubiquitin-dependent protein catabolic process (GO:0032436)	1/79	0.421931	0.530891	1.85139	1.59759	RBX1
Spring-UP	positive regulation of ubiquitin-dependent protein catabolic process (GO:2000060)	1/79	0.421931	0.530891	1.85139	1.59759	RBX1
Spring-UP	neutrophil degranulation (GO:0043312)	4/481	0.424911	0.533663	1.21312	1.03828	TTR;KRT1;COMMD3;PRSS2
Spring-UP	positive regulation of cell adhesion (GO:0045785)	1/80	0.425935	0.533973	1.82787	1.56003	PRSS2
Spring-UP	activation of cysteine-type endopeptidase activity involved in apoptotic process (GO:0006919)	1/81	0.429912	0.535054	1.80493	1.52367	BAD
Spring-UP	negative regulation of protein modification process (GO:0031400)	1/81	0.429912	0.535054	1.80493	1.52367	DBI
Spring-UP	regulation of interleukin-8 production (GO:0032677)	1/81	0.429912	0.535054	1.80493	1.52367	LAMTOR5
Spring-UP	phospholipase C-activating G protein-coupled receptor signaling pathway (GO:0007200)	1/81	0.429912	0.535054	1.80493	1.52367	LPAR6
Spring-UP	neutrophil activation involved in immune response (GO:0002283)	4/485	0.431089	0.535549	1.20278	1.01207	TTR;KRT1;COMMD3;PRSS2
Spring-UP	ephrin receptor signaling pathway (GO:0048013)	1/82	0.433862	0.53802	1.78255	1.48849	ARPC3
Spring-UP	neutrophil mediated immunity (GO:0002446)	4/488	0.435712	0.538028	1.19514	0.992891	TTR;KRT1;COMMD3;PRSS2
Spring-UP	epidermis development (GO:0008544)	1/83	0.437784	0.538028	1.76073	1.45441	SPRR3
Spring-UP	glycoprotein biosynthetic process (GO:0009101)	1/83	0.437784	0.538028	1.76073	1.45441	CSGALNACT1
Spring-UP	long-chain fatty acid metabolic process (GO:0001676)	1/83	0.437784	0.538028	1.76073	1.45441	CYP4F12
Spring-UP	regulation of Notch signaling pathway (GO:0008593)	1/83	0.437784	0.538028	1.76073	1.45441	NRARP
Spring-UP	response to insulin (GO:0032868)	1/84	0.44168	0.54088	1.73942	1.42141	LPIN3
Spring-UP	regulation of cytokinesis (GO:0032465)	1/84	0.44168	0.54088	1.73942	1.42141	RACGAP1
Spring-UP	retrograde vesicle-mediated transport, Golgi to endoplasmic reticulum (GO:0006890)	1/85	0.445548	0.544647	1.71863	1.38943	RACGAP1
Spring-UP	glucose homeostasis (GO:0042593)	1/86	0.44939	0.547396	1.69833	1.35843	BAD
Spring-UP	positive regulation of proteasomal protein catabolic process (GO:1901800)	1/86	0.44939	0.547396	1.69833	1.35843	RBX1
Spring-UP	regulation of transcription from RNA polymerase II promoter in response to stress (GO:0043618)	1/87	0.453206	0.551066	1.67849	1.32837	RBX1
Spring-UP	regulation of endothelial cell migration (GO:0010594)	1/89	0.460758	0.558273	1.64018	1.27094	SVBP
Spring-UP	SCF-dependent proteasomal ubiquitin-dependent protein catabolic process (GO:0031146)	1/89	0.460758	0.558273	1.64018	1.27094	RBX1
Spring-UP	positive regulation of autophagy (GO:0010508)	1/90	0.464496	0.561811	1.62167	1.2435	BAD
Spring-UP	retinoid metabolic process (GO:0001523)	1/92	0.471894	0.566767	1.58587	1.19099	TTR
Spring-UP	regulation of endothelial cell proliferation (GO:0001936)	1/92	0.471894	0.566767	1.58587	1.19099	NRARP
Spring-UP	cellular response to fibroblast growth factor stimulus (GO:0044344)	1/92	0.471894	0.566767	1.58587	1.19099	GTF2F2
Spring-UP	Wnt signaling pathway (GO:0016055)	1/92	0.471894	0.566767	1.58587	1.19099	RBX1
Spring-UP	apoptotic process (GO:0006915)	2/231	0.474869	0.568354	1.26079	0.938929	BAD;NUDT2
Spring-UP	regulation of autophagy (GO:0010506)	2/231	0.474869	0.568354	1.26079	0.938929	BAD;LAMTOR5
Spring-UP	interleukin-1-mediated signaling pathway (GO:0070498)	1/94	0.47919	0.571534	1.55161	1.14145	RBX1
Spring-UP	regulation of kinase activity (GO:0043549)	1/94	0.47919	0.571534	1.55161	1.14145	LDB2
Spring-UP	cellular transition metal ion homeostasis (GO:0046916)	1/96	0.486386	0.579112	1.51879	1.09467	ATOX1
Spring-UP	positive regulation of cold-induced thermogenesis (GO:0120162)	1/97	0.489947	0.581336	1.50289	1.07225	FABP4
Spring-UP	glycosaminoglycan biosynthetic process (GO:0006024)	1/97	0.489947	0.581336	1.50289	1.07225	CSGALNACT1
Spring-UP	antigen processing and presentation of exogenous peptide antigen via MHC class II (GO:0019886)	1/98	0.493484	0.584523	1.48732	1.05044	RACGAP1
Spring-UP	positive regulation of macromolecule metabolic process (GO:0010604)	3/384	0.496058	0.586561	1.13625	0.796582	HMGN5;RPL23;LAMTOR5
Spring-UP	response to UV (GO:0009411)	1/99	0.496996	0.58666	1.47207	1.02923	RPL26
Spring-UP	antigen processing and presentation of peptide antigen via MHC class II (GO:0002495)	1/100	0.500484	0.588754	1.45713	1.00859	RACGAP1
Spring-UP	organic acid transport (GO:0015849)	1/100	0.500484	0.588754	1.45713	1.00859	FOLR2
Spring-UP	epithelial cell differentiation (GO:0030855)	1/101	0.503948	0.590806	1.44248	0.988507	KRT4
Spring-UP	positive regulation of protein localization to membrane (GO:1905477)	1/101	0.503948	0.590806	1.44248	0.988507	BAD
Spring-UP	positive regulation of cell growth (GO:0030307)	1/102	0.507388	0.591809	1.42813	0.968955	PRSS2
Spring-UP	intrinsic apoptotic signaling pathway (GO:0097193)	1/102	0.507388	0.591809	1.42813	0.968955	BAD
Spring-UP	mitotic sister chromatid segregation (GO:0000070)	1/102	0.507388	0.591809	1.42813	0.968955	KNSTRN
Spring-UP	antigen processing and presentation of exogenous peptide antigen (GO:0002478)	1/103	0.510804	0.593778	1.41405	0.949917	RACGAP1
Spring-UP	cellular response to organonitrogen compound (GO:0071417)	1/103	0.510804	0.593778	1.41405	0.949917	LAMTOR5
Spring-UP	negative regulation of transcription by RNA polymerase II (GO:0000122)	5/684	0.511764	0.593889	1.0621	0.711491	UXT;HSBP1;RPL23;LDB2;CXXC5
Spring-UP	protein processing (GO:0016485)	1/106	0.520913	0.600449	1.37344	0.895722	KLKB1
Spring-UP	cellular response to peptide hormone stimulus (GO:0071375)	1/106	0.520913	0.600449	1.37344	0.895722	LPIN3
Spring-UP	chromosome organization (GO:0051276)	1/106	0.520913	0.600449	1.37344	0.895722	RBX1
Spring-UP	peptidyl-lysine modification (GO:0018205)	1/106	0.520913	0.600449	1.37344	0.895722	BLOC1S1
Spring-UP	regulation of canonical Wnt signaling pathway (GO:0060828)	2/253	0.523037	0.601887	1.14899	0.744666	NRARP;RBX1
Spring-UP	transmembrane receptor protein tyrosine kinase signaling pathway (GO:0007169)	3/404	0.53015	0.609052	1.07847	0.684393	ARPC3;NCF4;GTF2F2
Spring-UP	regulation of macroautophagy (GO:0016241)	1/112	0.540513	0.618887	1.29881	0.799076	LAMTOR5
Spring-UP	phosphatidylinositol metabolic process (GO:0046488)	1/112	0.540513	0.618887	1.29881	0.799076	SYNJ2
Spring-UP	positive regulation of metabolic process (GO:0009893)	1/113	0.543701	0.621502	1.28715	0.784331	FABP4
Spring-UP	positive regulation of protein-containing complex assembly (GO:0031334)	1/118	0.559316	0.638289	1.23183	0.715743	RBX1
Spring-UP	positive regulation of cysteine-type endopeptidase activity involved in apoptotic process (GO:0043280)	1/119	0.562375	0.640716	1.22133	0.70298	BAD
Spring-UP	macroautophagy (GO:0016236)	1/120	0.565413	0.64311	1.211	0.690514	TOMM7
Spring-UP	epithelium development (GO:0060429)	1/122	0.571425	0.648875	1.19087	0.666435	KRT4
Spring-UP	regulation of anatomical structure morphogenesis (GO:0022603)	1/123	0.574401	0.651177	1.18105	0.654805	KRT1
Spring-UP	regulation of protein secretion (GO:0050708)	1/125	0.58029	0.65677	1.16188	0.632326	UQCC2
Spring-UP	phosphatidylinositol biosynthetic process (GO:0006661)	1/126	0.583204	0.658982	1.15253	0.621463	SYNJ2
Spring-UP	regulation of apoptotic process (GO:0042981)	5/742	0.584552	0.65942	0.975556	0.523786	AVEN;HMGN5;BAD;BAG1;RPS3A
Spring-UP	microtubule cytoskeleton organization involved in mitosis (GO:1902850)	1/128	0.588972	0.662232	1.13426	0.60045	RPS27
Spring-UP	plasma membrane bounded cell projection organization (GO:0120036)	1/128	0.588972	0.662232	1.13426	0.60045	BLOC1S1
Spring-UP	cellular response to insulin stimulus (GO:0032869)	1/129	0.591827	0.664355	1.12534	0.590288	LPIN3
Spring-UP	positive regulation of canonical Wnt signaling pathway (GO:0090263)	1/130	0.594661	0.666448	1.11656	0.580348	NRARP
Spring-UP	regulation of cell adhesion (GO:0030155)	1/133	0.603049	0.67365	1.09102	0.551791	PRSS2
Spring-UP	regulation of cell motility (GO:2000145)	1/133	0.603049	0.67365	1.09102	0.551791	LDB2
Spring-UP	protein dephosphorylation (GO:0006470)	1/139	0.61931	0.690691	1.04327	0.499881	PPP2R3B
Spring-UP	MAPK cascade (GO:0000165)	2/303	0.621107	0.691397	0.955687	0.455148	TGFA;RBX1
Spring-UP	transcription initiation from RNA polymerase II promoter (GO:0006367)	1/140	0.621955	0.691397	1.03571	0.491845	GTF2F2
Spring-UP	regulation of small GTPase mediated signal transduction (GO:0051056)	1/141	0.624582	0.692077	1.02826	0.483973	RACGAP1
Spring-UP	positive regulation of cellular catabolic process (GO:0031331)	1/141	0.624582	0.692077	1.02826	0.483973	BAD
Spring-UP	protein-DNA complex assembly (GO:0065004)	1/143	0.629781	0.695595	1.01367	0.468705	RBX1
Spring-UP	neuron development (GO:0048666)	1/143	0.629781	0.695595	1.01367	0.468705	BLOC1S1
Spring-UP	positive regulation of cytosolic calcium ion concentration (GO:0007204)	1/147	0.639967	0.705165	0.985701	0.439957	LPAR6
Spring-UP	protein polyubiquitination (GO:0000209)	2/314	0.640499	0.705165	0.921474	0.410524	CDC26;RBX1
Spring-UP	positive regulation of transferase activity (GO:0051347)	1/148	0.64247	0.706203	0.978946	0.433121	DBI
Spring-UP	dephosphorylation (GO:0016311)	1/153	0.654726	0.717379	0.946504	0.400881	PPP2R3B
Spring-UP	positive regulation of Wnt signaling pathway (GO:0030177)	1/153	0.654726	0.717379	0.946504	0.400881	NRARP
Spring-UP	cellular response to interleukin-1 (GO:0071347)	1/155	0.659511	0.720324	0.934117	0.388833	RBX1
Spring-UP	positive regulation of NF-kappaB transcription factor activity (GO:0051092)	1/155	0.659511	0.720324	0.934117	0.388833	LAMTOR5
Spring-UP	regulation of signal transduction by p53 class mediator (GO:1901796)	1/156	0.661879	0.720619	0.928043	0.382979	RPL23
Spring-UP	regulation of cell differentiation (GO:0045595)	1/156	0.661879	0.720619	0.928043	0.382979	UQCC2
Spring-UP	cellular response to growth factor stimulus (GO:0071363)	1/158	0.666565	0.723428	0.916128	0.371598	KNSTRN
Spring-UP	cellular response to starvation (GO:0009267)	1/158	0.666565	0.723428	0.916128	0.371598	LAMTOR5
Spring-UP	positive regulation of protein kinase B signaling (GO:0051897)	1/161	0.673474	0.729774	0.898814	0.355306	TGFA
Spring-UP	negative regulation of canonical Wnt signaling pathway (GO:0090090)	1/165	0.682466	0.738353	0.876714	0.334942	RBX1
Spring-UP	DNA-templated transcription, initiation (GO:0006352)	1/168	0.689048	0.744045	0.860833	0.320613	GTF2F2
Spring-UP	positive regulation of multicellular organismal process (GO:0051240)	2/345	0.690976	0.744045	0.836863	0.309346	FABP4;BAD
Spring-UP	post-translational protein modification (GO:0043687)	2/345	0.690976	0.744045	0.836863	0.309346	COMMD1;RBX1
Spring-UP	positive regulation of developmental process (GO:0051094)	1/177	0.707992	0.761174	0.81644	0.281935	KRT10
Spring-UP	RNA processing (GO:0006396)	1/179	0.712043	0.763142	0.807184	0.274133	RP9
Spring-UP	regulation of immune response (GO:0050776)	1/179	0.712043	0.763142	0.807184	0.274133	CLEC2D
Spring-UP	cellular protein modification process (GO:0006464)	6/1025	0.716168	0.766367	0.84053	0.280603	OARD1;KRT1;PPP2R3B;COMMD1;KRT10;RBX1
Spring-UP	negative regulation of Wnt signaling pathway (GO:0030178)	1/191	0.735207	0.785517	0.755743	0.232469	RBX1
Spring-UP	negative regulation of cell population proliferation (GO:0008285)	2/379	0.73953	0.788908	0.760064	0.229342	KRT4;GNRH1
Spring-UP	regulation of signal transduction (GO:0009966)	1/198	0.747855	0.796553	0.72863	0.211701	ZFAND2B
Spring-UP	regulation of macromolecule metabolic process (GO:0060255)	1/200	0.751357	0.799044	0.721234	0.206182	NKAPL
Spring-UP	generation of neurons (GO:0048699)	1/202	0.754811	0.801477	0.713985	0.200835	RACGAP1
Spring-UP	regulation of angiogenesis (GO:0045765)	1/203	0.75652	0.802052	0.710414	0.198224	KRT1
Spring-UP	regulation of gene expression (GO:0010468)	6/1079	0.760978	0.805534	0.795942	0.217412	CLK1;HMGN5;RPL23;SAP30L;NKAPL;LAMTOR5
Spring-UP	regulation of protein kinase B signaling (GO:0051896)	1/207	0.763239	0.806685	0.696478	0.188177	TGFA
Spring-UP	protein modification by small protein conjugation (GO:0032446)	2/409	0.776859	0.818561	0.702956	0.177494	COMMD1;RBX1
Spring-UP	extracellular structure organization (GO:0043062)	1/216	0.777691	0.818561	0.667017	0.167706	TTR
Spring-UP	external encapsulating structure organization (GO:0045229)	1/217	0.779241	0.818561	0.663896	0.165598	TTR
Spring-UP	regulation of cell growth (GO:0001558)	1/217	0.779241	0.818561	0.663896	0.165598	PRSS2
Spring-UP	transcription, DNA-templated (GO:0006351)	1/221	0.785337	0.823705	0.651692	0.157476	GTF2F2
Spring-UP	negative regulation of transcription, DNA-templated (GO:0045892)	5/948	0.788622	0.825381	0.754232	0.179106	UXT;HSBP1;RPL23;LDB2;CXXC5
Spring-UP	organelle organization (GO:0006996)	2/420	0.789338	0.825381	0.68407	0.161824	KRT4;KRT13
Spring-UP	inflammatory response (GO:0006954)	1/230	0.798449	0.833639	0.625793	0.140856	FOLR2
Spring-UP	regulation of nucleic acid-templated transcription (GO:1903506)	2/430	0.80015	0.834147	0.667743	0.148877	HMGN5;SAP30L
Spring-UP	positive regulation of DNA-binding transcription factor activity (GO:0051091)	1/246	0.819826	0.853364	0.584448	0.116108	LAMTOR5
Spring-UP	regulation of cellular macromolecule biosynthetic process (GO:2000112)	2/468	0.836901	0.86982	0.612093	0.108983	HMGN5;SAP30L
Spring-UP	regulation of protein phosphorylation (GO:0001932)	1/266	0.843407	0.874884	0.539788	0.0919287	NDUFS4
Spring-UP	negative regulation of signal transduction (GO:0009968)	1/267	0.844502	0.874884	0.537731	0.0908807	NRARP
Spring-UP	regulation of transcription by RNA polymerase II (GO:0006357)	12/2206	0.845593	0.874884	0.76694	0.128629	UXT;HSBP1;RPL23;ZNF704;ZNF30;ZNF449;TGFA;ZNF32;LDB2;CXXC5;ZNF577;LPIN3
Spring-UP	positive regulation of programmed cell death (GO:0043068)	1/286	0.863922	0.892503	0.501396	0.0733407	BAD
Spring-UP	DNA repair (GO:0006281)	1/298	0.874925	0.902513	0.480842	0.0642486	COMMD1
Spring-UP	innate immune response (GO:0045087)	1/302	0.878393	0.904732	0.474356	0.0615054	KRT1
Spring-UP	protein ubiquitination (GO:0016567)	2/525	0.880719	0.905769	0.54378	0.0690693	COMMD1;RBX1
Spring-UP	positive regulation of apoptotic process (GO:0043065)	1/310	0.885045	0.908858	0.461886	0.056404	BAD
Spring-UP	transcription by RNA polymerase II (GO:0006366)	1/320	0.892854	0.915072	0.447178	0.0506796	GTF2F2
Spring-UP	negative regulation of gene expression (GO:0010629)	1/322	0.894351	0.915072	0.444346	0.0496141	RPS13
Spring-UP	cellular response to oxygen-containing compound (GO:1901701)	1/323	0.895092	0.915072	0.442943	0.0490907	LAMTOR5
Spring-UP	positive regulation of cytokine production (GO:0001819)	1/335	0.903591	0.922387	0.426767	0.0432651	LAMTOR5
Spring-UP	cellular response to DNA damage stimulus (GO:0006974)	1/350	0.913258	0.930114	0.408111	0.0370305	OARD1
Spring-UP	supramolecular fiber organization (GO:0097435)	1/351	0.913868	0.930114	0.406924	0.0366515	TTR
Spring-UP	protein transport (GO:0015031)	1/369	0.924134	0.939172	0.386663	0.030507	SVBP
Spring-UP	regulation of cell migration (GO:0030334)	1/408	0.942396	0.956317	0.348912	0.0207007	LDB2
Spring-UP	organelle assembly (GO:0070925)	1/425	0.948921	0.961517	0.33463	0.0175446	STARD9
Spring-UP	regulation of intracellular signal transduction (GO:1902531)	1/437	0.953079	0.964309	0.325219	0.0156291	RACGAP1
Spring-UP	nervous system development (GO:0007399)	1/447	0.956287	0.966131	0.317764	0.0142032	LDB2
Spring-UP	positive regulation of nucleic acid-templated transcription (GO:1903508)	1/511	0.972239	0.980804	0.276972	0.00779789	HMGN5
Spring-UP	regulation of transcription, DNA-templated (GO:0006355)	9/2244	0.977616	0.98424	0.550242	0.0124568	UXT;HMGN5;ZNF704;SAP30L;ZNF30;ZNF449;TGFA;ZNF32;ZNF577
Spring-UP	negative regulation of cellular macromolecule biosynthetic process (GO:2000113)	1/547	0.978509	0.98424	0.258228	0.00561003	DBI
Spring-UP	negative regulation of cellular process (GO:0048523)	1/566	0.981229	0.985533	0.249299	0.00472406	GNRH1
Spring-UP	cytokine-mediated signaling pathway (GO:0019221)	1/621	0.987322	0.98922	0.226536	0.00289043	RBX1
Spring-UP	positive regulation of transcription by RNA polymerase II (GO:0045944)	2/908	0.98778	0.98922	0.307687	0.00378301	LDB2;LPIN3
Spring-UP	positive regulation of transcription, DNA-templated (GO:0045893)	3/1183	0.98975	0.98975	0.351827	0.003625	HMGN5;LDB2;LPIN3
Summer-DOWN	positive regulation of superoxide anion generation (GO:0032930)	3/14	0.000345319	0.286581	26.9809	215.066	TYROBP;CLEC7A;ITGB2
Summer-DOWN	regulation of superoxide anion generation (GO:0032928)	3/15	0.000428429	0.286581	24.7312	191.8	TYROBP;CLEC7A;ITGB2
Summer-DOWN	defense response to Gram-positive bacterium (GO:0050830)	5/70	0.000726938	0.286581	7.66589	55.3989	LYG1;RNASE6;LYZ;MPEG1;TLR2
Summer-DOWN	fatty acid transmembrane transport (GO:1902001)	3/19	0.000885516	0.286581	18.5447	130.357	SLC27A1;ACACB;CPT1B
Summer-DOWN	negative regulation of lamellipodium organization (GO:1902744)	2/6	0.00149701	0.286581	49.2363	320.247	KANK1;PLXNB3
Summer-DOWN	cardiolipin biosynthetic process (GO:0032049)	2/7	0.00208183	0.286581	39.3871	243.196	SLC27A1;PLA2G6
Summer-DOWN	cellular response to interleukin-18 (GO:0071351)	2/7	0.00208183	0.286581	39.3871	243.196	ALOX5;IL18R1
Summer-DOWN	interleukin-18-mediated signaling pathway (GO:0035655)	2/7	0.00208183	0.286581	39.3871	243.196	ALOX5;IL18R1
Summer-DOWN	positive regulation of cellular biosynthetic process (GO:0031328)	7/180	0.00246721	0.286581	4.0512	24.3261	MLXIPL;SLC27A1;EDN1;CLEC7A;PPP1R3E;EGFR;PLIN5
Summer-DOWN	dicarboxylic acid metabolic process (GO:0043648)	4/57	0.00267395	0.286581	7.48801	44.3604	ALDH1L1;DHFR2;D2HGDH;GGT1
Summer-DOWN	icosanoid metabolic process (GO:0006690)	4/57	0.00267395	0.286581	7.48801	44.3604	PLA2G4B;PON2;ALOX5;GGT1
Summer-DOWN	sulfur amino acid biosynthetic process (GO:0000097)	2/8	0.00275725	0.286581	32.8209	193.431	MTR;GGT1
Summer-DOWN	sulfur compound transport (GO:0072348)	3/28	0.00279943	0.286581	11.8632	69.7359	SLC27A1;SLC26A1;SLC26A6
Summer-DOWN	negative regulation of hydrolase activity (GO:0051346)	4/58	0.00284953	0.286581	7.34897	43.0694	GCHFR;PLXNB3;NEIL1;PLIN5
Summer-DOWN	dicarboxylic acid transport (GO:0006835)	3/29	0.0030993	0.290921	11.4063	65.8897	SLC25A18;SLC26A1;SLC26A6
Summer-DOWN	mRNA splice site selection (GO:0006376)	3/30	0.00341815	0.291655	10.9833	62.3706	LUC7L;CELF6;SRSF5
Summer-DOWN	phosphatidylglycerol biosynthetic process (GO:0006655)	2/9	0.0035214	0.291655	28.1308	158.908	SLC27A1;PLA2G6
Summer-DOWN	long-chain fatty acid transport (GO:0015909)	3/32	0.00411428	0.321828	10.2248	56.168	SLC27A1;ACACB;CPT1B
Summer-DOWN	carnitine shuttle (GO:0006853)	2/11	0.00530851	0.339808	21.8773	114.603	ACACB;CPT1B
Summer-DOWN	positive regulation of triglyceride biosynthetic process (GO:0010867)	2/11	0.00530851	0.339808	21.8773	114.603	SLC27A1;PLIN5
Summer-DOWN	base-excision repair, gap-filling (GO:0006287)	3/35	0.00530949	0.339808	9.26484	48.5316	POLD4;LIG1;NEIL1
Summer-DOWN	positive regulation of lipid biosynthetic process (GO:0046889)	3/35	0.00530949	0.339808	9.26484	48.5316	MLXIPL;SLC27A1;PLIN5
Summer-DOWN	positive regulation of fatty acid oxidation (GO:0046321)	2/12	0.00632784	0.365628	19.6886	99.6792	MLYCD;PLIN5
Summer-DOWN	positive regulation of myeloid leukocyte mediated immunity (GO:0002888)	2/12	0.00632784	0.365628	19.6886	99.6792	TYROBP;ITGB2
Summer-DOWN	high-density lipoprotein particle assembly (GO:0034380)	2/13	0.00742866	0.365628	17.8978	87.7423	BMP1;ABCA7
Summer-DOWN	positive regulation of protein localization to cell surface (GO:2000010)	2/13	0.00742866	0.365628	17.8978	87.7423	TYROBP;ABCA7
Summer-DOWN	water-soluble vitamin metabolic process (GO:0006767)	4/76	0.00748327	0.365628	5.5067	26.9558	CYB5A;ALDH1L1;DHFR2;MTR
Summer-DOWN	fatty acid derivative biosynthetic process (GO:1901570)	3/40	0.00772358	0.365628	8.01081	38.9604	BDH1;ALOX5;GGT1
Summer-DOWN	cardiolipin metabolic process (GO:0032048)	2/14	0.00860922	0.365628	16.4055	78.0067	SLC27A1;PLA2G6
Summer-DOWN	regulation of nitric-oxide synthase biosynthetic process (GO:0051769)	2/14	0.00860922	0.365628	16.4055	78.0067	EDN1;TLR2
Summer-DOWN	sulfate transport (GO:0008272)	2/14	0.00860922	0.365628	16.4055	78.0067	SLC26A1;SLC26A6
Summer-DOWN	fatty acid metabolic process (GO:0006631)	5/124	0.0087221	0.365628	4.17579	19.8012	PON2;ALOX5;MLYCD;GGT1;CPT1B
Summer-DOWN	negative regulation of protein catabolic process (GO:0042177)	3/42	0.00884265	0.365628	7.59923	35.9304	SNRNP70;EGFR;CDK5RAP3
Summer-DOWN	defense response to bacterium (GO:0042742)	6/176	0.00926868	0.365628	3.51633	16.4604	LYG1;RNASE6;PLA2G6;LYZ;MPEG1;TLR2
Summer-DOWN	acetyl-CoA metabolic process (GO:0006084)	2/15	0.00986781	0.365628	15.1427	69.9364	MLYCD;ACACB
Summer-DOWN	regulation of lymphocyte activation (GO:0051249)	2/15	0.00986781	0.365628	15.1427	69.9364	KAT2A;CLEC7A
Summer-DOWN	regulation of triglyceride biosynthetic process (GO:0010866)	2/15	0.00986781	0.365628	15.1427	69.9364	SLC27A1;PLIN5
Summer-DOWN	lipoxygenase pathway (GO:0019372)	2/15	0.00986781	0.365628	15.1427	69.9364	PON2;ALOX5
Summer-DOWN	positive regulation of leukocyte adhesion to vascular endothelial cell (GO:1904996)	2/16	0.0112027	0.378273	14.0604	63.1537	ALOX5;ITGB2
Summer-DOWN	spliceosomal complex assembly (GO:0000245)	3/46	0.0113525	0.378273	6.89093	30.8598	LUC7L;CELF6;SRSF5
Summer-DOWN	organelle assembly (GO:0070925)	10/425	0.0117949	0.378273	2.41988	10.7445	ABCB6;TTLL3;MAP1LC3C;STK36;CCDC57;IFT172;CFAP70;CEP164;TUBGCP6;GOLGA8A
Summer-DOWN	regulation of wound healing (GO:0061041)	3/47	0.0120374	0.378273	6.73398	29.7624	KANK1;CLEC7A;ALOX5
Summer-DOWN	cellular modified amino acid catabolic process (GO:0042219)	2/17	0.0126123	0.378273	13.1224	57.3853	GGT1;PRODH
Summer-DOWN	base-excision repair (GO:0006284)	3/48	0.0127457	0.378273	6.584	28.7231	POLD4;LIG1;NEIL1
Summer-DOWN	positive regulation of reactive oxygen species metabolic process (GO:2000379)	3/49	0.0134773	0.378273	6.44054	27.7378	TYROBP;CLEC7A;ITGB2
Summer-DOWN	regulation of cartilage development (GO:0061035)	2/18	0.014095	0.378273	12.3016	52.4287	KAT2A;BMP1
Summer-DOWN	positive regulation of fatty acid metabolic process (GO:0045923)	2/18	0.014095	0.378273	12.3016	52.4287	MLXIPL;MLYCD
Summer-DOWN	response to axon injury (GO:0048678)	2/18	0.014095	0.378273	12.3016	52.4287	TYROBP;MTR
Summer-DOWN	phosphatidic acid metabolic process (GO:0046473)	3/50	0.0142324	0.378273	6.30319	26.8027	SLC27A1;PLA2G4B;PLA2G6
Summer-DOWN	folic acid metabolic process (GO:0046655)	2/19	0.015649	0.378273	11.5774	48.1313	ALDH1L1;DHFR2
Summer-DOWN	leukotriene biosynthetic process (GO:0019370)	2/19	0.015649	0.378273	11.5774	48.1313	ALOX5;GGT1
Summer-DOWN	positive regulation of triglyceride metabolic process (GO:0090208)	2/19	0.015649	0.378273	11.5774	48.1313	SLC27A1;PLIN5
Summer-DOWN	positive regulation of chemokine production (GO:0032722)	3/53	0.0166395	0.378273	5.9241	24.265	C5;CLEC7A;TLR2
Summer-DOWN	cellular modified amino acid biosynthetic process (GO:0042398)	2/20	0.0172729	0.378273	10.9337	44.3755	SLC27A1;GGT1
Summer-DOWN	early endosome to late endosome transport (GO:0045022)	2/20	0.0172729	0.378273	10.9337	44.3755	HOOK2;WDR81
Summer-DOWN	fatty acid transport (GO:0015908)	2/20	0.0172729	0.378273	10.9337	44.3755	SLC27A1;CPT1B
Summer-DOWN	folic acid-containing compound metabolic process (GO:0006760)	2/20	0.0172729	0.378273	10.9337	44.3755	ALDH1L1;DHFR2
Summer-DOWN	microtubule nucleation (GO:0007020)	2/20	0.0172729	0.378273	10.9337	44.3755	CCDC57;TUBGCP6
Summer-DOWN	intracellular lipid transport (GO:0032365)	2/21	0.0189651	0.378273	10.3577	41.0698	ACACB;CPT1B
Summer-DOWN	organic acid transport (GO:0015849)	4/100	0.0189766	0.378273	4.125	16.3538	SLC27A1;SLC25A29;SLC26A1;SLC26A6
Summer-DOWN	regulation of macrophage chemotaxis (GO:0010758)	2/22	0.020724	0.378273	9.8393	38.1417	C5;MST1
Summer-DOWN	glutamate metabolic process (GO:0006536)	2/22	0.020724	0.378273	9.8393	38.1417	GGT1;PRODH
Summer-DOWN	tetrapyrrole metabolic process (GO:0033013)	2/22	0.020724	0.378273	9.8393	38.1417	ABCB6;MTR
Summer-DOWN	microglial cell activation (GO:0001774)	2/22	0.020724	0.378273	9.8393	38.1417	TYROBP;ITGB2
Summer-DOWN	regulation of phagocytosis (GO:0050764)	3/58	0.0211275	0.378273	5.38418	20.7678	CLEC7A;ABCA7;TLR2
Summer-DOWN	nucleotide-excision repair (GO:0006289)	4/105	0.0222558	0.378273	3.9198	14.9154	POLD4;SLX4;LIG1;GTF2H4
Summer-DOWN	DNA metabolic process (GO:0006259)	7/277	0.0233197	0.378273	2.58294	9.70785	POLD4;RECQL5;SLX4;LIG1;POLI;NEIL1;GTF2H4
Summer-DOWN	nucleotide-excision repair, DNA gap filling (GO:0006297)	2/24	0.0244359	0.378273	8.94392	33.1971	POLD4;LIG1
Summer-DOWN	leukotriene metabolic process (GO:0006691)	2/24	0.0244359	0.378273	8.94392	33.1971	ALOX5;GGT1
Summer-DOWN	positive regulation of interleukin-1 production (GO:0032732)	3/62	0.0251486	0.378273	5.01814	18.4816	TYROBP;CLEC7A;S100A13
Summer-DOWN	phosphatidylglycerol metabolic process (GO:0046471)	2/25	0.026386	0.378273	8.55462	31.0954	SLC27A1;PLA2G4B
Summer-DOWN	negative regulation of actin filament polymerization (GO:0030837)	2/25	0.026386	0.378273	8.55462	31.0954	KANK1;HIP1R
Summer-DOWN	cellular response to DNA damage stimulus (GO:0006974)	8/350	0.0268964	0.378273	2.33378	8.43841	PIDD1;MRNIP;RECQL5;SLX4;LIG1;POLI;GTF2H4;MAPK12
Summer-DOWN	phosphatidylethanolamine acyl-chain remodeling (GO:0036152)	2/26	0.028397	0.378273	8.19776	29.1961	PLA2G4B;PLA2G6
Summer-DOWN	tRNA modification (GO:0006400)	3/65	0.0284155	0.378273	4.7746	17.0015	DTWD2;QTRT1;WDR6
Summer-DOWN	cilium organization (GO:0044782)	6/228	0.0291709	0.378273	2.68555	9.49231	TTLL3;STK36;CCDC57;IFT172;CFAP70;CEP164
Summer-DOWN	positive regulation of cell death (GO:0010942)	3/66	0.0295522	0.378273	4.69857	16.5465	TYROBP;ITGB2;PRODH
[truncated: 9,855 more rows]
