# Supplementary material for: Day-night and seasonal variation of human gene expression across tissues
Source: PLoS Biol. 2023 Feb 6;21(2):e3001986. doi: 10.1371/journal.pbio.3001986 (PMC9934459; doi:10.1371/journal.pbio.3001986)
Supplement: S15 Table — For each gene, the number of tissues in which it is up-regulated in day and/or night as well in specific seasons is provided. (XLSX) [file pbio.3001986.s037.xlsx]

## Sheet: S15 Table
gene	name	day	night	season	up	down
ENSG00000004777.18	ARHGAP33	6	0	Fall	8	0
ENSG00000007392.16	LUC7L	9	0	Spring	12	1
ENSG00000007392.16	LUC7L	9	0	Summer	0	8
ENSG00000013441.15	CLK1	7	0	Spring	7	0
ENSG00000034152.18	MAP2K3	7	0	Fall	7	3
ENSG00000034152.18	MAP2K3	7	0	Winter	1	11
ENSG00000044574.7	HSPA5	6	0	Summer	7	0
ENSG00000049246.14	PER3	20	2	Fall	1	6
ENSG00000049246.14	PER3	20	2	Summer	1	7
ENSG00000049246.14	PER3	20	2	Winter	8	0
ENSG00000056558.10	TRAF1	6	2	Fall	6	0
ENSG00000060491.16	OGFR	6	0	Fall	6	0
ENSG00000068137.14	PLEKHH3	8	0	Fall	10	3
ENSG00000068137.14	PLEKHH3	8	0	Winter	0	7
ENSG00000069399.14	BCL3	6	0	Winter	0	8
ENSG00000073605.18	GSDMB	6	0	Spring	7	0
ENSG00000074527.11	NTN4	0	7	Fall	0	8
ENSG00000074660.15	SCARF1	6	0	Winter	0	6
ENSG00000076604.14	TRAF4	6	0	Fall	8	0
ENSG00000079691.17	CARMIL1	0	6	Fall	6	0
ENSG00000090376.10	IRAK3	6	1	Fall	7	0
ENSG00000095066.11	HOOK2	9	0	Summer	0	9
ENSG00000099860.8	GADD45B	6	0	Fall	6	0
ENSG00000099860.8	GADD45B	6	0	Winter	0	7
ENSG00000099875.14	MKNK2	8	0	Fall	8	0
ENSG00000099875.14	MKNK2	8	0	Winter	1	7
ENSG00000100068.11	LRP5L	7	0	Fall	7	0
ENSG00000100197.20	CYP2D6	0	6	Fall	6	0
ENSG00000101199.12	ARFGAP1	9	0	Fall	7	0
ENSG00000101276.14	SLC52A3	0	6	Fall	7	0
ENSG00000103326.11	CAPN15	8	0	Fall	9	0
ENSG00000103381.11	CPPED1	0	9	Fall	0	8
ENSG00000104221.12	BRF2	2	6	Spring	0	6
ENSG00000105245.9	NUMBL	10	0	Fall	10	0
ENSG00000105245.9	NUMBL	10	0	Spring	0	7
ENSG00000105649.9	RAB3A	6	0	Summer	6	0
ENSG00000105649.9	RAB3A	6	0	Winter	0	7
ENSG00000105656.12	ELL	6	0	Fall	7	0
ENSG00000111404.6	RERGL	0	7	Summer	6	0
ENSG00000113108.19	APBB3	6	0	Fall	7	0
ENSG00000113108.19	APBB3	6	0	Summer	0	6
ENSG00000115523.16	GNLY	7	2	Fall	0	6
ENSG00000118503.14	TNFAIP3	6	2	Winter	0	6
ENSG00000119508.17	NR4A3	7	0	Summer	7	0
ENSG00000119508.17	NR4A3	7	0	Winter	1	8
ENSG00000120889.12	TNFRSF10B	7	1	Fall	8	0
ENSG00000123179.13	EBPL	0	6	Summer	6	0
ENSG00000123358.19	NR4A1	6	0	Winter	0	12
ENSG00000124074.11	ENKD1	6	0	Fall	6	0
ENSG00000126215.13	XRCC3	9	0	Fall	8	0
ENSG00000127586.16	CHTF18	8	0	Fall	6	1
ENSG00000127586.16	CHTF18	8	0	Summer	2	6
ENSG00000128917.6	DLL4	9	1	Summer	11	0
ENSG00000128917.6	DLL4	9	1	Winter	0	8
ENSG00000129538.13	RNASE1	0	8	Spring	6	0
ENSG00000132002.7	DNAJB1	6	0	Winter	0	14
ENSG00000132510.10	KDM6B	6	0	Fall	10	1
ENSG00000132510.10	KDM6B	6	0	Spring	0	6
ENSG00000132510.10	KDM6B	6	0	Summer	6	1
ENSG00000132510.10	KDM6B	6	0	Winter	0	13
ENSG00000133247.13	KMT5C	8	0	Fall	10	0
ENSG00000133874.1	RNF122	9	0	Winter	0	12
ENSG00000134815.18	DHX34	7	0	Fall	13	0
ENSG00000136237.18	RAPGEF5	6	0	Fall	0	11
ENSG00000136824.18	SMC2	1	7	Fall	1	8
ENSG00000140044.12	JDP2	6	0	Winter	0	7
ENSG00000142544.6	CTU1	8	1	Fall	7	0
ENSG00000142544.6	CTU1	8	1	Winter	0	6
ENSG00000143933.16	CALM2	0	6	Fall	0	6
ENSG00000145020.15	AMT	8	0	Fall	6	0
ENSG00000147437.9	GNRH1	8	2	Spring	8	0
ENSG00000148339.12	SLC25A25	6	0	Fall	6	0
ENSG00000149257.13	SERPINH1	7	0	Winter	0	11
ENSG00000151006.7	PRSS53	7	0	Fall	8	0
ENSG00000151651.15	ADAM8	8	0	Fall	7	0
ENSG00000152049.6	KCNE4	6	0	Winter	0	7
ENSG00000152642.10	GPD1L	0	8	Fall	0	9
ENSG00000154153.13	FAM134B	0	7	Fall	3	6
ENSG00000159214.12	CCDC24	10	0	Fall	7	0
ENSG00000159214.12	CCDC24	10	0	Summer	0	8
ENSG00000160323.18	ADAMTS13	7	0	Fall	8	0
ENSG00000162004.16	CCDC78	9	0	Fall	15	0
ENSG00000162650.16	ATXN7L2	6	0	Fall	6	2
ENSG00000162772.16	ATF3	6	0	Winter	1	11
ENSG00000163794.6	UCN	6	0	Fall	10	0
ENSG00000164344.15	KLKB1	12	0	Spring	6	0
ENSG00000165661.16	QSOX2	8	1	Fall	7	0
ENSG00000166482.11	MFAP4	6	0	Summer	9	0
ENSG00000167173.18	C15orf39	6	1	Fall	7	0
ENSG00000167173.18	C15orf39	6	1	Winter	0	9
ENSG00000168291.12	PDHB	0	9	Fall	0	6
ENSG00000171045.14	TSNARE1	6	0	Summer	0	6
ENSG00000171174.13	RBKS	7	1	Winter	3	10
ENSG00000171860.4	C3AR1	0	6	Summer	0	7
ENSG00000172650.13	AGAP5	7	0	Fall	6	1
ENSG00000172650.13	AGAP5	7	0	Summer	0	7
ENSG00000173846.12	PLK3	6	0	Winter	0	7
ENSG00000174738.12	NR1D2	9	11	Winter	9	0
ENSG00000175197.11	DDIT3	8	0	Winter	0	6
ENSG00000176845.12	METRNL	6	0	Fall	8	0
ENSG00000177943.13	MAMDC4	8	0	Fall	13	0
ENSG00000178038.16	ALS2CL	7	0	Summer	0	6
ENSG00000179094.15	PER1	8	0	Fall	10	0
ENSG00000179532.12	DNHD1	7	0	Fall	9	0
ENSG00000179532.12	DNHD1	7	0	Summer	1	6
ENSG00000182272.11	B4GALNT4	6	0	Fall	12	0
ENSG00000182685.7	BRICD5	6	0	Summer	0	8
ENSG00000182853.11	VMO1	6	0	Winter	0	6
ENSG00000184371.13	CSF1	7	0	Fall	7	1
ENSG00000184588.17	PDE4B	7	0	Summer	6	0
ENSG00000185324.21	CDK10	6	0	Fall	8	0
ENSG00000186026.6	ZNF284	7	0	Summer	0	6
ENSG00000187961.13	KLHL17	6	0	Spring	7	0
ENSG00000187961.13	KLHL17	6	0	Summer	2	7
ENSG00000187961.13	KLHL17	6	0	Winter	0	6
ENSG00000188290.10	HES4	8	0	Winter	0	9
ENSG00000188483.7	IER5L	8	0	Winter	0	11
ENSG00000196196.2	HRCT1	0	6	Spring	0	6
ENSG00000197566.9	ZNF624	0	7	Winter	7	0
ENSG00000198435.3	NRARP	8	1	Spring	6	0
ENSG00000198435.3	NRARP	8	1	Winter	0	10
ENSG00000198805.11	PNP	6	0	Winter	0	7
ENSG00000204149.10	AGAP6	8	0	Spring	6	1
ENSG00000204149.10	AGAP6	8	0	Summer	0	8
ENSG00000204388.6	HSPA1B	6	0	Winter	0	13
ENSG00000205302.6	SNX2	0	8	Fall	1	7
ENSG00000205362.11	MT1A	6	0	Fall	9	0
ENSG00000205362.11	MT1A	6	0	Winter	1	7
ENSG00000205364.3	MT1M	7	0	Fall	7	0
ENSG00000205364.3	MT1M	7	0	Spring	0	7
ENSG00000205795.4	CYS1	6	0	Summer	7	1
ENSG00000206561.12	COLQ	6	0	Fall	6	0
ENSG00000213199.7	ASIC3	7	0	Fall	6	0
ENSG00000213339.8	QTRT1	6	0	Fall	8	0
ENSG00000213339.8	QTRT1	6	0	Summer	0	8
ENSG00000213347.10	MXD3	9	0	Fall	8	0
ENSG00000213658.11	LAT	6	0	Fall	7	0
ENSG00000214021.15	TTLL3	6	0	Fall	8	0
ENSG00000214021.15	TTLL3	6	0	Summer	0	8
ENSG00000221995.5	TIAF1	8	0	Fall	8	0
ENSG00000239704.10	CDRT4	7	0	Summer	0	8
ENSG00000241404.6	EGFL8	6	0	Spring	7	0
ENSG00000241404.6	EGFL8	6	0	Winter	0	6
ENSG00000242028.6	HYPK	6	0	Fall	7	0
ENSG00000242028.6	HYPK	6	0	Summer	0	7
ENSG00000243449.6	C4orf48	6	0	Fall	8	0
ENSG00000243449.6	C4orf48	6	0	Winter	0	13
ENSG00000243509.4	TNFRSF6B	13	0	Fall	8	0
ENSG00000243708.10	PLA2G4B	12	0	Fall	12	1
ENSG00000243708.10	PLA2G4B	12	0	Summer	0	9
ENSG00000243716.10	NPIPB5	16	0	Fall	7	0
ENSG00000250506.7	CDK3	8	0	Fall	7	0
ENSG00000257704.3	INAFM1	7	0	Fall	7	0
ENSG00000258366.7	RTEL1	6	0	Fall	7	0
ENSG00000280433.1	CH507-9B2.9	7	0	Fall	0	9
