# Supplementary material for: Day-night and seasonal variation of human gene expression across tissues
Source: PLoS Biol. 2023 Feb 6;21(2):e3001986. doi: 10.1371/journal.pbio.3001986 (PMC9934459; doi:10.1371/journal.pbio.3001986)
Supplement: S17 Table — List of genes serving as cell type–specific markers in the human brain from McKenzie and colleagues [59]. (XLSX) [file pbio.3001986.s039.xlsx]

## Sheet: S17 Table
GeneID	Gene_Symbol	Cell Type
ENSG00000080493.15	SLC4A4	Astrocyte
ENSG00000138696.10	BMPR1B	Astrocyte
ENSG00000164089.8	ETNPPL	Astrocyte
ENSG00000164199.16	ADGRV1	Astrocyte
ENSG00000152661.7	GJA1	Astrocyte
ENSG00000110436.11	SLC1A2	Astrocyte
ENSG00000139155.8	SLCO1C1	Astrocyte
ENSG00000121742.16	GJB6	Astrocyte
ENSG00000198838.13	RYR3	Astrocyte
ENSG00000171885.13	AQP4	Astrocyte
ENSG00000143248.12	RGS5	Endothelial
ENSG00000174059.16	CD34	Endothelial
ENSG00000168497.4	SDPR	Endothelial
ENSG00000169908.11	TM4SF1	Endothelial
ENSG00000118777.10	ABCG2	Endothelial
ENSG00000069122.18	ADGRF5	Endothelial
ENSG00000085563.14	ABCB1	Endothelial
ENSG00000178878.12	APOLD1	Endothelial
ENSG00000165949.12	IFI27	Endothelial
ENSG00000198959.11	TGM2	Endothelial
ENSG00000090104.11	RGS1	Microglia
ENSG00000019582.14	CD74	Microglia
ENSG00000038945.14	MSR1	Microglia
ENSG00000173391.8	OLR1	Microglia
ENSG00000169508.6	GPR183	Microglia
ENSG00000140678.16	ITGAX	Microglia
ENSG00000277632.1	CCL3	Microglia
ENSG00000275302.1	CCL4	Microglia
ENSG00000276085.1	CCL3L3	Microglia
ENSG00000128683.13	GAD1	Neuron
ENSG00000163630.10	SYNPR	Neuron
ENSG00000145864.12	GABRB2	Neuron
ENSG00000022355.16	GABRA1	Neuron
ENSG00000113327.15	GABRG2	Neuron
ENSG00000118432.12	CNR1	Neuron
ENSG00000146469.12	VIP	Neuron
ENSG00000189056.13	RELN	Neuron
ENSG00000104435.13	STMN2	Neuron
ENSG00000136750.11	GAD2	Neuron
ENSG00000067715.13	SYT1	Neuron
ENSG00000136541.14	ERMN	Oligodendrocytes
ENSG00000168314.17	MOBP	Oligodendrocytes
ENSG00000091513.14	TF	Oligodendrocytes
ENSG00000013297.10	CLDN11	Oligodendrocytes
ENSG00000174607.10	UGT8	Oligodendrocytes
ENSG00000136960.12	ENPP2	Oligodendrocytes
ENSG00000197430.10	OPALIN	Oligodendrocytes
ENSG00000086205.16	FOLH1	Oligodendrocytes
ENSG00000150656.14	CNDP1	Oligodendrocytes
ENSG00000123560.13	PLP1	Oligodendrocytes
