# Supplementary material for: Day-night and seasonal variation of human gene expression across tissues
Source: PLoS Biol. 2023 Feb 6;21(2):e3001986. doi: 10.1371/journal.pbio.3001986 (PMC9934459; doi:10.1371/journal.pbio.3001986)
Supplement: S18 Table — List of drug-target day-night gene pairs. The number of tissues in which the day-night gene is up-regulated during the day and/or night is provided. (XLSX) [file pbio.3001986.s040.xlsx]

## Sheet: S18 Table
drug	gene	name	day	night
FLUNISOLIDE	ENSG00000100197.20	CYP2D6	0	6
DOMIPHEN BROMIDE	ENSG00000143365.17	RORC	6	0
CHEMBL31741	ENSG00000100197.20	CYP2D6	0	6
RANITIDINE	ENSG00000100197.20	CYP2D6	0	6
NS-398	ENSG00000100197.20	CYP2D6	0	6
TRIMIPRAMINE	ENSG00000100197.20	CYP2D6	0	6
TICRYNAFEN	ENSG00000100197.20	CYP2D6	0	6
AMILORIDE	ENSG00000213199.7	ASIC3	7	0
DYPHYLLINE	ENSG00000184588.17	PDE4B	7	0
PARAROSANILINE	ENSG00000100197.20	CYP2D6	0	6
ALCOHOL	ENSG00000100197.20	CYP2D6	0	6
KETOROLAC	ENSG00000100197.20	CYP2D6	0	6
CLEBOPRIDE	ENSG00000100197.20	CYP2D6	0	6
FENRETINIDE	ENSG00000175197.11	DDIT3	8	0
SR9011	ENSG00000126368.5	NR1D1	0	22
CHEMBL392068	ENSG00000138613.13	APH1B	0	6
FORODESINE HYDROCHLORIDE	ENSG00000198805.11	PNP	6	0
DOXORUBICIN	ENSG00000100197.20	CYP2D6	0	6
CAPSAZEPINE	ENSG00000100197.20	CYP2D6	0	6
BERGAPTEN	ENSG00000100197.20	CYP2D6	0	6
TAE-684	ENSG00000173846.12	PLK3	6	0
CRISABOROLE	ENSG00000184588.17	PDE4B	7	0
ANDROSTENEDIONE	ENSG00000143365.17	RORC	6	0
LEVOTHYROXINE	ENSG00000151090.17	THRB	0	7
CHEMBL20377	ENSG00000100197.20	CYP2D6	0	6
NIVOLUMAB	ENSG00000120217.13	CD274	10	0
MODAFINIL	ENSG00000100197.20	CYP2D6	0	6
DAPSONE	ENSG00000147437.9	GNRH1	8	2
SORAFENIB	ENSG00000099875.14	MKNK2	8	0
TAMSULOSIN	ENSG00000100197.20	CYP2D6	0	6
APREMILAST	ENSG00000184588.17	PDE4B	7	0
IVUXOLIMAB	ENSG00000186827.10	TNFRSF4	6	0
CERDULATINIB	ENSG00000074590.13	NUAK1	1	12
METHOXSALEN	ENSG00000100197.20	CYP2D6	0	6
QUETIAPINE	ENSG00000100197.20	CYP2D6	0	6
PITOLISANT	ENSG00000100197.20	CYP2D6	0	6
DINOPROSTONE	ENSG00000166762.16	CATSPER2	6	0
THONZONIUM	ENSG00000100197.20	CYP2D6	0	6
ALVERINE CITRATE	ENSG00000100197.20	CYP2D6	0	6
GEFITINIB	ENSG00000099875.14	MKNK2	8	0
THEOPHYLLINE	ENSG00000184588.17	PDE4B	7	0
TRAMETINIB	ENSG00000034152.18	MAP2K3	7	0
VALPROIC ACID	ENSG00000100197.20	CYP2D6	0	6
ERYTHROMYCIN	ENSG00000100197.20	CYP2D6	0	6
DEGUELIN	ENSG00000100197.20	CYP2D6	0	6
BENPERIDOL	ENSG00000100197.20	CYP2D6	0	6
METHOCARBAMOL	ENSG00000100197.20	CYP2D6	0	6
BUFLOMEDIL	ENSG00000100197.20	CYP2D6	0	6
GSK-4112	ENSG00000126368.5	NR1D1	0	22
INFIGRATINIB	ENSG00000066468.22	FGFR2	0	7
STROBOPININ	ENSG00000044574.7	HSPA5	6	0
DICLOFENAC	ENSG00000213199.7	ASIC3	7	0
DIPYRIDAMOLE	ENSG00000100197.20	CYP2D6	0	6
TESTOSTERONE	ENSG00000143365.17	RORC	6	0
AGROCLAVINE	ENSG00000100197.20	CYP2D6	0	6
PAROXETINE	ENSG00000100197.20	CYP2D6	0	6
GRAMINE	ENSG00000100197.20	CYP2D6	0	6
SELEGILINE	ENSG00000100197.20	CYP2D6	0	6
CHEMBL297304	ENSG00000151090.17	THRB	0	7
PIMETHIXENE	ENSG00000100197.20	CYP2D6	0	6
AZITHROMYCIN	ENSG00000100197.20	CYP2D6	0	6
CHEMBL123904	ENSG00000100197.20	CYP2D6	0	6
PROGESTERONE	ENSG00000026103.21	FAS	6	4
DEFIBROTIDE	ENSG00000106366.8	SERPINE1	8	0
MEPIVACAINE	ENSG00000100197.20	CYP2D6	0	6
ASARININ	ENSG00000100197.20	CYP2D6	0	6
UROKINASE	ENSG00000011422.11	PLAUR	6	0
CHEMBL1079460	ENSG00000100197.20	CYP2D6	0	6
CHEMBL1397308	ENSG00000151090.17	THRB	0	7
LEVOTHYROXINE	ENSG00000126351.12	THRA	0	15
(R)-FLECAINIDE	ENSG00000100197.20	CYP2D6	0	6
DIAZOXIDE	ENSG00000100197.20	CYP2D6	0	6
PACLITAXEL	ENSG00000175197.11	DDIT3	8	0
CLOTRIMAZOLE	ENSG00000100197.20	CYP2D6	0	6
CHEMBL524376	ENSG00000044574.7	HSPA5	6	0
ROSE BENGAL	ENSG00000151090.17	THRB	0	7
GSI-136	ENSG00000138613.13	APH1B	0	6
ELLIPTECINE	ENSG00000100197.20	CYP2D6	0	6
DOVITINIB	ENSG00000066468.22	FGFR2	0	7
SURAMIN	ENSG00000175197.11	DDIT3	8	0
CHEMBL429095	ENSG00000100197.20	CYP2D6	0	6
DICLOFENAC	ENSG00000175197.11	DDIT3	8	0
DENBUFYLLINE	ENSG00000184588.17	PDE4B	7	0
PONESIMOD	ENSG00000213694.3	S1PR3	0	6
CHEMBL581044	ENSG00000151090.17	THRB	0	7
CHOLECALCIFEROL	ENSG00000026103.21	FAS	6	4
TOLPERISONE	ENSG00000100197.20	CYP2D6	0	6
SB-224289	ENSG00000100197.20	CYP2D6	0	6
ZOXAZOLAMINE	ENSG00000100197.20	CYP2D6	0	6
3-METHYLCHOLANTHRENE	ENSG00000151090.17	THRB	0	7
PROTOPORPHYRIN	ENSG00000151090.17	THRB	0	7
ERYTHROSINE	ENSG00000151090.17	THRB	0	7
TRAFERMIN	ENSG00000066468.22	FGFR2	0	7
ATEZOLIZUMAB	ENSG00000120217.13	CD274	10	0
AMMONIA SOLUTION, STRONG	ENSG00000151090.17	THRB	0	7
TENIPOSIDE	ENSG00000026103.21	FAS	6	4
CHEMBL1394328	ENSG00000100197.20	CYP2D6	0	6
WEDELOLACTONE	ENSG00000151090.17	THRB	0	7
LOVASTATIN	ENSG00000100197.20	CYP2D6	0	6
ELIGLUSTAT	ENSG00000100197.20	CYP2D6	0	6
NINTEDANIB	ENSG00000066468.22	FGFR2	0	7
ETHINYL ESTRADIOL	ENSG00000100197.20	CYP2D6	0	6
SULFASALAZINE	ENSG00000075239.13	ACAT1	0	6
SB-431542	ENSG00000100197.20	CYP2D6	0	6
BACITRACIN	ENSG00000012223.12	LTF	6	0
KETOTIFEN	ENSG00000100197.20	CYP2D6	0	6
PROPAFENONE	ENSG00000100197.20	CYP2D6	0	6
ZOTIRACICLIB	ENSG00000250506.7	CDK3	8	0
CODEINE	ENSG00000100197.20	CYP2D6	0	6
SHIKONIN	ENSG00000151090.17	THRB	0	7
CARMINE	ENSG00000143365.17	RORC	6	0
BROMAZEPAM	ENSG00000100197.20	CYP2D6	0	6
DIHYDROSPINGOSINE	ENSG00000100197.20	CYP2D6	0	6
IXAZOMIB CITRATE	ENSG00000100764.13	PSMC1	0	9
PHENOXYBENZAMINE	ENSG00000100197.20	CYP2D6	0	6
CHEMBL609628	ENSG00000100197.20	CYP2D6	0	6
DOCEBENONE	ENSG00000100197.20	CYP2D6	0	6
SOBETIROME	ENSG00000151090.17	THRB	0	7
PROPOXYCAINE	ENSG00000100197.20	CYP2D6	0	6
DULANERMIN	ENSG00000120889.12	TNFRSF10B	7	1
HYPERICIN	ENSG00000151090.17	THRB	0	7
FLUVOXAMINE	ENSG00000100197.20	CYP2D6	0	6
DOXORUBICIN HYDROCHLORIDE	ENSG00000151090.17	THRB	0	7
VESNARINONE	ENSG00000026103.21	FAS	6	4
TRAMETINIB	ENSG00000066468.22	FGFR2	0	7
FLUTAMIDE	ENSG00000143365.17	RORC	6	0
DOMPERIDONE	ENSG00000100197.20	CYP2D6	0	6
PIRIBEDIL	ENSG00000100197.20	CYP2D6	0	6
NORGESTREL	ENSG00000044574.7	HSPA5	6	0
GRANISETRON	ENSG00000100197.20	CYP2D6	0	6
CYCLOPHOSPHAMIDE	ENSG00000026103.21	FAS	6	4
ALCOHOL	ENSG00000184588.17	PDE4B	7	0
TAXOTERE	ENSG00000175197.11	DDIT3	8	0
METFORMIN HYDROCHLORIDE	ENSG00000023228.13	NDUFS1	0	6
(R,S)-INDATRALINE	ENSG00000100197.20	CYP2D6	0	6
SPIPERONE	ENSG00000100197.20	CYP2D6	0	6
ARFORMOTEROL	ENSG00000100197.20	CYP2D6	0	6
RHEIN	ENSG00000143365.17	RORC	6	0
ALLOPURINOL	ENSG00000100197.20	CYP2D6	0	6
CARVEDILOL	ENSG00000100197.20	CYP2D6	0	6
CROMOLYN	ENSG00000100197.20	CYP2D6	0	6
PRX-321	ENSG00000077238.13	IL4R	8	0
LEVODOPA	ENSG00000123358.19	NR4A1	6	0
DEXEFAROXAN	ENSG00000100197.20	CYP2D6	0	6
LENVATINIB	ENSG00000066468.22	FGFR2	0	7
CHEMBL88147	ENSG00000100197.20	CYP2D6	0	6
CHEMBL512908	ENSG00000100197.20	CYP2D6	0	6
ADIPHENINE	ENSG00000100197.20	CYP2D6	0	6
LODAPOLIMAB	ENSG00000120217.13	CD274	10	0
(-)-U-50488	ENSG00000100197.20	CYP2D6	0	6
RALOXIFENE	ENSG00000100197.20	CYP2D6	0	6
DIMINAZENE	ENSG00000213199.7	ASIC3	7	0
GOSERELIN	ENSG00000147437.9	GNRH1	8	2
ARCAINE	ENSG00000213199.7	ASIC3	7	0
ME-344	ENSG00000198786.2	MT-ND5	0	8
HALOPERIDOL	ENSG00000100197.20	CYP2D6	0	6
AGMATINE	ENSG00000213199.7	ASIC3	7	0
LITHIUM	ENSG00000147437.9	GNRH1	8	2
CHEMBL83954	ENSG00000100197.20	CYP2D6	0	6
BENZAMIL	ENSG00000100197.20	CYP2D6	0	6
BENZETHONIUM	ENSG00000100197.20	CYP2D6	0	6
CHEMBL1288013	ENSG00000100197.20	CYP2D6	0	6
ALPELISIB	ENSG00000066468.22	FGFR2	0	7
BEGACESTAT	ENSG00000138613.13	APH1B	0	6
OXYMETAZOLINE	ENSG00000100197.20	CYP2D6	0	6
U-50488 METHANE SULFONATE	ENSG00000100197.20	CYP2D6	0	6
SELUMETINIB	ENSG00000034152.18	MAP2K3	7	0
HYDROCOTARNINE	ENSG00000100197.20	CYP2D6	0	6
PALONOSETRON	ENSG00000100197.20	CYP2D6	0	6
LEVOTHYROXINE	ENSG00000106366.8	SERPINE1	8	0
MIANSERIN	ENSG00000044574.7	HSPA5	6	0
THIORIDAZINE	ENSG00000100197.20	CYP2D6	0	6
PNU-99194A	ENSG00000100197.20	CYP2D6	0	6
LITHIUM	ENSG00000026103.21	FAS	6	4
CARFILZOMIB	ENSG00000100764.13	PSMC1	0	9
MITOMYCIN	ENSG00000110799.13	VWF	0	10
ENDO-ATROPINE	ENSG00000100197.20	CYP2D6	0	6
ALCOHOL	ENSG00000121691.4	CAT	0	11
MASITINIB	ENSG00000066468.22	FGFR2	0	7
ASPARAGINASE	ENSG00000070669.16	ASNS	6	0
PHENYLBUTAZONE	ENSG00000100197.20	CYP2D6	0	6
BUTAMBEN	ENSG00000125845.6	BMP2	6	0
GEFITINIB	ENSG00000100197.20	CYP2D6	0	6
CYCLOBENZAPRINE	ENSG00000100197.20	CYP2D6	0	6
THIRAM	ENSG00000143365.17	RORC	6	0
CEVIMELINE	ENSG00000100197.20	CYP2D6	0	6
GUANOSINE	ENSG00000198805.11	PNP	6	0
BORTEZOMIB	ENSG00000100764.13	PSMC1	0	9
BUDESONIDE	ENSG00000100197.20	CYP2D6	0	6
BECLOMETHASONE	ENSG00000100197.20	CYP2D6	0	6
CHEMBL56543	ENSG00000044574.7	HSPA5	6	0
FENTANYL	ENSG00000129667.12	RHBDF2	6	0
CITALOPRAM	ENSG00000106366.8	SERPINE1	8	0
CEDIRANIB	ENSG00000066468.22	FGFR2	0	7
TOLONIUM CHLORIDE	ENSG00000151090.17	THRB	0	7
PRIMAQUINE PHOSPHATE	ENSG00000151090.17	THRB	0	7
CHEMBL320361	ENSG00000143365.17	RORC	6	0
TACROLIMUS	ENSG00000100197.20	CYP2D6	0	6
OLVANIL	ENSG00000100197.20	CYP2D6	0	6
CETRORELIX	ENSG00000106366.8	SERPINE1	8	0
CORYNANTHEINE	ENSG00000100197.20	CYP2D6	0	6
ULODESINE	ENSG00000198805.11	PNP	6	0
CHLORQUINALDOL	ENSG00000044574.7	HSPA5	6	0
MIBEFRADIL	ENSG00000166762.16	CATSPER2	6	0
IBUDILAST	ENSG00000184588.17	PDE4B	7	0
SOTALOL	ENSG00000100197.20	CYP2D6	0	6
NIACIN	ENSG00000100197.20	CYP2D6	0	6
EMODIN	ENSG00000100197.20	CYP2D6	0	6
CISPLATIN	ENSG00000175197.11	DDIT3	8	0
ERLOTINIB	ENSG00000099875.14	MKNK2	8	0
NITROFURANTOIN	ENSG00000100197.20	CYP2D6	0	6
METHYLTHIONINIUM CHLORIDE	ENSG00000151090.17	THRB	0	7
DOXEPIN	ENSG00000100197.20	CYP2D6	0	6
PERHEXILINE	ENSG00000110090.12	CPT1A	0	7
REMOXIPRIDE	ENSG00000100197.20	CYP2D6	0	6
CHEMBL1329326	ENSG00000100197.20	CYP2D6	0	6
FLAVOXATE HYDROCHLORIDE	ENSG00000184588.17	PDE4B	7	0
STAUROSPORINE	ENSG00000175197.11	DDIT3	8	0
CELECOXIB	ENSG00000067191.15	CACNB1	7	0
PROPYLPYRAZOLETRIOL	ENSG00000100197.20	CYP2D6	0	6
DAPOXETINE	ENSG00000100197.20	CYP2D6	0	6
CHEMBL177809	ENSG00000100197.20	CYP2D6	0	6
ZIRAM	ENSG00000151090.17	THRB	0	7
DURVALUMAB	ENSG00000120217.13	CD274	10	0
MECHLORETHAMINE HYDROCHLORIDE	ENSG00000143365.17	RORC	6	0
TELENZEPINE	ENSG00000100197.20	CYP2D6	0	6
MEFENAMIC ACID	ENSG00000100197.20	CYP2D6	0	6
DULOXETINE	ENSG00000100197.20	CYP2D6	0	6
LIOTHYRONINE	ENSG00000151090.17	THRB	0	7
CHEMBL602969	ENSG00000151090.17	THRB	0	7
CHEMBL1339015	ENSG00000100197.20	CYP2D6	0	6
UROKINASE	ENSG00000106366.8	SERPINE1	8	0
ORTHO-PHTHALALDEHYDE	ENSG00000151090.17	THRB	0	7
BREXPIPRAZOLE	ENSG00000100197.20	CYP2D6	0	6
INDINAVIR	ENSG00000100197.20	CYP2D6	0	6
DEXTROMETHORPHAN	ENSG00000100197.20	CYP2D6	0	6
BUPARLISIB	ENSG00000066468.22	FGFR2	0	7
DIDANOSINE	ENSG00000100197.20	CYP2D6	0	6
PHENOBARBITAL	ENSG00000100197.20	CYP2D6	0	6
GARLIC	ENSG00000100197.20	CYP2D6	0	6
DEXTROTHYROXINE SODIUM	ENSG00000151090.17	THRB	0	7
HYDROQUINONE	ENSG00000143365.17	RORC	6	0
2,4-HEXADIENAL	ENSG00000143365.17	RORC	6	0
AMSACRINE	ENSG00000100197.20	CYP2D6	0	6
EGAPTIVON PEGOL	ENSG00000110799.13	VWF	0	10
FENTICLOR	ENSG00000143365.17	RORC	6	0
FORODESINE	ENSG00000198805.11	PNP	6	0
INDOMETHACIN	ENSG00000100197.20	CYP2D6	0	6
DAUNORUBICIN	ENSG00000151090.17	THRB	0	7
TIRATRICOL	ENSG00000126351.12	THRA	0	15
DEXTROMETHORPHAN HYDROBROMIDE	ENSG00000100197.20	CYP2D6	0	6
CIMETIDINE	ENSG00000100197.20	CYP2D6	0	6
IMAGABALIN	ENSG00000067191.15	CACNB1	7	0
ISOTRETINOIN	ENSG00000151090.17	THRB	0	7
ERDAFITINIB	ENSG00000066468.22	FGFR2	0	7
CHEMBL591613	ENSG00000100197.20	CYP2D6	0	6
ZALCITABINE	ENSG00000147437.9	GNRH1	8	2
DIPHENHYDRAMINE	ENSG00000100197.20	CYP2D6	0	6
LOFEXIDINE	ENSG00000100197.20	CYP2D6	0	6
CHEMBL535714	ENSG00000184588.17	PDE4B	7	0
ROLIPRAM	ENSG00000184588.17	PDE4B	7	0
DONEPEZIL	ENSG00000100197.20	CYP2D6	0	6
CLOFAZIMINE	ENSG00000100197.20	CYP2D6	0	6
RHAMNETIN	ENSG00000151090.17	THRB	0	7
PICTILISIB	ENSG00000066468.22	FGFR2	0	7
SNS-314	ENSG00000099875.14	MKNK2	8	0
LOVASTATIN	ENSG00000143365.17	RORC	6	0
FP-1039	ENSG00000066468.22	FGFR2	0	7
OXYTETRACYCLINE	ENSG00000151090.17	THRB	0	7
EMACTUZUMAB	ENSG00000184371.13	CSF1	7	0
ASPIRIN	ENSG00000026103.21	FAS	6	4
CHLOROPYRAMINE	ENSG00000100197.20	CYP2D6	0	6
FENRETINIDE	ENSG00000143365.17	RORC	6	0
NORDIHYDROGUAIARETIC ACID	ENSG00000100197.20	CYP2D6	0	6
LAPATINIB	ENSG00000066468.22	FGFR2	0	7
AVELUMAB	ENSG00000120217.13	CD274	10	0
MAPROTILINE HYDROCHLORIDE	ENSG00000100197.20	CYP2D6	0	6
SULINDAC	ENSG00000100197.20	CYP2D6	0	6
PHENANTHROLINE	ENSG00000143365.17	RORC	6	0
TRIMETHYL-[3-(TETRADECANE-1-SULFONYLAMINO)-PROPYL]-AMMONIUM IODIDE	ENSG00000143878.9	RHOB	6	0
DICYCLOHEXYLCARBODIIMIDE	ENSG00000143365.17	RORC	6	0
NICOTINE	ENSG00000123358.19	NR4A1	6	0
PHENYTOIN	ENSG00000100197.20	CYP2D6	0	6
NV-128	ENSG00000212907.2	MT-ND4L	0	6
TACRINE	ENSG00000100197.20	CYP2D6	0	6
VERNAKALANT	ENSG00000100197.20	CYP2D6	0	6
GABAPENTIN ENACARBIL	ENSG00000067191.15	CACNB1	7	0
CELECOXIB	ENSG00000124762.13	CDKN1A	6	1
MORPHINE	ENSG00000100197.20	CYP2D6	0	6
IBUTILIDE	ENSG00000067191.15	CACNB1	7	0
CHLORDANE	ENSG00000143365.17	RORC	6	0
MIRABEGRON	ENSG00000100197.20	CYP2D6	0	6
E-GUGGULSTERONE	ENSG00000143365.17	RORC	6	0
COLCHICINE	ENSG00000100197.20	CYP2D6	0	6
PYRILAMINE	ENSG00000100197.20	CYP2D6	0	6
CINTREDEKIN BESUDOTOX	ENSG00000077238.13	IL4R	8	0
METFORMIN HYDROCHLORIDE	ENSG00000212907.2	MT-ND4L	0	6
(S)-AMPA	ENSG00000100197.20	CYP2D6	0	6
GLAFENINE	ENSG00000100197.20	CYP2D6	0	6
TIOTROPIUM	ENSG00000100197.20	CYP2D6	0	6
DEXAMETHASONE	ENSG00000100197.20	CYP2D6	0	6
CYCLOSPORINE	ENSG00000175197.11	DDIT3	8	0
DYCLONINE	ENSG00000100197.20	CYP2D6	0	6
MECLIZINE	ENSG00000100197.20	CYP2D6	0	6
BI-2536	ENSG00000173846.12	PLK3	6	0
TIMOLOL	ENSG00000100197.20	CYP2D6	0	6
ACETAMINOPHEN	ENSG00000100197.20	CYP2D6	0	6
NICLOSAMIDE	ENSG00000100197.20	CYP2D6	0	6
ESOXYBUTYNIN	ENSG00000100197.20	CYP2D6	0	6
LEVOTHYROXINE SODIUM	ENSG00000126351.12	THRA	0	15
HESPERADIN	ENSG00000013441.15	CLK1	7	0
HYDROMORPHONE	ENSG00000100197.20	CYP2D6	0	6
ENDRIN	ENSG00000143365.17	RORC	6	0
CLOFIBRATE	ENSG00000100197.20	CYP2D6	0	6
AZD-5438	ENSG00000185324.21	CDK10	6	0
BRIVANIB	ENSG00000066468.22	FGFR2	0	7
VONLEROLIZUMAB	ENSG00000186827.10	TNFRSF4	6	0
CHEMBL426404	ENSG00000151090.17	THRB	0	7
APOMAB	ENSG00000120889.12	TNFRSF10B	7	1
DUSQUETIDE	ENSG00000161011.19	SQSTM1	0	6
SLAZINIC ACID	ENSG00000151090.17	THRB	0	7
CDP840	ENSG00000184588.17	PDE4B	7	0
THALIDOMIDE	ENSG00000110799.13	VWF	0	10
LORATADINE	ENSG00000100197.20	CYP2D6	0	6
CLOFIBRIC ACID	ENSG00000100197.20	CYP2D6	0	6
5-NITRO-2-PHENYLPROPYLAMINOBENZOIC ACID [NPPB]	ENSG00000044574.7	HSPA5	6	0
PHA-793887	ENSG00000185324.21	CDK10	6	0
BUPIVACAINE	ENSG00000128342.4	LIF	7	0
CHEMBL601952	ENSG00000151090.17	THRB	0	7
MONTELUKAST	ENSG00000100197.20	CYP2D6	0	6
PIPENZOLATE	ENSG00000100197.20	CYP2D6	0	6
RACLOPRIDE	ENSG00000100197.20	CYP2D6	0	6
ME-344	ENSG00000023228.13	NDUFS1	0	6
GUAIFENESIN	ENSG00000100197.20	CYP2D6	0	6
DROPERIDOL	ENSG00000100197.20	CYP2D6	0	6
CHEMBL1493528	ENSG00000151090.17	THRB	0	7
DEXTROTHYROXINE	ENSG00000126351.12	THRA	0	15
ROSMARINIC ACID	ENSG00000151090.17	THRB	0	7
(R)-PINOCEMBRIN	ENSG00000100197.20	CYP2D6	0	6
THEOPHYLLINE SODIUM GLYCINATE	ENSG00000184588.17	PDE4B	7	0
DITHIAZANINE IODIDE	ENSG00000151090.17	THRB	0	7
CHEMBL1341830	ENSG00000151090.17	THRB	0	7
BITHIONOL	ENSG00000143365.17	RORC	6	0
CLEMASTINE	ENSG00000100197.20	CYP2D6	0	6
PICLAMILAST	ENSG00000184588.17	PDE4B	7	0
(R,S)-IFENPRODIL	ENSG00000100197.20	CYP2D6	0	6
BMS-936559	ENSG00000120217.13	CD274	10	0
RG-1530	ENSG00000173846.12	PLK3	6	0
PROMAZINE	ENSG00000100197.20	CYP2D6	0	6
QUINALDINE BLUE	ENSG00000151090.17	THRB	0	7
DESIPRAMINE	ENSG00000100197.20	CYP2D6	0	6
ISOBOLDINE	ENSG00000100197.20	CYP2D6	0	6
CETUXIMAB	ENSG00000113070.7	HBEGF	6	2
CUMENE HYDROPEROXIDE	ENSG00000143365.17	RORC	6	0
ZOLANTIDINE	ENSG00000100197.20	CYP2D6	0	6
WX-554	ENSG00000034152.18	MAP2K3	7	0
BENZO(K)FLUORANTHENE	ENSG00000151090.17	THRB	0	7
ASUNERCEPT	ENSG00000026103.21	FAS	6	4
METHYL PARATHIONE	ENSG00000151090.17	THRB	0	7
ANTIBIOTIC	ENSG00000117118.9	SDHB	1	7
GLUTETHIMIDE	ENSG00000100197.20	CYP2D6	0	6
GW843682X	ENSG00000173846.12	PLK3	6	0
PYRACLOSTROBIN	ENSG00000151090.17	THRB	0	7
AVAGACESTAT	ENSG00000138613.13	APH1B	0	6
APTIGANEL	ENSG00000100197.20	CYP2D6	0	6
ALBUMIN HUMAN	ENSG00000105516.10	DBP	14	1
PI-CLONIDINE	ENSG00000100197.20	CYP2D6	0	6
CIRAZOLINE	ENSG00000151090.17	THRB	0	7
LIOTHYRONINE SODIUM	ENSG00000126351.12	THRA	0	15
HEPARIN	ENSG00000110799.13	VWF	0	10
CHEMBL35482	ENSG00000123358.19	NR4A1	6	0
BUTYLATED HYDROXYTOLUENE	ENSG00000100197.20	CYP2D6	0	6
ISOQUINE	ENSG00000100197.20	CYP2D6	0	6
QUININE	ENSG00000151090.17	THRB	0	7
MK-2461	ENSG00000066468.22	FGFR2	0	7
DIENOCHLOR	ENSG00000151090.17	THRB	0	7
CHEMBL434063	ENSG00000100197.20	CYP2D6	0	6
KETOPROFEN	ENSG00000100197.20	CYP2D6	0	6
NV-128	ENSG00000198695.2	MT-ND6	0	9
DIPYRIDAMOLE	ENSG00000151090.17	THRB	0	7
USTEKINUMAB	ENSG00000118503.14	TNFAIP3	6	2
GEFITINIB	ENSG00000066468.22	FGFR2	0	7
DAIDZEIN	ENSG00000100197.20	CYP2D6	0	6
RESMETIROM	ENSG00000151090.17	THRB	0	7
AFIMOXIFENE	ENSG00000143365.17	RORC	6	0
ECADOTRIL	ENSG00000100197.20	CYP2D6	0	6
UPADACITINIB	ENSG00000100197.20	CYP2D6	0	6
GOSSYPOL	ENSG00000151090.17	THRB	0	7
SULPIRIDE	ENSG00000100197.20	CYP2D6	0	6
MORPHINE	ENSG00000179094.15	PER1	8	0
DERAZANTINIB	ENSG00000066468.22	FGFR2	0	7
DEBIO-1347	ENSG00000066468.22	FGFR2	0	7
CAFFEINE	ENSG00000184588.17	PDE4B	7	0
AMITRIPTYLINE	ENSG00000100197.20	CYP2D6	0	6
CYCLOPHOSPHAMIDE	ENSG00000132781.17	MUTYH	6	0
CHEMBL1927048	ENSG00000125845.6	BMP2	6	0
METHYLENE BLUE	ENSG00000151090.17	THRB	0	7
CLOMIPRAMINE	ENSG00000100197.20	CYP2D6	0	6
DIETHYLSTILBESTROL	ENSG00000143365.17	RORC	6	0
TERBINAFINE	ENSG00000100197.20	CYP2D6	0	6
BRIVANIB ALANINATE	ENSG00000066468.22	FGFR2	0	7
HYDROXYZINE	ENSG00000100197.20	CYP2D6	0	6
ATORVASTATIN	ENSG00000026103.21	FAS	6	4
CGS-27023A	ENSG00000157227.12	MMP14	0	9
PEMIGATINIB	ENSG00000066468.22	FGFR2	0	7
CHEMBL584508	ENSG00000151090.17	THRB	0	7
THAPSIGARGIN	ENSG00000044574.7	HSPA5	6	0
THALIDOMIDE	ENSG00000066468.22	FGFR2	0	7
FASUDIL	ENSG00000100197.20	CYP2D6	0	6
TAMOXIFEN CITRATE	ENSG00000100197.20	CYP2D6	0	6
CHEMBL591126	ENSG00000100197.20	CYP2D6	0	6
IBRUTINIB	ENSG00000100197.20	CYP2D6	0	6
CAPTAN	ENSG00000143365.17	RORC	6	0
LUTEOLIN	ENSG00000120889.12	TNFRSF10B	7	1
ALEPLASININ	ENSG00000106366.8	SERPINE1	8	0
BINIMETINIB	ENSG00000034152.18	MAP2K3	7	0
CLONIDINE	ENSG00000100197.20	CYP2D6	0	6
VITAMIN E	ENSG00000175197.11	DDIT3	8	0
ROMILKIMAB	ENSG00000077238.13	IL4R	8	0
PONATINIB	ENSG00000066468.22	FGFR2	0	7
CHEMBL1465049	ENSG00000151090.17	THRB	0	7
CLARITHROMYCIN	ENSG00000100197.20	CYP2D6	0	6
ADALIMUMAB	ENSG00000056558.10	TRAF1	6	2
DIPHENYLPYRALINE	ENSG00000100197.20	CYP2D6	0	6
WORTMANNIN	ENSG00000151090.17	THRB	0	7
CARIPRAZINE	ENSG00000100197.20	CYP2D6	0	6
CONATUMUMAB	ENSG00000120889.12	TNFRSF10B	7	1
BERBERINE	ENSG00000100197.20	CYP2D6	0	6
METHYLDOPA	ENSG00000100197.20	CYP2D6	0	6
LINIFANIB	ENSG00000099875.14	MKNK2	8	0
TRIAMTERENE	ENSG00000151090.17	THRB	0	7
PAPAVERINE	ENSG00000184588.17	PDE4B	7	0
ISOXSUPRINE	ENSG00000100197.20	CYP2D6	0	6
DALFAMPRIDINE	ENSG00000100197.20	CYP2D6	0	6
AZORUBINE	ENSG00000151090.17	THRB	0	7
LIOTHYRONINE	ENSG00000126351.12	THRA	0	15
FUTIBATINIB	ENSG00000066468.22	FGFR2	0	7
PENICILLIN V BENZATHINE	ENSG00000100197.20	CYP2D6	0	6
IRINOTECAN	ENSG00000126215.13	XRCC3	9	0
FLUOXETINE	ENSG00000100197.20	CYP2D6	0	6
FINGOLIMOD HYDROCHLORIDE	ENSG00000213694.3	S1PR3	0	6
NEFAZODONE	ENSG00000100197.20	CYP2D6	0	6
CHEMBL74121	ENSG00000100197.20	CYP2D6	0	6
PROGESTERONE	ENSG00000143365.17	RORC	6	0
CHEMBL66114	ENSG00000100197.20	CYP2D6	0	6
ROFLUMILAST	ENSG00000184588.17	PDE4B	7	0
CARMINIC ACID	ENSG00000157227.12	MMP14	0	9
WARFARIN	ENSG00000151006.7	PRSS53	7	0
TALACTOFERRIN ALFA	ENSG00000012223.12	LTF	6	0
CHEMBL573107	ENSG00000071242.11	RPS6KA2	1	9
TORSEMIDE	ENSG00000100197.20	CYP2D6	0	6
CYC-116	ENSG00000100197.20	CYP2D6	0	6
FILGRASTIM	ENSG00000011422.11	PLAUR	6	0
DICYCLOMINE	ENSG00000100197.20	CYP2D6	0	6
R-406	ENSG00000099875.14	MKNK2	8	0
SR9009	ENSG00000174738.12	NR1D2	9	11
PACLITAXEL	ENSG00000128342.4	LIF	7	0
CLIOQUINOL	ENSG00000143365.17	RORC	6	0
ZUCLOPENTHIXOL	ENSG00000100197.20	CYP2D6	0	6
CELECOXIB	ENSG00000143365.17	RORC	6	0
FENTANYL	ENSG00000100197.20	CYP2D6	0	6
MELPHALAN	ENSG00000124762.13	CDKN1A	6	1
PLICAMYCIN	ENSG00000100197.20	CYP2D6	0	6
CHLOROPHENYLPIPERAZINE	ENSG00000100197.20	CYP2D6	0	6
LEVOTHYROXINE SODIUM	ENSG00000151090.17	THRB	0	7
PALIFERMIN	ENSG00000066468.22	FGFR2	0	7
PIMOZIDE	ENSG00000100197.20	CYP2D6	0	6
DICHLOROPHEN	ENSG00000143365.17	RORC	6	0
IT-139	ENSG00000044574.7	HSPA5	6	0
HARMALINE	ENSG00000100197.20	CYP2D6	0	6
PREDNISONE	ENSG00000100197.20	CYP2D6	0	6
GLYCINE	ENSG00000100197.20	CYP2D6	0	6
TETRABENAZINE	ENSG00000100197.20	CYP2D6	0	6
CHEMBL187216	ENSG00000100197.20	CYP2D6	0	6
PAZOPANIB	ENSG00000066468.22	FGFR2	0	7
WORTMANNIN	ENSG00000173846.12	PLK3	6	0
PROCHLORPERAZINE	ENSG00000100197.20	CYP2D6	0	6
DIHYDROXIDINE	ENSG00000100197.20	CYP2D6	0	6
SULFASALAZINE	ENSG00000100197.20	CYP2D6	0	6
LITHIUM	ENSG00000126368.5	NR1D1	0	22
QUINALIZARIN	ENSG00000151090.17	THRB	0	7
CHEMBL587259	ENSG00000100197.20	CYP2D6	0	6
AMPHETAMINE	ENSG00000100197.20	CYP2D6	0	6
OXYQUINOLINE	ENSG00000143365.17	RORC	6	0
REGRAMOSTIM	ENSG00000106366.8	SERPINE1	8	0
AMOXICILLIN	ENSG00000100197.20	CYP2D6	0	6
CHEMBL578741	ENSG00000151090.17	THRB	0	7
PALIPERIDONE	ENSG00000100197.20	CYP2D6	0	6
GRAVEOLINE	ENSG00000100197.20	CYP2D6	0	6
DEXPROPRANOLOL	ENSG00000100197.20	CYP2D6	0	6
SPIRAMIDE	ENSG00000100197.20	CYP2D6	0	6
FLUOXETINE	ENSG00000106366.8	SERPINE1	8	0
ROGARATINIB	ENSG00000066468.22	FGFR2	0	7
OPROZOMIB	ENSG00000100764.13	PSMC1	0	9
LINEZOLID	ENSG00000100197.20	CYP2D6	0	6
HT-0712	ENSG00000184588.17	PDE4B	7	0
ZAFIRLUKAST	ENSG00000100197.20	CYP2D6	0	6
ROSIGLITAZONE	ENSG00000034152.18	MAP2K3	7	0
DACTINOMYCIN	ENSG00000143365.17	RORC	6	0
LIXIVAPTAN	ENSG00000140287.10	HDC	8	0
STAVUDINE	ENSG00000100197.20	CYP2D6	0	6
SERTINDOLE	ENSG00000100197.20	CYP2D6	0	6
RIBAVIRIN	ENSG00000143365.17	RORC	6	0
CHEMBL247471	ENSG00000138613.13	APH1B	0	6
CELECOXIB	ENSG00000175197.11	DDIT3	8	0
CHEMBL580421	ENSG00000100197.20	CYP2D6	0	6
ZILEUTON	ENSG00000100197.20	CYP2D6	0	6
RABEPRAZOLE SODIUM	ENSG00000066468.22	FGFR2	0	7
CHEMBL1161520	ENSG00000100197.20	CYP2D6	0	6
T091317	ENSG00000143365.17	RORC	6	0
DIETHYLSTILBESTROL	ENSG00000100197.20	CYP2D6	0	6
AZD-4547	ENSG00000066468.22	FGFR2	0	7
CHEMBL327980	ENSG00000100197.20	CYP2D6	0	6
ARIPIPRAZOLE	ENSG00000100197.20	CYP2D6	0	6
GABAPENTIN	ENSG00000067191.15	CACNB1	7	0
RECOMBINANT HUMAN LECITHIN:CHOLESTEROL ACYLTRANSFERASE	ENSG00000213398.7	LCAT	8	0
NORTRIPTYLINE	ENSG00000100197.20	CYP2D6	0	6
ENDOSULFAN	ENSG00000143365.17	RORC	6	0
ASTEMIZOLE	ENSG00000100197.20	CYP2D6	0	6
SIMVASTATIN	ENSG00000128342.4	LIF	7	0
IODOMELATONIN	ENSG00000100197.20	CYP2D6	0	6
DOXORUBICIN	ENSG00000117118.9	SDHB	1	7
NAPHAZOLINE	ENSG00000100197.20	CYP2D6	0	6
METHYLPHENIDATE	ENSG00000171503.11	ETFDH	0	8
OGLEMILAST	ENSG00000184588.17	PDE4B	7	0
LINIFANIB	ENSG00000173846.12	PLK3	6	0
RUSALATIDE	ENSG00000127533.3	F2RL3	6	0
CENISERTIB	ENSG00000099875.14	MKNK2	8	0
CHEMBL287327	ENSG00000100197.20	CYP2D6	0	6
CHEMBL480626	ENSG00000044574.7	HSPA5	6	0
RITANSERIN	ENSG00000100197.20	CYP2D6	0	6
BENOXINATE	ENSG00000100197.20	CYP2D6	0	6
CHEMBL275311	ENSG00000100197.20	CYP2D6	0	6
LY-2874455	ENSG00000066468.22	FGFR2	0	7
CEFTRIAXONE	ENSG00000100197.20	CYP2D6	0	6
ILOMASTAT	ENSG00000157227.12	MMP14	0	9
CHEMBL88272	ENSG00000100197.20	CYP2D6	0	6
SIPONIMOD	ENSG00000213694.3	S1PR3	0	6
MEXILETINE	ENSG00000100197.20	CYP2D6	0	6
TROLEANDOMYCIN	ENSG00000100197.20	CYP2D6	0	6
PERPHENAZINE	ENSG00000100197.20	CYP2D6	0	6
OXYMORPHONE	ENSG00000100197.20	CYP2D6	0	6
RUCAPARIB	ENSG00000100197.20	CYP2D6	0	6
FORMOTEROL	ENSG00000100197.20	CYP2D6	0	6
ALBUTEROL	ENSG00000134852.14	CLOCK	0	6
HYCANTHONE	ENSG00000100197.20	CYP2D6	0	6
TIGATUZUMAB	ENSG00000120889.12	TNFRSF10B	7	1
PEMBROLIZUMAB	ENSG00000120217.13	CD274	10	0
CHLOROQUINE	ENSG00000100197.20	CYP2D6	0	6
DEXAMETHASONE	ENSG00000106366.8	SERPINE1	8	0
KEPONE	ENSG00000143365.17	RORC	6	0
GUANFACINE	ENSG00000100197.20	CYP2D6	0	6
ESCULETIN	ENSG00000164308.16	ERAP2	6	0
BOLDINE	ENSG00000100197.20	CYP2D6	0	6
PACLITAXEL	ENSG00000124762.13	CDKN1A	6	1
MAPROTILINE	ENSG00000100197.20	CYP2D6	0	6
VORAPAXAR	ENSG00000127533.3	F2RL3	6	0
NICOTINE	ENSG00000124762.13	CDKN1A	6	1
VANOXERINE	ENSG00000100197.20	CYP2D6	0	6
HALOPERIDOL	ENSG00000123358.19	NR4A1	6	0
PROTRIPTYLINE	ENSG00000100197.20	CYP2D6	0	6
UMECLIDINIUM	ENSG00000100197.20	CYP2D6	0	6
PHENELZINE	ENSG00000100197.20	CYP2D6	0	6
RAUWOLFIA SERPENTINA	ENSG00000100197.20	CYP2D6	0	6
CISPLATIN	ENSG00000128342.4	LIF	7	0
IC261	ENSG00000138613.13	APH1B	0	6
ELETRIPTAN	ENSG00000100197.20	CYP2D6	0	6
NEBIVOLOL	ENSG00000100197.20	CYP2D6	0	6
ALBUMIN HUMAN	ENSG00000100197.20	CYP2D6	0	6
CARBOPLATIN	ENSG00000124762.13	CDKN1A	6	1
METYROSINE	ENSG00000100197.20	CYP2D6	0	6
RESERPINE	ENSG00000012223.12	LTF	6	0
CHEMBL1256851	ENSG00000100197.20	CYP2D6	0	6
CHLORPROMAZINE	ENSG00000100197.20	CYP2D6	0	6
METHOTREXATE	ENSG00000118503.14	TNFAIP3	6	2
CLOSANTEL	ENSG00000151090.17	THRB	0	7
CHEMBL53898	ENSG00000100197.20	CYP2D6	0	6
VANIPREVIR	ENSG00000100197.20	CYP2D6	0	6
LANSOPRAZOLE	ENSG00000100197.20	CYP2D6	0	6
MIFEPRISTONE	ENSG00000128342.4	LIF	7	0
TOLTERODINE	ENSG00000100197.20	CYP2D6	0	6
CLOBENPROPIT	ENSG00000100197.20	CYP2D6	0	6
RONICICLIB	ENSG00000185324.21	CDK10	6	0
MIRTAZAPINE	ENSG00000100197.20	CYP2D6	0	6
AMINOGLUTETHIMIDE	ENSG00000147437.9	GNRH1	8	2
VASOPRESSIN	ENSG00000106366.8	SERPINE1	8	0
RILMENIDINE	ENSG00000100197.20	CYP2D6	0	6
SIROLIMUS	ENSG00000175197.11	DDIT3	8	0
DITIOCARB	ENSG00000147437.9	GNRH1	8	2
3R14S-OCHRATOXIN A	ENSG00000151090.17	THRB	0	7
CHEMBL1410004	ENSG00000100197.20	CYP2D6	0	6
COBIMETINIB	ENSG00000034152.18	MAP2K3	7	0
CHEMBL547101	ENSG00000100197.20	CYP2D6	0	6
MEDROXYPROGESTERONE ACETATE	ENSG00000143365.17	RORC	6	0
METOPROLOL	ENSG00000100197.20	CYP2D6	0	6
GS 6201	ENSG00000173846.12	PLK3	6	0
AMLEXANOX	ENSG00000184588.17	PDE4B	7	0
LEUPROLIDE	ENSG00000147437.9	GNRH1	8	2
RESERPINE	ENSG00000147437.9	GNRH1	8	2
CHEMBL85194	ENSG00000100197.20	CYP2D6	0	6
VERAPAMIL	ENSG00000067191.15	CACNB1	7	0
CHEMBL429095	ENSG00000151090.17	THRB	0	7
PERHEXILINE	ENSG00000100197.20	CYP2D6	0	6
TIRATRICOL	ENSG00000151090.17	THRB	0	7
AZATHIOPRINE	ENSG00000100197.20	CYP2D6	0	6
TIPLASININ	ENSG00000106366.8	SERPINE1	8	0
STREPTOZOCIN	ENSG00000175197.11	DDIT3	8	0
MB07811	ENSG00000151090.17	THRB	0	7
GUGGULSTERONE	ENSG00000143365.17	RORC	6	0
VORICONAZOLE	ENSG00000100197.20	CYP2D6	0	6
PSEUDOEPHEDRINE	ENSG00000100197.20	CYP2D6	0	6
FUMARPROTOCETRARIC ACID	ENSG00000151090.17	THRB	0	7
DEXTROTHYROXINE	ENSG00000151090.17	THRB	0	7
PENTACHLOROPHENOL	ENSG00000143365.17	RORC	6	0
2,4-DINITROPHENOL	ENSG00000143365.17	RORC	6	0
CYPROTERONE	ENSG00000100197.20	CYP2D6	0	6
PYRAZINAMIDE	ENSG00000100197.20	CYP2D6	0	6
NAVICIXIZUMAB	ENSG00000128917.6	DLL4	9	1
RGB-286638	ENSG00000250506.7	CDK3	8	0
HYDROCORTISONE	ENSG00000173599.13	PC	7	0
NICOTINE	ENSG00000175197.11	DDIT3	8	0
CIPROFLOXACIN	ENSG00000100197.20	CYP2D6	0	6
DEPHOSTATIN	ENSG00000151090.17	THRB	0	7
CHEMBL604664	ENSG00000213694.3	S1PR3	0	6
INAMRINONE	ENSG00000184588.17	PDE4B	7	0
IBUPROFEN	ENSG00000100197.20	CYP2D6	0	6
EPROTIROME	ENSG00000151090.17	THRB	0	7
PROPYLTHIOURACIL	ENSG00000100197.20	CYP2D6	0	6
ETOPOSIDE	ENSG00000100197.20	CYP2D6	0	6
U-0126	ENSG00000100197.20	CYP2D6	0	6
CETYLPYRIDINIUM BROMIDE	ENSG00000143365.17	RORC	6	0
O-CHLOROACETYLCARBAMOYLFUMAGILLOL	ENSG00000110799.13	VWF	0	10
CHEMBL592124	ENSG00000151090.17	THRB	0	7
CILOSTAZOL	ENSG00000100197.20	CYP2D6	0	6
TG100-801	ENSG00000066468.22	FGFR2	0	7
CHEMBL601135	ENSG00000100197.20	CYP2D6	0	6
DARIFENACIN	ENSG00000100197.20	CYP2D6	0	6
ACETYLCYSTEINE	ENSG00000110799.13	VWF	0	10
CATECHOL	ENSG00000143365.17	RORC	6	0
PROPRANOLOL	ENSG00000100197.20	CYP2D6	0	6
PANITUMUMAB	ENSG00000174808.11	BTC	0	6
RALOXIFENE	ENSG00000164850.14	GPER1	0	7
DANTROLENE	ENSG00000100197.20	CYP2D6	0	6
BP-897	ENSG00000100197.20	CYP2D6	0	6
MERCURIC CHLORIDE	ENSG00000143365.17	RORC	6	0
TAVOLIMAB	ENSG00000186827.10	TNFRSF4	6	0
CHEMBL211670	ENSG00000151090.17	THRB	0	7
DUPILUMAB	ENSG00000077238.13	IL4R	8	0
CYPROHEPTADINE	ENSG00000100197.20	CYP2D6	0	6
INDOMETHACIN	ENSG00000175197.11	DDIT3	8	0
CHEMBL333121	ENSG00000100197.20	CYP2D6	0	6
BENZO[B]FLUORANTHENE	ENSG00000151090.17	THRB	0	7
LEUCINE	ENSG00000100197.20	CYP2D6	0	6
GALANTAMINE	ENSG00000100197.20	CYP2D6	0	6
VINCRISTINE	ENSG00000110799.13	VWF	0	10
DEMCIZUMAB	ENSG00000128917.6	DLL4	9	1
CHEMBL1096339	ENSG00000100197.20	CYP2D6	0	6
ROSIGLITAZONE	ENSG00000134324.11	LPIN1	0	6
CHEMBL530733	ENSG00000100197.20	CYP2D6	0	6
DEXTROMEPROMAZINE	ENSG00000100197.20	CYP2D6	0	6
AMISELIMOD HYDROCHLORIDE	ENSG00000213694.3	S1PR3	0	6
TESTOSTERONE	ENSG00000026103.21	FAS	6	4
EMODIN	ENSG00000143365.17	RORC	6	0
CHEMBL445102	ENSG00000100197.20	CYP2D6	0	6
E-DOXEPIN	ENSG00000100197.20	CYP2D6	0	6
PENTOXIFYLLINE	ENSG00000184588.17	PDE4B	7	0
KETANSERIN TARTRATE	ENSG00000100197.20	CYP2D6	0	6
QUINPIROLE	ENSG00000151090.17	THRB	0	7
METOCLOPRAMIDE	ENSG00000100197.20	CYP2D6	0	6
L-694247	ENSG00000100197.20	CYP2D6	0	6
CHEMBL287045	ENSG00000100197.20	CYP2D6	0	6
CHEMBL335741	ENSG00000100197.20	CYP2D6	0	6
CHEMBL524449	ENSG00000240972.1	MIF	9	0
PENTOXIFYLLINE	ENSG00000110799.13	VWF	0	10
XL-999	ENSG00000066468.22	FGFR2	0	7
DIMETHISOQUIN	ENSG00000100197.20	CYP2D6	0	6
ESTRADIOL	ENSG00000128342.4	LIF	7	0
APOMORPHINE	ENSG00000100197.20	CYP2D6	0	6
PAPAVERINE	ENSG00000100197.20	CYP2D6	0	6
LEVOMEPROMAZINE	ENSG00000100197.20	CYP2D6	0	6
REGORAFENIB	ENSG00000066468.22	FGFR2	0	7
CETUXIMAB	ENSG00000174808.11	BTC	0	6
LIOTHYRONINE SODIUM	ENSG00000151090.17	THRB	0	7
ETHYLISOTHIOUREA	ENSG00000100197.20	CYP2D6	0	6
4-METHOXYCINNAMIC ACID	ENSG00000151090.17	THRB	0	7
AMOXAPINE	ENSG00000100197.20	CYP2D6	0	6
BIOCHANIN	ENSG00000100197.20	CYP2D6	0	6
CHEMBL1797159	ENSG00000143878.9	RHOB	6	0
SP-600125	ENSG00000100197.20	CYP2D6	0	6
DRONEDARONE	ENSG00000100197.20	CYP2D6	0	6
VORTIOXETINE	ENSG00000100197.20	CYP2D6	0	6
ILORASERTIB	ENSG00000099875.14	MKNK2	8	0
THIOPERAMIDE	ENSG00000100197.20	CYP2D6	0	6
CHEMBL87568	ENSG00000151090.17	THRB	0	7
CHEMBL79140	ENSG00000100197.20	CYP2D6	0	6
NIMODIPINE	ENSG00000106366.8	SERPINE1	8	0
TRIMETHOPRIM	ENSG00000100197.20	CYP2D6	0	6
AZTREONAM	ENSG00000100197.20	CYP2D6	0	6
LEXATUMUMAB	ENSG00000120889.12	TNFRSF10B	7	1
NATEGLINIDE	ENSG00000100197.20	CYP2D6	0	6
AMIODARONE	ENSG00000100197.20	CYP2D6	0	6
FLUOROURACIL	ENSG00000044574.7	HSPA5	6	0
CHEMBL225519	ENSG00000173846.12	PLK3	6	0
OXYBUTYNIN	ENSG00000100197.20	CYP2D6	0	6
PF-03715455	ENSG00000100197.20	CYP2D6	0	6
INFLIXIMAB	ENSG00000056558.10	TRAF1	6	2
LOPERAMIDE	ENSG00000100197.20	CYP2D6	0	6
MITOTANE	ENSG00000143365.17	RORC	6	0
CAPLACIZUMAB	ENSG00000110799.13	VWF	0	10
KARANJIN	ENSG00000100197.20	CYP2D6	0	6
MELATONIN	ENSG00000179094.15	PER1	8	0
DICLOFENAC	ENSG00000100197.20	CYP2D6	0	6
OXTRIPHYLLINE	ENSG00000184588.17	PDE4B	7	0
CHEMBL83899	ENSG00000100197.20	CYP2D6	0	6
CAPSAICIN	ENSG00000128342.4	LIF	7	0
IONOMYCIN	ENSG00000123358.19	NR4A1	6	0
MINOCYCLINE	ENSG00000100197.20	CYP2D6	0	6
LEVOBUPIVACAINE	ENSG00000100197.20	CYP2D6	0	6
HARMOL	ENSG00000100197.20	CYP2D6	0	6
CLOMETHIAZOLE	ENSG00000100197.20	CYP2D6	0	6
CHEMBL71294	ENSG00000100197.20	CYP2D6	0	6
PYRITHIONE ZINC	ENSG00000143365.17	RORC	6	0
PHENTOLAMINE MESYLATE	ENSG00000100197.20	CYP2D6	0	6
SELUMETINIB	ENSG00000066468.22	FGFR2	0	7
NEVIRAPINE	ENSG00000100197.20	CYP2D6	0	6
TRIFLUPROMAZINE	ENSG00000100197.20	CYP2D6	0	6
ALPROSTADIL	ENSG00000100197.20	CYP2D6	0	6
COLLAGENASE CLOSTRIDIUM HISTOLYTICUM	ENSG00000204248.10	COL11A2	8	0
CAFFEINE	ENSG00000100197.20	CYP2D6	0	6
REL-CISAPRIDE	ENSG00000100197.20	CYP2D6	0	6
ORANTINIB	ENSG00000066468.22	FGFR2	0	7
CORTICOTROPIN	ENSG00000100197.20	CYP2D6	0	6
CHLOROPHENYLPIPERAZINE	ENSG00000151090.17	THRB	0	7
DAUNORUBICIN HYDROCHLORIDE	ENSG00000143365.17	RORC	6	0
ASP-4058	ENSG00000213694.3	S1PR3	0	6
LAPACHONE	ENSG00000100197.20	CYP2D6	0	6
TRIDOLGOSIR	ENSG00000213658.11	LAT	6	0
NAFAMOSTAT	ENSG00000213199.7	ASIC3	7	0
CHEMBL258465	ENSG00000100197.20	CYP2D6	0	6
ICI-199,441	ENSG00000100197.20	CYP2D6	0	6
M-7824	ENSG00000120217.13	CD274	10	0
CLADRIBINE	ENSG00000124762.13	CDKN1A	6	1
PROPANTHELINE	ENSG00000100197.20	CYP2D6	0	6
RITONAVIR	ENSG00000100197.20	CYP2D6	0	6
IMIPRAMINE	ENSG00000100197.20	CYP2D6	0	6
ATORVASTATIN	ENSG00000100197.20	CYP2D6	0	6
ENMD-2076	ENSG00000066468.22	FGFR2	0	7
FIPEXIDE	ENSG00000100197.20	CYP2D6	0	6
HYDROCODONE	ENSG00000100197.20	CYP2D6	0	6
HARMINE	ENSG00000013441.15	CLK1	7	0
FLIBANSERIN	ENSG00000100197.20	CYP2D6	0	6
CHEMBL1256678	ENSG00000100197.20	CYP2D6	0	6
ETHACRYNIC ACID	ENSG00000143365.17	RORC	6	0
ISOPROPAMIDE	ENSG00000100197.20	CYP2D6	0	6
TRABECTEDIN	ENSG00000066468.22	FGFR2	0	7
ONVANSERTIB	ENSG00000173846.12	PLK3	6	0
CHEMBL577415	ENSG00000151090.17	THRB	0	7
SUNITINIB	ENSG00000066468.22	FGFR2	0	7
4-METHYLDAPHNETIN	ENSG00000044574.7	HSPA5	6	0
OZANIMOD	ENSG00000213694.3	S1PR3	0	6
CHEMBL329673	ENSG00000143365.17	RORC	6	0
METARAMINOL	ENSG00000100197.20	CYP2D6	0	6
3',4' DICHLOROBENZAMIL	ENSG00000100197.20	CYP2D6	0	6
OXYCARBOXIN	ENSG00000151090.17	THRB	0	7
HYDRALAZINE	ENSG00000100197.20	CYP2D6	0	6
TETRAIDOFLUORESCEIN	ENSG00000151090.17	THRB	0	7
LUCITANIB	ENSG00000066468.22	FGFR2	0	7
CISPLATIN	ENSG00000026103.21	FAS	6	4
ENPROFYLLINE	ENSG00000184588.17	PDE4B	7	0
DIAZIQUONE	ENSG00000124762.13	CDKN1A	6	1
CHEMBL1358137	ENSG00000100197.20	CYP2D6	0	6
CHEMBL1169388	ENSG00000100197.20	CYP2D6	0	6
CHLORPROPAMIDE	ENSG00000100197.20	CYP2D6	0	6
FLUCONAZOLE	ENSG00000100197.20	CYP2D6	0	6
HYDROXYCHLOROQUINE	ENSG00000100197.20	CYP2D6	0	6
SPIRONOLACTONE	ENSG00000151090.17	THRB	0	7
CITALOPRAM	ENSG00000100197.20	CYP2D6	0	6
CHEMBL258728	ENSG00000129538.13	RNASE1	0	8
INDIRUBIN-3-MONOXIME	ENSG00000100197.20	CYP2D6	0	6
IPRATROPIUM	ENSG00000100197.20	CYP2D6	0	6
DESVENLAFAXINE	ENSG00000100197.20	CYP2D6	0	6
MANNITOL	ENSG00000175197.11	DDIT3	8	0
FLUOROURACIL	ENSG00000124762.13	CDKN1A	6	1
MICONAZOLE	ENSG00000100197.20	CYP2D6	0	6
MK-0752	ENSG00000138613.13	APH1B	0	6
BAICALEIN	ENSG00000100197.20	CYP2D6	0	6
HOMIDIUM BROMIDE	ENSG00000151090.17	THRB	0	7
KETOCONAZOLE	ENSG00000100197.20	CYP2D6	0	6
OLOMOUCINE	ENSG00000100197.20	CYP2D6	0	6
GENTAMICIN	ENSG00000100197.20	CYP2D6	0	6
TERAZOSIN	ENSG00000100197.20	CYP2D6	0	6
PROGESTERONE	ENSG00000162772.16	ATF3	6	0
DALTEPARIN	ENSG00000106366.8	SERPINE1	8	0
ENOTICUMAB	ENSG00000128917.6	DLL4	9	1
REVAMILAST	ENSG00000184588.17	PDE4B	7	0
PITRAKINRA	ENSG00000077238.13	IL4R	8	0
DEUTETRABENAZINE	ENSG00000100197.20	CYP2D6	0	6
CHEMBL1513392	ENSG00000100197.20	CYP2D6	0	6
HYDRASTININE	ENSG00000100197.20	CYP2D6	0	6
OFRANERGENE OBADENOVEC	ENSG00000026103.21	FAS	6	4
TETRACYCLINE	ENSG00000100197.20	CYP2D6	0	6
(S)-ROSCOVITINE	ENSG00000100197.20	CYP2D6	0	6
CHEMBL1337960	ENSG00000100197.20	CYP2D6	0	6
MEPRYLCAINE	ENSG00000100197.20	CYP2D6	0	6
LITHIUM	ENSG00000008405.11	CRY1	20	0
METHYLPHENIDATE	ENSG00000100197.20	CYP2D6	0	6
KAEMPFEROL	ENSG00000100197.20	CYP2D6	0	6
INAMRINONE	ENSG00000151090.17	THRB	0	7
LY-294002	ENSG00000100197.20	CYP2D6	0	6
TAMOXIFEN CITRATE	ENSG00000143365.17	RORC	6	0
GENTIAN VIOLET	ENSG00000143365.17	RORC	6	0
SULFADOXINE	ENSG00000100197.20	CYP2D6	0	6
TAMOXIFEN	ENSG00000100197.20	CYP2D6	0	6
FLUOROURACIL	ENSG00000126215.13	XRCC3	9	0
NV-128	ENSG00000198786.2	MT-ND5	0	8
PLATINUM	ENSG00000175197.11	DDIT3	8	0
FLUOROURACIL	ENSG00000026103.21	FAS	6	4
CHLOROTRIANISENE	ENSG00000143365.17	RORC	6	0
DICUMAROL	ENSG00000124762.13	CDKN1A	6	1
CHEMBL285932	ENSG00000100197.20	CYP2D6	0	6
STREPTOZOCIN	ENSG00000213398.7	LCAT	8	0
ASPIRIN	ENSG00000175197.11	DDIT3	8	0
MORPHINE	ENSG00000123358.19	NR4A1	6	0
ZIRAM	ENSG00000143365.17	RORC	6	0
CHEMBL208519	ENSG00000147437.9	GNRH1	8	2
SOBETIROME	ENSG00000126351.12	THRA	0	15
ACETYLCYSTEINE	ENSG00000123358.19	NR4A1	6	0
CHEMBL1451216	ENSG00000151090.17	THRB	0	7
CHEMBL336095	ENSG00000100197.20	CYP2D6	0	6
CHEMBL601110	ENSG00000100197.20	CYP2D6	0	6
STREPTOZOCIN	ENSG00000100197.20	CYP2D6	0	6
FLUSPIRILENE	ENSG00000100197.20	CYP2D6	0	6
DISOPYRAMIDE	ENSG00000100197.20	CYP2D6	0	6
CYTOSPORONE B	ENSG00000123358.19	NR4A1	6	0
POTASSIUM DICHROMATE	ENSG00000143365.17	RORC	6	0
PELDESINE	ENSG00000198805.11	PNP	6	0
CARBETAPENTANE	ENSG00000100197.20	CYP2D6	0	6
CHEMBL533293	ENSG00000151090.17	THRB	0	7
EPOETIN BETA	ENSG00000124762.13	CDKN1A	6	1
ETHOXZOLAMIDE	ENSG00000185015.7	CA13	6	0
MERCAPTOPURINE	ENSG00000100197.20	CYP2D6	0	6
DIGOXIN	ENSG00000143365.17	RORC	6	0
METHAPYRILENE	ENSG00000100197.20	CYP2D6	0	6
MIDODRINE	ENSG00000100197.20	CYP2D6	0	6
DIPYRIDAMOLE	ENSG00000184588.17	PDE4B	7	0
FRUCTOSE	ENSG00000138030.12	KHK	7	1
(R)-PROCYCLIDINE	ENSG00000100197.20	CYP2D6	0	6
CYC-116	ENSG00000099875.14	MKNK2	8	0
PHENTOLAMINE	ENSG00000100197.20	CYP2D6	0	6
YOHIMBINE	ENSG00000100197.20	CYP2D6	0	6
ILOPERIDONE	ENSG00000100197.20	CYP2D6	0	6
CYTARABINE	ENSG00000100197.20	CYP2D6	0	6
ACACETIN	ENSG00000100197.20	CYP2D6	0	6
CHLORPHENIRAMINE	ENSG00000100197.20	CYP2D6	0	6
ASPIRIN	ENSG00000126351.12	THRA	0	15
ANAZOLENE	ENSG00000151090.17	THRB	0	7
E319	ENSG00000143365.17	RORC	6	0
PRINOMASTAT	ENSG00000157227.12	MMP14	0	9
FULVESTRANT	ENSG00000164850.14	GPER1	0	7
GEMCITABINE	ENSG00000198246.7	SLC29A3	1	8
HALOPERIDOL	ENSG00000142798.17	HSPG2	1	9
CISPLATIN	ENSG00000132781.17	MUTYH	6	0
MITOMYCIN	ENSG00000100197.20	CYP2D6	0	6
CYCLOSPORINE	ENSG00000124762.13	CDKN1A	6	1
LITHIUM	ENSG00000126351.12	THRA	0	15
PREMARIN	ENSG00000106366.8	SERPINE1	8	0
LEVODOPA	ENSG00000198804.2	MT-CO1	0	9
VINBLASTINE	ENSG00000124762.13	CDKN1A	6	1
ATOMOXETINE	ENSG00000100197.20	CYP2D6	0	6
NISOLDIPINE	ENSG00000100197.20	CYP2D6	0	6
OMEPRAZOLE	ENSG00000140287.10	HDC	8	0
ACEPROMAZINE	ENSG00000100197.20	CYP2D6	0	6
DOFETILIDE	ENSG00000100197.20	CYP2D6	0	6
PAPAVEROLINE	ENSG00000100197.20	CYP2D6	0	6
CHEMBL51697	ENSG00000100197.20	CYP2D6	0	6
CARUBICIN	ENSG00000151090.17	THRB	0	7
FESOTERODINE	ENSG00000100197.20	CYP2D6	0	6
PIDILIZUMAB	ENSG00000120217.13	CD274	10	0
ESTRADIOL	ENSG00000164850.14	GPER1	0	7
TIOTIDINE	ENSG00000100197.20	CYP2D6	0	6
4-NONYLPHENOL	ENSG00000143365.17	RORC	6	0
E-FLUPENTIXOL	ENSG00000100197.20	CYP2D6	0	6
GR-55562	ENSG00000100197.20	CYP2D6	0	6
CX-072	ENSG00000120217.13	CD274	10	0
CHEMBL185515	ENSG00000213199.7	ASIC3	7	0
ORLISTAT	ENSG00000106366.8	SERPINE1	8	0
DICHLORODIPHENYLDICHLOROETHYLENE	ENSG00000143365.17	RORC	6	0
HALOFANTRINE HYDROCHLORIDE	ENSG00000100197.20	CYP2D6	0	6
TAE-684	ENSG00000099875.14	MKNK2	8	0
ASPIRIN	ENSG00000213199.7	ASIC3	7	0
CHEMBL547833	ENSG00000123358.19	NR4A1	6	0
PICEATANNOL	ENSG00000151090.17	THRB	0	7
SNC-80	ENSG00000100197.20	CYP2D6	0	6
ZIDOVUDINE	ENSG00000100197.20	CYP2D6	0	6
PIPERACETAZINE	ENSG00000100197.20	CYP2D6	0	6
DEXTROTHYROXINE SODIUM	ENSG00000126351.12	THRA	0	15
DIBENZ[A,H]ANTHRACENE	ENSG00000151090.17	THRB	0	7
SR-2640	ENSG00000100197.20	CYP2D6	0	6
MANGOSTIN	ENSG00000100197.20	CYP2D6	0	6
PRIDINOL	ENSG00000100197.20	CYP2D6	0	6
DEQUALINIUM	ENSG00000100197.20	CYP2D6	0	6
ENMD-981693	ENSG00000066468.22	FGFR2	0	7
PHENFORMIN HYDROCHLORIDE	ENSG00000143365.17	RORC	6	0
CHEMBL527271	ENSG00000100197.20	CYP2D6	0	6
CDC-801	ENSG00000184588.17	PDE4B	7	0
CHEMBL329592	ENSG00000117118.9	SDHB	1	7
OXETHAZAINE	ENSG00000100197.20	CYP2D6	0	6
CYCLOSPORINE	ENSG00000142798.17	HSPG2	1	9
GABAZINE	ENSG00000100197.20	CYP2D6	0	6
ALVOCIDIB	ENSG00000250506.7	CDK3	8	0
N-DESMETHYLCLOZAPINE	ENSG00000100197.20	CYP2D6	0	6
CHEMBL578061	ENSG00000173846.12	PLK3	6	0
CHEMBL1269022	ENSG00000100197.20	CYP2D6	0	6
ALCOHOL	ENSG00000128482.15	RNF112	7	0
RALOXIFENE	ENSG00000147437.9	GNRH1	8	2
ZEARALENONE	ENSG00000143365.17	RORC	6	0
5-(N-METHYL-N-ISOBUTYL)AMILORIDE	ENSG00000100197.20	CYP2D6	0	6
CHEMBL476501	ENSG00000100197.20	CYP2D6	0	6
DAUNORUBICIN	ENSG00000026103.21	FAS	6	4
CHEMBL362863	ENSG00000100197.20	CYP2D6	0	6
TARENFLURBIL	ENSG00000138613.13	APH1B	0	6
DAIDZEIN	ENSG00000128342.4	LIF	7	0
FLOXURIDINE	ENSG00000100197.20	CYP2D6	0	6
DEFEROXAMINE	ENSG00000175197.11	DDIT3	8	0
PIRINIXIC ACID	ENSG00000100197.20	CYP2D6	0	6
LABETALOL	ENSG00000100197.20	CYP2D6	0	6
CHEMBL303336	ENSG00000100197.20	CYP2D6	0	6
ETANERCEPT	ENSG00000056558.10	TRAF1	6	2
TRIFLUOPERAZINE	ENSG00000100197.20	CYP2D6	0	6
TOMIVOSERTIB	ENSG00000099875.14	MKNK2	8	0
PANITUMUMAB	ENSG00000113070.7	HBEGF	6	2
CAPTOPRIL	ENSG00000106366.8	SERPINE1	8	0
PROGESTERONE	ENSG00000166762.16	CATSPER2	6	0
CHEMBL8565	ENSG00000100197.20	CYP2D6	0	6
OXOTREMORINE	ENSG00000100197.20	CYP2D6	0	6
PIPERIDOLATE	ENSG00000100197.20	CYP2D6	0	6
CHEMBL598270	ENSG00000100197.20	CYP2D6	0	6
IDARUBICIN	ENSG00000151090.17	THRB	0	7
FINASTERIDE	ENSG00000100197.20	CYP2D6	0	6
4-CHLOROMERCURIBENZOIC ACID	ENSG00000100197.20	CYP2D6	0	6
DIPHENYLENEIODONIUM	ENSG00000100197.20	CYP2D6	0	6
TESTOSTERONE	ENSG00000213398.7	LCAT	8	0
LEVOPROPOXYPHENE NAPSYLATE	ENSG00000100197.20	CYP2D6	0	6
NICOTINE	ENSG00000100197.20	CYP2D6	0	6
PHA-665752	ENSG00000066468.22	FGFR2	0	7
CHEMBL189724	ENSG00000100197.20	CYP2D6	0	6
TOFIMILAST	ENSG00000184588.17	PDE4B	7	0
CHEMBL552439	ENSG00000100197.20	CYP2D6	0	6
BEPRIDIL	ENSG00000100197.20	CYP2D6	0	6
R-406	ENSG00000173846.12	PLK3	6	0
CLORGILINE	ENSG00000100197.20	CYP2D6	0	6
COLCHICINE	ENSG00000143365.17	RORC	6	0
CHEMBL169046	ENSG00000143365.17	RORC	6	0
BENZETHONIUM CHLORIDE	ENSG00000143365.17	RORC	6	0
RISPERIDONE	ENSG00000100197.20	CYP2D6	0	6
MELPHALAN	ENSG00000143365.17	RORC	6	0
METHOTREXATE	ENSG00000100197.20	CYP2D6	0	6
DIAPLASININ	ENSG00000106366.8	SERPINE1	8	0
TICLOPIDINE	ENSG00000100197.20	CYP2D6	0	6
LEUPROLIDE	ENSG00000100197.20	CYP2D6	0	6
METFORMIN HYDROCHLORIDE	ENSG00000198786.2	MT-ND5	0	8
URIDINE	ENSG00000106366.8	SERPINE1	8	0
RG-1530	ENSG00000099875.14	MKNK2	8	0
CHEMBL26320	ENSG00000100197.20	CYP2D6	0	6
ETOPOSIDE	ENSG00000175197.11	DDIT3	8	0
IMETIT	ENSG00000100197.20	CYP2D6	0	6
ALPROSTADIL	ENSG00000166762.16	CATSPER2	6	0
ENVAFOLIMAB	ENSG00000120217.13	CD274	10	0
HOMIDIUM	ENSG00000151090.17	THRB	0	7
ENOXOLONE	ENSG00000100197.20	CYP2D6	0	6
PRIDINOL METHANESULFONATE	ENSG00000100197.20	CYP2D6	0	6
PHENOLPHTHALEIN	ENSG00000143365.17	RORC	6	0
FLAVOXATE	ENSG00000100197.20	CYP2D6	0	6
RO-4987655	ENSG00000066468.22	FGFR2	0	7
BCG VACCINE	ENSG00000026103.21	FAS	6	4
MESTRANOL	ENSG00000100197.20	CYP2D6	0	6
OFLOXACIN	ENSG00000100197.20	CYP2D6	0	6
ROMIDEPSIN	ENSG00000124762.13	CDKN1A	6	1
CHEMBL68131	ENSG00000100197.20	CYP2D6	0	6
NINTEDANIB ESYLATE	ENSG00000066468.22	FGFR2	0	7
DIMETACRINE	ENSG00000100197.20	CYP2D6	0	6
CHEMBL1214274	ENSG00000100197.20	CYP2D6	0	6
ASPIRIN	ENSG00000100197.20	CYP2D6	0	6
BROMPERIDOL	ENSG00000100197.20	CYP2D6	0	6
MUPARFOSTAT	ENSG00000066468.22	FGFR2	0	7
LANADELUMAB	ENSG00000164344.15	KLKB1	12	0
CYCLOHEXIMIDE	ENSG00000143365.17	RORC	6	0
TRACAZOLATE	ENSG00000100197.20	CYP2D6	0	6
VENLAFAXINE	ENSG00000100197.20	CYP2D6	0	6
BUTACAINE	ENSG00000100197.20	CYP2D6	0	6
ACID BLUE 129	ENSG00000151090.17	THRB	0	7
GSK-269962A	ENSG00000099875.14	MKNK2	8	0
CHEMBL1593717	ENSG00000100197.20	CYP2D6	0	6
DIMENHYDRINATE	ENSG00000100197.20	CYP2D6	0	6
CHEMBL112816	ENSG00000100197.20	CYP2D6	0	6
DAPHNETIN	ENSG00000044574.7	HSPA5	6	0
CHEMBL250428	ENSG00000100197.20	CYP2D6	0	6
CHEMBL35482	ENSG00000100197.20	CYP2D6	0	6
ECALLANTIDE	ENSG00000164344.15	KLKB1	12	0
MORPHINE	ENSG00000129667.12	RHBDF2	6	0
ACETAMINOPHEN	ENSG00000124762.13	CDKN1A	6	1
DAPSONE	ENSG00000100197.20	CYP2D6	0	6
AXITIROME	ENSG00000151090.17	THRB	0	7
CHEMBL225519	ENSG00000099875.14	MKNK2	8	0
ESTRADIOL	ENSG00000143365.17	RORC	6	0
FLUVASTATIN	ENSG00000100197.20	CYP2D6	0	6
STREPTOZOCIN	ENSG00000110799.13	VWF	0	10
PHENYLEPHRINE	ENSG00000110799.13	VWF	0	10
CHLORHEXIDINE	ENSG00000100197.20	CYP2D6	0	6
CLEMIZOLE	ENSG00000100197.20	CYP2D6	0	6
IBUDILAST	ENSG00000100197.20	CYP2D6	0	6
DYCLONINE HYDROCHLORIDE	ENSG00000151090.17	THRB	0	7
CURCUMIN	ENSG00000175197.11	DDIT3	8	0
AMINOPHYLLINE	ENSG00000184588.17	PDE4B	7	0
LEUCOVORIN	ENSG00000126215.13	XRCC3	9	0
IOBENGUANE	ENSG00000100197.20	CYP2D6	0	6
GLUTAMINE	ENSG00000175197.11	DDIT3	8	0
CAPTOPRIL	ENSG00000147437.9	GNRH1	8	2
(S)-ALAPROCLATE	ENSG00000100197.20	CYP2D6	0	6
TRIFLUPERIDOL	ENSG00000100197.20	CYP2D6	0	6
THROMBIN	ENSG00000128342.4	LIF	7	0
GSK-356278	ENSG00000184588.17	PDE4B	7	0
PROGESTERONE	ENSG00000100197.20	CYP2D6	0	6
CP-339818	ENSG00000100197.20	CYP2D6	0	6
HYPERICIN	ENSG00000100197.20	CYP2D6	0	6
XL-228	ENSG00000066468.22	FGFR2	0	7
CP-459632	ENSG00000066468.22	FGFR2	0	7
BAICALEIN	ENSG00000151090.17	THRB	0	7
AMMONIUM TRICHLOROTELLURATE	ENSG00000026103.21	FAS	6	4
CHEMBL67535	ENSG00000044574.7	HSPA5	6	0
VESAMICOL	ENSG00000100197.20	CYP2D6	0	6
CIRAZOLINE	ENSG00000100197.20	CYP2D6	0	6
MLN-8054	ENSG00000173846.12	PLK3	6	0
TOSEDOSTAT	ENSG00000164308.16	ERAP2	6	0
METHYLTESTOSTERONE	ENSG00000143365.17	RORC	6	0
DILTIAZEM	ENSG00000100197.20	CYP2D6	0	6
CELECOXIB	ENSG00000198712.1	MT-CO2	1	8
CHOLECALCIFEROL	ENSG00000143365.17	RORC	6	0
NAPROXEN	ENSG00000100197.20	CYP2D6	0	6
LANSOPRAZOLE SULFIDE	ENSG00000100197.20	CYP2D6	0	6
IMAZODAN	ENSG00000100197.20	CYP2D6	0	6
CHEMBL541400	ENSG00000099875.14	MKNK2	8	0
ROPINIROLE	ENSG00000100197.20	CYP2D6	0	6
NIFEDIPINE	ENSG00000143365.17	RORC	6	0
BUSULFAN	ENSG00000100197.20	CYP2D6	0	6
CHEMBL1256746	ENSG00000100197.20	CYP2D6	0	6
METHAPHIT	ENSG00000100197.20	CYP2D6	0	6
STANOLONE	ENSG00000143365.17	RORC	6	0
SULFAPHENAZOLE	ENSG00000100197.20	CYP2D6	0	6
LEUCETTAMINE B	ENSG00000013441.15	CLK1	7	0
CHEMBL389348	ENSG00000171860.4	C3AR1	0	6
VALBENAZINE	ENSG00000100197.20	CYP2D6	0	6
CHEMBL269881	ENSG00000013441.15	CLK1	7	0
RESVERATROL	ENSG00000184588.17	PDE4B	7	0
CHEMBL455185	ENSG00000100197.20	CYP2D6	0	6
SCOPOLETIN	ENSG00000164308.16	ERAP2	6	0
(-)-PROPANOLOL	ENSG00000100197.20	CYP2D6	0	6
EUPAFOLIN	ENSG00000044574.7	HSPA5	6	0
FULVESTRANT	ENSG00000066468.22	FGFR2	0	7
CARMUSTINE	ENSG00000100197.20	CYP2D6	0	6
ETICLOPRIDE	ENSG00000100197.20	CYP2D6	0	6
AEE-788	ENSG00000066468.22	FGFR2	0	7
QUININE	ENSG00000100197.20	CYP2D6	0	6
ANTAZOLINE	ENSG00000100197.20	CYP2D6	0	6
JUGLONE	ENSG00000151090.17	THRB	0	7
QUINIDINE	ENSG00000100197.20	CYP2D6	0	6
FLOXURIDINE	ENSG00000026103.21	FAS	6	4
CHEMBL101510	ENSG00000100197.20	CYP2D6	0	6
DEOXYCYTIDINE	ENSG00000124762.13	CDKN1A	6	1
ERLOTINIB	ENSG00000100197.20	CYP2D6	0	6
CHEMBL603024	ENSG00000151090.17	THRB	0	7
DIPHENIDOL	ENSG00000100197.20	CYP2D6	0	6
ARBACLOFEN	ENSG00000100197.20	CYP2D6	0	6
ALVOCIDIB	ENSG00000185324.21	CDK10	6	0
ZERANOL	ENSG00000143365.17	RORC	6	0
METHACYCLINE HYDROCHLORIDE	ENSG00000151090.17	THRB	0	7
DACTINOMYCIN	ENSG00000151090.17	THRB	0	7
ME-344	ENSG00000198695.2	MT-ND6	0	9
E-7090	ENSG00000066468.22	FGFR2	0	7
DAUNORUBICIN HYDROCHLORIDE	ENSG00000151090.17	THRB	0	7
IBUPROFEN	ENSG00000175197.11	DDIT3	8	0
SPARTEINE	ENSG00000100197.20	CYP2D6	0	6
PIRENZEPINE	ENSG00000100197.20	CYP2D6	0	6
PHENYLMERCURIC ACETATE	ENSG00000143365.17	RORC	6	0
ALDRIN	ENSG00000143365.17	RORC	6	0
CHEMBL22778	ENSG00000100197.20	CYP2D6	0	6
GLYBURIDE	ENSG00000100197.20	CYP2D6	0	6
RANOLAZINE	ENSG00000100197.20	CYP2D6	0	6
(S)-PROMETHAZINE	ENSG00000100197.20	CYP2D6	0	6
DIHYDREXIDINE	ENSG00000100197.20	CYP2D6	0	6
CHEMBL27006	ENSG00000100197.20	CYP2D6	0	6
AFIMOXIFENE	ENSG00000164850.14	GPER1	0	7
7-HYDROXYCHLORPROMAZINE	ENSG00000100197.20	CYP2D6	0	6
EMBELIN	ENSG00000100197.20	CYP2D6	0	6
CHEMBL291536	ENSG00000100197.20	CYP2D6	0	6
PREDNISOLONE	ENSG00000213398.7	LCAT	8	0
CHEMBL309760	ENSG00000100197.20	CYP2D6	0	6
OXATOMIDE	ENSG00000100197.20	CYP2D6	0	6
ME-344	ENSG00000212907.2	MT-ND4L	0	6
GENTIAN VIOLET	ENSG00000151090.17	THRB	0	7
SEMAGACESTAT	ENSG00000138613.13	APH1B	0	6
TESTOSTERONE	ENSG00000100197.20	CYP2D6	0	6
ESOMEPRAZOLE	ENSG00000100197.20	CYP2D6	0	6
ETHYLMORPHINE	ENSG00000100197.20	CYP2D6	0	6
MENTHOFURAN	ENSG00000100197.20	CYP2D6	0	6
NV-128	ENSG00000023228.13	NDUFS1	0	6
GALANGIN	ENSG00000100197.20	CYP2D6	0	6
AEW-541	ENSG00000175197.11	DDIT3	8	0
CYCLOPHOSPHAMIDE	ENSG00000100197.20	CYP2D6	0	6
ETOPOSIDE PHOSPHATE	ENSG00000123358.19	NR4A1	6	0
NILUTAMIDE	ENSG00000100197.20	CYP2D6	0	6
HEXACHLOROPHENE	ENSG00000151090.17	THRB	0	7
CHEMBL453797	ENSG00000143365.17	RORC	6	0
SR9011	ENSG00000174738.12	NR1D2	9	11
NELFINAVIR MESYLATE	ENSG00000143365.17	RORC	6	0
CARBAMAZEPINE	ENSG00000100197.20	CYP2D6	0	6
SIMVASTATIN	ENSG00000100197.20	CYP2D6	0	6
WARFARIN	ENSG00000110799.13	VWF	0	10
IRINOTECAN HYDROCHLORIDE	ENSG00000124762.13	CDKN1A	6	1
METHANTHELINE	ENSG00000100197.20	CYP2D6	0	6
METHOXYCHLOR	ENSG00000143365.17	RORC	6	0
NITROFURANTOIN	ENSG00000143365.17	RORC	6	0
DINITRO CRESOL	ENSG00000143365.17	RORC	6	0
FELBAMATE	ENSG00000100197.20	CYP2D6	0	6
DIGOXIN	ENSG00000100197.20	CYP2D6	0	6
SP-600125	ENSG00000099875.14	MKNK2	8	0
PROMETHAZINE	ENSG00000100197.20	CYP2D6	0	6
JTE-151	ENSG00000143365.17	RORC	6	0
EDELFOSINE	ENSG00000026103.21	FAS	6	4
AZACITIDINE	ENSG00000128342.4	LIF	7	0
OMEPRAZOLE	ENSG00000100197.20	CYP2D6	0	6
PYRIDOSTIGMINE	ENSG00000100197.20	CYP2D6	0	6
ONDANSETRON	ENSG00000100197.20	CYP2D6	0	6
FLUPHENAZINE	ENSG00000100197.20	CYP2D6	0	6
MECAMYLAMINE	ENSG00000100197.20	CYP2D6	0	6
RIFAMPIN	ENSG00000100197.20	CYP2D6	0	6
PREGABALIN	ENSG00000067191.15	CACNB1	7	0
CHEMBL220845	ENSG00000143365.17	RORC	6	0
PEXIDARTINIB	ENSG00000184371.13	CSF1	7	0
CHEMBL389390	ENSG00000100197.20	CYP2D6	0	6
KENPAULLONE	ENSG00000100197.20	CYP2D6	0	6
RG-1530	ENSG00000066468.22	FGFR2	0	7
COUMARIN	ENSG00000100197.20	CYP2D6	0	6
CYCLOSPORINE	ENSG00000100197.20	CYP2D6	0	6
NEOSTIGMINE BROMIDE	ENSG00000100197.20	CYP2D6	0	6
MIANSERIN	ENSG00000100197.20	CYP2D6	0	6
CHEMBL244707	ENSG00000100197.20	CYP2D6	0	6
CHEMBL1321401	ENSG00000125845.6	BMP2	6	0
ETIDRONIC ACID	ENSG00000100197.20	CYP2D6	0	6
OXYCODONE	ENSG00000129667.12	RHBDF2	6	0
FERROUS SULFATE	ENSG00000100197.20	CYP2D6	0	6
EBSELEN	ENSG00000100197.20	CYP2D6	0	6
CHEMBL546597	ENSG00000100197.20	CYP2D6	0	6
LIDOFLAZINE	ENSG00000100197.20	CYP2D6	0	6
MK-0873	ENSG00000184588.17	PDE4B	7	0
DENATONIUM BENZOATE	ENSG00000100197.20	CYP2D6	0	6
PROADIFEN	ENSG00000100197.20	CYP2D6	0	6
CHEMBL279556	ENSG00000100197.20	CYP2D6	0	6
DACARBAZINE	ENSG00000100197.20	CYP2D6	0	6
LOMOFUNGIN	ENSG00000151090.17	THRB	0	7
TRIAMCINOLONE	ENSG00000100197.20	CYP2D6	0	6
CHEMBL338115	ENSG00000100197.20	CYP2D6	0	6
TAMOXIFEN	ENSG00000164850.14	GPER1	0	7
4',7-DIMETHOXY-5-HYDROXYGENISTEIN	ENSG00000100197.20	CYP2D6	0	6
CHEMBL1520837	ENSG00000100197.20	CYP2D6	0	6
TROGLITAZONE	ENSG00000100197.20	CYP2D6	0	6
CHEMBL277525	ENSG00000100197.20	CYP2D6	0	6
DEXAMETHASONE	ENSG00000128342.4	LIF	7	0
ESTRADIOL	ENSG00000100197.20	CYP2D6	0	6
METFORMIN HYDROCHLORIDE	ENSG00000198695.2	MT-ND6	0	9
DROZITUMAB	ENSG00000120889.12	TNFRSF10B	7	1
PENTETIC ACID	ENSG00000124762.13	CDKN1A	6	1
TROPISETRON	ENSG00000100197.20	CYP2D6	0	6
CLOPIDOGREL	ENSG00000100197.20	CYP2D6	0	6
ARASERTACONAZOLE	ENSG00000100197.20	CYP2D6	0	6
NIGULDIPINE	ENSG00000100197.20	CYP2D6	0	6
OCRIPLASMIN	ENSG00000204248.10	COL11A2	8	0
NIFEDIPINE	ENSG00000100197.20	CYP2D6	0	6
GUANINE	ENSG00000131979.18	GCH1	6	0
OXIDOPAMINE	ENSG00000151090.17	THRB	0	7
CHEMBL1371696	ENSG00000100197.20	CYP2D6	0	6
PENICILLAMINE	ENSG00000175197.11	DDIT3	8	0
BORTEZOMIB	ENSG00000175197.11	DDIT3	8	0
NALBUPHINE	ENSG00000100197.20	CYP2D6	0	6
DACTINOMYCIN	ENSG00000100197.20	CYP2D6	0	6
ASPIRIN	ENSG00000124491.15	F13A1	1	9
HEXACHLOROPHENE	ENSG00000143365.17	RORC	6	0
PSORALEN	ENSG00000100197.20	CYP2D6	0	6
HARMAN	ENSG00000100197.20	CYP2D6	0	6
TRITON X	ENSG00000143365.17	RORC	6	0
CHEMBL1467165	ENSG00000125845.6	BMP2	6	0
NIMESULIDE	ENSG00000100197.20	CYP2D6	0	6
PIROXICAM	ENSG00000100197.20	CYP2D6	0	6
DANAZOL	ENSG00000100197.20	CYP2D6	0	6
CADMIUM DICHLORIDE	ENSG00000143365.17	RORC	6	0
HYDROCHLOROTHIAZIDE	ENSG00000106366.8	SERPINE1	8	0
PYROGALLOL RED	ENSG00000157227.12	MMP14	0	9
ILOMASTAT	ENSG00000198598.6	MMP17	7	0
LIRIMILAST	ENSG00000184588.17	PDE4B	7	0
BUCLADESINE	ENSG00000100197.20	CYP2D6	0	6
TRAMADOL	ENSG00000100197.20	CYP2D6	0	6
CLOZAPINE	ENSG00000100197.20	CYP2D6	0	6
AMPHOTERICIN B	ENSG00000100197.20	CYP2D6	0	6
RUXOLITINIB	ENSG00000011422.11	PLAUR	6	0
PALIFERMIN	ENSG00000142798.17	HSPG2	1	9
SPICLOMAZINE	ENSG00000100197.20	CYP2D6	0	6
PREDNISONE	ENSG00000110799.13	VWF	0	10
ESTRADIOL	ENSG00000198804.2	MT-CO1	0	9
PHENACYL CHLORIDE	ENSG00000143365.17	RORC	6	0
TRICLOFENOL	ENSG00000143365.17	RORC	6	0
RIBAVIRIN	ENSG00000110799.13	VWF	0	10
BERGAMOTTIN	ENSG00000100197.20	CYP2D6	0	6
LITHIUM	ENSG00000134852.14	CLOCK	0	6
CHLOROTHALONIL	ENSG00000151090.17	THRB	0	7
LAMOTRIGINE	ENSG00000100197.20	CYP2D6	0	6
SB-202190	ENSG00000100197.20	CYP2D6	0	6
FLUTAMIDE	ENSG00000124762.13	CDKN1A	6	1
ATAGABALIN	ENSG00000067191.15	CACNB1	7	0
SR9009	ENSG00000126368.5	NR1D1	0	22
OXALIPLATIN	ENSG00000205362.11	MT1A	6	0
CEFOPERAZONE	ENSG00000100197.20	CYP2D6	0	6
KHK-2866	ENSG00000113070.7	HBEGF	6	2
MIBEFRADIL	ENSG00000100197.20	CYP2D6	0	6
PARECOXIB	ENSG00000012223.12	LTF	6	0
E324	ENSG00000100197.20	CYP2D6	0	6
ETAZOLATE	ENSG00000184588.17	PDE4B	7	0
XYLOMETAZOLINE	ENSG00000100197.20	CYP2D6	0	6
CHLORHEXIDINE	ENSG00000143365.17	RORC	6	0
CHLORAMBUCIL	ENSG00000143365.17	RORC	6	0
CHEMBL443949	ENSG00000143365.17	RORC	6	0
CETUXIMAB	ENSG00000066468.22	FGFR2	0	7
MENADIONE	ENSG00000100197.20	CYP2D6	0	6
FLUPIRTINE	ENSG00000100197.20	CYP2D6	0	6
BEPRIDIL HYDROCHLORIDE	ENSG00000067191.15	CACNB1	7	0
CHEMBL354318	ENSG00000143365.17	RORC	6	0
AT-7519	ENSG00000185324.21	CDK10	6	0
EPIRUBICIN	ENSG00000106366.8	SERPINE1	8	0
6-DIAZO-5-OXO-L-NORLEUCINE	ENSG00000175197.11	DDIT3	8	0
MINOXIDIL	ENSG00000100197.20	CYP2D6	0	6
LIOTHYRONINE	ENSG00000100197.20	CYP2D6	0	6
CARBETAPENTANE CITRATE	ENSG00000100197.20	CYP2D6	0	6
BENZYDAMINE	ENSG00000100197.20	CYP2D6	0	6
CHEMBL188641	ENSG00000100197.20	CYP2D6	0	6
ACTEIN	ENSG00000143365.17	RORC	6	0
THROMBIN	ENSG00000026103.21	FAS	6	4
AZACITIDINE	ENSG00000143365.17	RORC	6	0
IPRONIAZID	ENSG00000100197.20	CYP2D6	0	6
CHEMBL585045	ENSG00000100197.20	CYP2D6	0	6
ESCITALOPRAM	ENSG00000100197.20	CYP2D6	0	6
