# Supplementary material for: Day-night and seasonal variation of human gene expression across tissues
Source: PLoS Biol. 2023 Feb 6;21(2):e3001986. doi: 10.1371/journal.pbio.3001986 (PMC9934459; doi:10.1371/journal.pbio.3001986)
Supplement: S19 Table — List of drugs ranked by the number of targeted high-confidence day-night genes. (XLSX) [file pbio.3001986.s041.xlsx]

## Sheet: S19 Table
drug	number of genes
ASPIRIN	6
LITHIUM	6
CELECOXIB	5
ESTRADIOL	5
PROGESTERONE	5
ALCOHOL	4
CISPLATIN	4
CYCLOSPORINE	4
FLUOROURACIL	4
ME-344	4
METFORMIN HYDROCHLORIDE	4
MORPHINE	4
NICOTINE	4
NV-128	4
STREPTOZOCIN	4
TESTOSTERONE	4
CETUXIMAB	3
CYCLOPHOSPHAMIDE	3
DACTINOMYCIN	3
DEXAMETHASONE	3
DICLOFENAC	3
DIPYRIDAMOLE	3
GEFITINIB	3
HALOPERIDOL	3
LEVOTHYROXINE	3
LIOTHYRONINE	3
PACLITAXEL	3
RALOXIFENE	3
RG-1530	3
ACETAMINOPHEN	2
ACETYLCYSTEINE	2
AFIMOXIFENE	2
ALBUMIN HUMAN	2
ALPROSTADIL	2
ALVOCIDIB	2
ATORVASTATIN	2
AZACITIDINE	2
BAICALEIN	2
BORTEZOMIB	2
CAFFEINE	2
CAPTOPRIL	2
CHEMBL225519	2
CHEMBL35482	2
CHEMBL429095	2
CHLORHEXIDINE	2
CHLOROPHENYLPIPERAZINE	2
CHOLECALCIFEROL	2
CIRAZOLINE	2
CITALOPRAM	2
COLCHICINE	2
CYC-116	2
DAIDZEIN	2
DAPSONE	2
DAUNORUBICIN	2
DAUNORUBICIN HYDROCHLORIDE	2
DEXTROTHYROXINE	2
DEXTROTHYROXINE SODIUM	2
DIETHYLSTILBESTROL	2
DIGOXIN	2
DOXORUBICIN	2
EMODIN	2
ERLOTINIB	2
ETOPOSIDE	2
FENRETINIDE	2
FENTANYL	2
FLOXURIDINE	2
FLUOXETINE	2
FLUTAMIDE	2
FULVESTRANT	2
GENTIAN VIOLET	2
HEXACHLOROPHENE	2
HYPERICIN	2
IBUDILAST	2
IBUPROFEN	2
ILOMASTAT	2
INAMRINONE	2
INDOMETHACIN	2
LEUPROLIDE	2
LEVODOPA	2
LEVOTHYROXINE SODIUM	2
LINIFANIB	2
LIOTHYRONINE SODIUM	2
LOVASTATIN	2
MELPHALAN	2
METHOTREXATE	2
METHYLPHENIDATE	2
MIANSERIN	2
MIBEFRADIL	2
MITOMYCIN	2
NIFEDIPINE	2
NITROFURANTOIN	2
OMEPRAZOLE	2
PALIFERMIN	2
PANITUMUMAB	2
PAPAVERINE	2
PENTOXIFYLLINE	2
PERHEXILINE	2
PREDNISONE	2
QUININE	2
R-406	2
RESERPINE	2
RIBAVIRIN	2
ROSIGLITAZONE	2
SELUMETINIB	2
SIMVASTATIN	2
SOBETIROME	2
SP-600125	2
SR9009	2
SR9011	2
SULFASALAZINE	2
TAE-684	2
TAMOXIFEN	2
TAMOXIFEN CITRATE	2
THALIDOMIDE	2
THROMBIN	2
TIRATRICOL	2
TRAMETINIB	2
UROKINASE	2
WARFARIN	2
WORTMANNIN	2
ZIRAM	2
(-)-PROPANOLOL	1
(-)-U-50488	1
(R)-FLECAINIDE	1
(R)-PINOCEMBRIN	1
(R)-PROCYCLIDINE	1
(R,S)-IFENPRODIL	1
(R,S)-INDATRALINE	1
(S)-ALAPROCLATE	1
(S)-AMPA	1
(S)-PROMETHAZINE	1
(S)-ROSCOVITINE	1
2,4-DINITROPHENOL	1
2,4-HEXADIENAL	1
3',4' DICHLOROBENZAMIL	1
3-METHYLCHOLANTHRENE	1
3R14S-OCHRATOXIN A	1
4',7-DIMETHOXY-5-HYDROXYGENISTEIN	1
4-CHLOROMERCURIBENZOIC ACID	1
4-METHOXYCINNAMIC ACID	1
4-METHYLDAPHNETIN	1
4-NONYLPHENOL	1
5-(N-METHYL-N-ISOBUTYL)AMILORIDE	1
5-NITRO-2-PHENYLPROPYLAMINOBENZOIC ACID [NPPB]	1
6-DIAZO-5-OXO-L-NORLEUCINE	1
7-HYDROXYCHLORPROMAZINE	1
ACACETIN	1
ACEPROMAZINE	1
ACID BLUE 129	1
ACTEIN	1
ADALIMUMAB	1
ADIPHENINE	1
AEE-788	1
AEW-541	1
AGMATINE	1
AGROCLAVINE	1
ALBUTEROL	1
ALDRIN	1
ALEPLASININ	1
ALLOPURINOL	1
ALPELISIB	1
ALVERINE CITRATE	1
AMILORIDE	1
AMINOGLUTETHIMIDE	1
AMINOPHYLLINE	1
AMIODARONE	1
AMISELIMOD HYDROCHLORIDE	1
AMITRIPTYLINE	1
AMLEXANOX	1
AMMONIA SOLUTION, STRONG	1
AMMONIUM TRICHLOROTELLURATE	1
AMOXAPINE	1
AMOXICILLIN	1
AMPHETAMINE	1
AMPHOTERICIN B	1
AMSACRINE	1
ANAZOLENE	1
ANDROSTENEDIONE	1
ANTAZOLINE	1
ANTIBIOTIC	1
APOMAB	1
APOMORPHINE	1
APREMILAST	1
APTIGANEL	1
ARASERTACONAZOLE	1
ARBACLOFEN	1
ARCAINE	1
ARFORMOTEROL	1
ARIPIPRAZOLE	1
ASARININ	1
ASP-4058	1
ASPARAGINASE	1
ASTEMIZOLE	1
ASUNERCEPT	1
AT-7519	1
ATAGABALIN	1
ATEZOLIZUMAB	1
ATOMOXETINE	1
AVAGACESTAT	1
AVELUMAB	1
AXITIROME	1
AZATHIOPRINE	1
AZD-4547	1
AZD-5438	1
AZITHROMYCIN	1
AZORUBINE	1
AZTREONAM	1
BACITRACIN	1
BCG VACCINE	1
BECLOMETHASONE	1
BEGACESTAT	1
BENOXINATE	1
BENPERIDOL	1
BENZAMIL	1
BENZETHONIUM	1
BENZETHONIUM CHLORIDE	1
BENZO(K)FLUORANTHENE	1
BENZO[B]FLUORANTHENE	1
BENZYDAMINE	1
BEPRIDIL	1
BEPRIDIL HYDROCHLORIDE	1
BERBERINE	1
BERGAMOTTIN	1
BERGAPTEN	1
BI-2536	1
BINIMETINIB	1
BIOCHANIN	1
BITHIONOL	1
BMS-936559	1
BOLDINE	1
BP-897	1
BREXPIPRAZOLE	1
BRIVANIB	1
BRIVANIB ALANINATE	1
BROMAZEPAM	1
BROMPERIDOL	1
BUCLADESINE	1
BUDESONIDE	1
BUFLOMEDIL	1
BUPARLISIB	1
BUPIVACAINE	1
BUSULFAN	1
BUTACAINE	1
BUTAMBEN	1
BUTYLATED HYDROXYTOLUENE	1
CADMIUM DICHLORIDE	1
CAPLACIZUMAB	1
CAPSAICIN	1
CAPSAZEPINE	1
CAPTAN	1
CARBAMAZEPINE	1
CARBETAPENTANE	1
CARBETAPENTANE CITRATE	1
CARBOPLATIN	1
CARFILZOMIB	1
CARIPRAZINE	1
CARMINE	1
CARMINIC ACID	1
CARMUSTINE	1
CARUBICIN	1
CARVEDILOL	1
CATECHOL	1
CDC-801	1
CDP840	1
CEDIRANIB	1
CEFOPERAZONE	1
CEFTRIAXONE	1
CENISERTIB	1
CERDULATINIB	1
CETRORELIX	1
CETYLPYRIDINIUM BROMIDE	1
CEVIMELINE	1
CGS-27023A	1
CHEMBL101510	1
CHEMBL1079460	1
CHEMBL1096339	1
CHEMBL112816	1
CHEMBL1161520	1
CHEMBL1169388	1
CHEMBL1214274	1
CHEMBL123904	1
CHEMBL1256678	1
CHEMBL1256746	1
CHEMBL1256851	1
CHEMBL1269022	1
CHEMBL1288013	1
CHEMBL1321401	1
CHEMBL1329326	1
CHEMBL1337960	1
CHEMBL1339015	1
CHEMBL1341830	1
CHEMBL1358137	1
CHEMBL1371696	1
CHEMBL1394328	1
CHEMBL1397308	1
CHEMBL1410004	1
CHEMBL1451216	1
CHEMBL1465049	1
CHEMBL1467165	1
CHEMBL1493528	1
CHEMBL1513392	1
CHEMBL1520837	1
CHEMBL1593717	1
CHEMBL169046	1
CHEMBL177809	1
CHEMBL1797159	1
CHEMBL185515	1
CHEMBL187216	1
CHEMBL188641	1
CHEMBL189724	1
CHEMBL1927048	1
CHEMBL20377	1
CHEMBL208519	1
CHEMBL211670	1
CHEMBL220845	1
CHEMBL22778	1
CHEMBL244707	1
CHEMBL247471	1
CHEMBL250428	1
CHEMBL258465	1
CHEMBL258728	1
CHEMBL26320	1
CHEMBL269881	1
CHEMBL27006	1
CHEMBL275311	1
CHEMBL277525	1
CHEMBL279556	1
CHEMBL285932	1
CHEMBL287045	1
CHEMBL287327	1
CHEMBL291536	1
CHEMBL297304	1
CHEMBL303336	1
CHEMBL309760	1
CHEMBL31741	1
CHEMBL320361	1
CHEMBL327980	1
CHEMBL329592	1
CHEMBL329673	1
CHEMBL333121	1
CHEMBL335741	1
CHEMBL336095	1
CHEMBL338115	1
CHEMBL354318	1
CHEMBL362863	1
CHEMBL389348	1
CHEMBL389390	1
CHEMBL392068	1
CHEMBL426404	1
CHEMBL434063	1
CHEMBL443949	1
CHEMBL445102	1
CHEMBL453797	1
CHEMBL455185	1
CHEMBL476501	1
CHEMBL480626	1
CHEMBL512908	1
CHEMBL51697	1
CHEMBL524376	1
CHEMBL524449	1
CHEMBL527271	1
CHEMBL530733	1
CHEMBL533293	1
CHEMBL535714	1
CHEMBL53898	1
CHEMBL541400	1
CHEMBL546597	1
CHEMBL547101	1
CHEMBL547833	1
CHEMBL552439	1
CHEMBL56543	1
CHEMBL573107	1
CHEMBL577415	1
CHEMBL578061	1
CHEMBL578741	1
CHEMBL580421	1
CHEMBL581044	1
CHEMBL584508	1
CHEMBL585045	1
CHEMBL587259	1
CHEMBL591126	1
CHEMBL591613	1
CHEMBL592124	1
CHEMBL598270	1
CHEMBL601110	1
CHEMBL601135	1
CHEMBL601952	1
CHEMBL602969	1
CHEMBL603024	1
CHEMBL604664	1
CHEMBL609628	1
CHEMBL66114	1
CHEMBL67535	1
CHEMBL68131	1
CHEMBL71294	1
CHEMBL74121	1
CHEMBL79140	1
CHEMBL83899	1
CHEMBL83954	1
CHEMBL85194	1
CHEMBL8565	1
CHEMBL87568	1
CHEMBL88147	1
CHEMBL88272	1
CHLORAMBUCIL	1
CHLORDANE	1
CHLOROPYRAMINE	1
CHLOROQUINE	1
CHLOROTHALONIL	1
CHLOROTRIANISENE	1
CHLORPHENIRAMINE	1
CHLORPROMAZINE	1
CHLORPROPAMIDE	1
CHLORQUINALDOL	1
CILOSTAZOL	1
CIMETIDINE	1
CINTREDEKIN BESUDOTOX	1
CIPROFLOXACIN	1
CLADRIBINE	1
CLARITHROMYCIN	1
CLEBOPRIDE	1
CLEMASTINE	1
CLEMIZOLE	1
CLIOQUINOL	1
CLOBENPROPIT	1
CLOFAZIMINE	1
CLOFIBRATE	1
CLOFIBRIC ACID	1
CLOMETHIAZOLE	1
CLOMIPRAMINE	1
CLONIDINE	1
CLOPIDOGREL	1
CLORGILINE	1
CLOSANTEL	1
CLOTRIMAZOLE	1
CLOZAPINE	1
COBIMETINIB	1
CODEINE	1
COLLAGENASE CLOSTRIDIUM HISTOLYTICUM	1
CONATUMUMAB	1
CORTICOTROPIN	1
CORYNANTHEINE	1
COUMARIN	1
CP-339818	1
CP-459632	1
CRISABOROLE	1
CROMOLYN	1
CUMENE HYDROPEROXIDE	1
CURCUMIN	1
CX-072	1
CYCLOBENZAPRINE	1
CYCLOHEXIMIDE	1
CYPROHEPTADINE	1
CYPROTERONE	1
CYTARABINE	1
CYTOSPORONE B	1
DACARBAZINE	1
DALFAMPRIDINE	1
DALTEPARIN	1
DANAZOL	1
DANTROLENE	1
DAPHNETIN	1
DAPOXETINE	1
DARIFENACIN	1
DEBIO-1347	1
DEFEROXAMINE	1
DEFIBROTIDE	1
DEGUELIN	1
DEMCIZUMAB	1
DENATONIUM BENZOATE	1
DENBUFYLLINE	1
DEOXYCYTIDINE	1
DEPHOSTATIN	1
DEQUALINIUM	1
DERAZANTINIB	1
DESIPRAMINE	1
DESVENLAFAXINE	1
DEUTETRABENAZINE	1
DEXEFAROXAN	1
DEXPROPRANOLOL	1
DEXTROMEPROMAZINE	1
DEXTROMETHORPHAN	1
DEXTROMETHORPHAN HYDROBROMIDE	1
DIAPLASININ	1
DIAZIQUONE	1
DIAZOXIDE	1
DIBENZ[A,H]ANTHRACENE	1
DICHLORODIPHENYLDICHLOROETHYLENE	1
DICHLOROPHEN	1
DICUMAROL	1
DICYCLOHEXYLCARBODIIMIDE	1
DICYCLOMINE	1
DIDANOSINE	1
DIENOCHLOR	1
DIHYDREXIDINE	1
DIHYDROSPINGOSINE	1
DIHYDROXIDINE	1
DILTIAZEM	1
DIMENHYDRINATE	1
DIMETACRINE	1
DIMETHISOQUIN	1
DIMINAZENE	1
DINITRO CRESOL	1
DINOPROSTONE	1
DIPHENHYDRAMINE	1
DIPHENIDOL	1
DIPHENYLENEIODONIUM	1
DIPHENYLPYRALINE	1
DISOPYRAMIDE	1
DITHIAZANINE IODIDE	1
DITIOCARB	1
DOCEBENONE	1
DOFETILIDE	1
DOMIPHEN BROMIDE	1
DOMPERIDONE	1
DONEPEZIL	1
DOVITINIB	1
DOXEPIN	1
DOXORUBICIN HYDROCHLORIDE	1
DRONEDARONE	1
DROPERIDOL	1
DROZITUMAB	1
DULANERMIN	1
DULOXETINE	1
DUPILUMAB	1
DURVALUMAB	1
DUSQUETIDE	1
DYCLONINE	1
DYCLONINE HYDROCHLORIDE	1
DYPHYLLINE	1
E-7090	1
E-DOXEPIN	1
E-FLUPENTIXOL	1
E-GUGGULSTERONE	1
E319	1
E324	1
EBSELEN	1
ECADOTRIL	1
ECALLANTIDE	1
EDELFOSINE	1
EGAPTIVON PEGOL	1
ELETRIPTAN	1
ELIGLUSTAT	1
ELLIPTECINE	1
EMACTUZUMAB	1
EMBELIN	1
ENDO-ATROPINE	1
ENDOSULFAN	1
ENDRIN	1
ENMD-2076	1
ENMD-981693	1
ENOTICUMAB	1
ENOXOLONE	1
ENPROFYLLINE	1
ENVAFOLIMAB	1
EPIRUBICIN	1
EPOETIN BETA	1
EPROTIROME	1
ERDAFITINIB	1
ERYTHROMYCIN	1
ERYTHROSINE	1
ESCITALOPRAM	1
ESCULETIN	1
ESOMEPRAZOLE	1
ESOXYBUTYNIN	1
ETANERCEPT	1
ETAZOLATE	1
ETHACRYNIC ACID	1
ETHINYL ESTRADIOL	1
ETHOXZOLAMIDE	1
ETHYLISOTHIOUREA	1
ETHYLMORPHINE	1
ETICLOPRIDE	1
ETIDRONIC ACID	1
ETOPOSIDE PHOSPHATE	1
EUPAFOLIN	1
FASUDIL	1
FELBAMATE	1
FENTICLOR	1
FERROUS SULFATE	1
FESOTERODINE	1
FILGRASTIM	1
FINASTERIDE	1
FINGOLIMOD HYDROCHLORIDE	1
FIPEXIDE	1
FLAVOXATE	1
FLAVOXATE HYDROCHLORIDE	1
FLIBANSERIN	1
FLUCONAZOLE	1
FLUNISOLIDE	1
FLUPHENAZINE	1
FLUPIRTINE	1
FLUSPIRILENE	1
FLUVASTATIN	1
FLUVOXAMINE	1
FORMOTEROL	1
FORODESINE	1
FORODESINE HYDROCHLORIDE	1
FP-1039	1
FRUCTOSE	1
FUMARPROTOCETRARIC ACID	1
FUTIBATINIB	1
GABAPENTIN	1
GABAPENTIN ENACARBIL	1
GABAZINE	1
GALANGIN	1
GALANTAMINE	1
GARLIC	1
GEMCITABINE	1
GENTAMICIN	1
GLAFENINE	1
GLUTAMINE	1
GLUTETHIMIDE	1
GLYBURIDE	1
GLYCINE	1
GOSERELIN	1
GOSSYPOL	1
GR-55562	1
GRAMINE	1
GRANISETRON	1
GRAVEOLINE	1
GS 6201	1
GSI-136	1
GSK-269962A	1
GSK-356278	1
GSK-4112	1
GUAIFENESIN	1
GUANFACINE	1
GUANINE	1
GUANOSINE	1
GUGGULSTERONE	1
GW843682X	1
HALOFANTRINE HYDROCHLORIDE	1
HARMALINE	1
HARMAN	1
HARMINE	1
HARMOL	1
HEPARIN	1
HESPERADIN	1
HOMIDIUM	1
HOMIDIUM BROMIDE	1
HT-0712	1
HYCANTHONE	1
HYDRALAZINE	1
HYDRASTININE	1
HYDROCHLOROTHIAZIDE	1
HYDROCODONE	1
HYDROCORTISONE	1
HYDROCOTARNINE	1
HYDROMORPHONE	1
HYDROQUINONE	1
HYDROXYCHLOROQUINE	1
HYDROXYZINE	1
IBRUTINIB	1
IBUTILIDE	1
IC261	1
ICI-199,441	1
IDARUBICIN	1
ILOPERIDONE	1
ILORASERTIB	1
IMAGABALIN	1
IMAZODAN	1
IMETIT	1
IMIPRAMINE	1
INDINAVIR	1
INDIRUBIN-3-MONOXIME	1
INFIGRATINIB	1
INFLIXIMAB	1
IOBENGUANE	1
IODOMELATONIN	1
IONOMYCIN	1
IPRATROPIUM	1
IPRONIAZID	1
IRINOTECAN	1
IRINOTECAN HYDROCHLORIDE	1
ISOBOLDINE	1
ISOPROPAMIDE	1
ISOQUINE	1
ISOTRETINOIN	1
ISOXSUPRINE	1
IT-139	1
IVUXOLIMAB	1
IXAZOMIB CITRATE	1
JTE-151	1
JUGLONE	1
KAEMPFEROL	1
KARANJIN	1
KENPAULLONE	1
KEPONE	1
KETANSERIN TARTRATE	1
KETOCONAZOLE	1
KETOPROFEN	1
KETOROLAC	1
KETOTIFEN	1
KHK-2866	1
L-694247	1
LABETALOL	1
LAMOTRIGINE	1
LANADELUMAB	1
LANSOPRAZOLE	1
LANSOPRAZOLE SULFIDE	1
LAPACHONE	1
LAPATINIB	1
LENVATINIB	1
LEUCETTAMINE B	1
LEUCINE	1
LEUCOVORIN	1
LEVOBUPIVACAINE	1
LEVOMEPROMAZINE	1
LEVOPROPOXYPHENE NAPSYLATE	1
LEXATUMUMAB	1
LIDOFLAZINE	1
LINEZOLID	1
LIRIMILAST	1
LIXIVAPTAN	1
LODAPOLIMAB	1
LOFEXIDINE	1
LOMOFUNGIN	1
LOPERAMIDE	1
LORATADINE	1
LUCITANIB	1
LUTEOLIN	1
LY-2874455	1
LY-294002	1
M-7824	1
MANGOSTIN	1
MANNITOL	1
MAPROTILINE	1
MAPROTILINE HYDROCHLORIDE	1
MASITINIB	1
MB07811	1
MECAMYLAMINE	1
MECHLORETHAMINE HYDROCHLORIDE	1
MECLIZINE	1
MEDROXYPROGESTERONE ACETATE	1
MEFENAMIC ACID	1
MELATONIN	1
MENADIONE	1
MENTHOFURAN	1
MEPIVACAINE	1
MEPRYLCAINE	1
MERCAPTOPURINE	1
MERCURIC CHLORIDE	1
MESTRANOL	1
METARAMINOL	1
METHACYCLINE HYDROCHLORIDE	1
METHANTHELINE	1
METHAPHIT	1
METHAPYRILENE	1
METHOCARBAMOL	1
METHOXSALEN	1
METHOXYCHLOR	1
METHYL PARATHIONE	1
METHYLDOPA	1
METHYLENE BLUE	1
METHYLTESTOSTERONE	1
METHYLTHIONINIUM CHLORIDE	1
METOCLOPRAMIDE	1
METOPROLOL	1
METYROSINE	1
MEXILETINE	1
MICONAZOLE	1
MIDODRINE	1
MIFEPRISTONE	1
MINOCYCLINE	1
MINOXIDIL	1
MIRABEGRON	1
MIRTAZAPINE	1
MITOTANE	1
MK-0752	1
MK-0873	1
MK-2461	1
MLN-8054	1
MODAFINIL	1
MONTELUKAST	1
MUPARFOSTAT	1
N-DESMETHYLCLOZAPINE	1
NAFAMOSTAT	1
NALBUPHINE	1
NAPHAZOLINE	1
NAPROXEN	1
NATEGLINIDE	1
NAVICIXIZUMAB	1
NEBIVOLOL	1
NEFAZODONE	1
NELFINAVIR MESYLATE	1
NEOSTIGMINE BROMIDE	1
NEVIRAPINE	1
NIACIN	1
NICLOSAMIDE	1
NIGULDIPINE	1
NILUTAMIDE	1
NIMESULIDE	1
NIMODIPINE	1
NINTEDANIB	1
NINTEDANIB ESYLATE	1
NISOLDIPINE	1
NIVOLUMAB	1
NORDIHYDROGUAIARETIC ACID	1
NORGESTREL	1
NORTRIPTYLINE	1
NS-398	1
O-CHLOROACETYLCARBAMOYLFUMAGILLOL	1
OCRIPLASMIN	1
OFLOXACIN	1
OFRANERGENE OBADENOVEC	1
OGLEMILAST	1
OLOMOUCINE	1
OLVANIL	1
ONDANSETRON	1
ONVANSERTIB	1
OPROZOMIB	1
ORANTINIB	1
ORLISTAT	1
ORTHO-PHTHALALDEHYDE	1
OXALIPLATIN	1
OXATOMIDE	1
OXETHAZAINE	1
OXIDOPAMINE	1
OXOTREMORINE	1
OXTRIPHYLLINE	1
OXYBUTYNIN	1
OXYCARBOXIN	1
OXYCODONE	1
OXYMETAZOLINE	1
OXYMORPHONE	1
OXYQUINOLINE	1
OXYTETRACYCLINE	1
OZANIMOD	1
PALIPERIDONE	1
PALONOSETRON	1
PAPAVEROLINE	1
PARAROSANILINE	1
PARECOXIB	1
PAROXETINE	1
PAZOPANIB	1
PELDESINE	1
PEMBROLIZUMAB	1
PEMIGATINIB	1
PENICILLAMINE	1
PENICILLIN V BENZATHINE	1
PENTACHLOROPHENOL	1
PENTETIC ACID	1
PERPHENAZINE	1
PEXIDARTINIB	1
PF-03715455	1
PHA-665752	1
PHA-793887	1
PHENACYL CHLORIDE	1
PHENANTHROLINE	1
PHENELZINE	1
PHENFORMIN HYDROCHLORIDE	1
PHENOBARBITAL	1
PHENOLPHTHALEIN	1
PHENOXYBENZAMINE	1
PHENTOLAMINE	1
PHENTOLAMINE MESYLATE	1
PHENYLBUTAZONE	1
PHENYLEPHRINE	1
PHENYLMERCURIC ACETATE	1
PHENYTOIN	1
PI-CLONIDINE	1
PICEATANNOL	1
PICLAMILAST	1
PICTILISIB	1
PIDILIZUMAB	1
PIMETHIXENE	1
PIMOZIDE	1
PIPENZOLATE	1
PIPERACETAZINE	1
PIPERIDOLATE	1
PIRENZEPINE	1
PIRIBEDIL	1
PIRINIXIC ACID	1
PIROXICAM	1
PITOLISANT	1
PITRAKINRA	1
PLATINUM	1
PLICAMYCIN	1
PNU-99194A	1
PONATINIB	1
PONESIMOD	1
POTASSIUM DICHROMATE	1
PREDNISOLONE	1
PREGABALIN	1
PREMARIN	1
PRIDINOL	1
PRIDINOL METHANESULFONATE	1
PRIMAQUINE PHOSPHATE	1
PRINOMASTAT	1
PROADIFEN	1
PROCHLORPERAZINE	1
PROMAZINE	1
PROMETHAZINE	1
PROPAFENONE	1
PROPANTHELINE	1
PROPOXYCAINE	1
PROPRANOLOL	1
PROPYLPYRAZOLETRIOL	1
PROPYLTHIOURACIL	1
PROTOPORPHYRIN	1
PROTRIPTYLINE	1
PRX-321	1
PSEUDOEPHEDRINE	1
PSORALEN	1
PYRACLOSTROBIN	1
PYRAZINAMIDE	1
PYRIDOSTIGMINE	1
PYRILAMINE	1
PYRITHIONE ZINC	1
PYROGALLOL RED	1
QUETIAPINE	1
QUINALDINE BLUE	1
QUINALIZARIN	1
QUINIDINE	1
QUINPIROLE	1
RABEPRAZOLE SODIUM	1
RACLOPRIDE	1
RANITIDINE	1
RANOLAZINE	1
RAUWOLFIA SERPENTINA	1
RECOMBINANT HUMAN LECITHIN:CHOLESTEROL ACYLTRANSFERASE	1
REGORAFENIB	1
REGRAMOSTIM	1
REL-CISAPRIDE	1
REMOXIPRIDE	1
RESMETIROM	1
RESVERATROL	1
REVAMILAST	1
RGB-286638	1
RHAMNETIN	1
RHEIN	1
RIFAMPIN	1
RILMENIDINE	1
RISPERIDONE	1
RITANSERIN	1
RITONAVIR	1
RO-4987655	1
ROFLUMILAST	1
ROGARATINIB	1
ROLIPRAM	1
ROMIDEPSIN	1
ROMILKIMAB	1
RONICICLIB	1
ROPINIROLE	1
ROSE BENGAL	1
ROSMARINIC ACID	1
RUCAPARIB	1
RUSALATIDE	1
RUXOLITINIB	1
SB-202190	1
SB-224289	1
SB-431542	1
SCOPOLETIN	1
SELEGILINE	1
SEMAGACESTAT	1
SERTINDOLE	1
SHIKONIN	1
SIPONIMOD	1
SIROLIMUS	1
SLAZINIC ACID	1
SNC-80	1
SNS-314	1
SORAFENIB	1
SOTALOL	1
SPARTEINE	1
SPICLOMAZINE	1
SPIPERONE	1
SPIRAMIDE	1
SPIRONOLACTONE	1
SR-2640	1
STANOLONE	1
STAUROSPORINE	1
STAVUDINE	1
STROBOPININ	1
SULFADOXINE	1
SULFAPHENAZOLE	1
SULINDAC	1
SULPIRIDE	1
SUNITINIB	1
SURAMIN	1
T091317	1
TACRINE	1
TACROLIMUS	1
TALACTOFERRIN ALFA	1
TAMSULOSIN	1
TARENFLURBIL	1
TAVOLIMAB	1
TAXOTERE	1
TELENZEPINE	1
TENIPOSIDE	1
TERAZOSIN	1
TERBINAFINE	1
TETRABENAZINE	1
TETRACYCLINE	1
TETRAIDOFLUORESCEIN	1
TG100-801	1
THAPSIGARGIN	1
THEOPHYLLINE	1
THEOPHYLLINE SODIUM GLYCINATE	1
THIOPERAMIDE	1
THIORIDAZINE	1
THIRAM	1
THONZONIUM	1
TICLOPIDINE	1
TICRYNAFEN	1
TIGATUZUMAB	1
TIMOLOL	1
TIOTIDINE	1
TIOTROPIUM	1
TIPLASININ	1
TOFIMILAST	1
TOLONIUM CHLORIDE	1
TOLPERISONE	1
TOLTERODINE	1
TOMIVOSERTIB	1
TORSEMIDE	1
TOSEDOSTAT	1
TRABECTEDIN	1
TRACAZOLATE	1
TRAFERMIN	1
TRAMADOL	1
TRIAMCINOLONE	1
TRIAMTERENE	1
TRICLOFENOL	1
TRIDOLGOSIR	1
TRIFLUOPERAZINE	1
TRIFLUPERIDOL	1
TRIFLUPROMAZINE	1
TRIMETHOPRIM	1
TRIMETHYL-[3-(TETRADECANE-1-SULFONYLAMINO)-PROPYL]-AMMONIUM IODIDE	1
TRIMIPRAMINE	1
TRITON X	1
TROGLITAZONE	1
TROLEANDOMYCIN	1
TROPISETRON	1
U-0126	1
U-50488 METHANE SULFONATE	1
ULODESINE	1
UMECLIDINIUM	1
UPADACITINIB	1
URIDINE	1
USTEKINUMAB	1
VALBENAZINE	1
VALPROIC ACID	1
VANIPREVIR	1
VANOXERINE	1
VASOPRESSIN	1
VENLAFAXINE	1
VERAPAMIL	1
VERNAKALANT	1
VESAMICOL	1
VESNARINONE	1
VINBLASTINE	1
VINCRISTINE	1
VITAMIN E	1
VONLEROLIZUMAB	1
VORAPAXAR	1
VORICONAZOLE	1
VORTIOXETINE	1
WEDELOLACTONE	1
WX-554	1
XL-228	1
XL-999	1
XYLOMETAZOLINE	1
YOHIMBINE	1
ZAFIRLUKAST	1
ZALCITABINE	1
ZEARALENONE	1
ZERANOL	1
ZIDOVUDINE	1
ZILEUTON	1
ZOLANTIDINE	1
ZOTIRACICLIB	1
ZOXAZOLAMINE	1
ZUCLOPENTHIXOL	1
