# Supplementary material for: Day-night and seasonal variation of human gene expression across tissues
Source: PLoS Biol. 2023 Feb 6;21(2):e3001986. doi: 10.1371/journal.pbio.3001986 (PMC9934459; doi:10.1371/journal.pbio.3001986)
Supplement: S20 Table — List of high-confidence day-night genes ranked by the number of targeting drugs. The number of tissues in which the day-night gene is up-regulated during the day and/or night is provided. (XLSX) [file pbio.3001986.s042.xlsx]

## Sheet: S20 Table
gene	name	day	night	number of drugs
ENSG00000100197.20	CYP2D6	0	6	588
ENSG00000151090.17	THRB	0	7	97
ENSG00000143365.17	RORC	6	0	90
ENSG00000066468.22	FGFR2	0	7	51
ENSG00000184588.17	PDE4B	7	0	33
ENSG00000175197.11	DDIT3	8	0	26
ENSG00000106366.8	SERPINE1	8	0	20
ENSG00000026103.21	FAS	6	4	19
ENSG00000124762.13	CDKN1A	6	1	18
ENSG00000099875.14	MKNK2	8	0	16
ENSG00000044574.7	HSPA5	6	0	15
ENSG00000110799.13	VWF	0	10	14
ENSG00000173846.12	PLK3	6	0	12
ENSG00000120217.13	CD274	10	0	11
ENSG00000128342.4	LIF	7	0	11
ENSG00000147437.9	GNRH1	8	2	11
ENSG00000123358.19	NR4A1	6	0	10
ENSG00000126351.12	THRA	0	15	10
ENSG00000067191.15	CACNB1	7	0	9
ENSG00000138613.13	APH1B	0	6	9
ENSG00000213199.7	ASIC3	7	0	8
ENSG00000120889.12	TNFRSF10B	7	1	7
ENSG00000213694.3	S1PR3	0	6	7
ENSG00000034152.18	MAP2K3	7	0	6
ENSG00000077238.13	IL4R	8	0	5
ENSG00000157227.12	MMP14	0	9	5
ENSG00000164850.14	GPER1	0	7	5
ENSG00000185324.21	CDK10	6	0	5
ENSG00000198805.11	PNP	6	0	5
ENSG00000012223.12	LTF	6	0	4
ENSG00000013441.15	CLK1	7	0	4
ENSG00000100764.13	PSMC1	0	9	4
ENSG00000125845.6	BMP2	6	0	4
ENSG00000126368.5	NR1D1	0	22	4
ENSG00000166762.16	CATSPER2	6	0	4
ENSG00000213398.7	LCAT	8	0	4
ENSG00000011422.11	PLAUR	6	0	3
ENSG00000023228.13	NDUFS1	0	6	3
ENSG00000056558.10	TRAF1	6	2	3
ENSG00000113070.7	HBEGF	6	2	3
ENSG00000117118.9	SDHB	1	7	3
ENSG00000126215.13	XRCC3	9	0	3
ENSG00000128917.6	DLL4	9	1	3
ENSG00000129667.12	RHBDF2	6	0	3
ENSG00000142798.17	HSPG2	1	9	3
ENSG00000164308.16	ERAP2	6	0	3
ENSG00000186827.10	TNFRSF4	6	0	3
ENSG00000198695.2	MT-ND6	0	9	3
ENSG00000198786.2	MT-ND5	0	8	3
ENSG00000212907.2	MT-ND4L	0	6	3
ENSG00000250506.7	CDK3	8	0	3
ENSG00000118503.14	TNFAIP3	6	2	2
ENSG00000127533.3	F2RL3	6	0	2
ENSG00000132781.17	MUTYH	6	0	2
ENSG00000134852.14	CLOCK	0	6	2
ENSG00000140287.10	HDC	8	0	2
ENSG00000143878.9	RHOB	6	0	2
ENSG00000164344.15	KLKB1	12	0	2
ENSG00000174738.12	NR1D2	9	11	2
ENSG00000174808.11	BTC	0	6	2
ENSG00000179094.15	PER1	8	0	2
ENSG00000184371.13	CSF1	7	0	2
ENSG00000198804.2	MT-CO1	0	9	2
ENSG00000204248.10	COL11A2	8	0	2
ENSG00000008405.11	CRY1	20	0	1
ENSG00000070669.16	ASNS	6	0	1
ENSG00000071242.11	RPS6KA2	1	9	1
ENSG00000074590.13	NUAK1	1	12	1
ENSG00000075239.13	ACAT1	0	6	1
ENSG00000105516.10	DBP	14	1	1
ENSG00000110090.12	CPT1A	0	7	1
ENSG00000121691.4	CAT	0	11	1
ENSG00000124491.15	F13A1	1	9	1
ENSG00000128482.15	RNF112	7	0	1
ENSG00000129538.13	RNASE1	0	8	1
ENSG00000131979.18	GCH1	6	0	1
ENSG00000134324.11	LPIN1	0	6	1
ENSG00000138030.12	KHK	7	1	1
ENSG00000151006.7	PRSS53	7	0	1
ENSG00000161011.19	SQSTM1	0	6	1
ENSG00000162772.16	ATF3	6	0	1
ENSG00000171503.11	ETFDH	0	8	1
ENSG00000171860.4	C3AR1	0	6	1
ENSG00000173599.13	PC	7	0	1
ENSG00000185015.7	CA13	6	0	1
ENSG00000198246.7	SLC29A3	1	8	1
ENSG00000198598.6	MMP17	7	0	1
ENSG00000198712.1	MT-CO2	1	8	1
ENSG00000205362.11	MT1A	6	0	1
ENSG00000213658.11	LAT	6	0	1
ENSG00000240972.1	MIF	9	0	1
