# Supplementary material for: Day-night and seasonal variation of human gene expression across tissues
Source: PLoS Biol. 2023 Feb 6;21(2):e3001986. doi: 10.1371/journal.pbio.3001986 (PMC9934459; doi:10.1371/journal.pbio.3001986)
Supplement: S22 Table — List of drugs ranked by the number of targeted high-confidence seasonal genes. (XLSX) [file pbio.3001986.s044.xlsx]

## Sheet: S22 Table
drug	number of genes
BORTEZOMIB	16
CISPLATIN	15
ALCOHOL	12
CYC-116	12
DOXORUBICIN	12
ME-344	12
METFORMIN HYDROCHLORIDE	12
NV-128	12
R-406	12
SORAFENIB	12
ASPIRIN	11
CENISERTIB	11
RG-1530	11
SP-600125	11
DOCETAXEL	10
ILORASERTIB	10
PF-00562271	10
TAE-684	10
CHEMBL225519	9
CURCUMIN	9
CYCLOSPORINE	9
DASATINIB	9
PACLITAXEL	9
ATORVASTATIN	8
CELECOXIB	8
CYCLOPHOSPHAMIDE	8
DEXAMETHASONE	8
INDOMETHACIN	8
MERCAPTOPURINE	8
METHOTREXATE	8
QUERCETIN	8
RESVERATROL	8
SIROLIMUS	8
TOZASERTIB	8
ACETAMINOPHEN	7
CARFILZOMIB	7
DICLOFENAC	7
DIPYRIDAMOLE	7
DOVITINIB	7
FLUOROURACIL	7
GEFITINIB	7
IMATINIB	7
INSULIN	7
IXAZOMIB CITRATE	7
LINIFANIB	7
OCRIPLASMIN	7
OPROZOMIB	7
PROGESTERONE	7
SB-202190	7
ALISERTIB	6
ATENOLOL	6
CARBAMAZEPINE	6
CLOZAPINE	6
COLCHICINE	6
DAUNORUBICIN	6
ELLIPTECINE	6
ERLOTINIB	6
GEDATOLISIB	6
GW441756X	6
HALOPERIDOL	6
HEPARIN	6
HEXACHLOROPHENE	6
MARIZOMIB	6
MITOXANTRONE HYDROCHLORIDE	6
MYRICETIN	6
NICOTINE	6
PD-0166285	6
SULFASALAZINE	6
TACROLIMUS	6
TAMOXIFEN	6
THALIDOMIDE	6
TRETINOIN	6
WORTMANNIN	6
(-)-EPICATECHIN	5
4-CHLOROMERCURIBENZOIC ACID	5
ACITRETIN	5
CARBOPLATIN	5
CETUXIMAB	5
CHEMBL275311	5
CHEMBL35482	5
CHEMBL429095	5
CORTICOTROPIN	5
DEFEROXAMINE	5
DORAMAPIMOD	5
EPOETIN ALFA	5
ETOPOSIDE	5
EVEROLIMUS	5
GENTAMICIN	5
GSK-269962A	5
GW7647	5
HESPERADIN	5
HYCANTHONE	5
IRINOTECAN	5
KAEMPFEROL	5
LARGAZOLE	5
LUTEOLIN	5
MELATONIN	5
METHYLPHENIDATE	5
MITOXANTRONE	5
NIVOLUMAB	5
NORDIHYDROGUAIARETIC ACID	5
PIMOZIDE	5
SLAZINIC ACID	5
SNS-314	5
VINCRISTINE	5
VORINOSTAT	5
WARFARIN	5
7-ETHYL-10-HYDROXYCAMPTOTHECIN	4
9,10-PHENANTHRENEQUINONE	4
ACACETIN	4
ADRIAMYCIN	4
ALVOCIDIB	4
APIGENIN	4
ATEZOLIZUMAB	4
BUSULFAN	4
CAMPTOTHECIN	4
CEFIXIME	4
CEPHALOCHROMIN	4
CHEMBL1310138	4
CHEMBL1997335	4
CHEMBL515505	4
CHEMBL541400	4
CHEMBL56393	4
CHEMBL592124	4
CHEMBL68096	4
CLOTRIMAZOLE	4
COLLAGENASE CLOSTRIDIUM HISTOLYTICUM	4
CUDC-101	4
DACTOLISIB	4
DIGOXIN	4
DISULFIRAM	4
EBSELEN	4
ELLAGIC ACID	4
ENTRECTINIB	4
FENRETINIDE	4
FENTANYL	4
FLUSPIRILENE	4
GELDANAMYCIN	4
GEMCITABINE	4
GO-6976	4
GOSSYPOL	4
GW843682X	4
HYDROCHLOROTHIAZIDE	4
IBUPROFEN	4
INAMRINONE	4
JNJ-7706621	4
LAUROGUADINE	4
LEVODOPA	4
LITHIUM	4
MEFENAMIC ACID	4
MENADIONE	4
MORPHINE	4
NICLOSAMIDE	4
NIMESULIDE	4
OMECAMTIV MECARBIL	4
OMEPRAZOLE	4
PARAROSANILINE	4
PEMBROLIZUMAB	4
PENTOXIFYLLINE	4
PIROXICAM	4
PROTOPORPHYRIN	4
PYROGALLOL RED	4
RALOXIFENE	4
RESERPINE	4
SELUMETINIB	4
SIMVASTATIN	4
SOTRASTAURIN	4
SULFURETIN	4
SUNITINIB	4
SURAMIN	4
THROMBIN	4
TRAMETINIB	4
TRIAMTERENE	4
VALPROIC ACID	4
VERAPAMIL	4
ABEXINOSTAT	3
ACRIFLAVINE	3
ADAVOSERTIB	3
ALDESLEUKIN	3
AMLEXANOX	3
AMOXICILLIN	3
ANTIBIOTIC	3
APICIDIN	3
APITOLISIB	3
APOMORPHINE HYDROCHLORIDE HEMIHYDRATE	3
AR-42	3
ARACHIDONOYL GLYCINE	3
AST-487	3
AURINTRICARBOXYLIC ACID	3
AZACITIDINE	3
AZATHIOPRINE	3
AZD-1080	3
BAICALEIN	3
BELINOSTAT	3
BENZAMIL	3
BENZBROMARONE	3
BEVACIZUMAB	3
BI-2536	3
BOSUTINIB	3
BUPARLISIB	3
BUTANOIC ACID	3
BUTYRYLHYDROXAMIC ACID	3
CAFFEINE	3
CATECHOL	3
CEFAMANDOLE SODIUM	3
CEP-11981	3
CEPHAPIRIN SODIUM	3
CHEMBL1169388	3
CHEMBL117487	3
CHEMBL1224755	3
CHEMBL1453126	3
CHEMBL1534034	3
CHEMBL1650245	3
CHEMBL1935538	3
CHEMBL19954	3
CHEMBL2095095	3
CHEMBL234338	3
CHEMBL297304	3
CHEMBL324053	3
CHEMBL379975	3
CHEMBL434063	3
CHEMBL493863	3
CHEMBL505670	3
CHEMBL523200	3
CHEMBL53898	3
CHEMBL56731	3
CHLORHEXIDINE	3
CHLORPROMAZINE	3
CIGLITAZONE	3
CITALOPRAM	3
CLOPIDOGREL	3
CRISABOROLE	3
CYANOPEPTOLIN S	3
CYANOPEPTOLIN SS	3
CYTARABINE	3
DAIDZEIN	3
DAPHNORIN	3
DAUNORUBICIN HYDROCHLORIDE	3
DEOXYVASICINONE	3
DESIPRAMINE	3
DITIOCARB	3
DOXORUBICIN HYDROCHLORIDE	3
ENALAPRIL	3
ENTINOSTAT	3
EPINEPHRINE	3
EPIRUBICIN	3
ERBSTATIN	3
ETOPOSIDE PHOSPHATE	3
FAGARONINE	3
FASUDIL	3
FIMEPINOSTAT	3
FLUCONAZOLE	3
FLUPIRTINE	3
GIVINOSTAT	3
GSK-690693	3
HAEMATOXYLIN	3
HARMINE	3
HINOKITIOL	3
HYDRALAZINE	3
HYDROCORTISONE	3
HYDROXYCHLOROQUINE	3
IBUDILAST	3
IDARUBICIN	3
IDARUBICIN HYDROCHLORIDE	3
INFLIXIMAB	3
ISOVELLERAL	3
KENPAULLONE	3
LANSOPRAZOLE	3
LAPACHONE	3
LAPATINIB	3
LEUCETTAMINE B	3
LEUCOVORIN	3
LINOLENIC ACID	3
LIPOIC ACID, ALPHA	3
LOMETREXOL	3
LOVASTATIN	3
LUMIRACOXIB	3
LY-2090314	3
MECLOFENAMATE SODIUM	3
MESTRANOL	3
METFORMIN	3
METHACYCLINE HYDROCHLORIDE	3
METHADONE	3
METHIONINE	3
METHYLDOPA	3
MIDAZOLAM	3
MLN-8054	3
MOCETINOSTAT	3
NANAOMYCIN	3
NAPROXEN	3
NEVIRAPINE	3
NIFEDIPINE	3
NOCODAZOLE	3
NOREPINEPHRINE	3
OXALIPLATIN	3
OXIDOPAMINE HYDROCHLORIDE	3
OXYPHENBUTAZONE	3
OXYTETRACYCLINE	3
PANITUMUMAB	3
PANOBINOSTAT	3
PAPAVERINE	3
PAROXETINE	3
PAZOPANIB	3
PERPHENAZINE	3
PHENYLBUTANOIC ACID	3
PHENYLBUTAZONE	3
PHENYLBUTYRYLHYDROXAMIC ACID	3
PI-103	3
PICTILISIB	3
PILARALISIB	3
PINAFIDE	3
PRACINOSTAT	3
PREDNISOLONE	3
PROPRANOLOL	3
PSAMMAPLIN A	3
PURPURIN	3
PURPUROGALLIN	3
QUISINOSTAT	3
REGORAFENIB	3
RESMINOSTAT	3
RIBAVIRIN	3
RISPERIDONE	3
ROMIDEPSIN	3
SANGUINARIUM	3
SAPANISERTIB	3
SB-203580	3
SCRIPTAID	3
SENNOSIDE B	3
SERTRALINE	3
SODIUM CHLORIDE	3
STAUROSPORINE	3
STREPTOZOCIN	3
SUBEROHYDROXAMIC ACID	3
TACEDINALINE	3
TAK-715	3
TAMOXIFEN CITRATE	3
TANESPIMYCIN	3
TETRACYCLINE	3
THEOPHYLLINE	3
THUNBERGINOL B	3
TRASTUZUMAB	3
TRICHOSTATIN	3
TRIFLUOPERAZINE	3
TROGLITAZONE	3
UREA	3
VANDETANIB	3
VANOXERINE	3
VEMURAFENIB	3
VINCRISTINE SULFATE	3
VOXTALISIB	3
ZIDOVUDINE	3
(R,S)-INDATRALINE	2
(S)APOMORPHINE	2
3-O-METHYLQUERCETIN	2
4',7-DIMETHOXY-5-HYDROXYGENISTEIN	2
4-METHYLDAPHNETIN	2
7-HYDROXYCHLORPROMAZINE	2
ABT-751	2
ACETYLCYSTEINE	2
ACID BLUE 129	2
ADALIMUMAB	2
ADAPALENE	2
ADENOSINE TRIPHOSPHATE	2
AEE-788	2
ALITRETINOIN	2
ALPELISIB	2
ALPHA-TERTHIENYL	2
ALSTERPAULLONE	2
AMILORIDE	2
AMINACRINE HYDROCHLORIDE	2
AMINOGLUTETHIMIDE	2
AMINOPHYLLINE	2
AMLODIPINE	2
AMOXAPINE	2
AN-9	2
ANDROSTANOLONE	2
APREMILAST	2
ASTEMIZOLE	2
ASTERRIC ACID	2
AVOBENZONE	2
AXITINIB	2
AZD-1152-HQPA	2
AZD-1480	2
AZD-8055	2
BALSALAZIDE	2
BALSALAZIDE DISODIUM	2
BECLOMETHASONE	2
BENAZEPRIL	2
BENSERAZIDE HYDROCHLORIDE	2
BISMUTH SUBSALICYLATE	2
BMS-690514	2
BMS-754807	2
BOLDINE	2
BRENTUXIMAB VEDOTIN	2
BRIVANIB	2
BUDESONIDE	2
BUMETANIDE	2
BUPIVACAINE	2
BUPRENORPHINE	2
CABAZITAXEL	2
CALCIMYCIN	2
CAPECITABINE	2
CAPSAICIN	2
CAPSAZEPINE	2
CARMINE	2
CDC-801	2
CDP840	2
CEDIRANIB	2
CEFDINIR	2
CEFOTAXIME SODIUM	2
CEFOTETAN	2
CEFOTIAM HYDROCHLORIDE	2
CEFSULODIN SODIUM	2
CETYLPYRIDINIUM BROMIDE	2
CHEMBL103583	2
CHEMBL116548	2
CHEMBL119878	2
CHEMBL122355	2
CHEMBL124006	2
CHEMBL1255944	2
CHEMBL1256291	2
CHEMBL1256813	2
CHEMBL1346025	2
CHEMBL1358137	2
CHEMBL1362503	2
CHEMBL1448793	2
CHEMBL1451216	2
CHEMBL146710	2
CHEMBL1486366	2
CHEMBL1520837	2
CHEMBL1528359	2
CHEMBL1567571	2
CHEMBL1601846	2
CHEMBL1701915	2
CHEMBL171699	2
CHEMBL175266	2
CHEMBL1795737	2
CHEMBL1951415	2
CHEMBL2005186	2
CHEMBL202721	2
CHEMBL2036119	2
CHEMBL2036124	2
CHEMBL24983	2
CHEMBL260311	2
CHEMBL261454	2
CHEMBL307893	2
CHEMBL322970	2
CHEMBL333177	2
CHEMBL336095	2
CHEMBL38508	2
CHEMBL425027	2
CHEMBL445102	2
CHEMBL453818	2
CHEMBL463783	2
CHEMBL472172	2
CHEMBL478754	2
CHEMBL483838	2
CHEMBL512908	2
CHEMBL515252	2
CHEMBL525103	2
CHEMBL547833	2
CHEMBL56543	2
CHEMBL578061	2
CHEMBL578512	2
CHEMBL584458	2
CHEMBL585591	2
CHEMBL586135	2
CHEMBL592558	2
CHEMBL596633	2
CHEMBL598663	2
CHEMBL599013	2
CHEMBL599924	2
CHEMBL601757	2
CHEMBL604321	2
CHEMBL67535	2
CHEMBL68534	2
CHEMBL81782	2
CHEMBL86464	2
CHLORPROMAZINE HYDROCHLORIDE	2
CHLORPYRIFOS	2
CHLORTHALIDONE	2
CHRYSIN	2
CI-1040	2
CILOSTAZOL	2
CIMETIDINE	2
CLAVULANIC ACID	2
CLEMASTINE	2
CLEMIZOLE	2
CLOMIPRAMINE	2
CLONIDINE	2
CLOSANTEL	2
CLOXYQUIN	2
COMBRETASTATIN A4	2
CONGO RED	2
COPANLISIB	2
COUMARIN	2
COUMESTROL	2
CROLIBULIN	2
CRYPTOTANSHINONE	2
CYCLOHEXIMIDE	2
CYCLOSTREPTIN	2
DABIGATRAN	2
DACINOSTAT	2
DACTINOMYCIN	2
DALFAMPRIDINE	2
DAPHNETIN	2
DAPSONE	2
DARBUFELONE	2
DAVUNETIDE	2
DECITABINE	2
DENBUFYLLINE	2
DEPAKOTE	2
DEPHOSTATIN	2
DEQUALINIUM	2
DIACETYLMORPHINE	2
DIAPEP-277	2
DICLOFENAC SODIUM	2
DIGITOXIN	2
DIHYDREXIDINE	2
DIPHENYLENEIODONIUM	2
DONEPEZIL	2
DORSOMORPHIN	2
DURVALUMAB	2
DYPHYLLINE	2
E324	2
EMAPALUMAB	2
EMBELIN	2
EMODIC ACID	2
EMODIN	2
ENPROFYLLINE	2
EPICATECHIN GALLATE	2
EPINEPHRINE BITARTRATE	2
ERIBULIN MESYLATE	2
ERYTHROMYCIN	2
ERYTHROSINE	2
ESCITALOPRAM	2
ESTRAMUSTINE	2
ETANERCEPT	2
ETAZOLATE	2
ETHINYL ESTRADIOL	2
ETICLOPRIDE	2
ETIDRONIC ACID	2
ETRETINATE	2
EUPAFOLIN	2
FINASTERIDE	2
FLAVOXATE HYDROCHLORIDE	2
FLUPIRTINE MALEATE	2
FLUVOXAMINE	2
FOSBRETABULIN DISODIUM	2
FOSBRETABULIN TROMETHAMINE	2
FUMARPROTOCETRARIC ACID	2
FUROSEMIDE	2
FUSARIC ACID	2
GALANTAMINE	2
GALUTEOLIN	2
GAMBOGIC ACID	2
GAMOLENIC ACID	2
GANETESPIB	2
GARLIC	2
GATIFLOXACIN	2
GENISTEIN	2
GLESATINIB	2
GLUCAGON	2
GR-127935	2
GSK-2636771	2
GSK-356278	2
GUTHION	2
HARMOL	2
HOMIDIUM BROMIDE	2
HT-0712	2
HYDROQUINONE	2
HYDROXYSTILBAMIDINE ISETHIONATE	2
HYDROXYZINE PAMOATE	2
HYMECROMONE	2
HYPERICIN	2
IBRUTINIB	2
IMETIT	2
INDIBULIN	2
INDIUM CHLORIDE	2
INDOCYANINE GREEN	2
INFIGRATINIB	2
IODOACETAMIDE	2
IONOMYCIN	2
IRBESARTAN	2
IRX4310	2
ISOORIENTIN	2
ISOPROTERENOL	2
ISOTRETINOIN	2
IXABEPILONE	2
KETOPROFEN	2
KETOROLAC	2
LAMIVUDINE	2
LAMOTRIGINE	2
LEUPROLIDE	2
LEVAMISOLE	2
LEXIBULIN	2
LICOFELONE	2
LIFITEGRAST	2
LIRIMILAST	2
LITHOCHOLIC ACID	2
LORATADINE	2
LUBIPROSTONE	2
MANNITOL	2
MAYTANSINE	2
MAYTANSINOL	2
MELAGATRAN	2
MELPHALAN	2
MERCURIC CHLORIDE	2
MESALAMINE	2
METHYLENE BLUE	2
METHYLTHIONINIUM CHLORIDE	2
MIANSERIN	2
MIBEFRADIL	2
MIDOSTAURIN	2
MITOMYCIN	2
MK-0873	2
MK-2206	2
MK-2461	2
MODAFINIL	2
MOFAROTENE	2
MONTELUKAST	2
MURAGLITAZAR	2
NAFAMOSTAT	2
NILOTINIB	2
NINTEDANIB	2
NIROGACESTAT	2
NITROGLYCERIN	2
NORSTICTIC ACID	2
NORTRIPTYLINE	2
NS-398	2
OGLEMILAST	2
OLANZAPINE	2
OLEIC ACID	2
OLSALAZINE SODIUM	2
OLVANIL	2
OMIPALISIB	2
ONVANSERTIB	2
ORANTINIB	2
OSI-632	2
OXATOMIDE	2
OXETHAZAINE	2
OXTRIPHYLLINE	2
PACLITAXEL POLIGLUMEX	2
PALBOCICLIB	2
PANOBINOSTAT LACTATE	2
PEMETREXED	2
PENTABROMOPHENOL	2
PENTAMIDINE ISETHIONATE	2
PERHEXILINE	2
PEXIDARTINIB	2
PEXMETINIB	2
PF-04691502	2
PHENANTHROLINE	2
PHENOBARBITAL	2
PHENOTHIAZINE	2
PHENYLMERCURIC ACETATE	2
PHENYLSTIBONIC ACID	2
PHENYTOIN	2
PHYSODIC ACID	2
PICLAMILAST	2
PILOCARPINE	2
PLINABULIN	2
PODOFILOX	2
PONATINIB	2
PRAVASTATIN	2
PREDNISONE	2
PROCHLORPERAZINE EDISYLATE	2
PROMAZINE	2
PROPOFOL	2
PROPYLPYRAZOLETRIOL	2
PROTOAPIGENONE	2
PROTRIPTYLINE	2
PSEUDOEPHEDRINE	2
PUQUITINIB	2
PUROMYCIN	2
PYRIDOSTIGMINE	2
PYRIMETHAMINE	2
PYRONIN Y	2
QUETIAPINE	2
RALOXIFENE HYDROCHLORIDE	2
RALTITREXED	2
RANITIDINE	2
RETINOL	2
REVAMILAST	2
RHAMNETIN	2
RHEIN	2
RIGOSERTIB	2
RITONAVIR	2
RITUXIMAB	2
ROFECOXIB	2
ROFLUMILAST	2
ROLIPRAM	2
ROTTLERIN	2
RUCAPARIB	2
RUTAECARPINE	2
SAGOPILONE	2
SARACATINIB	2
SB-220025	2
SB-224289	2
SCLEROTIORIN	2
SILDENAFIL	2
SONOLISIB	2
SPIPERONE	2
SR-2640	2
STAVUDINE	2
STICTIC ACID	2
STREPTONIGRIN	2
SULINDAC	2
SUMATRIPTAN	2
SURAMIN HEXASODIUM	2
TACRINE	2
TALABOSTAT	2
TAMIBAROTENE	2
TAZAROTENE	2
TEMOZOLOMIDE	2
TENOFOVIR	2
TESEVATINIB	2
TESTOSTERONE	2
TETRADECYLTHIOACETIC ACID	2
TETRAIDOFLUORESCEIN	2
TG100-801	2
THEOPHYLLINE SODIUM GLYCINATE	2
THIORIDAZINE	2
THIRAM	2
TICLOPIDINE	2
TOFIMILAST	2
TOLCAPONE	2
TOLONIUM CHLORIDE	2
TOMIVOSERTIB	2
TOPOTECAN HYDROCHLORIDE	2
TORSEMIDE	2
TPCK	2
TRAMADOL	2
TRANSPLATIN	2
TRASTUZUMAB EMTANSINE	2
TRIAMCINOLONE	2
TRIBUTYRIN	2
TRIFAROTENE	2
TYRPHOSTIN 23	2
TYRPHOSTIN A9	2
TYRPHOSTIN AG 879	2
VADIMEZAN	2
VATALANIB	2
VENLAFAXINE	2
VERUBULIN	2
VINBLASTINE	2
VINBLASTINE SULFATE	2
VINFLUNINE	2
VINORELBINE	2
VINORELBINE TARTRATE	2
VITAMIN E	2
VX-702	2
ZAFIRLUKAST	2
ZALCITABINE	2
ZAMPANOLIDE	2
ZAPRINAST	2
ZEARALENONE	2
ZILEUTON	2
ZIRAM	2
ZONISAMIDE	2
(+)-TAXIFOLIN	1
(-)-PROPANOLOL	1
(-)-U-50488	1
(4-CHLOROPHENYL)(MORPHOLINO)METHANETHIONE	1
(R)-FLECAINIDE	1
(R)-IBUPROPHEN	1
(R)-MELPHALAN	1
(R)-PINOCEMBRIN	1
(R)-PROCYCLIDINE	1
(R,S)-IFENPRODIL	1
(RS)-ROSCOVITINE	1
(S)-ALAPROCLATE	1
(S)-AMPA	1
(S)-FTY720P	1
(S)-PROMETHAZINE	1
(S)-ROSCOVITINE	1
(S)-THIORPHAN	1
1,2-NAPHTHOQUINONE	1
1,4-DIMETHOXYANTHRAQUINONE	1
1D09C3	1
2,4-DIHYDROXYBENZOPHENONE	1
2,4-DINITROPHENOL	1
2,6-DIMETHOXYQUINONE	1
2-MERCAPTOBENZOTHIAZOLE	1
2-METHOXY-1,4-NAPHTHOQUINONE	1
2-PICOLINIC ACID	1
3',4' DICHLOROBENZAMIL	1
3',4'-DIMETHOXYFLAVONE	1
3,5-DIPHENYLISOXAZOLE	1
3-HYDROXY-3',4'-DIMETHOXYFLAVONE	1
3R14S-OCHRATOXIN A	1
4,4'-THIODIANILINE	1
4-AMINOPHENOL	1
4SC-203	1
5,7-DIHYDROXYISOFLAVONE	1
5-(N,N-DIMETHYL)AMILORIDE HYDROCHLORIDE	1
5-(N-METHYL-N-ISOBUTYL)AMILORIDE	1
5-FLUOROINDOLE-2-CARBOXYLIC ACID	1
5-NITRO-2-PHENYLPROPYLAMINOBENZOIC ACID [NPPB]	1
5-OXO-ETE	1
6,4'-DIMETHOXYFLAVONE	1
6-CHLORONICOTINIC ACID	1
6-DIAZO-5-OXO-L-NORLEUCINE	1
6BIO	1
8-AZAGUANINE	1
A-443654	1
ABACAVIR	1
ABAMECTIN	1
ABBV-744	1
ABICIPAR PEGOL	1
ABIETIC ACID	1
ABIVERTINIB	1
ABIVERTINIB MALEATE	1
ABT-102	1
AC-480	1
ACALABRUTINIB	1
ACALISIB	1
ACEPROMAZINE	1
ACETALDEHYDE	1
ACETAZOLAMIDE	1
ACETAZOLAMIDE SODIUM	1
ACETOSIDE	1
ACETYLDIGITOXIN	1
ACIVICIN	1
ACP-001	1
ADENOSINE DIPHOSPHATE	1
ADIPHENINE	1
ADUCANUMAB	1
AEW-541	1
AFAMELANOTIDE	1
AFATINIB	1
AFATINIB DIMALEATE	1
AFLIBERCEPT	1
AFURESERTIB	1
AG-13958	1
AGMATINE	1
AGROCLAVINE	1
ALBENDAZOLE	1
ALBUMIN HUMAN	1
ALEMTUZUMAB	1
ALENDRONIC ACID	1
ALFLUTINIB	1
ALICAFORSEN	1
ALIROCUMAB	1
ALLICIN	1
ALLITINIB	1
ALLITRIDIN	1
ALLOPURINOL	1
ALLYL ISOTHIOCYANATE	1
ALOE-EMODIN	1
ALPHAPRODINE HYDROCHLORIDE	1
ALPRAZOLAM	1
ALPROSTADIL	1
ALTEPLASE	1
ALTIRATINIB	1
ALVERINE CITRATE	1
ALVESPIMYCIN	1
AMARANTH	1
AMBUNOL	1
AMCINONIDE	1
AME-133V	1
AMENTOFLAVONE	1
AMFONELIC ACID	1
AMG-319	1
AMG-517	1
AMINODIMETHOXYQUINAZOLINYLPIPERAZINE	1
AMINOETHOXYVINYLGLYCINE	1
AMINOQUINOL	1
AMINOSALICYLATE POTASSIUM	1
AMINOSALICYLATE SODIUM	1
AMIODARONE	1
AMISELIMOD HYDROCHLORIDE	1
AMITRIPTYLINE	1
AMODIAQUINE HYDROCHLORIDE	1
AMORFRUTIN A	1
AMPHETAMINE	1
AMPHOTERICIN B	1
AMPICILLIN	1
AMPICILLIN TRIHYDRATE	1
AMPKINONE	1
AMSACRINE	1
AMSACRINE HYDROCHLORIDE	1
ANANDAMIDE	1
ANAZOLENE	1
ANGUSTIBALIN	1
ANTAZOLINE	1
APABETALONE	1
APATORSEN	1
APIXABAN	1
APOMAB	1
APOMORPHINE	1
APRICOXIB	1
APTIGANEL	1
ARACHIDONIC ACID	1
ARACHIDONOYL DOPAMINE	1
ARACHIDONOYL GABA	1
ARASERTACONAZOLE	1
ARBACLOFEN	1
ARCAINE	1
ARCHEXIN	1
ARFORMOTEROL	1
ARGININE	1
ARIPIPRAZOLE	1
AROFYLLINE	1
AROMOLINE	1
ARRY-797	1
ARTESUNATE	1
ASARININ	1
ASCORBYL PALMITATE	1
ASP-4058	1
ASPARAGINASE	1
AT-13148	1
AT-406	1
AT-7519	1
AT-9283	1
ATACICEPT	1
ATAGABALIN	1
ATAZANAVIR	1
ATINUMAB	1
ATIPRIMOD	1
ATOMOXETINE	1
ATRELEUTON	1
AVACINCAPTAD PEGOL SODIUM	1
AVE0847	1
AVELUMAB	1
AZALANSTAT	1
AZATHIOPRINE SODIUM	1
AZD-1208	1
AZD-3759	1
AZD-4769	1
AZD-5153	1
AZD-5363	1
AZD-5438	1
AZD-6482	1
AZD-6918	1
AZD-7451	1
AZD-8186	1
AZD-8835	1
AZD1386	1
AZELIRAGON	1
AZITHROMYCIN	1
AZTREONAM	1
BACLOFEN	1
BAMBUTEROL	1
BAN2401	1
BAPINEUZUMAB	1
BARDOXOLONE METHYL	1
BARICITINIB	1
BAY-1082439	1
BAY-1125976	1
BAZEDOXIFENE ACETATE	1
BELACTOSIN A	1
BENOXINATE	1
BENOXINATE HYDROCHLORIDE	1
BENPERIDOL	1
BENZENETHIOL	1
BENZETHONIUM	1
BENZETHONIUM CHLORIDE	1
BENZIDINE	1
BENZIODARONE	1
BENZO(K)FLUORANTHENE	1
BENZOQUINONE	1
BENZO[B]FLUORANTHENE	1
BENZQUINAMIDE	1
BENZTROPINE	1
BENZYDAMINE	1
BENZYL CAFFEATE	1
BENZYL ISOTHIOCYANATE	1
BENZYL SALICYLATE	1
BEPRIDIL	1
BEPRIDIL HYDROCHLORIDE	1
BERBERINE	1
BERBERINE CHLORIDE	1
BERGAMOTTIN	1
BERGAPTEN	1
BESTATIN METHYL ESTER	1
BETRIXABAN	1
BETUNOLIC ACID	1
BEXAROTENE	1
BEZAFIBRATE	1
BGT-226	1
BI-505	1
BIFENAZATE	1
BIFONAZOLE	1
BIMIRALISIB	1
BINIMETINIB	1
BIOALLETHRIN S-CYCLOPENTENYL ISOMER	1
BIOCHANIN	1
BIRABRESIB	1
BIRINAPANT	1
BIS(DIMETHYLAMINETHIOCARBONYL)MONOSULFIDE	1
BISINDOLYLMALEIMIDE IX	1
BISPHENOL A	1
BITHIONOL	1
BITHIONOLOXIDE	1
BLEOMYCIN	1
BLINATUMOMAB	1
BMS-345541	1
BMS-582949	1
BMS-986104	1
BP-897	1
BREMELANOTIDE	1
BREXPIPRAZOLE	1
BRIGATINIB	1
BRIVANIB ALANINATE	1
BROMAZEPAM	1
BROMFENAC	1
BROMFENAC SODIUM	1
BROMOCRIPTINE	1
BROMPERIDOL	1
BRONTICTUZUMAB	1
BRYOSTATIN	1
BUCILLAMINE	1
BUCLADESINE	1
BUFEXAMAC	1
BUFLOMEDIL	1
BUFOTENINE	1
BUPROPION	1
BUTACAINE	1
BUTEIN	1
BUTYLATED HYDROXYTOLUENE	1
C-1311	1
CABOZANTINIB	1
CAFFEIC ACID PHENETHYL ESTER	1
CAFUSERTIB	1
CALCITONIN	1
CALMIDAZOLIUM CHLORIDE	1
CAMOSTAT	1
CAMPHOR	1
CANDESARTAN	1
CANDESARTAN CILEXETIL	1
CANERTINIB	1
CANERTINIB DIHYDROCHLORIDE	1
CANNABINOL	1
CAPIVASERTIB	1
CAPMATINIB	1
CAPROSPINOL	1
CAPTOPRIL	1
CARBENOXOLONE	1
CARBETAPENTANE	1
CARBETAPENTANE CITRATE	1
CARICOTAMIDE	1
CARIPRAZINE	1
CARMINIC ACID	1
CARMUSTINE	1
CARNITINE	1
CARPROFEN	1
CARVEDILOL	1
CBP-501	1
CBS-9106	1
CEFACLOR	1
CEFOPERAZONE	1
CEFTRIAXONE	1
CEFUROXIME SODIUM	1
CELASTROL	1
CENERIMOD	1
CEP-1347	1
CEP-2563	1
CEP-32496	1
CEP-5214	1
CEP-7055	1
CEPHALOTHIN	1
CEPHALOTHIN SODIUM	1
CER-002	1
CETIRIZINE	1
CETRORELIX	1
CETUXIMAB SAROTALOCAN	1
CETYLPYRIDINIUM CHLORIDE	1
CEVIMELINE	1
CGS-15943	1
CHALCONE	1
CHARTREUSIN	1
CHELERYTHRINE	1
CHEMBL101510	1
CHEMBL104028	1
CHEMBL106525	1
CHEMBL107513	1
CHEMBL1077773	1
CHEMBL1078000	1
CHEMBL1079460	1
CHEMBL1086377	1
CHEMBL1092508	1
CHEMBL1096339	1
CHEMBL112816	1
CHEMBL1161520	1
CHEMBL1172228	1
CHEMBL1173140	1
CHEMBL1173141	1
CHEMBL118378	1
CHEMBL118417	1
CHEMBL118678	1
CHEMBL1214274	1
CHEMBL121556	1
CHEMBL1232076	1
CHEMBL123904	1
CHEMBL1242101	1
CHEMBL125044	1
CHEMBL1256364	1
CHEMBL1256484	1
CHEMBL1256660	1
CHEMBL1256678	1
CHEMBL1256697	1
CHEMBL1256735	1
CHEMBL1256746	1
CHEMBL1256783	1
CHEMBL1256851	1
CHEMBL1256995	1
CHEMBL1257022	1
CHEMBL1257092	1
CHEMBL1269022	1
CHEMBL1270169	1
CHEMBL1271059	1
CHEMBL1271162	1
CHEMBL127421	1
CHEMBL1287866	1
CHEMBL1287867	1
CHEMBL1287895	1
CHEMBL1287980	1
CHEMBL1288013	1
CHEMBL1288253	1
CHEMBL1288281	1
CHEMBL1306556	1
CHEMBL1310701	1
CHEMBL1312050	1
CHEMBL1317986	1
CHEMBL1327172	1
CHEMBL1329326	1
CHEMBL1337960	1
CHEMBL1339015	1
CHEMBL1363249	1
CHEMBL136344	1
CHEMBL1364172	1
CHEMBL1367933	1
CHEMBL1368696	1
CHEMBL1371696	1
CHEMBL1383812	1
CHEMBL1394328	1
CHEMBL1397270	1
CHEMBL139935	1
CHEMBL1405979	1
CHEMBL1408276	1
CHEMBL1410004	1
CHEMBL1412002	1
CHEMBL1412710	1
CHEMBL1415258	1
CHEMBL1426508	1
CHEMBL1437888	1
CHEMBL1438389	1
CHEMBL1459280	1
CHEMBL1465049	1
CHEMBL1466186	1
CHEMBL1481974	1
CHEMBL1489812	1
CHEMBL1490332	1
CHEMBL1492017	1
CHEMBL1494650	1
CHEMBL1503729	1
CHEMBL1504679	1
CHEMBL1509103	1
CHEMBL1513392	1
CHEMBL151797	1
CHEMBL1519374	1
CHEMBL1520282	1
CHEMBL1523215	1
CHEMBL1526167	1
CHEMBL1527	1
CHEMBL153057	1
CHEMBL1537417	1
CHEMBL1547715	1
CHEMBL1576310	1
CHEMBL1585652	1
CHEMBL1588679	1
CHEMBL1593717	1
CHEMBL1605629	1
CHEMBL1606	1
CHEMBL1609016	1
CHEMBL1622802	1
CHEMBL164449	1
CHEMBL1673039	1
CHEMBL1687979	1
CHEMBL1707907	1
CHEMBL1708510	1
CHEMBL172988	1
CHEMBL1731432	1
CHEMBL1743358	1
CHEMBL1765740	1
CHEMBL177126	1
CHEMBL177809	1
CHEMBL180917	1
CHEMBL1814509	1
CHEMBL182310	1
CHEMBL1836411	1
CHEMBL184450	1
CHEMBL185515	1
CHEMBL1871992	1
CHEMBL187216	1
CHEMBL188641	1
CHEMBL188762	1
CHEMBL189724	1
CHEMBL189753	1
CHEMBL191534	1
CHEMBL192264	1
CHEMBL1940084	1
CHEMBL1945287	1
CHEMBL1956070	1
CHEMBL1983317	1
CHEMBL1984884	1
CHEMBL1989750	1
CHEMBL2002487	1
CHEMBL201325	1
CHEMBL2017291	1
CHEMBL2022241	1
CHEMBL20377	1
CHEMBL2062862	1
CHEMBL2062863	1
CHEMBL2062868	1
CHEMBL2062869	1
CHEMBL2063510	1
CHEMBL2069623	1
CHEMBL208519	1
CHEMBL2094499	1
CHEMBL2094652	1
CHEMBL2094789	1
CHEMBL210618	1
CHEMBL211670	1
CHEMBL2153434	1
CHEMBL2171117	1
CHEMBL219557	1
CHEMBL22062	1
CHEMBL220845	1
CHEMBL223575	1
CHEMBL22778	1
CHEMBL2332783	1
CHEMBL233611	1
CHEMBL2347958	1
CHEMBL2392553	1
CHEMBL239439	1
CHEMBL244707	1
CHEMBL249447	1
CHEMBL249448	1
CHEMBL250428	1
CHEMBL253989	1
CHEMBL256967	1
CHEMBL258465	1
CHEMBL258728	1
CHEMBL258756	1
CHEMBL258844	1
CHEMBL260560	1
CHEMBL260980	1
CHEMBL261123	1
CHEMBL261557	1
CHEMBL26320	1
CHEMBL269881	1
CHEMBL27006	1
CHEMBL274921	1
CHEMBL277525	1
CHEMBL279556	1
CHEMBL285063	1
CHEMBL285819	1
CHEMBL285932	1
CHEMBL287045	1
CHEMBL28721	1
CHEMBL287327	1
CHEMBL287689	1
CHEMBL29097	1
CHEMBL291143	1
CHEMBL291536	1
CHEMBL29197	1
CHEMBL292352	1
CHEMBL297784	1
CHEMBL299853	1
CHEMBL300389	1
CHEMBL303336	1
CHEMBL309760	1
CHEMBL31020	1
CHEMBL311489	1
CHEMBL312032	1
CHEMBL316589	1
CHEMBL317115	1
CHEMBL31741	1
CHEMBL321585	1
CHEMBL323356	1
CHEMBL324554	1
CHEMBL327980	1
CHEMBL328540	1
CHEMBL328710	1
CHEMBL329673	1
CHEMBL333121	1
CHEMBL335538	1
CHEMBL335741	1
CHEMBL336292	1
CHEMBL338115	1
CHEMBL3397300	1
CHEMBL343002	1
CHEMBL353764	1
CHEMBL362223	1
CHEMBL362863	1
CHEMBL365617	1
CHEMBL372629	1
CHEMBL374632	1
CHEMBL375270	1
CHEMBL375293	1
CHEMBL375673	1
CHEMBL387152	1
CHEMBL388979	1
CHEMBL389348	1
CHEMBL389390	1
CHEMBL394883	1
CHEMBL398363	1
CHEMBL401565	1
CHEMBL403183	1
CHEMBL406557	1
CHEMBL406845	1
CHEMBL408850	1
CHEMBL416038	1
CHEMBL421431	1
CHEMBL422942	1
CHEMBL428064	1
CHEMBL428789	1
CHEMBL435278	1
CHEMBL445304	1
CHEMBL451226	1
CHEMBL455185	1
CHEMBL458328	1
CHEMBL458765	1
CHEMBL461193	1
CHEMBL462314	1
CHEMBL462861	1
CHEMBL467987	1
CHEMBL471004	1
CHEMBL471225	1
CHEMBL472004	1
CHEMBL472212	1
CHEMBL476501	1
CHEMBL476968	1
CHEMBL477841	1
CHEMBL477936	1
CHEMBL480328	1
CHEMBL480626	1
CHEMBL481422	1
CHEMBL482050	1
CHEMBL483206	1
CHEMBL483847	1
CHEMBL484640	1
CHEMBL486231	1
CHEMBL487046	1
CHEMBL490829	1
CHEMBL494668	1
CHEMBL495852	1
CHEMBL498513	1
CHEMBL502496	1
CHEMBL502774	1
CHEMBL502775	1
CHEMBL504559	1
CHEMBL505807	1
CHEMBL515763	1
CHEMBL51697	1
CHEMBL52030	1
CHEMBL521083	1
CHEMBL521171	1
CHEMBL522887	1
CHEMBL522983	1
CHEMBL524376	1
CHEMBL526776	1
CHEMBL527271	1
CHEMBL527307	1
CHEMBL527584	1
CHEMBL528181	1
CHEMBL528373	1
CHEMBL528694	1
CHEMBL528724	1
CHEMBL528734	1
CHEMBL530149	1
CHEMBL530291	1
CHEMBL530664	1
CHEMBL530733	1
CHEMBL532452	1
CHEMBL533293	1
CHEMBL534535	1
CHEMBL535051	1
CHEMBL535307	1
CHEMBL535331	1
CHEMBL535714	1
CHEMBL538798	1
CHEMBL546597	1
CHEMBL546797	1
CHEMBL547101	1
CHEMBL547304	1
CHEMBL548629	1
CHEMBL552439	1
CHEMBL553503	1
CHEMBL553939	1
CHEMBL555260	1
CHEMBL56542	1
CHEMBL565711	1
CHEMBL565893	1
CHEMBL569864	1
CHEMBL576409	1
CHEMBL577365	1
CHEMBL577887	1
CHEMBL578502	1
CHEMBL578504	1
CHEMBL578675	1
CHEMBL578719	1
CHEMBL578741	1
CHEMBL578944	1
CHEMBL579028	1
CHEMBL579318	1
CHEMBL579761	1
CHEMBL580076	1
CHEMBL580421	1
CHEMBL581044	1
CHEMBL581868	1
CHEMBL582471	1
CHEMBL582478	1
CHEMBL582503	1
CHEMBL582764	1
CHEMBL583824	1
CHEMBL584442	1
CHEMBL584452	1
CHEMBL584619	1
CHEMBL585045	1
CHEMBL585279	1
CHEMBL585502	1
CHEMBL585622	1
CHEMBL585628	1
CHEMBL585654	1
CHEMBL586031	1
CHEMBL586163	1
CHEMBL587259	1
CHEMBL587449	1
CHEMBL587620	1
CHEMBL588143	1
CHEMBL588749	1
CHEMBL589258	1
CHEMBL589924	1
CHEMBL590168	1
CHEMBL59030	1
CHEMBL590665	1
CHEMBL590675	1
CHEMBL591126	1
CHEMBL591613	1
CHEMBL592115	1
CHEMBL592305	1
CHEMBL592314	1
CHEMBL592316	1
CHEMBL592652	1
CHEMBL594772	1
CHEMBL596836	1
CHEMBL598270	1
CHEMBL598477	1
CHEMBL598608	1
CHEMBL599098	1
CHEMBL599255	1
CHEMBL599712	1
CHEMBL599943	1
CHEMBL599957	1
CHEMBL600336	1
CHEMBL600841	1
CHEMBL600956	1
CHEMBL601110	1
CHEMBL601135	1
CHEMBL601364	1
CHEMBL601952	1
CHEMBL602127	1
CHEMBL602135	1
CHEMBL602365	1
CHEMBL602561	1
CHEMBL602718	1
CHEMBL602763	1
CHEMBL602807	1
CHEMBL602969	1
CHEMBL606456	1
CHEMBL609036	1
CHEMBL609628	1
CHEMBL610767	1
CHEMBL66114	1
CHEMBL68131	1
CHEMBL71294	1
CHEMBL72365	1
CHEMBL72410	1
CHEMBL74121	1
CHEMBL76012	1
CHEMBL79140	1
CHEMBL80155	1
CHEMBL83899	1
CHEMBL83954	1
CHEMBL84010	1
CHEMBL84281	1
CHEMBL84440	1
CHEMBL8483	1
CHEMBL85194	1
CHEMBL8565	1
CHEMBL85826	1
CHEMBL88147	1
CHEMBL88272	1
CHEMBL92387	1
CHEMBL95704	1
CHIAURANIB	1
CHIDAMIDE	1
CHINIOFON	1
CHLORANIL	1
CHLORISONDAMINE	1
CHLOROETHYLCLONIDINE	1
CHLOROPHENYLPIPERAZINE	1
CHLOROPYRAMINE	1
CHLOROQUINE	1
CHLOROTHALONIL	1
CHLORPHENIRAMINE	1
CHLORPHRIFOS OXON	1
CHLORPROPAMIDE	1
CHLORPYRIFOS-METHYL	1
CHLORQUINALDOL	1
CHOLESTYRAMINE	1
CHRYSOERIOL	1
CIBINETIDE	1
CIMICOXIB	1
CINACALCET HYDROCHLORIDE	1
CIPROFLOXACIN	1
CIRAZOLINE	1
CIS-RESVERATROL	1
CLADRIBINE	1
CLARITHROMYCIN	1
CLEBOPRIDE	1
CLIOQUINOL	1
CLOBENPROPIT	1
CLOCAPRAMINE	1
CLODRONIC ACID	1
CLOFARABINE	1
CLOFAZIMINE	1
CLOFIBRATE	1
CLOFIBRIC ACID	1
CLOFLUCARBAN	1
CLOMETHIAZOLE	1
CLORGILINE	1
COBIMETINIB	1
COBIPROSTONE	1
COCAINE	1
COCHINCHINENIN C	1
CODEINE	1
COLFORSIN	1
CONATUMUMAB	1
CONBERCEPT	1
CORTISONE	1
CORYNANTHEINE	1
COSMOMYCIN C	1
COUMERMYCIN A1	1
CP-339818	1
CP-459632	1
CRENEZUMAB	1
CRENIGACESTAT	1
CRIDANIMOD	1
CRIZOTINIB	1
CROMOLYN	1
CRYPTOLEPINE HYDROCHLORIDE	1
CUCURBITACIN B	1
CUCURBITACIN D	1
CUCURBITACIN E	1
CURCUMIN PYRAZOLE	1
CUSTIRSEN	1
CUSTIRSEN SODIUM	1
CYCLOBENZAPRINE	1
CYCLOFENIL	1
CYCLOHEXANONE OXIME	1
CYCLOPROPARADICICOL	1
CYCLOSERINE	1
CYPROHEPTADINE	1
CYPROTERONE	1
CYROMAZINE	1
CYT006-ANGQB	1
CYTOSPORONE B	1
DABRAFENIB	1
DACARBAZINE	1
DACOMITINIB	1
DANAPAROID	1
DANAZOL	1
DANTROLENE	1
DAPOXETINE	1
DARBEPOETIN ALFA	1
DARIFENACIN	1
DB959	1
DEGUELIN	1
DEMCIZUMAB	1
DEMETHYLENCECALIN	1
DEMETHYLWEDELOLACTONE	1
DENATONIUM BENZOATE	1
DEOXIEPINEPHRINE	1
DEPATUXIZUMAB	1
DEPATUXIZUMAB MAFODOTIN	1
DERRUBONE	1
DERSALAZINE	1
DESLANOSIDE	1
DESLORATADINE	1
DESOXIMETASONE	1
DESVENLAFAXINE	1
DEUTETRABENAZINE	1
DEXEFAROXAN	1
DEXIBUPROFEN	1
DEXPROPRANOLOL	1
DEXTROMEPROMAZINE	1
DEXTROMETHORPHAN	1
DEXTROMETHORPHAN HYDROBROMIDE	1
DEZAPELISIB	1
DIACEREIN	1
DIACYLGLYCEROL KINASE INHIBITOR II	1
DIAZEPAM	1
DIAZOXIDE	1
DIBENZ[A,H]ANTHRACENE	1
DIBUTYLDICHLOROSTANNANE	1
DICARBONODITHIOIMIDIC DIAMIDE	1
DICHLOROPHEN	1
DICHLORPHENAMIDE	1
DICLOFENAC EPOLAMINE	1
DICLOFENAC POTASSIUM	1
DICYCLOMINE	1
DIDANOSINE	1
DIETHYLCARBAMAZINE	1
DIETHYLSTILBESTROL	1
DIETHYLSTILBESTROL DIPROPIONATE	1
DIFENOCONAZOLE	1
DIFFRACTAIC ACID	1
DIFLUNISAL	1
DIHYDRODAPHNODORIN B	1
DIHYDROGAMBOGIC ACID	1
DIHYDROGUAIARETIC ACID	1
DIHYDROSPINGOSINE	1
DIHYDROTANSHINONE I	1
DIHYDROXIDINE	1
DILAZEP	1
DILTIAZEM	1
DIMENHYDRINATE	1
DIMERCAPROL	1
DIMETACRINE	1
DIMETHISOQUIN	1
DIMETHYL SULFOXIDE	1
DIMETHYLCURCUMIN	1
DIMINAZENE	1
DINOSEB	1
DIOSCIN	1
DIOSMETIN	1
DIOTYROSINE	1
DIOXYBENZONE	1
DIPHENHYDRAMINE	1
DIPHENIDOL	1
DIPHENYLPYRALINE	1
DIPHENYLSULFANE	1
DIPYRITHIONE	1
DISOPYRAMIDE	1
DITHIAZANINE	1
DITHIAZANINE IODIDE	1
DITHIOLETHIONE	1
DOCEBENONE	1
DOFETILIDE	1
DOMPERIDONE	1
DOPAMINE	1
DOXEPIN	1
DRONABINOL	1
DRONEDARONE	1
DROPERIDOL	1
DROZITUMAB	1
DS-7423	1
DULANERMIN	1
DULIGOTUZUMAB	1
DULOXETINE	1
DUVELISIB	1
DWP05195	1
DYCLONINE	1
E-DOXEPIN	1
E-FLUPENTIXOL	1
E-GUGGULSTERONE	1
E163	1
E319	1
ECADOTRIL	1
ECALLANTIDE	1
ECONAZOLE NITRATE	1
ECULIZUMAB	1
EDASALONEXENT	1
EDOXABAN	1
EDOXABAN TOSYLATE	1
EFALIZUMAB	1
EFLORNITHINE	1
EFLORNITHINE HYDROCHLORIDE	1
ELAFIBRANOR	1
ELETRIPTAN	1
ELIGLUSTAT	1
ELTANEXOR	1
EMACTUZUMAB	1
EMETINE	1
EMETINE HYDROCHLORIDE	1
EMICIZUMAB	1
ENCLOMIPHENE	1
ENCORAFENIB	1
ENDO-ATROPINE	1
ENLIMOMAB PEGOL	1
ENMD-2076	1
ENMD-981693	1
ENOTICUMAB	1
ENOXOLONE	1
ENTACAPONE	1
EPIGALLOCATECHIN	1
EPIGALOCATECHIN GALLATE	1
EPIRUBICIN HYDROCHLORIDE	1
EPITINIB	1
EPOETIN BETA	1
EPTASTIGMINE	1
EQUILIN	1
ERDAFITINIB	1
ERGOCORNINE	1
ERGOCRYPTINE	1
ERIBAXABAN	1
ERLIZUMAB	1
ERLOTINIB HYDROCHLORIDE	1
ERUCIC ACID	1
ESCULETIN	1
ESFLURBIPROFEN	1
ESOMEPRAZOLE	1
ESOXYBUTYNIN	1
ESTAZOLAM	1
ESTRADIOL	1
ETHACRYNIC ACID	1
ETHAMSYLATE	1
ETHOXZOLAMIDE	1
ETHYL CAFFEATE	1
ETHYLISOTHIOUREA	1
ETHYLMORPHINE	1
ETODOLAC	1
ETORICOXIB	1
ETOXAZOLE	1
ETRASIMOD	1
EVANS BLUE	1
EVOLOCUMAB	1
EXEMESTANE	1
FALNIDAMOL	1
FAMITINIB	1
FEDRATINIB	1
FELBAMATE	1
FENBUFEN	1
FENOFIBRATE	1
FENOFIBRIC ACID	1
FENOLDOPAM BROMIDE	1
FENOLDOPAM MESYLATE	1
FENOPROFEN	1
FENOPROFEN CALCIUM	1
FENTICLOR	1
FEPRAZONE	1
FERROUS SULFATE	1
FERRUGINENE B	1
FERULIC ACID	1
FESOTERODINE	1
FIDUXOSIN HYDROCHLORIDE	1
FINGOLIMOD	1
FINGOLIMOD HYDROCHLORIDE	1
FIPEXIDE	1
FIRSOCOSTAT	1
FLAVOXATE	1
FLIBANSERIN	1
FLOXACILLIN	1
FLOXURIDINE	1
FLUDARABINE	1
FLUDARABINE PHOSPHATE	1
FLUFENAMIC ACID	1
FLUNARIZINE DIHYDROCHLORIDE	1
FLUNISOLIDE	1
FLUORESCEIN DIACETATE	1
FLUOXETINE	1
FLUOXETINE HYDROCHLORIDE	1
FLUPHENAZINE	1
FLUPHENAZINE HYDROCHLORIDE	1
FLURBIPROFEN	1
FLURBIPROFEN SODIUM	1
FLUVASTATIN	1
FOLIC ACID	1
FOLPET	1
FOMEPIZOLE	1
FORETINIB	1
FORMOTEROL	1
FORODESINE	1
FORODESINE HYDROCHLORIDE	1
FOSFONET	1
FRAXINE	1
FRENTIZOLE	1
FRUQUINTINIB	1
FTORMETAZINE	1
FURAMIDINE	1
FUROSPONGOLIDE	1
FUROXAN	1
FUTUXIMAB	1
GABAPENTIN	1
GABAPENTIN ENACARBIL	1
GABAZINE	1
GADOFOSVESET	1
GALANGIN	1
GALLAMINE	1
GAMBOGIC AMIDE	1
GANTENERUMAB	1
GARCINOLIC ACID	1
GARCINONE E	1
GDC-0077	1
GDC-0152	1
GDC-0917	1
GEDUNIN	1
GEMCITABINE HYDROCHLORIDE	1
GEMFIBROZIL	1
GENTIAN VIOLET	1
GERONTOXANTHONE A	1
GERONTOXANTHONE B	1
GERONTOXANTHONE H	1
GLAFENINE	1
GLUFOSFAMIDE	1
GLUTACONATE	1
GLUTAMINE	1
GLUTETHIMIDE	1
GLYBURIDE	1
GLYCINE	1
GOLOTIMOD	1
GOLVATINIB	1
GONIOTHALAMIN	1
GOSERELIN	1
GOSSYPETIN	1
GR-55562	1
GRACILIN A	1
GRACILIN J	1
GRAMINE	1
GRANISETRON	1
GRAVEOLINE	1
GRC-15300	1
GRC-6211	1
GRINIMIBINE	1
GS 6201	1
GSK-1059615	1
GSK-2018682	1
GSK-461364	1
GSK-579289A	1
GSK-9578	1
GSK933776	1
GUAIFENESIN	1
GUANFACINE	1
GUANIDINE HYDROCHLORIDE	1
GUANIDINONALTRINDOLE	1
GUANOSINE	1
GW-274150	1
GW-406381	1
GW305074X	1
GW501516	1
GW632580X	1
GYROPHORIC ACID	1
HALICLONADIAMINE	1
HALOFANTRINE HYDROCHLORIDE	1
HALOPROGIN	1
HARMALINE	1
HARMAN	1
HELENALIN	1
HERCEPTIN	1
HESPERETIN	1
HISPIDIN	1
HISTAMINE	1
HMN-214	1
HOMIDIUM	1
HYALURONAN	1
HYDRALAZINE HYDROCHLORIDE	1
HYDRAMETHYLNON	1
HYDRASTININE	1
HYDRASTININE HYDROCHLORIDE	1
HYDROCODONE	1
HYDROCOTARNINE	1
HYDROMORPHONE	1
HYDROXYSTILBAMIDINE	1
HYDROXYUREA	1
HYDROXYZINE	1
HYMENOIC ACID	1
HYPERFORIN	1
IBUPROFEN LYSINE	1
IBUPROFEN SODIUM	1
IC261	1
ICI-199,441	1
ICOTINIB	1
ICRUCUMAB	1
IDAZOXAN	1
IDEBENONE	1
IDELALISIB	1
IDRAPARINUX	1
IDRAPARINUX SODIUM	1
IDRONOXIL	1
IFOSFAMIDE	1
ILOPERIDONE	1
IMAGABALIN	1
IMATINIB MESYLATE	1
IMAZODAN	1
IMGATUZUMAB	1
IMIDACLOPRID	1
IMIDAPRIL	1
IMINOSTILBENE	1
IMIPRAMINE	1
IMRECOXIB	1
INDEGLITAZAR	1
INDIGOTINDISULFONATE	1
INDINAVIR	1
INDIRUBIN-3-MONOXIME	1
INDOLE-3-CARBINOL	1
INDOPROFEN	1
INK-1117	1
INOTERSEN	1
INTERLEUKIN-10	1
IOBENGUANE	1
IODIPAMIDE	1
IODOMELATONIN	1
IODOPHTHALEIN	1
IODOQUINOL	1
IOPHENOXIC ACID	1
IPATASERTIB	1
IPCONAZOLE	1
IPRATROPIUM	1
IPRONIAZID	1
IRETOL	1
IRIGENOL	1
IRSOGLADINE MALEATE	1
ISO-IANTHERAN A	1
ISOBOLDINE	1
ISOCEPHAELINE	1
ISOCONAZOLE	1
ISOETHARINE MESYLATE	1
ISOFLAVONE	1
ISOFLUROPHATE	1
ISOKAEMPFERIDE	1
ISONIAZID	1
ISOPROPAMIDE	1
ISOPROPYL ISOTHIOCYANATE	1
ISOQUERCETIN	1
ISOQUINE	1
ISORHAMNETIN	1
ISOSORBIDE	1
ISOSPAGLUMIC ACID	1
ISOTHYMONIN	1
ISOXABEN	1
ISOXSUPRINE	1
IT-139	1
IXAZOMIB	1
JATRORRHIZINE	1
JNJ-26483327	1
JNJ-5207852	1
JNJ-61186372	1
JTS-653	1
JUGLONE	1
KAEMPFERIDE	1
KAINIC ACID	1
KARANJIN	1
KD3010	1
KERACYANIN	1
KETANSERIN	1
KETANSERIN TARTRATE	1
KETOCONAZOLE	1
KETOROLAC TROMETHAMINE	1
KETOTIFEN	1
KLUGINE	1
KPT-9274	1
KRN-633	1
KRP203	1
KZR-616	1
L-21649	1
L-694247	1
L-765314	1
L-796449	1
L-NAME	1
L19IL2	1
L19SIP 131I	1
L19TNFA	1
LABETALOL	1
LACTACYSTIN	1
LACTULOSE	1
LANADELUMAB	1
LANREOTIDE	1
LANSOPRAZOLE SULFIDE	1
LAPATINIB DITOSYLATE	1
LAQUINIMOD	1
LAROTRECTINIB	1
LAVENDUSTIN B	1
LAVENDUSTIN C	1
LCL-161	1
LEAD DIACETATE TRIHYDRATE	1
LENALIDOMIDE	1
LENVATINIB	1
LENVATINIB MESYLATE	1
LEPTOMYCIN B	1
LESTAURTINIB	1
LETAXABAN	1
LEUCINE	1
LEVOBUPIVACAINE	1
LEVOMEPROMAZINE	1
LEVONORDEFRIN	1
LEVOPROPOXYPHENE NAPSYLATE	1
LEVOTHYROXINE	1
LEXATUMUMAB	1
LGH-447	1
LIDOCAINE	1
LIDOFLAZINE	1
LIFIRAFENIB	1
LINEZOLID	1
LINSITINIB	1
LIOTHYRONINE	1
[truncated: 632 more rows]
