# Supplementary material for: Day-night and seasonal variation of human gene expression across tissues
Source: PLoS Biol. 2023 Feb 6;21(2):e3001986. doi: 10.1371/journal.pbio.3001986 (PMC9934459; doi:10.1371/journal.pbio.3001986)
Supplement: S23 Table — List of high-confidence seasonal genes ranked by the number of targeting drugs. The number of tissues in which the seasonal gene is up- or down-regulated in each season is provided. (XLSX) [file pbio.3001986.s045.xlsx]

## Sheet: S23 Table
gene	name	season	up	down	number of drugs
ENSG00000100197.20	CYP2D6	Fall	6	0	588
ENSG00000101751.10	POLI	Summer	0	6	213
ENSG00000146648.17	EGFR	Summer	0	6	178
ENSG00000166851.14	PLK1	Fall	9	0	177
ENSG00000100644.16	HIF1A	Fall	6	0	136
ENSG00000100644.16	HIF1A	Spring	1	8	136
ENSG00000112033.13	PPARD	Fall	6	0	131
ENSG00000108773.10	KAT2A	Summer	0	6	126
ENSG00000002016.17	RAD52	Fall	6	0	89
ENSG00000073756.11	PTGS2	Summer	7	0	88
ENSG00000102755.11	FLT1	Winter	1	8	85
ENSG00000090534.17	THPO	Fall	6	0	75
ENSG00000161800.12	RACGAP1	Spring	8	1	70
ENSG00000051382.8	PIK3CB	Fall	0	9	65
ENSG00000042088.13	TDP1	Winter	7	0	60
ENSG00000185513.14	L3MBTL1	Fall	6	0	55
ENSG00000185513.14	L3MBTL1	Summer	0	6	55
ENSG00000148053.15	NTRK2	Summer	6	1	45
ENSG00000196689.11	TRPV1	Fall	10	0	42
ENSG00000137285.9	TUBB2B	Fall	8	0	41
ENSG00000176014.12	TUBB6	Winter	3	8	41
ENSG00000077150.18	NFKB2	Fall	11	0	40
ENSG00000077150.18	NFKB2	Winter	0	6	40
ENSG00000096384.19	HSP90AB1	Summer	6	0	38
ENSG00000061273.17	HDAC7	Fall	12	0	37
ENSG00000100429.17	HDAC10	Fall	10	0	35
ENSG00000048052.21	HDAC9	Fall	0	6	34
ENSG00000105287.12	PRKD2	Fall	7	0	33
ENSG00000184588.17	PDE4B	Summer	6	0	33
ENSG00000093010.13	COMT	Fall	7	0	32
ENSG00000065989.15	PDE4A	Spring	6	0	31
ENSG00000106211.8	HSPB1	Fall	10	0	31
ENSG00000106211.8	HSPB1	Winter	0	13	31
ENSG00000131759.17	RARA	Winter	0	7	31
ENSG00000142192.20	APP	Summer	7	0	31
ENSG00000170606.14	HSPA4	Summer	6	0	31
ENSG00000162551.13	ALPL	Fall	6	0	27
ENSG00000175197.11	DDIT3	Winter	0	6	26
ENSG00000188130.13	MAPK12	Fall	6	0	26
ENSG00000188130.13	MAPK12	Summer	0	6	26
ENSG00000012779.10	ALOX5	Summer	0	8	25
ENSG00000176444.18	CLK2	Fall	6	0	24
ENSG00000203747.10	FCGR3A	Fall	6	1	24
ENSG00000105221.16	AKT2	Fall	9	0	23
ENSG00000118046.14	STK11	Fall	6	0	23
ENSG00000164867.10	NOS3	Fall	8	2	23
ENSG00000164867.10	NOS3	Winter	0	9	23
ENSG00000168610.14	STAT3	Spring	0	6	23
ENSG00000242252.1	BGLAP	Fall	7	0	23
ENSG00000242252.1	BGLAP	Winter	0	7	23
ENSG00000126218.11	F10	Summer	6	0	22
ENSG00000101966.12	XIAP	Spring	0	6	21
ENSG00000114200.9	BCHE	Summer	8	2	21
ENSG00000130164.13	LDLR	Fall	10	0	21
ENSG00000130164.13	LDLR	Winter	1	7	21
ENSG00000163631.16	ALB	Fall	0	8	21
ENSG00000163631.16	ALB	Summer	10	0	21
ENSG00000170989.8	S1PR1	Fall	8	1	21
ENSG00000170989.8	S1PR1	Spring	0	6	21
ENSG00000198959.11	TGM2	Fall	7	0	21
ENSG00000198959.11	TGM2	Spring	0	6	21
ENSG00000061938.16	TNK2	Fall	6	0	19
ENSG00000100219.16	XBP1	Summer	7	0	19
ENSG00000116030.16	SUMO1	Fall	0	7	19
ENSG00000130669.17	PAK4	Fall	6	0	19
ENSG00000160255.17	ITGB2	Summer	0	7	19
ENSG00000164543.5	STK17A	Summer	6	2	19
ENSG00000100031.18	GGT1	Summer	0	6	18
ENSG00000142627.12	EPHA2	Winter	0	8	18
ENSG00000141867.17	BRD4	Fall	9	0	17
ENSG00000141867.17	BRD4	Spring	0	7	17
ENSG00000141867.17	BRD4	Winter	0	6	17
ENSG00000148400.9	NOTCH1	Fall	8	2	17
ENSG00000198355.4	PIM3	Fall	7	0	17
ENSG00000198355.4	PIM3	Winter	1	9	17
ENSG00000091436.16	MAP3K20	Spring	0	6	16
ENSG00000099875.14	MKNK2	Fall	8	0	16
ENSG00000099875.14	MKNK2	Winter	1	7	16
ENSG00000044574.7	HSPA5	Summer	7	0	15
ENSG00000077092.18	RARB	Fall	0	6	15
ENSG00000124588.19	NQO2	Fall	0	9	15
ENSG00000124588.19	NQO2	Spring	8	0	15
ENSG00000133056.13	PIK3C2B	Summer	6	1	15
ENSG00000178623.11	GPR35	Fall	16	0	15
ENSG00000178623.11	GPR35	Winter	0	17	15
ENSG00000109971.13	HSPA8	Summer	8	0	14
ENSG00000135744.7	AGT	Fall	7	0	14
ENSG00000111664.10	GNB3	Summer	6	0	13
ENSG00000111664.10	GNB3	Winter	0	7	13
ENSG00000074410.13	CA12	Fall	7	0	12
ENSG00000078401.6	EDN1	Summer	0	6	12
ENSG00000078401.6	EDN1	Winter	6	0	12
ENSG00000173846.12	PLK3	Winter	0	7	12
ENSG00000179344.16	HLA-DQB1	Fall	0	8	12
ENSG00000179344.16	HLA-DQB1	Summer	6	0	12
ENSG00000186716.20	BCR	Spring	0	6	12
ENSG00000100804.18	PSMB5	Fall	0	6	11
ENSG00000115233.11	PSMD14	Fall	0	7	11
ENSG00000147437.9	GNRH1	Spring	8	0	11
ENSG00000173638.18	SLC19A1	Fall	6	0	11
ENSG00000123358.19	NR4A1	Winter	0	12	10
ENSG00000143727.15	ACP1	Fall	0	6	10
ENSG00000170345.9	FOS	Winter	0	6	10
ENSG00000100906.10	NFKBIA	Winter	1	6	9
ENSG00000118271.9	TTR	Spring	7	0	9
ENSG00000170276.5	HSPB2	Winter	0	8	9
ENSG00000182389.19	CACNB4	Winter	6	0	9
ENSG00000000938.12	FGR	Fall	9	0	8
ENSG00000127948.15	POR	Fall	9	0	8
ENSG00000127948.15	POR	Spring	0	8	8
ENSG00000164128.6	NPY1R	Fall	0	7	8
ENSG00000213199.7	ASIC3	Fall	6	0	8
ENSG00000082898.16	XPO1	Spring	0	6	7
ENSG00000106804.7	C5	Summer	0	8	7
ENSG00000120889.12	TNFRSF10B	Fall	8	0	7
ENSG00000148926.9	ADM	Winter	0	12	7
ENSG00000187266.13	EPOR	Winter	0	6	7
ENSG00000188257.10	PLA2G2A	Fall	7	0	7
ENSG00000204983.13	PRSS1	Spring	9	0	7
ENSG00000213923.11	CSNK1E	Fall	8	0	7
ENSG00000011304.19	PTBP1	Fall	6	1	6
ENSG00000034152.18	MAP2K3	Fall	7	3	6
ENSG00000034152.18	MAP2K3	Winter	1	11	6
ENSG00000100387.8	RBX1	Fall	0	6	6
ENSG00000100387.8	RBX1	Spring	6	0	6
ENSG00000124181.14	PLCG1	Fall	9	1	6
ENSG00000162889.10	MAPKAPK2	Winter	1	8	6
ENSG00000244165.1	P2RY11	Fall	9	0	6
ENSG00000258839.3	MC1R	Fall	14	0	6
ENSG00000258839.3	MC1R	Spring	0	9	6
ENSG00000062822.12	POLD1	Fall	6	0	5
ENSG00000090339.8	ICAM1	Fall	7	0	5
ENSG00000100902.10	PSMA6	Summer	6	0	5
ENSG00000106588.10	PSMA2	Fall	0	7	5
ENSG00000117713.18	ARID1A	Fall	10	0	5
ENSG00000117713.18	ARID1A	Spring	0	6	5
ENSG00000129084.17	PSMA1	Fall	0	6	5
ENSG00000142507.9	PSMB6	Fall	1	6	5
ENSG00000148737.16	TCF7L2	Fall	6	0	5
ENSG00000151376.16	ME3	Spring	6	0	5
ENSG00000160741.16	CRTC2	Fall	6	0	5
ENSG00000178726.6	THBD	Fall	9	1	5
ENSG00000178726.6	THBD	Winter	0	9	5
ENSG00000182511.11	FES	Winter	0	7	5
ENSG00000185324.21	CDK10	Fall	8	0	5
ENSG00000198625.12	MDM4	Fall	7	0	5
ENSG00000198625.12	MDM4	Spring	0	6	5
ENSG00000198805.11	PNP	Winter	0	7	5
ENSG00000277791.4	PSMB3	Fall	1	6	5
ENSG00000013441.15	CLK1	Spring	7	0	4
ENSG00000069849.10	ATP1B3	Winter	1	8	4
ENSG00000074416.13	MGLL	Fall	2	8	4
ENSG00000102057.9	KCND1	Spring	0	6	4
ENSG00000115252.18	PDE1A	Fall	0	6	4
ENSG00000115414.18	FN1	Summer	10	0	4
ENSG00000119772.16	DNMT3A	Fall	7	0	4
ENSG00000119772.16	DNMT3A	Spring	0	6	4
ENSG00000124574.14	ABCC10	Fall	6	0	4
ENSG00000137462.6	TLR2	Summer	0	13	4
ENSG00000141480.17	ARRB2	Summer	0	6	4
ENSG00000187800.13	PEAR1	Fall	6	0	4
ENSG00000196616.13	ADH1B	Summer	0	8	4
ENSG00000196735.11	HLA-DQA1	Fall	1	8	4
ENSG00000198502.5	HLA-DRB5	Spring	0	13	4
ENSG00000198502.5	HLA-DRB5	Summer	10	0	4
ENSG00000243678.11	NME2	Winter	0	6	4
ENSG00000010438.16	PRSS3	Fall	0	6	3
ENSG00000056558.10	TRAF1	Fall	6	0	3
ENSG00000059804.15	SLC2A3	Summer	6	0	3
ENSG00000059804.15	SLC2A3	Winter	0	6	3
ENSG00000073060.15	SCARB1	Fall	6	0	3
ENSG00000076555.15	ACACB	Fall	11	1	3
ENSG00000076555.15	ACACB	Summer	1	10	3
ENSG00000079432.7	CIC	Fall	7	0	3
ENSG00000090266.12	NDUFB2	Fall	0	6	3
ENSG00000090266.12	NDUFB2	Spring	7	0	3
ENSG00000090266.12	NDUFB2	Summer	7	1	3
ENSG00000104885.17	DOT1L	Fall	9	0	3
ENSG00000109390.11	NDUFC1	Fall	0	6	3
ENSG00000114859.15	CLCN2	Fall	7	1	3
ENSG00000115758.12	ODC1	Spring	0	9	3
ENSG00000116761.11	CTH	Fall	7	0	3
ENSG00000116984.12	MTR	Summer	0	7	3
ENSG00000119013.8	NDUFB3	Fall	1	8	3
ENSG00000119630.13	PGF	Summer	7	0	3
ENSG00000120885.21	CLU	Fall	7	0	3
ENSG00000120885.21	CLU	Spring	0	8	3
ENSG00000123545.5	NDUFAF4	Fall	0	10	3
ENSG00000126215.13	XRCC3	Fall	8	0	3
ENSG00000128059.8	PPAT	Spring	0	7	3
ENSG00000128917.6	DLL4	Summer	11	0	3
ENSG00000128917.6	DLL4	Winter	0	8	3
ENSG00000131495.8	NDUFA2	Fall	0	6	3
ENSG00000142875.19	PRKACB	Fall	2	7	3
ENSG00000144381.16	HSPD1	Fall	6	0	3
ENSG00000144381.16	HSPD1	Winter	0	6	3
ENSG00000147224.10	PRPS1	Fall	1	7	3
ENSG00000147684.7	NDUFB9	Fall	0	7	3
ENSG00000151247.12	EIF4E	Fall	0	7	3
ENSG00000155792.9	DEPTOR	Fall	2	6	3
ENSG00000164182.10	NDUFAF2	Fall	1	8	3
ENSG00000164258.11	NDUFS4	Fall	0	12	3
ENSG00000164258.11	NDUFS4	Spring	6	0	3
ENSG00000165168.7	CYBB	Fall	2	7	3
ENSG00000165264.10	NDUFB6	Fall	0	9	3
ENSG00000168028.13	RPSA	Winter	0	6	3
ENSG00000178127.12	NDUFV2	Fall	1	6	3
ENSG00000178950.16	GAK	Fall	7	0	3
ENSG00000181222.15	POLR2A	Fall	8	0	3
ENSG00000181222.15	POLR2A	Spring	0	10	3
ENSG00000184983.9	NDUFA6	Fall	1	8	3
ENSG00000189043.9	NDUFA4	Fall	2	6	3
ENSG00000196154.11	S100A4	Spring	6	0	3
ENSG00000196498.13	NCOR2	Fall	8	1	3
ENSG00000204469.12	PRRC2A	Fall	6	0	3
ENSG00000204580.13	DDR1	Fall	7	0	3
ENSG00000250506.7	CDK3	Fall	7	0	3
ENSG00000275896.5	PRSS2	Spring	9	0	3
ENSG00000275896.5	PRSS2	Winter	0	6	3
ENSG00000001630.15	CYP51A1	Spring	0	6	2
ENSG00000002330.13	BAD	Spring	8	0	2
ENSG00000068001.13	HYAL2	Fall	9	0	2
ENSG00000068001.13	HYAL2	Winter	0	7	2
ENSG00000075624.13	ACTB	Spring	0	6	2
ENSG00000095917.13	TPSD1	Fall	6	0	2
ENSG00000099866.14	MADCAM1	Fall	7	0	2
ENSG00000100365.14	NCF4	Spring	9	0	2
ENSG00000100365.14	NCF4	Summer	4	7	2
ENSG00000100979.14	PLTP	Fall	7	0	2
ENSG00000104879.4	CKM	Summer	7	2	2
ENSG00000104879.4	CKM	Winter	0	10	2
ENSG00000115310.17	RTN4	Fall	0	10	2
ENSG00000115386.5	REG1A	Spring	7	0	2
ENSG00000118503.14	TNFAIP3	Winter	0	6	2
ENSG00000122863.5	CHST3	Fall	7	1	2
ENSG00000124713.5	GNMT	Summer	0	12	2
ENSG00000125148.6	MT2A	Fall	9	0	2
ENSG00000126561.16	STAT5A	Fall	6	0	2
ENSG00000135002.11	RFK	Fall	0	6	2
ENSG00000140332.15	TLE3	Fall	7	1	2
ENSG00000142002.16	DPP9	Fall	6	0	2
ENSG00000142156.14	COL6A1	Fall	6	0	2
ENSG00000142173.14	COL6A2	Summer	6	0	2
ENSG00000142330.19	CAPN10	Fall	6	0	2
ENSG00000144908.13	ALDH1L1	Summer	0	6	2
ENSG00000151208.16	DLG5	Fall	7	0	2
ENSG00000158458.19	NRG2	Fall	11	1	2
ENSG00000158458.19	NRG2	Winter	0	7	2
ENSG00000160789.19	LMNA	Winter	0	6	2
ENSG00000162572.20	SCNN1D	Fall	11	0	2
ENSG00000162572.20	SCNN1D	Summer	0	11	2
ENSG00000163235.15	TGFA	Spring	6	0	2
ENSG00000163482.11	STK36	Summer	0	8	2
ENSG00000164344.15	KLKB1	Spring	6	0	2
ENSG00000164692.17	COL1A2	Summer	12	0	2
ENSG00000165457.13	FOLR2	Spring	6	0	2
ENSG00000165704.14	HPRT1	Spring	0	6	2
ENSG00000166484.19	MAPK7	Fall	7	1	2
ENSG00000166484.19	MAPK7	Spring	0	7	2
ENSG00000167701.13	GPT	Fall	8	1	2
ENSG00000169598.15	DFFB	Winter	6	0	2
ENSG00000171223.5	JUNB	Fall	6	0	2
ENSG00000171223.5	JUNB	Winter	0	8	2
ENSG00000174738.12	NR1D2	Winter	9	0	2
ENSG00000175206.10	NPPA	Winter	0	8	2
ENSG00000179094.15	PER1	Fall	10	0	2
ENSG00000179218.13	CALR	Winter	0	6	2
ENSG00000179335.18	CLK3	Fall	6	0	2
ENSG00000184371.13	CSF1	Fall	7	1	2
ENSG00000185338.4	SOCS1	Fall	8	0	2
ENSG00000187498.14	COL4A1	Summer	6	0	2
ENSG00000187513.8	GJA4	Winter	1	9	2
ENSG00000197375.12	SLC22A5	Fall	8	1	2
ENSG00000198417.6	MT1F	Fall	6	0	2
ENSG00000204305.13	AGER	Fall	8	0	2
ENSG00000259384.6	GH1	Fall	8	0	2
ENSG00000004478.7	FKBP4	Winter	0	6	1
ENSG00000046889.18	PREX2	Fall	1	9	1
ENSG00000069956.11	MAPK6	Fall	0	9	1
ENSG00000075223.13	SEMA3C	Summer	8	1	1
ENSG00000078098.13	FAP	Summer	6	0	1
ENSG00000078808.16	SDF4	Winter	1	8	1
ENSG00000078814.15	MYH7B	Summer	2	6	1
ENSG00000088179.8	PTPN4	Fall	0	9	1
ENSG00000091972.18	CD200	Fall	0	7	1
ENSG00000092054.12	MYH7	Winter	0	7	1
ENSG00000092929.11	UNC13D	Fall	6	0	1
ENSG00000095002.13	MSH2	Winter	7	0	1
ENSG00000100767.15	PAPLN	Fall	12	0	1
ENSG00000100767.15	PAPLN	Summer	1	9	1
ENSG00000103197.16	TSC2	Fall	7	0	1
ENSG00000103257.8	SLC7A5	Fall	6	0	1
ENSG00000103319.11	EEF2K	Fall	8	0	1
ENSG00000104805.15	NUCB1	Spring	0	7	1
ENSG00000105357.15	MYH14	Fall	10	0	1
ENSG00000105357.15	MYH14	Summer	1	6	1
ENSG00000105486.13	LIG1	Summer	0	8	1
ENSG00000106631.8	MYL7	Fall	6	0	1
ENSG00000107758.15	PPP3CB	Fall	0	6	1
ENSG00000107960.10	STN1	Fall	0	8	1
ENSG00000109861.15	CTSC	Summer	6	0	1
ENSG00000110811.19	P3H3	Fall	6	0	1
ENSG00000111245.14	MYL2	Summer	7	1	1
ENSG00000111245.14	MYL2	Winter	1	8	1
ENSG00000112149.9	CD83	Winter	1	7	1
ENSG00000112769.18	LAMA4	Fall	0	6	1
ENSG00000116285.12	ERRFI1	Fall	6	0	1
ENSG00000116741.7	RGS2	Winter	1	7	1
ENSG00000117448.13	AKR1A1	Spring	7	0	1
ENSG00000117632.22	STMN1	Fall	2	7	1
ENSG00000122512.14	PMS2	Winter	8	0	1
ENSG00000122862.4	SRGN	Winter	0	7	1
ENSG00000123505.15	AMD1	Fall	0	8	1
ENSG00000127337.6	YEATS4	Fall	0	7	1
ENSG00000127418.14	FGFRL1	Fall	9	0	1
ENSG00000128309.16	MPST	Fall	8	0	1
ENSG00000129538.13	RNASE1	Spring	6	0	1
ENSG00000130522.5	JUND	Winter	1	15	1
ENSG00000130702.15	LAMA5	Fall	6	0	1
ENSG00000134780.9	DAGLA	Summer	6	0	1
ENSG00000137070.17	IL11RA	Fall	6	0	1
ENSG00000137070.17	IL11RA	Summer	2	9	1
ENSG00000138777.19	PPA2	Fall	0	10	1
ENSG00000139625.12	MAP3K12	Fall	9	0	1
ENSG00000143320.8	CRABP2	Fall	0	8	1
ENSG00000144476.5	ACKR3	Summer	6	2	1
ENSG00000144935.14	TRPC1	Winter	7	1	1
ENSG00000145743.15	FBXL17	Winter	6	0	1
ENSG00000146733.13	PSPH	Fall	7	0	1
ENSG00000147133.15	TAF1	Spring	0	6	1
ENSG00000149428.18	HYOU1	Spring	0	6	1
ENSG00000151006.7	PRSS53	Fall	8	0	1
ENSG00000154734.14	ADAMTS1	Winter	0	10	1
ENSG00000161955.16	TNFSF13	Fall	6	0	1
ENSG00000162772.16	ATF3	Winter	1	11	1
ENSG00000164949.7	GEM	Winter	1	8	1
ENSG00000169442.8	CD52	Fall	2	7	1
ENSG00000169442.8	CD52	Summer	8	4	1
ENSG00000169567.11	HINT1	Fall	1	6	1
ENSG00000171860.4	C3AR1	Summer	0	7	1
ENSG00000175899.14	A2M	Spring	0	6	1
ENSG00000177098.8	SCN4B	Summer	10	0	1
ENSG00000178814.16	OPLAH	Fall	12	0	1
ENSG00000180817.11	PPA1	Fall	1	9	1
ENSG00000181090.19	EHMT1	Fall	8	0	1
ENSG00000181523.12	SGSH	Fall	8	1	1
ENSG00000184381.18	PLA2G6	Summer	0	8	1
ENSG00000184985.16	SORCS2	Summer	5	7	1
ENSG00000185615.15	PDIA2	Winter	0	7	1
ENSG00000186111.9	PIP5K1C	Spring	0	6	1
ENSG00000186815.12	TPCN1	Fall	9	0	1
ENSG00000204389.9	HSPA1A	Winter	0	15	1
ENSG00000205362.11	MT1A	Fall	9	0	1
ENSG00000205362.11	MT1A	Winter	1	7	1
ENSG00000205560.12	CPT1B	Summer	0	6	1
ENSG00000213658.11	LAT	Fall	7	0	1
ENSG00000215440.11	NPEPL1	Fall	8	0	1
ENSG00000231925.11	TAPBP	Spring	0	6	1
ENSG00000258289.8	CHURC1	Fall	1	7	1
