# Supplementary material for: Day-night and seasonal variation of human gene expression across tissues
Source: PLoS Biol. 2023 Feb 6;21(2):e3001986. doi: 10.1371/journal.pbio.3001986 (PMC9934459; doi:10.1371/journal.pbio.3001986)
Supplement: S24 Table — The month of the RNA extractions of the samples and the season of death of the individuals. (XLSX) [file pbio.3001986.s046.xlsx]

## Sheet: S24 Table
		Month of RNA extraction
		1	2	3	4	5	6	7	8	9	10	11	12
Season of death	Fall	1180	188	84	54	134	84	191	68	293	465	897	1561
	Spring	46	6	49	345	737	370	220	255	910	446	62	54
	Summer	260	55	4	16	7	58	470	736	852	1189	432	50
	Winter	516	777	456	314	48	311	101	314	304	246	389	218
