# Supplementary material for: Day-night and seasonal variation of human gene expression across tissues
Source: PLoS Biol. 2023 Feb 6;21(2):e3001986. doi: 10.1371/journal.pbio.3001986 (PMC9934459; doi:10.1371/journal.pbio.3001986)
Supplement: S1 Data — (XLSX) [file pbio.3001986.s047.xlsx]

## Sheet: 2A
Tissue	Day	Night	log2Ratio
Adipose - Subcutaneous	527	280	0.912376
Adipose - Visceral (Omentum)	1017	519	0.970513
Adrenal Gland	231	171	0.433897
Artery - Aorta	246	182	0.43472
Artery - Coronary	160	260	-0.70044
Artery - Tibial	190	141	0.430304
Brain - Amygdala	280	200	0.485427
Brain - Anterior cingulate cortex (BA24)	270	196	0.462106
Brain - Caudate (basal ganglia)	396	630	-0.669851
Brain - Cerebellar Hemisphere	326	187	0.801834
Brain - Cerebellum	488	278	0.811796
Brain - Cortex	158	244	-0.626957
Brain - Frontal Cortex (BA9)	350	358	-0.0326047
Brain - Hippocampus	364	371	-0.0274807
Brain - Hypothalamus	350	208	0.750771
Brain - Nucleus accumbens (basal ganglia)	108	229	-1.08432
Brain - Putamen (basal ganglia)	64	46	0.476438
Brain - Spinal cord (cervical c-1)	57	78	-0.452512
Brain - Substantia nigra	161	128	0.330917
Breast - Mammary Tissue	1028	858	0.260791
Colon - Sigmoid	366	219	0.740913
Colon - Transverse	57	35	0.703607
Esophagus - Gastroesophageal Junction	319	213	0.582703
Esophagus - Mucosa	178	168	0.083416
Esophagus - Muscularis	913	567	0.687266
Heart - Atrial Appendage	162	214	-0.401617
Heart - Left Ventricle	1019	1183	-0.215296
Liver	572	893	-0.642645
Lung	1078	1340	-0.313876
Minor Salivary Gland	34	51	-0.584963
Muscle - Skeletal	342	272	0.33039
Nerve - Tibial	262	375	-0.517324
Ovary	246	260	-0.0798533
Pancreas	208	256	-0.29956
Pituitary	358	242	0.564953
Prostate	1022	792	0.367823
Skin - Not Sun Exposed (Suprapubic)	219	528	-1.26961
Skin - Sun Exposed (Lower leg)	412	256	0.686501
Small Intestine - Terminal Ileum	40	85	-1.08746
Spleen	266	389	-0.548344
Stomach	300	111	1.4344
Testis	42	63	-0.584963
Thyroid	236	202	0.224432
Uterus	356	339	0.070592
Vagina	258	275	-0.0920606
Whole Blood	943	957	-0.0212612

## Sheet: 2B
Gene	Name	Total
ENSG00000133794.17	ARNTL	33
ENSG00000170485.16	NPAS2	31
ENSG00000132326.11	PER2	26
ENSG00000049246.14	PER3	22
ENSG00000126368.5	NR1D1	22
ENSG00000159208.15	CIART	22
ENSG00000008405.11	CRY1	20
ENSG00000174738.12	NR1D2	20
ENSG00000197728.9	RPS26	16
ENSG00000243716.10	NPIPB5	16
ENSG00000105516.10	DBP	15
ENSG00000126351.12	THRA	15
ENSG00000167074.14	TEF	15
ENSG00000004660.14	CAMKK1	13
ENSG00000074590.13	NUAK1	13
ENSG00000120254.15	MTHFD1L	13
ENSG00000132274.15	TRIM22	13
ENSG00000139574.8	NPFF	13
ENSG00000172059.10	KLF11	13
ENSG00000243509.4	TNFRSF6B	13
ENSG00000090104.11	RGS1	12
ENSG00000164344.15	KLKB1	12
ENSG00000183111.11	ARHGEF37	12
ENSG00000243708.10	PLA2G4B	12
ENSG00000065833.8	ME1	11
ENSG00000067836.12	ROGDI	11
ENSG00000108797.11	CNTNAP1	11
ENSG00000121691.4	CAT	11
ENSG00000159147.17	DONSON	11
ENSG00000161381.13	PLXDC1	11
ENSG00000163297.16	ANTXR2	11
ENSG00000166343.9	MSS51	11
ENSG00000167315.17	ACAA2	11
ENSG00000176907.4	C8orf4	11
ENSG00000184110.14	EIF3C	11
ENSG00000185989.10	RASA3	11
ENSG00000204520.12	MICA	11
ENSG00000007376.7	RPUSD1	10
ENSG00000026103.21	FAS	10
ENSG00000037897.16	METTL1	10
ENSG00000067141.16	NEO1	10
ENSG00000069702.10	TGFBR3	10
ENSG00000071242.11	RPS6KA2	10
ENSG00000102904.14	TSNAXIP1	10
ENSG00000105245.9	NUMBL	10
ENSG00000108733.9	PEX12	10
ENSG00000110799.13	VWF	10
ENSG00000116729.13	WLS	10
ENSG00000119471.14	HSDL2	10
ENSG00000120217.13	CD274	10
ENSG00000124374.8	PAIP2B	10
ENSG00000124491.15	F13A1	10
ENSG00000128917.6	DLL4	10
ENSG00000128973.12	CLN6	10
ENSG00000142798.17	HSPG2	10
ENSG00000147437.9	GNRH1	10
ENSG00000148498.15	PARD3	10
ENSG00000154217.14	PITPNC1	10
ENSG00000158717.10	RNF166	10
ENSG00000159214.12	CCDC24	10
ENSG00000162302.12	RPS6KA4	10
ENSG00000164649.19	CDCA7L	10
ENSG00000167447.12	SMG8	10
ENSG00000168404.12	MLKL	10
ENSG00000176125.4	UFSP1	10
ENSG00000198298.12	ZNF485	10
ENSG00000007392.16	LUC7L	9
ENSG00000063180.8	CA11	9
ENSG00000064042.17	LIMCH1	9
ENSG00000068383.18	INPP5A	9
ENSG00000095066.11	HOOK2	9
ENSG00000100764.13	PSMC1	9
ENSG00000101194.17	SLC17A9	9
ENSG00000101199.12	ARFGAP1	9
ENSG00000103253.17	HAGHL	9
ENSG00000103381.11	CPPED1	9
ENSG00000104823.8	ECH1	9
ENSG00000105856.13	HBP1	9
ENSG00000108551.4	RASD1	9
ENSG00000115523.16	GNLY	9
ENSG00000116962.14	NID1	9
ENSG00000117594.9	HSD11B1	9
ENSG00000119139.17	TJP2	9
ENSG00000121716.20	PILRB	9
ENSG00000125968.8	ID1	9
ENSG00000126215.13	XRCC3	9
ENSG00000130772.13	MED18	9
ENSG00000133561.15	GIMAP6	9
ENSG00000133874.1	RNF122	9
ENSG00000138029.13	HADHB	9
ENSG00000140575.12	IQGAP1	9
ENSG00000142544.6	CTU1	9
ENSG00000144214.9	LYG1	9
ENSG00000151117.8	TMEM86A	9
ENSG00000154783.11	FGD5	9
ENSG00000157227.12	MMP14	9
ENSG00000158050.4	DUSP2	9
ENSG00000158623.14	COPG2	9
ENSG00000159167.11	STC1	9
ENSG00000160326.13	SLC2A6	9
ENSG00000161328.10	LRRC56	9
ENSG00000161692.17	DBF4B	9
ENSG00000162004.16	CCDC78	9
ENSG00000163660.11	CCNL1	9
ENSG00000165661.16	QSOX2	9
ENSG00000166965.12	RCCD1	9
ENSG00000167720.12	SRR	9
ENSG00000167766.18	ZNF83	9
ENSG00000168291.12	PDHB	9
ENSG00000171163.15	ZNF692	9
ENSG00000171700.13	RGS19	9
ENSG00000173110.7	HSPA6	9
ENSG00000175198.15	PCCA	9
ENSG00000176903.4	PNMA1	9
ENSG00000177374.12	HIC1	9
ENSG00000178921.13	PFAS	9
ENSG00000181274.6	FRAT2	9
ENSG00000181830.8	SLC35C1	9
ENSG00000182378.13	PLCXD1	9
ENSG00000188536.12	HBA2	9
ENSG00000189369.8	GSPT2	9
ENSG00000196793.13	ZNF239	9
ENSG00000197102.10	DYNC1H1	9
ENSG00000197599.12	CCDC154	9
ENSG00000197608.11	ZNF841	9
ENSG00000198246.7	SLC29A3	9
ENSG00000198435.3	NRARP	9
ENSG00000198695.2	MT-ND6	9
ENSG00000198712.1	MT-CO2	9
ENSG00000198804.2	MT-CO1	9
ENSG00000203814.6	HIST2H2BF	9
ENSG00000203883.6	SOX18	9
ENSG00000205307.11	SAP25	9
ENSG00000213347.10	MXD3	9
ENSG00000213390.10	ARHGAP19	9
ENSG00000240972.1	MIF	9
ENSG00000277075.2	HIST1H2AE	9
ENSG00000031691.6	CENPQ	8
ENSG00000035664.11	DAPK2	8
ENSG00000052749.13	RRP12	8
ENSG00000054654.16	SYNE2	8
ENSG00000056558.10	TRAF1	8
ENSG00000057704.12	TMCC3	8
ENSG00000064393.15	HIPK2	8
ENSG00000067445.20	TRO	8
ENSG00000068137.14	PLEKHH3	8
ENSG00000077238.13	IL4R	8
ENSG00000079482.12	OPHN1	8
ENSG00000084754.10	HADHA	8
ENSG00000090924.14	PLEKHG2	8
ENSG00000091513.14	TF	8
ENSG00000099875.14	MKNK2	8
ENSG00000100605.16	ITPK1	8
ENSG00000103326.11	CAPN15	8
ENSG00000103335.21	PIEZO1	8
ENSG00000104221.12	BRF2	8
ENSG00000106366.8	SERPINE1	8
ENSG00000108924.13	HLF	8
ENSG00000112305.14	SMAP1	8
ENSG00000113070.7	HBEGF	8
ENSG00000113555.5	PCDH12	8
ENSG00000115464.14	USP34	8
ENSG00000117118.9	SDHB	8
ENSG00000118503.14	TNFAIP3	8
ENSG00000120832.9	MTERF2	8
ENSG00000120889.12	TNFRSF10B	8
ENSG00000123444.13	KBTBD4	8
ENSG00000126353.3	CCR7	8
ENSG00000127586.16	CHTF18	8
ENSG00000129474.15	AJUBA	8
ENSG00000129538.13	RNASE1	8
ENSG00000131591.17	C1orf159	8
ENSG00000133247.13	KMT5C	8
ENSG00000133740.10	E2F5	8
ENSG00000136490.8	LIMD2	8
ENSG00000136824.18	SMC2	8
ENSG00000138030.12	KHK	8
ENSG00000138074.14	SLC5A6	8
ENSG00000138119.16	MYOF	8
ENSG00000138758.11	SEPT11	8
ENSG00000138767.12	CNOT6L	8
ENSG00000140287.10	HDC	8
ENSG00000141068.13	KSR1	8
ENSG00000143797.11	MBOAT2	8
ENSG00000143995.19	MEIS1	8
ENSG00000145020.15	AMT	8
ENSG00000146592.16	CREB5	8
ENSG00000147576.15	ADHFE1	8
ENSG00000151150.21	ANK3	8
ENSG00000151651.15	ADAM8	8
ENSG00000152642.10	GPD1L	8
ENSG00000155324.9	GRAMD3	8
ENSG00000158286.12	RNF207	8
ENSG00000162729.13	IGSF8	8
ENSG00000164066.12	INTU	8
ENSG00000164292.12	RHOBTB3	8
ENSG00000164938.13	TP53INP1	8
ENSG00000165410.14	CFL2	8
ENSG00000167371.17	PRRT2	8
ENSG00000167968.12	DNASE1L2	8
ENSG00000168040.4	FADD	8
ENSG00000168096.14	ANKS3	8
ENSG00000168282.5	MGAT2	8
ENSG00000168743.12	NPNT	8
ENSG00000170542.5	SERPINB9	8
ENSG00000170962.12	PDGFD	8
ENSG00000171174.13	RBKS	8
ENSG00000171503.11	ETFDH	8
ENSG00000171817.16	ZNF540	8
ENSG00000172613.7	RAD9A	8
ENSG00000173621.8	LRFN4	8
ENSG00000175048.16	ZDHHC14	8
ENSG00000175197.11	DDIT3	8
ENSG00000175602.3	CCDC85B	8
ENSG00000177943.13	MAMDC4	8
ENSG00000179094.15	PER1	8
ENSG00000181016.9	LSMEM1	8
ENSG00000181085.14	MAPK15	8
ENSG00000181218.5	HIST3H2A	8
ENSG00000181264.8	TMEM136	8
ENSG00000181409.11	AATK	8
ENSG00000184678.10	HIST2H2BE	8
ENSG00000185730.7	ZNF696	8
ENSG00000186166.8	CCDC84	8
ENSG00000188290.10	HES4	8
ENSG00000188483.7	IER5L	8
ENSG00000197774.12	EME2	8
ENSG00000198355.4	PIM3	8
ENSG00000198408.13	MGEA5	8
ENSG00000198786.2	MT-ND5	8
ENSG00000203772.7	SPRN	8
ENSG00000204149.10	AGAP6	8
ENSG00000204248.10	COL11A2	8
ENSG00000204472.12	AIF1	8
ENSG00000205302.6	SNX2	8
ENSG00000205336.11	ADGRG1	8
ENSG00000213398.7	LCAT	8
ENSG00000221995.5	TIAF1	8
ENSG00000232593.7	KANTR	8
ENSG00000241399.6	CD302	8
ENSG00000250506.7	CDK3	8
ENSG00000261236.7	BOP1	8
ENSG00000263001.5	GTF2I	8
ENSG00000265972.5	TXNIP	8
ENSG00000273802.2	HIST1H2BG	8
ENSG00000273899.4	NOL12	8
ENSG00000275111.4	ZNF2	8
ENSG00000005882.11	PDK2	7
ENSG00000008517.16	IL32	7
ENSG00000009780.15	FAM76A	7
ENSG00000013441.15	CLK1	7
ENSG00000034152.18	MAP2K3	7
ENSG00000053254.15	FOXN3	7
ENSG00000058668.14	ATP2B4	7
ENSG00000065600.12	TMEM206	7
ENSG00000066027.11	PPP2R5A	7
ENSG00000066468.22	FGFR2	7
ENSG00000067191.15	CACNB1	7
ENSG00000067840.12	PDZD4	7
ENSG00000069020.18	MAST4	7
ENSG00000072736.18	NFATC3	7
ENSG00000073169.13	SELENOO	7
ENSG00000073464.11	CLCN4	7
ENSG00000074071.14	MRPS34	7
ENSG00000074527.11	NTN4	7
ENSG00000077713.18	SLC25A43	7
ENSG00000085465.12	OVGP1	7
ENSG00000087903.12	RFX2	7
ENSG00000090376.10	IRAK3	7
ENSG00000090776.5	EFNB1	7
ENSG00000093072.15	CECR1	7
ENSG00000095397.13	WHRN	7
ENSG00000097007.17	ABL1	7
ENSG00000099282.9	TSPAN15	7
ENSG00000100068.11	LRP5L	7
ENSG00000100311.16	PDGFB	7
ENSG00000100342.20	APOL1	7
ENSG00000100412.15	ACO2	7
ENSG00000101246.19	ARFRP1	7
ENSG00000101986.11	ABCD1	7
ENSG00000102804.14	TSC22D1	7
ENSG00000102879.15	CORO1A	7
ENSG00000102931.7	ARL2BP	7
ENSG00000104689.9	TNFRSF10A	7
ENSG00000104731.13	KLHDC4	7
ENSG00000105429.12	MEGF8	7
ENSG00000105708.8	ZNF14	7
ENSG00000105865.10	DUS4L	7
ENSG00000106266.10	SNX8	7
ENSG00000108370.16	RGS9	7
ENSG00000109771.15	LRP2BP	7
ENSG00000110090.12	CPT1A	7
ENSG00000110344.9	UBE4A	7
ENSG00000111404.6	RERGL	7
ENSG00000111664.10	GNB3	7
ENSG00000112186.11	CAP2	7
ENSG00000114841.17	DNAH1	7
ENSG00000115594.11	IL1R1	7
ENSG00000116237.15	ICMT	7
ENSG00000116337.15	AMPD2	7
ENSG00000117298.14	ECE1	7
ENSG00000117877.10	CD3EAP	7
ENSG00000118985.15	ELL2	7
ENSG00000119508.17	NR4A3	7
ENSG00000119673.14	ACOT2	7
ENSG00000120738.7	EGR1	7
ENSG00000121858.10	TNFSF10	7
ENSG00000122861.15	PLAU	7
ENSG00000124126.13	PREX1	7
ENSG00000124762.13	CDKN1A	7
ENSG00000125449.6	ARMC7	7
ENSG00000128283.6	CDC42EP1	7
ENSG00000128342.4	LIF	7
ENSG00000128482.15	RNF112	7
ENSG00000128591.15	FLNC	7
ENSG00000129116.17	PALLD	7
ENSG00000130766.4	SESN2	7
ENSG00000132530.16	XAF1	7
ENSG00000132846.5	ZBED3	7
ENSG00000134470.20	IL15RA	7
ENSG00000134533.6	RERG	7
ENSG00000134815.18	DHX34	7
ENSG00000134871.17	COL4A2	7
ENSG00000135245.9	HILPDA	7
ENSG00000135392.15	DNAJC14	7
ENSG00000137960.5	GIPC2	7
ENSG00000138166.5	DUSP5	7
ENSG00000138449.10	SLC40A1	7
ENSG00000138623.9	SEMA7A	7
ENSG00000138771.14	SHROOM3	7
ENSG00000138796.16	HADH	7
ENSG00000139318.7	DUSP6	7
ENSG00000139631.18	CSAD	7
ENSG00000139722.6	VPS37B	7
ENSG00000140374.15	ETFA	7
ENSG00000141519.14	CCDC40	7
ENSG00000143882.10	ATP6V1C2	7
ENSG00000144485.10	HES6	7
ENSG00000145012.13	LPP	7
ENSG00000145819.15	ARHGAP26	7
ENSG00000145908.12	ZNF300	7
ENSG00000148158.16	SNX30	7
ENSG00000148730.6	EIF4EBP2	7
ENSG00000149090.11	PAMR1	7
ENSG00000149257.13	SERPINH1	7
ENSG00000150048.10	CLEC1A	7
ENSG00000150054.18	MPP7	7
ENSG00000151006.7	PRSS53	7
ENSG00000151090.17	THRB	7
ENSG00000152137.6	HSPB8	7
ENSG00000152953.12	STK32B	7
ENSG00000154153.13	FAM134B	7
ENSG00000154556.17	SORBS2	7
ENSG00000155744.9	FAM126B	7
ENSG00000155903.11	RASA2	7
ENSG00000156453.13	PCDH1	7
ENSG00000157368.10	IL34	7
ENSG00000157600.11	TMEM164	7
ENSG00000158321.15	AUTS2	7
ENSG00000160072.19	ATAD3B	7
ENSG00000160323.18	ADAMTS13	7
ENSG00000160781.15	PAQR6	7
ENSG00000161547.16	SRSF2	7
ENSG00000162129.12	CLPB	7
ENSG00000162148.10	PPP1R32	7
ENSG00000162461.7	SLC25A34	7
ENSG00000163577.7	EIF5A2	7
ENSG00000163686.14	ABHD6	7
ENSG00000164048.13	ZNF589	7
ENSG00000164125.15	FAM198B	7
ENSG00000164309.14	CMYA5	7
ENSG00000164331.9	ANKRA2	7
ENSG00000164406.7	LEAP2	7
ENSG00000164442.9	CITED2	7
ENSG00000164620.8	RELL2	7
ENSG00000164850.14	GPER1	7
ENSG00000164867.10	NOS3	7
ENSG00000165030.3	NFIL3	7
ENSG00000165152.8	TMEM246	7
ENSG00000165533.18	TTC8	7
ENSG00000166189.7	HPS6	7
ENSG00000166455.13	C16orf46	7
ENSG00000166669.13	ATF7IP2	7
ENSG00000166780.10	C16orf45	7
ENSG00000166831.8	RBPMS2	7
ENSG00000166860.2	ZBTB39	7
ENSG00000167085.11	PHB	7
ENSG00000167173.18	C15orf39	7
ENSG00000168061.14	SAC3D1	7
ENSG00000168679.17	SLC16A4	7
ENSG00000168778.11	TCTN2	7
ENSG00000169220.17	RGS14	7
ENSG00000169228.13	RAB24	7
ENSG00000169692.12	AGPAT2	7
ENSG00000171757.15	LRRC34	7
ENSG00000172650.13	AGAP5	7
ENSG00000173546.7	CSPG4	7
ENSG00000173599.13	PC	7
ENSG00000174529.7	TMEM81	7
ENSG00000175106.16	TVP23C	7
ENSG00000175182.14	FAM131A	7
ENSG00000176531.10	PHLDB3	7
ENSG00000176714.9	CCDC121	7
ENSG00000177606.6	JUN	7
ENSG00000177989.13	ODF3B	7
ENSG00000178038.16	ALS2CL	7
ENSG00000179388.8	EGR3	7
ENSG00000179532.12	DNHD1	7
ENSG00000180263.13	FGD6	7
ENSG00000181192.11	DHTKD1	7
ENSG00000183718.5	TRIM52	7
ENSG00000184371.13	CSF1	7
ENSG00000184588.17	PDE4B	7
ENSG00000184786.5	TCTE3	7
ENSG00000185532.15	PRKG1	7
ENSG00000185630.18	PBX1	7
ENSG00000185745.9	IFIT1	7
ENSG00000185803.8	SLC52A2	7
ENSG00000185875.12	THNSL1	7
ENSG00000185973.10	TMLHE	7
ENSG00000186026.6	ZNF284	7
ENSG00000186446.11	ZNF501	7
ENSG00000187079.16	TEAD1	7
ENSG00000187098.14	MITF	7
ENSG00000187479.5	C11orf96	7
ENSG00000187531.13	SIRT7	7
ENSG00000187678.8	SPRY4	7
ENSG00000188312.13	CENPP	7
ENSG00000188735.12	TMEM120B	7
ENSG00000188878.19	FBF1	7
ENSG00000196074.12	SYCP2	7
ENSG00000196083.9	IL1RAP	7
ENSG00000196123.12	KIAA0895L	7
ENSG00000196152.10	ZNF79	7
ENSG00000196535.15	MYO18A	7
ENSG00000196782.12	MAML3	7
ENSG00000197043.13	ANXA6	7
ENSG00000197119.12	SLC25A29	7
ENSG00000197183.14	NOL4L	7
ENSG00000197457.9	STMN3	7
ENSG00000197566.9	ZNF624	7
ENSG00000197872.11	FAM49A	7
ENSG00000197894.10	ADH5	7
ENSG00000198039.11	ZNF273	7
ENSG00000198075.9	SULT1C4	7
ENSG00000198598.6	MMP17	7
ENSG00000198719.8	DLL1	7
ENSG00000198783.5	ZNF830	7
ENSG00000198824.5	CHAMP1	7
ENSG00000198879.11	SFMBT2	7
ENSG00000204514.9	ZNF814	7
ENSG00000205364.3	MT1M	7
ENSG00000213190.3	MLLT11	7
ENSG00000213199.7	ASIC3	7
ENSG00000213366.12	GSTM2	7
ENSG00000213999.15	MEF2B	7
ENSG00000214706.10	IFRD2	7
ENSG00000221978.11	CCNL2	7
ENSG00000228300.13	C19orf24	7
ENSG00000228727.8	SAPCD1	7
ENSG00000239704.10	CDRT4	7
ENSG00000257704.3	INAFM1	7
ENSG00000258429.1	PDF	7
ENSG00000258818.3	RNASE4	7
ENSG00000275993.2	CH507-42P11.8	7
ENSG00000280433.1	CH507-9B2.9	7
ENSG00000280670.2	CCDC163	7
ENSG00000003137.8	CYP26B1	6
ENSG00000004399.12	PLXND1	6
ENSG00000004534.14	RBM6	6
ENSG00000004777.18	ARHGAP33	6
ENSG00000008513.14	ST3GAL1	6
ENSG00000011422.11	PLAUR	6
ENSG00000012171.19	SEMA3B	6
ENSG00000012223.12	LTF	6
ENSG00000013619.13	MAMLD1	6
ENSG00000014641.17	MDH1	6
ENSG00000020577.13	SAMD4A	6
ENSG00000023228.13	NDUFS1	6
ENSG00000025039.14	RRAGD	6
ENSG00000025708.13	TYMP	6
ENSG00000033327.12	GAB2	6
ENSG00000040608.13	RTN4R	6
ENSG00000040633.12	PHF23	6
ENSG00000044574.7	HSPA5	6
ENSG00000054793.13	ATP9A	6
ENSG00000054967.12	RELT	6
ENSG00000060237.16	WNK1	6
ENSG00000060491.16	OGFR	6
ENSG00000065361.14	ERBB3	6
ENSG00000065413.18	ANKRD44	6
ENSG00000065665.20	SEC61A2	6
ENSG00000066583.11	ISOC1	6
ENSG00000067177.14	PHKA1	6
ENSG00000067704.9	IARS2	6
ENSG00000067992.12	PDK3	6
ENSG00000068001.13	HYAL2	6
ENSG00000068831.18	RASGRP2	6
ENSG00000069399.14	BCL3	6
ENSG00000070366.13	SMG6	6
ENSG00000070501.11	POLB	6
ENSG00000070669.16	ASNS	6
ENSG00000070731.10	ST6GALNAC2	6
ENSG00000072195.14	SPEG	6
ENSG00000072786.12	STK10	6
ENSG00000072952.18	MRVI1	6
ENSG00000073578.16	SDHA	6
ENSG00000073605.18	GSDMB	6
ENSG00000073712.14	FERMT2	6
ENSG00000073910.19	FRY	6
ENSG00000074416.13	MGLL	6
ENSG00000074660.15	SCARF1	6
ENSG00000074935.13	TUBE1	6
ENSG00000075239.13	ACAT1	6
ENSG00000076604.14	TRAF4	6
ENSG00000077152.9	UBE2T	6
ENSG00000078114.18	NEBL	6
ENSG00000079691.17	CARMIL1	6
ENSG00000080573.6	COL5A3	6
ENSG00000084764.10	MAPRE3	6
ENSG00000086062.12	B4GALT1	6
ENSG00000087085.13	ACHE	6
ENSG00000089775.11	ZBTB25	6
ENSG00000090382.6	LYZ	6
ENSG00000091436.16	MAP3K20	6
ENSG00000092295.11	TGM1	6
ENSG00000092529.23	CAPN3	6
ENSG00000092758.15	COL9A3	6
ENSG00000096872.15	IFT74	6
ENSG00000099250.17	NRP1	6
ENSG00000099256.18	PRTFDC1	6
ENSG00000099860.8	GADD45B	6
ENSG00000100031.18	GGT1	6
ENSG00000100139.13	MICALL1	6
ENSG00000100197.20	CYP2D6	6
ENSG00000100226.15	GTPBP1	6
ENSG00000101276.14	SLC52A3	6
ENSG00000101883.4	RHOXF1	6
ENSG00000102547.18	CAB39L	6
ENSG00000102886.14	GDPD3	6
ENSG00000102901.12	CENPT	6
ENSG00000103490.13	PYCARD	6
ENSG00000103657.13	HERC1	6
ENSG00000103888.16	CEMIP	6
ENSG00000104325.6	DECR1	6
ENSG00000104812.14	GYS1	6
ENSG00000105374.9	NKG7	6
ENSG00000105649.9	RAB3A	6
ENSG00000105656.12	ELL	6
ENSG00000105771.13	SMG9	6
ENSG00000106524.8	ANKMY2	6
ENSG00000107796.13	ACTA2	6
ENSG00000108448.20	TRIM16L	6
ENSG00000108669.16	CYTH1	6
ENSG00000108848.15	LUC7L3	6
ENSG00000108950.11	FAM20A	6
ENSG00000109323.8	MANBA	6
ENSG00000109790.16	KLHL5	6
ENSG00000110697.12	PITPNM1	6
ENSG00000111110.11	PPM1H	6
ENSG00000111371.15	SLC38A1	6
ENSG00000112208.11	BAG2	6
ENSG00000113108.19	APBB3	6
ENSG00000114019.14	AMOTL2	6
ENSG00000114200.9	BCHE	6
ENSG00000114268.11	PFKFB4	6
ENSG00000114654.7	EFCC1	6
ENSG00000114790.12	ARHGEF26	6
ENSG00000114993.16	RTKN	6
ENSG00000115561.15	CHMP3	6
ENSG00000115896.15	PLCL1	6
ENSG00000116191.17	RALGPS2	6
ENSG00000116661.9	FBXO2	6
ENSG00000117228.9	GBP1	6
ENSG00000117318.8	ID3	6
ENSG00000118407.14	FILIP1	6
ENSG00000119711.12	ALDH6A1	6
ENSG00000120327.6	PCDHB14	6
ENSG00000120341.18	SEC16B	6
ENSG00000120658.13	ENOX1	6
ENSG00000121410.11	A1BG	6
ENSG00000121671.11	CRY2	6
ENSG00000122435.9	TRMT13	6
ENSG00000122729.18	ACO1	6
ENSG00000122756.14	CNTFR	6
ENSG00000122970.15	IFT81	6
ENSG00000123146.19	ADGRE5	6
ENSG00000123179.13	EBPL	6
ENSG00000123200.16	ZC3H13	6
ENSG00000123358.19	NR4A1	6
ENSG00000123700.4	KCNJ2	6
ENSG00000124074.11	ENKD1	6
ENSG00000124508.16	BTN2A2	6
ENSG00000124608.4	AARS2	6
ENSG00000125347.13	IRF1	6
ENSG00000125485.17	DDX31	6
ENSG00000125740.13	FOSB	6
ENSG00000125744.11	RTN2	6
ENSG00000125845.6	BMP2	6
ENSG00000126016.15	AMOT	6
ENSG00000126217.20	MCF2L	6
ENSG00000126581.12	BECN1	6
ENSG00000126878.12	AIF1L	6
ENSG00000127533.3	F2RL3	6
ENSG00000128052.8	KDR	6
ENSG00000128266.8	GNAZ	6
ENSG00000128268.11	MGAT3	6
ENSG00000128346.10	C22orf23	6
ENSG00000129667.12	RHBDF2	6
ENSG00000129675.15	ARHGEF6	6
ENSG00000130066.16	SAT1	6
ENSG00000130489.14	SCO2	6
ENSG00000130508.10	PXDN	6
ENSG00000131370.15	SH3BP5	6
ENSG00000131378.13	RFTN1	6
ENSG00000131459.12	GFPT2	6
ENSG00000131471.6	AOC3	6
ENSG00000131480.8	AOC2	6
ENSG00000131931.8	THAP1	6
ENSG00000131979.18	GCH1	6
ENSG00000132002.7	DNAJB1	6
ENSG00000132359.14	RAP1GAP2	6
ENSG00000132510.10	KDM6B	6
ENSG00000132781.17	MUTYH	6
ENSG00000132801.6	ZSWIM3	6
ENSG00000132879.13	FBXO44	6
ENSG00000134107.4	BHLHE40	6
ENSG00000134324.11	LPIN1	6
ENSG00000134769.21	DTNA	6
ENSG00000134852.14	CLOCK	6
ENSG00000135144.7	DTX1	6
ENSG00000135636.13	DYSF	6
ENSG00000135862.5	LAMC1	6
ENSG00000135870.11	RC3H1	6
ENSG00000136104.19	RNASEH2B	6
ENSG00000136193.16	SCRN1	6
ENSG00000136237.18	RAPGEF5	6
ENSG00000136603.13	SKIL	6
ENSG00000136842.13	TMOD1	6
ENSG00000137496.17	IL18BP	6
ENSG00000137558.7	PI15	6
ENSG00000138111.14	MFSD13A	6
ENSG00000138411.10	HECW2	6
ENSG00000138496.16	PARP9	6
ENSG00000138613.13	APH1B	6
ENSG00000138764.14	CCNG2	6
ENSG00000138777.19	PPA2	6
ENSG00000139173.9	TMEM117	6
ENSG00000139289.13	PHLDA1	6
ENSG00000139537.10	CCDC65	6
ENSG00000139832.4	RAB20	6
ENSG00000140044.12	JDP2	6
ENSG00000140406.3	MESDC1	6
ENSG00000140807.6	NKD1	6
ENSG00000140830.8	TXNL4B	6
ENSG00000140853.15	NLRC5	6
ENSG00000141385.9	AFG3L2	6
ENSG00000141441.15	GAREM1	6
ENSG00000141447.17	OSBPL1A	6
ENSG00000142552.7	RCN3	6
ENSG00000143149.12	ALDH9A1	6
ENSG00000143153.12	ATP1B1	6
ENSG00000143365.17	RORC	6
ENSG00000143387.12	CTSK	6
ENSG00000143479.15	DYRK3	6
ENSG00000143507.17	DUSP10	6
ENSG00000143632.14	ACTA1	6
ENSG00000143870.12	PDIA6	6
ENSG00000143878.9	RHOB	6
ENSG00000143933.16	CALM2	6
ENSG00000144134.18	RABL2A	6
ENSG00000144476.5	ACKR3	6
ENSG00000144791.9	LIMD1	6
ENSG00000145721.11	LIX1	6
ENSG00000146054.17	TRIM7	6
ENSG00000146540.14	C7orf50	6
ENSG00000147454.13	SLC25A37	6
ENSG00000148154.9	UGCG	6
ENSG00000148200.16	NR6A1	6
ENSG00000148339.12	SLC25A25	6
ENSG00000148824.18	MTG1	6
ENSG00000150636.17	CCDC102B	6
ENSG00000150753.11	CCT5	6
ENSG00000150764.13	DIXDC1	6
ENSG00000151322.18	NPAS3	6
ENSG00000151914.19	DST	6
ENSG00000152049.6	KCNE4	6
ENSG00000152154.10	TMEM178A	6
ENSG00000152234.15	ATP5A1	6
ENSG00000152433.14	ZNF547	6
ENSG00000152465.17	NMT2	6
ENSG00000153395.9	LPCAT1	6
ENSG00000154134.14	ROBO3	6
ENSG00000154734.14	ADAMTS1	6
ENSG00000155256.17	ZFYVE27	6
ENSG00000155367.15	PPM1J	6
ENSG00000155380.11	SLC16A1	6
ENSG00000156802.12	ATAD2	6
ENSG00000156804.7	FBXO32	6
ENSG00000157992.12	KRTCAP3	6
ENSG00000158292.6	GPR153	6
ENSG00000159200.17	RCAN1	6
ENSG00000159733.13	ZFYVE28	6
ENSG00000160179.18	ABCG1	6
ENSG00000160293.16	VAV2	6
ENSG00000160325.14	CACFD1	6
ENSG00000160360.12	GPSM1	6
ENSG00000161011.19	SQSTM1	6
ENSG00000161533.11	ACOX1	6
ENSG00000161980.5	POLR3K	6
ENSG00000162396.5	PARS2	6
ENSG00000162433.14	AK4	6
ENSG00000162650.16	ATXN7L2	6
ENSG00000162695.11	SLC30A7	6
ENSG00000162772.16	ATF3	6
ENSG00000162775.14	RBM15	6
ENSG00000163249.11	CCNYL1	6
ENSG00000163644.14	PPM1K	6
ENSG00000163794.6	UCN	6
ENSG00000163874.10	ZC3H12A	6
ENSG00000164284.14	GRPEL2	6
ENSG00000164300.16	SERINC5	6
ENSG00000164308.16	ERAP2	6
ENSG00000164626.8	KCNK5	6
ENSG00000164849.9	GPR146	6
ENSG00000164961.15	WASHC5	6
ENSG00000165168.7	CYBB	6
ENSG00000165457.13	FOLR2	6
ENSG00000165655.16	ZNF503	6
ENSG00000165995.18	CACNB2	6
ENSG00000165997.4	ARL5B	6
ENSG00000166046.10	TCP11L2	6
ENSG00000166265.11	CYYR1	6
ENSG00000166444.18	ST5	6
ENSG00000166482.11	MFAP4	6
ENSG00000166483.10	WEE1	6
ENSG00000166681.13	BEX3	6
ENSG00000166762.16	CATSPER2	6
ENSG00000166839.16	ANKDD1A	6
ENSG00000166949.15	SMAD3	6
ENSG00000166986.14	MARS	6
ENSG00000167384.10	ZNF180	6
ENSG00000167470.12	MIDN	6
ENSG00000167552.13	TUBA1A	6
ENSG00000167695.14	FAM57A	6
ENSG00000168556.6	ING2	6
ENSG00000168906.12	MAT2A	6
ENSG00000169021.5	UQCRFS1	6
ENSG00000169385.2	RNASE2	6
ENSG00000170293.8	CMTM8	6
ENSG00000170345.9	FOS	6
ENSG00000170525.19	PFKFB3	6
ENSG00000171045.14	TSNARE1	6
ENSG00000171365.15	CLCN5	6
ENSG00000171443.6	ZNF524	6
ENSG00000171860.4	C3AR1	6
ENSG00000171914.16	TLN2	6
ENSG00000172159.15	FRMD3	6
ENSG00000172216.5	CEBPB	6
ENSG00000172296.12	SPTLC3	6
ENSG00000172409.5	CLP1	6
ENSG00000172819.16	RARG	6
ENSG00000172935.8	MRGPRF	6
ENSG00000173269.13	MMRN2	6
ENSG00000173530.5	TNFRSF10D	6
ENSG00000173762.7	CD7	6
ENSG00000173846.12	PLK3	6
ENSG00000173926.5	MARCH3	6
ENSG00000174125.7	TLR1	6
ENSG00000174151.14	CYB561D1	6
ENSG00000174791.10	RIN1	6
ENSG00000174808.11	BTC	6
ENSG00000175899.14	A2M	6
ENSG00000176022.4	B3GALT6	6
ENSG00000176222.8	ZNF404	6
ENSG00000176438.12	SYNE3	6
ENSG00000176641.10	RNF152	6
ENSG00000176845.12	METRNL	6
ENSG00000177192.13	PUS1	6
ENSG00000177542.10	SLC25A22	6
ENSG00000177548.12	RABEP2	6
ENSG00000177873.12	ZNF619	6
ENSG00000177946.5	CENPBD1	6
ENSG00000177971.8	IMP3	6
ENSG00000177981.10	ASB8	6
ENSG00000178075.19	GRAMD1C	6
ENSG00000178343.4	SHISA3	6
ENSG00000178425.13	NT5DC1	6
ENSG00000178537.9	SLC25A20	6
ENSG00000178878.12	APOLD1	6
ENSG00000179348.11	GATA2	6
ENSG00000180354.15	MTURN	6
ENSG00000180370.10	PAK2	6
ENSG00000181027.10	FKRP	6
ENSG00000182158.14	CREB3L2	6
ENSG00000182272.11	B4GALNT4	6
ENSG00000182325.10	FBXL6	6
ENSG00000182575.7	NXPH3	6
ENSG00000182685.7	BRICD5	6
ENSG00000182853.11	VMO1	6
ENSG00000183018.8	SPNS2	6
ENSG00000183155.4	RABIF	6
ENSG00000183426.16	NPIPA1	6
ENSG00000183569.17	SERHL2	6
ENSG00000183833.16	MAATS1	6
ENSG00000184232.8	OAF	6
ENSG00000184436.11	THAP7	6
ENSG00000184465.15	WDR27	6
ENSG00000184922.13	FMNL1	6
ENSG00000185015.7	CA13	6
ENSG00000185220.11	PGBD2	6
ENSG00000185324.21	CDK10	6
ENSG00000185670.7	ZBTB3	6
ENSG00000185864.16	NPIPB4	6
ENSG00000186827.10	TNFRSF4	6
ENSG00000187068.2	C3orf70	6
ENSG00000187498.14	COL4A1	6
ENSG00000187961.13	KLHL17	6
ENSG00000188004.9	C1orf204	6
ENSG00000188277.9	C15orf62	6
ENSG00000188643.10	S100A16	6
ENSG00000188732.10	FAM221A	6
ENSG00000188921.13	HACD4	6
ENSG00000189190.9	ZNF600	6
ENSG00000196139.13	AKR1C3	6
ENSG00000196151.10	WDSUB1	6
ENSG00000196196.2	HRCT1	6
ENSG00000196267.12	ZNF836	6
ENSG00000196268.11	ZNF493	6
ENSG00000196329.11	GIMAP5	6
ENSG00000196411.9	EPHB4	6
ENSG00000196814.14	MVB12B	6
ENSG00000197562.9	RAB40C	6
ENSG00000197580.11	BCO2	6
ENSG00000197702.11	PARVA	6
ENSG00000197852.9	FAM212B	6
ENSG00000198624.12	CCDC69	6
ENSG00000198668.10	CALM1	6
ENSG00000198756.10	COLGALT2	6
ENSG00000198805.11	PNP	6
ENSG00000198886.2	MT-ND4	6
ENSG00000198934.4	MAGEE1	6
ENSG00000204179.10	PTPN20	6
ENSG00000204388.6	HSPA1B	6
ENSG00000204947.8	ZNF425	6
ENSG00000205085.10	FAM71F2	6
ENSG00000205213.13	LGR4	6
ENSG00000205362.11	MT1A	6
ENSG00000205795.4	CYS1	6
ENSG00000206561.12	COLQ	6
ENSG00000212907.2	MT-ND4L	6
ENSG00000213339.8	QTRT1	6
ENSG00000213658.11	LAT	6
ENSG00000213694.3	S1PR3	6
ENSG00000213809.8	KLRK1	6
ENSG00000214021.15	TTLL3	6
ENSG00000221944.6	TIGD1	6
ENSG00000225697.12	SLC26A6	6
ENSG00000227124.8	ZNF717	6
ENSG00000232653.8	GOLGA8N	6
ENSG00000235173.6	HGH1	6
ENSG00000239306.4	RBM14	6
ENSG00000239713.8	APOBEC3G	6
ENSG00000240583.11	AQP1	6
ENSG00000241404.6	EGFL8	6
ENSG00000242028.6	HYPK	6
ENSG00000242252.1	BGLAP	6
ENSG00000243449.6	C4orf48	6
ENSG00000247626.4	MARS2	6
ENSG00000254206.5	NPIPB11	6
ENSG00000256223.5	ZNF10	6
ENSG00000258366.7	RTEL1	6
ENSG00000258472.8	RP11-192H23.4	6
ENSG00000258890.6	CEP95	6
ENSG00000280789.1	PAGR1	6
ENSG00000283632.2	EXOC3L2	6
ENSG00000003400.14	CASP10	5
ENSG00000004776.12	HSPB6	5
ENSG00000005379.15	TSPOAP1	5
ENSG00000005513.9	SOX8	5
ENSG00000005801.16	ZNF195	5
ENSG00000006062.14	MAP3K14	5
ENSG00000007384.15	RHBDF1	5
ENSG00000008311.14	AASS	5
ENSG00000009307.15	CSDE1	5
ENSG00000010165.19	METTL13	5
ENSG00000010318.20	PHF7	5
ENSG00000011028.13	MRC2	5
ENSG00000011132.11	APBA3	5
ENSG00000011258.15	MBTD1	5
ENSG00000011638.10	TMEM159	5
ENSG00000013503.9	POLR3B	5
ENSG00000014914.20	MTMR11	5
ENSG00000017797.12	RALBP1	5
ENSG00000020256.19	ZFP64	5
ENSG00000023608.4	SNAPC1	5
ENSG00000024422.11	EHD2	5
ENSG00000027869.11	SH2D2A	5
ENSG00000030419.16	IKZF2	5
ENSG00000030582.17	GRN	5
ENSG00000034677.12	RNF19A	5
ENSG00000037042.8	TUBG2	5
ENSG00000037280.15	FLT4	5
ENSG00000046889.18	PREX2	5
ENSG00000047249.17	ATP6V1H	5
ENSG00000047634.14	SCML1	5
ENSG00000048471.13	SNX29	5
ENSG00000050344.8	NFE2L3	5
ENSG00000052795.12	FNIP2	5
ENSG00000053918.15	KCNQ1	5
ENSG00000054690.13	PLEKHH1	5
ENSG00000055483.19	USP36	5
ENSG00000055609.17	KMT2C	5
ENSG00000055813.5	CCDC85A	5
ENSG00000056487.15	PHF21B	5
ENSG00000056736.9	IL17RB	5
ENSG00000058091.16	CDK14	5
ENSG00000059691.11	GATB	5
ENSG00000061676.14	NCKAP1	5
ENSG00000063127.15	SLC6A16	5
ENSG00000064932.15	SBNO2	5
ENSG00000065308.4	TRAM2	5
ENSG00000065357.19	DGKA	5
ENSG00000065485.19	PDIA5	5
ENSG00000068028.17	RASSF1	5
ENSG00000069493.14	CLEC2D	5
ENSG00000069849.10	ATP1B3	5
ENSG00000070444.14	MNT	5
ENSG00000071967.11	CYBRD1	5
ENSG00000073008.14	PVR	5
ENSG00000073417.14	PDE8A	5
ENSG00000073711.10	PPP2R3A	5
ENSG00000075188.8	NUP37	5
ENSG00000076716.8	GPC4	5
ENSG00000077150.18	NFKB2	5
ENSG00000077157.21	PPP1R12B	5
ENSG00000077348.8	EXOSC5	5
ENSG00000077585.13	GPR137B	5
ENSG00000078018.19	MAP2	5
ENSG00000078070.12	MCCC1	5
ENSG00000078804.12	TP53INP2	5
ENSG00000078814.15	MYH7B	5
ENSG00000079335.18	CDC14A	5
ENSG00000079435.9	LIPE	5
ENSG00000079459.12	FDFT1	5
ENSG00000079462.7	PAFAH1B3	5
ENSG00000079616.12	KIF22	5
ENSG00000080298.15	RFX3	5
ENSG00000081320.10	STK17B	5
ENSG00000082213.17	C5orf22	5
ENSG00000082512.14	TRAF5	5
ENSG00000086289.11	EPDR1	5
ENSG00000088179.8	PTPN4	5
ENSG00000089060.11	SLC8B1	5
ENSG00000089351.14	GRAMD1A	5
ENSG00000089876.11	DHX32	5
ENSG00000091140.13	DLD	5
ENSG00000091483.6	FH	5
ENSG00000095637.21	SORBS1	5
ENSG00000096092.5	TMEM14A	5
ENSG00000099219.13	ERMP1	5
ENSG00000099326.8	MZF1	5
ENSG00000099377.13	HSD3B7	5
ENSG00000099899.14	TRMT2A	5
ENSG00000099994.10	SUSD2	5
ENSG00000100151.15	PICK1	5
ENSG00000100292.16	HMOX1	5
ENSG00000100297.15	MCM5	5
ENSG00000100307.12	CBX7	5
ENSG00000100399.15	CHADL	5
ENSG00000100401.19	RANGAP1	5
ENSG00000100445.17	SDR39U1	5
ENSG00000100483.13	VCPKMT	5
ENSG00000100599.15	RIN3	5
ENSG00000100664.10	EIF5	5
ENSG00000100726.14	TELO2	5
ENSG00000100767.15	PAPLN	5
ENSG00000101017.13	CD40	5
ENSG00000101104.12	PABPC1L	5
ENSG00000101265.15	RASSF2	5
ENSG00000101445.9	PPP1R16B	5
ENSG00000101460.12	MAP1LC3A	5
ENSG00000101945.16	SUV39H1	5
ENSG00000102780.16	DGKH	5
ENSG00000102878.16	HSF4	5
ENSG00000102984.14	ZNF821	5
ENSG00000103035.10	PSMD7	5
ENSG00000103061.12	SLC7A6OS	5
ENSG00000103196.11	CRISPLD2	5
ENSG00000103254.9	FAM173A	5
ENSG00000103257.8	SLC7A5	5
ENSG00000103404.14	USP31	5
ENSG00000103540.16	CCP110	5
ENSG00000103855.17	CD276	5
ENSG00000103966.10	EHD4	5
ENSG00000103994.16	ZNF106	5
ENSG00000104081.13	BMF	5
ENSG00000104419.14	NDRG1	5
ENSG00000104497.13	SNX16	5
ENSG00000104859.14	CLASRP	5
ENSG00000104885.17	DOT1L	5
ENSG00000104897.9	SF3A2	5
ENSG00000104957.13	CCDC130	5
ENSG00000105171.9	POP4	5
ENSG00000105258.8	POLR2I	5
ENSG00000105327.17	BBC3	5
ENSG00000105357.15	MYH14	5
ENSG00000105643.9	ARRDC2	5
ENSG00000105662.15	CRTC1	5
ENSG00000105677.11	TMEM147	5
ENSG00000105711.11	SCN1B	5
ENSG00000105717.13	PBX4	5
ENSG00000105810.9	CDK6	5
ENSG00000105974.11	CAV1	5
ENSG00000106105.13	GARS	5
ENSG00000106278.11	PTPRZ1	5
ENSG00000106554.11	CHCHD3	5
ENSG00000106571.12	GLI3	5
ENSG00000106771.12	TMEM245	5
ENSG00000106780.8	MEGF9	5
ENSG00000106948.16	AKNA	5
ENSG00000107099.15	DOCK8	5
ENSG00000107338.9	SHB	5
ENSG00000107738.19	VSIR	5
ENSG00000107957.16	SH3PXD2A	5
ENSG00000107968.9	MAP3K8	5
ENSG00000108055.9	SMC3	5
ENSG00000108176.14	DNAJC12	5
ENSG00000108932.11	SLC16A6	5
ENSG00000109065.11	NAT9	5
ENSG00000109220.10	CHIC2	5
ENSG00000109458.8	GAB1	5
ENSG00000109501.13	WFS1	5
ENSG00000109618.11	SEPSECS	5
ENSG00000109775.10	UFSP2	5
ENSG00000109920.12	FNBP4	5
ENSG00000110200.8	ANAPC15	5
ENSG00000110274.15	CEP164	5
ENSG00000110315.6	RNF141	5
ENSG00000110324.10	IL10RA	5
ENSG00000110628.13	SLC22A18	5
ENSG00000110719.9	TCIRG1	5
ENSG00000110811.19	P3H3	5
ENSG00000110931.18	CAMKK2	5
ENSG00000110955.8	ATP5B	5
ENSG00000111261.13	MANSC1	5
ENSG00000111269.2	CREBL2	5
ENSG00000111452.12	ADGRD1	5
ENSG00000111602.11	TIMELESS	5
ENSG00000111684.10	LPCAT3	5
ENSG00000111716.12	LDHB	5
ENSG00000111845.4	PAK1IP1	5
ENSG00000111860.13	CEP85L	5
ENSG00000111911.6	HINT3	5
ENSG00000111912.19	NCOA7	5
ENSG00000112029.9	FBXO5	5
ENSG00000112210.11	RAB23	5
ENSG00000112294.12	ALDH5A1	5
ENSG00000112414.14	ADGRG6	5
ENSG00000112541.13	PDE10A	5
ENSG00000112561.17	TFEB	5
ENSG00000112562.18	SMOC2	5
ENSG00000112759.16	SLC29A1	5
ENSG00000112782.15	CLIC5	5
ENSG00000112893.9	MAN2A1	5
ENSG00000112992.16	NNT	5
ENSG00000113296.14	THBS4	5
ENSG00000113657.12	DPYSL3	5
ENSG00000113810.15	SMC4	5
ENSG00000114126.17	TFDP2	5
ENSG00000114423.18	CBLB	5
ENSG00000114480.12	GBE1	5
ENSG00000114767.6	RRP9	5
ENSG00000115129.13	TP53I3	5
ENSG00000115165.9	CYTIP	5
ENSG00000115226.9	FNDC4	5
ENSG00000115461.4	IGFBP5	5
ENSG00000115539.13	PDCL3	5
ENSG00000115540.14	MOB4	5
ENSG00000115541.10	HSPE1	5
ENSG00000115596.3	WNT6	5
ENSG00000116106.11	EPHA4	5
ENSG00000116117.17	PARD3B	5
ENSG00000116396.14	KCNC4	5
ENSG00000116675.15	DNAJC6	5
ENSG00000116679.15	IVNS1ABP	5
ENSG00000116701.14	NCF2	5
ENSG00000116717.11	GADD45A	5
ENSG00000116984.12	MTR	5
ENSG00000117139.16	KDM5B	5
ENSG00000117143.13	UAP1	5
ENSG00000117266.15	CDK18	5
ENSG00000117461.14	PIK3R3	5
ENSG00000117569.18	PTBP2	5
ENSG00000117616.17	RSRP1	5
ENSG00000118162.13	KPTN	5
ENSG00000118257.16	NRP2	5
ENSG00000118496.4	FBXO30	5
ENSG00000118922.17	KLF12	5
ENSG00000118971.7	CCND2	5
ENSG00000119314.15	PTBP3	5
ENSG00000119655.10	NPC2	5
ENSG00000119699.7	TGFB3	5
ENSG00000119862.12	LGALSL	5
ENSG00000119927.13	GPAM	5
ENSG00000120318.15	ARAP3	5
ENSG00000120727.12	PAIP2	5
ENSG00000121310.16	ECHDC2	5
ENSG00000122176.10	FMOD	5
ENSG00000122674.11	CCZ1	5
ENSG00000122694.15	GLIPR2	5
ENSG00000123096.11	SSPN	5
ENSG00000123104.11	ITPR2	5
ENSG00000123342.15	MMP19	5
ENSG00000123395.14	ATG101	5
ENSG00000123416.15	TUBA1B	5
ENSG00000123545.5	NDUFAF4	5
ENSG00000123560.13	PLP1	5
ENSG00000123689.5	G0S2	5
ENSG00000123989.13	CHPF	5
ENSG00000124177.14	CHD6	5
ENSG00000124216.3	SNAI1	5
ENSG00000124249.6	KCNK15	5
ENSG00000124733.3	MEA1	5
ENSG00000124788.17	ATXN1	5
ENSG00000125037.12	EMC3	5
ENSG00000125148.6	MT2A	5
ENSG00000125454.11	SLC25A19	5
ENSG00000125510.15	OPRL1	5
ENSG00000125772.12	GPCPD1	5
ENSG00000125810.9	CD93	5
ENSG00000125844.15	RRBP1	5
ENSG00000126947.12	ARMCX1	5
ENSG00000127191.17	TRAF2	5
ENSG00000127337.6	YEATS4	5
ENSG00000127399.14	LRRC61	5
ENSG00000127415.12	IDUA	5
ENSG00000127578.6	WFIKKN1	5
ENSG00000127774.6	EMC6	5
ENSG00000127951.6	FGL2	5
ENSG00000127989.13	MTERF1	5
ENSG00000128000.15	ZNF780B	5
ENSG00000128016.5	ZFP36	5
ENSG00000128039.10	SRD5A3	5
ENSG00000128245.14	YWHAH	5
ENSG00000128274.15	A4GALT	5
ENSG00000128512.20	DOCK4	5
ENSG00000128594.7	LRRC4	5
ENSG00000128626.11	MRPS12	5
ENSG00000129515.18	SNX6	5
ENSG00000129521.13	EGLN3	5
ENSG00000129749.3	CHRNA10	5
ENSG00000129757.12	CDKN1C	5
ENSG00000130150.11	MOSPD2	5
ENSG00000130312.6	MRPL34	5
ENSG00000130413.15	STK33	5
ENSG00000130522.5	JUND	5
ENSG00000130649.9	CYP2E1	5
ENSG00000130810.19	PPAN	5
ENSG00000131149.18	GSE1	5
ENSG00000131242.17	RAB11FIP4	5
ENSG00000131759.17	RARA	5
ENSG00000131844.15	MCCC2	5
ENSG00000131941.7	RHPN2	5
ENSG00000132196.13	HSD17B7	5
ENSG00000132199.18	ENOSF1	5
ENSG00000132294.14	EFR3A	5
ENSG00000132313.14	MRPL35	5
ENSG00000132405.18	TBC1D14	5
ENSG00000132467.3	UTP3	5
ENSG00000132535.18	DLG4	5
ENSG00000132603.13	NIP7	5
ENSG00000132622.10	HSPA12B	5
ENSG00000132635.16	PCED1A	5
ENSG00000132680.10	KIAA0907	5
ENSG00000132842.13	AP3B1	5
ENSG00000134013.15	LOXL2	5
ENSG00000134042.12	MRO	5
ENSG00000134202.10	GSTM3	5
ENSG00000134242.15	PTPN22	5
ENSG00000134243.11	SORT1	5
ENSG00000134291.11	TMEM106C	5
ENSG00000134326.11	CMPK2	5
ENSG00000134333.13	LDHA	5
ENSG00000134490.13	TMEM241	5
ENSG00000134532.15	SOX5	5
ENSG00000134684.10	YARS	5
ENSG00000134853.11	PDGFRA	5
ENSG00000134917.9	ADAMTS8	5
ENSG00000134982.16	APC	5
ENSG00000135049.15	AGTPBP1	5
ENSG00000135407.10	AVIL	5
ENSG00000135643.4	KCNMB4	5
ENSG00000135919.12	SERPINE2	5
ENSG00000136143.14	SUCLA2	5
ENSG00000136153.19	LMO7	5
ENSG00000136158.11	SPRY2	5
ENSG00000136367.13	ZFHX2	5
ENSG00000136425.12	CIB2	5
ENSG00000136463.7	TACO1	5
ENSG00000136999.4	NOV	5
ENSG00000137040.9	RANBP6	5
ENSG00000137070.17	IL11RA	5
ENSG00000137094.14	DNAJB5	5
ENSG00000137124.7	ALDH1B1	5
ENSG00000137145.20	DENND4C	5
ENSG00000137168.7	PPIL1	5
ENSG00000137285.9	TUBB2B	5
ENSG00000137460.8	FHDC1	5
ENSG00000137573.13	SULF1	5
ENSG00000137642.12	SORL1	5
ENSG00000137857.17	DUOX1	5
ENSG00000138073.13	PREB	5
ENSG00000138081.20	FBXO11	5
ENSG00000138092.10	CENPO	5
ENSG00000138246.15	DNAJC13	5
ENSG00000138399.17	FASTKD1	5
ENSG00000138442.9	WDR12	5
ENSG00000138606.19	SHF	5
ENSG00000138621.11	PPCDC	5
ENSG00000139168.7	ZCRB1	5
ENSG00000139180.10	NDUFA9	5
ENSG00000139291.13	TMEM19	5
ENSG00000139636.15	LMBR1L	5
ENSG00000139668.8	WDFY2	5
ENSG00000140398.13	NEIL1	5
ENSG00000140416.19	TPM1	5
ENSG00000140691.16	ARMC5	5
ENSG00000140876.11	NUDT7	5
ENSG00000140983.13	RHOT2	5
ENSG00000141086.17	CTRL	5
ENSG00000141736.13	ERBB2	5
ENSG00000141753.6	IGFBP4	5
ENSG00000141873.10	SLC39A3	5
ENSG00000141933.9	TPGS1	5
ENSG00000142173.14	COL6A2	5
ENSG00000142871.16	CYR61	5
ENSG00000142875.19	PRKACB	5
ENSG00000142920.16	AZIN2	5
ENSG00000143190.21	POU2F1	5
ENSG00000143333.6	RGS16	5
ENSG00000143382.14	ADAMTSL4	5
ENSG00000143384.12	MCL1	5
ENSG00000143412.9	ANXA9	5
ENSG00000143442.21	POGZ	5
ENSG00000143458.11	GABPB2	5
ENSG00000143641.9	GALNT2	5
ENSG00000143772.9	ITPKB	5
ENSG00000143799.12	PARP1	5
ENSG00000143850.13	PLEKHA6	5
ENSG00000144357.16	UBR3	5
ENSG00000144746.6	ARL6IP5	5
ENSG00000144749.13	LRIG1	5
ENSG00000144802.11	NFKBIZ	5
ENSG00000144843.11	ADPRH	5
ENSG00000144908.13	ALDH1L1	5
ENSG00000145723.16	GIN1	5
ENSG00000146072.6	TNFRSF21	5
ENSG00000146085.7	MUT	5
ENSG00000146122.16	DAAM2	5
ENSG00000146476.10	ARMT1	5
ENSG00000147010.17	SH3KBP1	5
ENSG00000147224.10	PRPS1	5
ENSG00000147394.18	ZNF185	5
ENSG00000147408.14	CSGALNACT1	5
ENSG00000147592.8	LACTB2	5
ENSG00000148288.11	GBGT1	5
ENSG00000148399.12	DPH7	5
ENSG00000149218.4	ENDOD1	5
ENSG00000149260.15	CAPN5	5
ENSG00000149294.16	NCAM1	5
ENSG00000149541.9	B3GAT3	5
ENSG00000149591.16	TAGLN	5
ENSG00000149633.11	KIAA1755	5
ENSG00000150093.18	ITGB1	5
ENSG00000150782.11	IL18	5
ENSG00000151014.5	NOCT	5
ENSG00000151151.5	IPMK	5
ENSG00000151208.16	DLG5	5
ENSG00000151689.12	INPP1	5
ENSG00000151726.13	ACSL1	5
ENSG00000152223.12	EPG5	5
ENSG00000152284.4	TCF7L1	5
ENSG00000152527.13	PLEKHH2	5
ENSG00000152782.16	PANK1	5
ENSG00000152784.15	PRDM8	5
ENSG00000153310.19	FAM49B	5
ENSG00000153982.10	GDPD1	5
ENSG00000154127.9	UBASH3B	5
ENSG00000154229.11	PRKCA	5
ENSG00000154309.8	DISP1	5
ENSG00000154310.16	TNIK	5
ENSG00000154359.12	LONRF1	5
ENSG00000154518.9	ATP5G3	5
ENSG00000154553.13	PDLIM3	5
ENSG00000154642.10	C21orf91	5
ENSG00000154710.16	RABGEF1	5
ENSG00000155066.15	PROM2	5
ENSG00000155090.14	KLF10	5
ENSG00000155465.18	SLC7A7	5
ENSG00000155792.9	DEPTOR	5
ENSG00000156042.17	CFAP70	5
ENSG00000156049.6	GNA14	5
ENSG00000156469.8	MTERF3	5
ENSG00000156515.21	HK1	5
ENSG00000156642.16	NPTN	5
ENSG00000156675.15	RAB11FIP1	5
ENSG00000157077.14	ZFYVE9	5
ENSG00000157181.15	C1orf27	5
ENSG00000157216.15	SSBP3	5
ENSG00000157985.18	AGAP1	5
ENSG00000158373.8	HIST1H2BD	5
ENSG00000158483.15	FAM86C1	5
ENSG00000158710.14	TAGLN2	5
ENSG00000158792.15	SPATA2L	5
ENSG00000158805.11	ZNF276	5
ENSG00000158828.7	PINK1	5
ENSG00000158859.9	ADAMTS4	5
ENSG00000159110.19	IFNAR2	5
ENSG00000159189.11	C1QC	5
ENSG00000159363.17	ATP13A2	5
ENSG00000159399.9	HK2	5
ENSG00000160050.14	CCDC28B	5
ENSG00000160055.19	TMEM234	5
ENSG00000160200.17	CBS	5
ENSG00000160271.14	RALGDS	5
ENSG00000160703.15	NLRX1	5
ENSG00000160818.16	GPATCH4	5
ENSG00000160888.6	IER2	5
ENSG00000161551.14	ZNF577	5
ENSG00000161860.7	SYCE2	5
ENSG00000161940.10	BCL6B	5
ENSG00000161996.18	WDR90	5
ENSG00000162063.12	CCNF	5
ENSG00000162377.5	COA7	5
ENSG00000162444.11	RBP7	5
ENSG00000162496.8	DHRS3	5
ENSG00000162738.5	VANGL2	5
ENSG00000162783.10	IER5	5
ENSG00000162881.6	OXER1	5
ENSG00000162885.12	B3GALNT2	5
ENSG00000163083.5	INHBB	5
ENSG00000163162.8	RNF149	5
ENSG00000163319.10	MRPS18C	5
ENSG00000163431.12	LMOD1	5
ENSG00000163513.17	TGFBR2	5
ENSG00000163517.14	HDAC11	5
ENSG00000163545.8	NUAK2	5
ENSG00000163563.7	MNDA	5
ENSG00000163633.10	C4orf36	5
ENSG00000163635.17	ATXN7	5
ENSG00000163638.13	ADAMTS9	5
ENSG00000163754.17	GYG1	5
ENSG00000163755.8	HPS3	5
ENSG00000163795.13	ZNF513	5
ENSG00000163959.9	SLC51A	5
ENSG00000163975.11	MELTF	5
ENSG00000164039.14	BDH2	5
ENSG00000164056.10	SPRY1	5
ENSG00000164088.17	PPM1M	5
ENSG00000164111.14	ANXA5	5
ENSG00000164221.12	CCDC112	5
ENSG00000164318.17	EGFLAM	5
ENSG00000164330.16	EBF1	5
ENSG00000164366.3	CCDC127	5
ENSG00000164465.18	DCBLD1	5
ENSG00000164543.5	STK17A	5
ENSG00000164611.12	PTTG1	5
ENSG00000164659.14	KIAA1324L	5
ENSG00000164776.9	PHKG1	5
ENSG00000164897.12	TMUB1	5
ENSG00000165046.12	LETM2	5
ENSG00000165175.15	MID1IP1	5
ENSG00000165244.6	ZNF367	5
ENSG00000165272.14	AQP3	5
ENSG00000165629.19	ATP5C1	5
ENSG00000165757.8	KIAA1462	5
ENSG00000165802.21	NSMF	5
ENSG00000165806.19	CASP7	5
ENSG00000165821.11	SALL2	5
ENSG00000165868.13	HSPA12A	5
ENSG00000165959.11	CLMN	5
ENSG00000166086.12	JAM3	5
ENSG00000166446.14	CDYL2	5
ENSG00000166477.12	LEO1	5
ENSG00000166793.10	YPEL4	5
ENSG00000166819.11	PLIN1	5
ENSG00000166979.12	EVA1C	5
ENSG00000167291.15	TBC1D16	5
ENSG00000167302.10	TEPSIN	5
ENSG00000167325.14	RRM1	5
ENSG00000167380.16	ZNF226	5
ENSG00000167508.11	MVD	5
ENSG00000167615.16	LENG8	5
ENSG00000167645.16	YIF1B	5
ENSG00000167676.4	PLIN4	5
ENSG00000167680.15	SEMA6B	5
ENSG00000167994.11	RAB3IL1	5
ENSG00000168071.21	CCDC88B	5
ENSG00000168394.10	TAP1	5
ENSG00000168476.11	REEP4	5
ENSG00000168569.7	TMEM223	5
ENSG00000168661.14	ZNF30	5
ENSG00000169085.11	C8orf46	5
ENSG00000169230.9	PRELID1	5
ENSG00000169302.14	STK32A	5
ENSG00000169612.3	FAM103A1	5
ENSG00000169641.13	LUZP1	5
ENSG00000170145.4	SIK2	5
ENSG00000170153.10	RNF150	5
ENSG00000170421.12	KRT8	5
ENSG00000170458.13	CD14	5
ENSG00000170468.7	RIOX1	5
ENSG00000170619.9	COMMD5	5
ENSG00000170745.11	KCNS3	5
ENSG00000170801.9	HTRA3	5
ENSG00000170915.8	PAQR8	5
ENSG00000171227.6	TMEM37	5
ENSG00000171314.8	PGAM1	5
ENSG00000171606.17	ZNF274	5
ENSG00000171659.13	GPR34	5
ENSG00000171806.11	METTL18	5
ENSG00000172005.10	MAL	5
ENSG00000172183.14	ISG20	5
ENSG00000172340.14	SUCLG2	5
ENSG00000172348.14	RCAN2	5
ENSG00000172379.20	ARNT2	5
ENSG00000172403.10	SYNPO2	5
ENSG00000172432.18	GTPBP2	5
ENSG00000172469.15	MANEA	5
ENSG00000172572.6	PDE3A	5
ENSG00000172602.9	RND1	5
ENSG00000172724.11	CCL19	5
ENSG00000172840.6	PDP2	5
ENSG00000172878.13	METAP1D	5
ENSG00000172915.18	NBEA	5
ENSG00000172932.14	ANKRD13D	5
ENSG00000172985.10	SH3RF3	5
ENSG00000172987.12	HPSE2	5
ENSG00000173276.13	ZBTB21	5
ENSG00000173334.3	TRIB1	5
ENSG00000173338.12	KCNK7	5
ENSG00000173575.20	CHD2	5
ENSG00000173848.18	NET1	5
ENSG00000173889.15	PHC3	5
ENSG00000174437.16	ATP2A2	5
ENSG00000174446.12	SNAPC5	5
ENSG00000174669.11	SLC29A2	5
ENSG00000174684.6	B4GAT1	5
ENSG00000175155.8	YPEL2	5
ENSG00000175606.10	TMEM70	5
ENSG00000176014.12	TUBB6	5
ENSG00000176101.11	SSNA1	5
ENSG00000176225.13	RTTN	5
ENSG00000176597.11	B3GNT5	5
ENSG00000177096.8	FAM109B	5
ENSG00000177283.7	FZD8	5
ENSG00000177303.9	CASKIN2	5
ENSG00000177519.3	RPRM	5
ENSG00000177685.16	CRACR2B	5
ENSG00000177697.17	CD151	5
ENSG00000177700.5	POLR2L	5
ENSG00000177706.8	FAM20C	5
ENSG00000178096.8	BOLA1	5
ENSG00000178201.4	VN1R1	5
ENSG00000178607.15	ERN1	5
ENSG00000178695.5	KCTD12	5
ENSG00000179403.11	VWA1	5
ENSG00000179776.17	CDH5	5
ENSG00000179859.9	AC025335.1	5
ENSG00000179979.8	CRIPAK	5
ENSG00000180340.6	FZD2	5
ENSG00000180425.11	C11orf71	5
ENSG00000180573.9	HIST1H2AC	5
ENSG00000180596.7	HIST1H2BC	5
ENSG00000180739.13	S1PR5	5
ENSG00000180855.15	ZNF443	5
ENSG00000181104.6	F2R	5
ENSG00000181135.15	ZNF707	5
ENSG00000181315.10	ZNF322	5
ENSG00000181804.14	SLC9A9	5
ENSG00000181873.12	IBA57	5
ENSG00000181938.13	GINS3	5
ENSG00000182054.9	IDH2	5
ENSG00000182118.7	FAM89A	5
ENSG00000182173.12	TSEN54	5
ENSG00000182263.13	FIGN	5
ENSG00000182359.14	KBTBD3	5
ENSG00000182511.11	FES	5
ENSG00000182541.17	LIMK2	5
ENSG00000182551.13	ADI1	5
ENSG00000182568.16	SATB1	5
ENSG00000182628.12	SKA2	5
ENSG00000182810.6	DDX28	5
ENSG00000183010.16	PYCR1	5
ENSG00000183011.13	NAA38	5
ENSG00000183023.18	SLC8A1	5
ENSG00000183092.16	BEGAIN	5
ENSG00000183114.7	FAM43B	5
ENSG00000183397.5	C19orf71	5
ENSG00000183486.12	MX2	5
ENSG00000183542.5	KLRC4	5
ENSG00000183549.10	ACSM5	5
ENSG00000183688.4	RFLNB	5
ENSG00000183696.13	UPP1	5
ENSG00000183765.20	CHEK2	5
ENSG00000183808.11	RBM12B	5
ENSG00000184117.11	NIPSNAP1	5
ENSG00000184163.3	C1QTNF12	5
ENSG00000184445.11	KNTC1	5
ENSG00000184557.4	SOCS3	5
ENSG00000184992.10	BRI3BP	5
ENSG00000185022.11	MAFF	5
ENSG00000185052.11	SLC24A3	5
ENSG00000185163.9	DDX51	5
ENSG00000185187.12	SIGIRR	5
ENSG00000185215.8	TNFAIP2	5
ENSG00000185386.14	MAPK11	5
ENSG00000185437.13	SH3BGR	5
ENSG00000185567.6	AHNAK2	5
ENSG00000185650.9	ZFP36L1	5
ENSG00000185761.10	ADAMTSL5	5
ENSG00000185947.14	ZNF267	5
ENSG00000185950.8	IRS2	5
ENSG00000186230.6	ZNF749	5
ENSG00000186260.16	MKL2	5
ENSG00000186642.15	PDE2A	5
ENSG00000186767.6	SPIN4	5
ENSG00000186815.12	TPCN1	5
ENSG00000186951.16	PPARA	5
ENSG00000187189.10	TSPYL4	5
ENSG00000187193.8	MT1X	5
ENSG00000187626.8	ZKSCAN4	5
ENSG00000187676.7	B3GLCT	5
ENSG00000187699.10	C2orf88	5
ENSG00000187736.12	NHEJ1	5
ENSG00000187994.13	RINL	5
ENSG00000188038.7	NRN1L	5
ENSG00000188153.12	COL4A5	5
ENSG00000188171.15	ZNF626	5
ENSG00000188177.13	ZC3H6	5
ENSG00000188315.7	C3orf62	5
ENSG00000188613.6	NANOS1	5
ENSG00000188710.2	QRFP	5
ENSG00000188747.8	NOXA1	5
ENSG00000188760.10	TMEM198	5
ENSG00000188820.12	FAM26F	5
ENSG00000189114.6	BLOC1S3	5
ENSG00000196110.7	ZNF699	5
ENSG00000196155.12	PLEKHG4	5
ENSG00000196214.10	ZNF766	5
ENSG00000196290.14	NIF3L1	5
ENSG00000196381.10	ZNF781	5
ENSG00000196562.14	SULF2	5
ENSG00000196569.11	LAMA2	5
ENSG00000196659.9	TTC30B	5
ENSG00000196689.11	TRPV1	5
ENSG00000196724.12	ZNF418	5
ENSG00000196839.12	ADA	5
ENSG00000196890.4	HIST3H2BB	5
ENSG00000196950.13	SLC39A10	5
ENSG00000196976.7	LAGE3	5
ENSG00000197121.14	PGAP1	5
ENSG00000197147.13	LRRC8B	5
ENSG00000197162.9	ZNF785	5
ENSG00000197208.5	SLC22A4	5
ENSG00000197321.14	SVIL	5
ENSG00000197496.5	SLC2A10	5
ENSG00000197530.12	MIB2	5
ENSG00000197622.12	CDC42SE1	5
ENSG00000197629.5	MPEG1	5
ENSG00000198056.13	PRIM1	5
ENSG00000198089.15	SFI1	5
ENSG00000198169.8	ZNF251	5
ENSG00000198400.11	NTRK1	5
ENSG00000198420.9	TCAF1	5
ENSG00000198556.13	ZNF789	5
ENSG00000198585.11	NUDT16	5
ENSG00000198589.10	LRBA	5
ENSG00000198625.12	MDM4	5
ENSG00000198727.2	MT-CYB	5
ENSG00000198771.10	RCSD1	5
ENSG00000198792.12	TMEM184B	5
ENSG00000198821.10	CD247	5
ENSG00000198844.10	ARHGEF15	5
ENSG00000198888.2	MT-ND1	5
ENSG00000198890.7	PRMT6	5
ENSG00000198899.2	MT-ATP6	5
ENSG00000198924.7	DCLRE1A	5
ENSG00000198960.10	ARMCX6	5
ENSG00000203896.9	LIME1	5
ENSG00000204237.4	OXLD1	5
ENSG00000204576.11	PRR3	5
ENSG00000204642.13	HLA-F	5
ENSG00000205129.8	C4orf47	5
ENSG00000205268.10	PDE7A	5
ENSG00000205517.12	RGL3	5
ENSG00000205593.11	DENND6B	5
ENSG00000205710.3	C17orf107	5
ENSG00000206538.8	VGLL3	5
ENSG00000212916.4	MAP10	5
ENSG00000213213.13	CCDC183	5
ENSG00000213585.10	VDAC1	5
ENSG00000213699.8	SLC35F6	5
ENSG00000213760.10	ATP6V1G2	5
ENSG00000213780.10	GTF2H4	5
ENSG00000213903.8	LTB4R	5
ENSG00000213918.10	DNASE1	5
ENSG00000213923.11	CSNK1E	5
ENSG00000213949.8	ITGA1	5
ENSG00000213977.7	TAX1BP3	5
ENSG00000214063.10	TSPAN4	5
ENSG00000214114.8	MYCBP	5
ENSG00000214193.10	SH3D21	5
ENSG00000214290.8	COLCA2	5
ENSG00000215375.6	MYL5	5
ENSG00000224051.6	CPTP	5
ENSG00000224383.7	PRR29	5
ENSG00000225828.1	FAM229A	5
ENSG00000228253.1	MT-ATP8	5
ENSG00000229833.9	PET100	5
ENSG00000232434.2	C9orf172	5
ENSG00000238083.7	LRRC37A2	5
ENSG00000239672.7	NME1	5
ENSG00000240038.6	AMY2B	5
ENSG00000240303.7	ACAD11	5
ENSG00000241058.3	NSUN6	5
ENSG00000241106.6	HLA-DOB	5
ENSG00000241839.9	PLEKHO2	5
ENSG00000241878.11	PISD	5
ENSG00000243649.8	CFB	5
ENSG00000244617.2	ASPRV1	5
ENSG00000249709.7	ZNF564	5
ENSG00000250067.11	YJEFN3	5
ENSG00000250305.8	KIAA1456	5
ENSG00000250571.6	GLI4	5
ENSG00000251322.7	SHANK3	5
ENSG00000253251.2	CTC-534A2.2	5
ENSG00000253368.3	TRNP1	5
ENSG00000253958.1	CLDN23	5
ENSG00000254470.2	AP5B1	5
ENSG00000257017.8	HP	5
ENSG00000258315.5	C17orf49	5
ENSG00000260428.2	SCX	5
ENSG00000261587.2	TMEM249	5
ENSG00000262814.7	MRPL12	5
ENSG00000265107.2	GJA5	5
ENSG00000266412.5	NCOA4	5
ENSG00000269313.5	MAGIX	5
ENSG00000270170.1	NCBP2-AS2	5
ENSG00000272602.5	ZNF595	5
ENSG00000273604.1	EPOP	5
ENSG00000274070.1	GATSL2	5
ENSG00000276547.1	PCDHGB5	5
ENSG00000277203.1	F8A1	5
ENSG00000278259.4	MYO19	5
ENSG00000278828.1	HIST1H3H	5
ENSG00000000003.14	TSPAN6	4
ENSG00000001084.10	GCLC	4
ENSG00000001630.15	CYP51A1	4
ENSG00000002587.9	HS3ST1	4
ENSG00000002834.17	LASP1	4
ENSG00000003056.7	M6PR	4
ENSG00000003096.14	KLHL13	4
ENSG00000003989.17	SLC7A2	4
ENSG00000004468.12	CD38	4
ENSG00000005483.20	KMT2E	4
ENSG00000005961.17	ITGA2B	4
ENSG00000006015.17	C19orf60	4
ENSG00000006025.11	OSBPL7	4
ENSG00000006459.10	KDM7A	4
ENSG00000006468.13	ETV1	4
ENSG00000007312.12	CD79B	4
ENSG00000007516.13	BAIAP3	4
ENSG00000007520.3	TSR3	4
ENSG00000007944.14	MYLIP	4
ENSG00000008516.16	MMP25	4
ENSG00000008735.13	MAPK8IP2	4
ENSG00000008853.16	RHOBTB2	4
ENSG00000009724.16	MASP2	4
ENSG00000009844.15	VTA1	4
ENSG00000010310.8	GIPR	4
ENSG00000010704.18	HFE	4
ENSG00000010810.17	FYN	4
ENSG00000010818.9	HIVEP2	4
ENSG00000011465.16	DCN	4
ENSG00000013297.10	CLDN11	4
ENSG00000013375.15	PGM3	4
ENSG00000013588.7	GPRC5A	4
ENSG00000015133.18	CCDC88C	4
ENSG00000017483.14	SLC38A5	4
ENSG00000018236.14	CNTN1	4
ENSG00000018510.13	AGPS	4
ENSG00000019102.11	VSIG2	4
ENSG00000019995.6	ZRANB1	4
ENSG00000022267.16	FHL1	4
ENSG00000023445.13	BIRC3	4
ENSG00000023572.8	GLRX2	4
ENSG00000024862.17	CCDC28A	4
ENSG00000025423.11	HSD17B6	4
ENSG00000029639.10	TFB1M	4
ENSG00000030110.12	BAK1	4
ENSG00000033178.12	UBA6	4
ENSG00000033867.16	SLC4A7	4
ENSG00000034053.14	APBA2	4
ENSG00000034533.11	ASTE1	4
ENSG00000038002.8	AGA	4
ENSG00000038427.15	VCAN	4
ENSG00000039560.13	RAI14	4
ENSG00000041982.15	TNC	4
ENSG00000047315.15	POLR2B	4
ENSG00000047346.12	FAM214A	4
ENSG00000047365.11	ARAP2	4
ENSG00000047621.11	C12orf4	4
ENSG00000048028.11	USP28	4
ENSG00000048052.21	HDAC9	4
ENSG00000048140.17	TSPAN17	4
ENSG00000050165.17	DKK3	4
ENSG00000050820.16	BCAR1	4
ENSG00000051128.18	HOMER3	4
ENSG00000051382.8	PIK3CB	4
ENSG00000051596.9	THOC3	4
ENSG00000051620.10	HEBP2	4
ENSG00000052126.14	PLEKHA5	4
ENSG00000053328.8	METTL24	4
ENSG00000057657.15	PRDM1	4
ENSG00000059728.10	MXD1	4
ENSG00000059758.7	CDK17	4
ENSG00000059804.15	SLC2A3	4
ENSG00000061656.9	SPAG4	4
ENSG00000061794.12	MRPS35	4
ENSG00000061938.16	TNK2	4
ENSG00000062282.14	DGAT2	4
ENSG00000062716.12	VMP1	4
ENSG00000063169.10	GLTSCR1	4
ENSG00000063660.8	GPC1	4
ENSG00000064607.16	SUGP2	4
ENSG00000064989.12	CALCRL	4
ENSG00000065054.13	SLC9A3R2	4
ENSG00000065518.7	NDUFB4	4
ENSG00000065534.18	MYLK	4
ENSG00000065882.15	TBC1D1	4
ENSG00000066322.14	ELOVL1	4
ENSG00000068615.17	REEP1	4
ENSG00000068976.13	PYGM	4
ENSG00000069122.18	ADGRF5	4
ENSG00000069329.16	VPS35	4
ENSG00000069696.6	DRD4	4
ENSG00000070388.11	FGF22	4
ENSG00000070495.14	JMJD6	4
ENSG00000070756.15	PABPC1	4
ENSG00000070759.16	TESK2	4
ENSG00000071127.16	WDR1	4
ENSG00000071282.11	LMCD1	4
ENSG00000071991.8	CDH19	4
ENSG00000072274.12	TFRC	4
ENSG00000072310.16	SREBF1	4
ENSG00000072840.12	EVC	4
ENSG00000073060.15	SCARB1	4
ENSG00000073111.13	MCM2	4
ENSG00000073756.11	PTGS2	4
ENSG00000073803.13	MAP3K13	4
ENSG00000074317.10	SNCB	4
ENSG00000074800.13	ENO1	4
ENSG00000075131.9	TIPIN	4
ENSG00000075240.16	GRAMD4	4
ENSG00000075426.11	FOSL2	4
ENSG00000075624.13	ACTB	4
ENSG00000075651.15	PLD1	4
ENSG00000076003.4	MCM6	4
ENSG00000076706.16	MCAM	4
ENSG00000077044.10	DGKD	4
ENSG00000077380.15	DYNC1I2	4
ENSG00000077522.12	ACTN2	4
ENSG00000077616.10	NAALAD2	4
ENSG00000077782.19	FGFR1	4
ENSG00000077984.5	CST7	4
ENSG00000078269.14	SYNJ2	4
ENSG00000078487.17	ZCWPW1	4
ENSG00000079134.11	THOC1	4
ENSG00000079156.16	OSBPL6	4
ENSG00000079215.13	SLC1A3	4
ENSG00000079337.15	RAPGEF3	4
ENSG00000079739.15	PGM1	4
ENSG00000079819.18	EPB41L2	4
ENSG00000079974.17	RABL2B	4
ENSG00000080200.9	CRYBG3	4
ENSG00000080823.22	MOK	4
ENSG00000080854.14	IGSF9B	4
ENSG00000081019.13	RSBN1	4
ENSG00000081181.7	ARG2	4
ENSG00000081692.12	JMJD4	4
ENSG00000082014.16	SMARCD3	4
ENSG00000082458.11	DLG3	4
ENSG00000083290.19	ULK2	4
ENSG00000083807.9	SLC27A5	4
ENSG00000083814.13	ZNF671	4
ENSG00000084636.17	COL16A1	4
ENSG00000084731.14	KIF3C	4
ENSG00000084733.10	RAB10	4
ENSG00000085719.12	CPNE3	4
ENSG00000086015.20	MAST2	4
ENSG00000086200.16	IPO11	4
ENSG00000087266.15	SH3BP2	4
ENSG00000088325.15	TPX2	4
ENSG00000088826.17	SMOX	4
ENSG00000088832.16	FKBP1A	4
ENSG00000088881.20	EBF4	4
ENSG00000088899.14	LZTS3	4
ENSG00000088970.15	KIZ	4
ENSG00000089123.15	TASP1	4
ENSG00000089472.16	HEPH	4
ENSG00000090006.17	LTBP4	4
ENSG00000090975.12	PITPNM2	4
ENSG00000091127.13	PUS7	4
ENSG00000091409.14	ITGA6	4
ENSG00000091490.10	SEL1L3	4
ENSG00000091972.18	CD200	4
ENSG00000092096.16	SLC22A17	4
ENSG00000092871.16	RFFL	4
ENSG00000092929.11	UNC13D	4
ENSG00000095002.13	MSH2	4
ENSG00000095564.13	BTAF1	4
ENSG00000095794.19	CREM	4
ENSG00000096433.10	ITPR3	4
ENSG00000097021.19	ACOT7	4
ENSG00000097096.8	SYDE2	4
ENSG00000099330.8	OCEL1	4
ENSG00000099625.12	CBARP	4
ENSG00000099800.7	TIMM13	4
ENSG00000099864.17	PALM	4
ENSG00000099968.17	BCL2L13	4
ENSG00000099999.14	RNF215	4
ENSG00000100003.17	SEC14L2	4
ENSG00000100060.17	MFNG	4
ENSG00000100077.14	GRK3	4
ENSG00000100100.12	PIK3IP1	4
ENSG00000100109.16	TFIP11	4
ENSG00000100216.5	TOMM22	4
ENSG00000100221.10	JOSD1	4
ENSG00000100242.15	SUN2	4
ENSG00000100246.12	DNAL4	4
ENSG00000100294.12	MCAT	4
ENSG00000100302.6	RASD2	4
ENSG00000100372.14	SLC25A17	4
ENSG00000100385.13	IL2RB	4
ENSG00000100422.13	CERK	4
ENSG00000100439.10	ABHD4	4
ENSG00000100596.6	SPTLC2	4
ENSG00000100614.17	PPM1A	4
ENSG00000100628.11	ASB2	4
ENSG00000100644.16	HIF1A	4
ENSG00000100784.10	RPS6KA5	4
ENSG00000100802.14	C14orf93	4
ENSG00000100889.11	PCK2	4
ENSG00000100918.12	REC8	4
ENSG00000101004.14	NINL	4
ENSG00000101342.9	TLDC2	4
ENSG00000101361.16	NOP56	4
ENSG00000101367.8	MAPRE1	4
ENSG00000101695.8	RNF125	4
ENSG00000101825.7	MXRA5	4
ENSG00000101871.14	MID1	4
ENSG00000101935.9	AMMECR1	4
ENSG00000102003.10	SYP	4
ENSG00000102024.17	PLS3	4
ENSG00000102038.15	SMARCA1	4
ENSG00000102144.13	PGK1	4
ENSG00000102265.11	TIMP1	4
ENSG00000102287.18	GABRE	4
ENSG00000102316.16	MAGED2	4
ENSG00000102390.10	PBDC1	4
ENSG00000102524.11	TNFSF13B	4
ENSG00000102755.11	FLT1	4
ENSG00000102871.15	TRADD	4
ENSG00000102890.14	ELMO3	4
ENSG00000102981.9	PARD6A	4
ENSG00000102996.4	MMP15	4
ENSG00000103024.7	NME3	4
ENSG00000103056.11	SMPD3	4
ENSG00000103150.5	MLYCD	4
ENSG00000103174.11	NAGPA	4
ENSG00000103187.7	COTL1	4
ENSG00000103269.13	RHBDL1	4
ENSG00000103274.10	NUBP1	4
ENSG00000103343.12	ZNF174	4
ENSG00000103647.12	CORO2B	4
ENSG00000103769.9	RAB11A	4
ENSG00000104450.12	SPAG1	4
ENSG00000104518.10	GSDMD	4
ENSG00000104852.14	SNRNP70	4
ENSG00000104903.4	LYL1	4
ENSG00000104907.12	TRMT1	4
ENSG00000104967.6	NOVA2	4
ENSG00000104998.3	IL27RA	4
ENSG00000105122.12	RASAL3	4
ENSG00000105146.12	AURKC	4
ENSG00000105220.14	GPI	4
ENSG00000105227.14	PRX	4
ENSG00000105321.12	CCDC9	4
ENSG00000105376.4	ICAM5	4
ENSG00000105379.9	ETFB	4
ENSG00000105447.12	GRWD1	4
ENSG00000105499.13	PLA2G4C	4
ENSG00000105559.11	PLEKHA4	4
ENSG00000105612.8	DNASE2	4
ENSG00000105676.13	ARMC6	4
ENSG00000105792.19	CFAP69	4
ENSG00000105852.10	PON3	4
ENSG00000105879.11	CBLL1	4
ENSG00000106052.13	TAX1BP1	4
ENSG00000106078.17	COBL	4
ENSG00000106089.11	STX1A	4
ENSG00000106100.10	NOD1	4
ENSG00000106261.16	ZKSCAN1	4
ENSG00000106333.12	PCOLCE	4
ENSG00000106404.13	CLDN15	4
ENSG00000106415.12	GLCCI1	4
ENSG00000106483.11	SFRP4	4
ENSG00000106484.14	MEST	4
ENSG00000106605.10	BLVRA	4
ENSG00000106624.10	AEBP1	4
ENSG00000106688.11	SLC1A1	4
ENSG00000106701.11	FSD1L	4
ENSG00000106804.7	C5	4
ENSG00000107104.18	KANK1	4
ENSG00000107186.16	MPDZ	4
ENSG00000107249.21	GLIS3	4
ENSG00000107282.7	APBA1	4
ENSG00000107438.8	PDLIM1	4
ENSG00000107537.13	PHYH	4
ENSG00000107554.16	DNMBP	4
ENSG00000107581.12	EIF3A	4
ENSG00000107719.8	PALD1	4
ENSG00000107897.18	ACBD5	4
ENSG00000108018.15	SORCS1	4
ENSG00000108179.13	PPIF	4
ENSG00000108219.14	TSPAN14	4
ENSG00000108244.16	KRT23	4
ENSG00000108582.11	CPD	4
ENSG00000108666.9	C17orf75	4
ENSG00000108773.10	KAT2A	4
ENSG00000108788.11	MLX	4
ENSG00000108819.10	PPP1R9B	4
ENSG00000108829.9	LRRC59	4
ENSG00000108861.8	DUSP3	4
ENSG00000108946.14	PRKAR1A	4
ENSG00000109084.13	TMEM97	4
ENSG00000109089.7	CDR2L	4
ENSG00000109113.18	RAB34	4
ENSG00000109321.10	AREG	4
ENSG00000109686.17	SH3D19	4
ENSG00000109736.14	MFSD10	4
ENSG00000109743.10	BST1	4
ENSG00000109861.15	CTSC	4
ENSG00000109919.9	MTCH2	4
ENSG00000110031.12	LPXN	4
ENSG00000110046.12	ATG2A	4
ENSG00000110077.14	MS4A6A	4
ENSG00000110169.10	HPX	4
ENSG00000110492.15	MDK	4
ENSG00000110693.17	SOX6	4
ENSG00000110721.11	CHKA	4
ENSG00000110881.11	ASIC1	4
ENSG00000111058.7	ACSS3	4
ENSG00000111341.9	MGP	4
ENSG00000111641.11	NOP2	4
ENSG00000111669.14	TPI1	4
ENSG00000111671.9	SPSB2	4
ENSG00000111674.8	ENO2	4
ENSG00000111678.10	C12orf57	4
ENSG00000111859.16	NEDD9	4
ENSG00000112033.13	PPARD	4
ENSG00000112309.10	B3GAT2	4
ENSG00000112378.11	PERP	4
ENSG00000112599.8	GUCA1B	4
ENSG00000112715.21	VEGFA	4
ENSG00000112799.8	LY86	4
ENSG00000112964.13	GHR	4
ENSG00000112972.14	HMGCS1	4
ENSG00000113140.10	SPARC	4
ENSG00000113448.18	PDE4D	4
ENSG00000113749.7	HRH2	4
ENSG00000114251.14	WNT5A	4
ENSG00000114315.3	HES1	4
ENSG00000114405.10	C3orf14	4
ENSG00000114626.17	ABTB1	4
ENSG00000114738.10	MAPKAPK3	4
ENSG00000115233.11	PSMD14	4
ENSG00000115286.19	NDUFS7	4
ENSG00000115306.15	SPTBN1	4
ENSG00000115310.17	RTN4	4
ENSG00000115318.11	LOXL3	4
ENSG00000115468.11	EFHD1	4
ENSG00000115602.16	IL1RL1	4
ENSG00000115750.16	TAF1B	4
ENSG00000115756.12	HPCAL1	4
ENSG00000115828.15	QPCT	4
ENSG00000115904.12	SOS1	4
[truncated: 10,531 more rows]

## Sheet: 2C
gene	tissue	hourDeath	TPM
ARNTL	Thyroid	0.0833333	30.4327
ARNTL	Thyroid	0.1	23.6538
ARNTL	Thyroid	0.116667	13.1394
ARNTL	Thyroid	0.15	30.4319
ARNTL	Thyroid	0.166667	21.6262
ARNTL	Thyroid	0.316667	46.0575
ARNTL	Thyroid	0.366667	35.6247
ARNTL	Thyroid	0.383333	36.6745
ARNTL	Thyroid	0.416667	52.2816
ARNTL	Thyroid	0.433333	32.7624
ARNTL	Thyroid	0.45	54.9269
ARNTL	Thyroid	0.466667	21.3627
ARNTL	Thyroid	0.5	26.38
ARNTL	Thyroid	0.566667	62.6784
ARNTL	Thyroid	0.616667	55.8513
ARNTL	Thyroid	0.683333	30.4998
ARNTL	Thyroid	0.716667	31.0621
ARNTL	Thyroid	0.716667	31.5731
ARNTL	Thyroid	0.783333	40.3908
ARNTL	Thyroid	0.85	16.1791
ARNTL	Thyroid	0.9	27.645
ARNTL	Thyroid	0.9	48.6333
ARNTL	Thyroid	0.916667	28.5111
ARNTL	Thyroid	0.933333	22.1591
ARNTL	Thyroid	0.966667	50.0679
ARNTL	Thyroid	0.983333	30.0529
ARNTL	Thyroid	1	23.5791
ARNTL	Thyroid	1	31.9627
ARNTL	Thyroid	1.03333	24.0064
ARNTL	Thyroid	1.11667	26.0209
ARNTL	Thyroid	1.11667	42.3062
ARNTL	Thyroid	1.15	51.6325
ARNTL	Thyroid	1.15	36.6196
ARNTL	Thyroid	1.16667	53.3978
ARNTL	Thyroid	1.18333	23.797
ARNTL	Thyroid	1.3	56.661
ARNTL	Thyroid	1.31667	24.3042
ARNTL	Thyroid	1.35	32.1705
ARNTL	Thyroid	1.43333	57.0246
ARNTL	Thyroid	1.46667	59.8908
ARNTL	Thyroid	1.48333	24.7197
ARNTL	Thyroid	1.5	88.9719
ARNTL	Thyroid	1.5	35.3685
ARNTL	Thyroid	1.5	56.9748
ARNTL	Thyroid	1.58333	36.4052
ARNTL	Thyroid	1.66667	58.3398
ARNTL	Thyroid	1.66667	33.4383
ARNTL	Thyroid	1.7	56.1995
ARNTL	Thyroid	1.75	44.6896
ARNTL	Thyroid	1.83333	50.3912
ARNTL	Thyroid	1.91667	22.7012
ARNTL	Thyroid	1.93333	29.6801
ARNTL	Thyroid	1.93333	42.7897
ARNTL	Thyroid	1.96667	20.5245
ARNTL	Thyroid	2.01667	14.9235
ARNTL	Thyroid	2.08333	43.8735
ARNTL	Thyroid	2.11667	20.5859
ARNTL	Thyroid	2.18333	31.6671
ARNTL	Thyroid	2.33333	50.9114
ARNTL	Thyroid	2.33333	34.7839
ARNTL	Thyroid	2.5	26.9616
ARNTL	Thyroid	2.53333	23.1602
ARNTL	Thyroid	2.56667	56.2157
ARNTL	Thyroid	2.58333	34.3379
ARNTL	Thyroid	2.61667	50.2526
ARNTL	Thyroid	2.61667	19.5046
ARNTL	Thyroid	2.63333	38.8394
ARNTL	Thyroid	2.65	46.9698
ARNTL	Thyroid	2.66667	35.3071
ARNTL	Thyroid	2.66667	31.0773
ARNTL	Thyroid	2.7	51.6463
ARNTL	Thyroid	2.71667	53.527
ARNTL	Thyroid	2.71667	23.0334
ARNTL	Thyroid	2.73333	34.3419
ARNTL	Thyroid	2.75	52.118
ARNTL	Thyroid	2.75	46.1262
ARNTL	Thyroid	2.83333	16.7956
ARNTL	Thyroid	2.83333	56.8998
ARNTL	Thyroid	2.85	12.3053
ARNTL	Thyroid	2.93333	53.2566
ARNTL	Thyroid	2.96667	37.4787
ARNTL	Thyroid	3	27.9832
ARNTL	Thyroid	3.06667	9.22554
ARNTL	Thyroid	3.08333	38.3812
ARNTL	Thyroid	3.15	48.7012
ARNTL	Thyroid	3.25	30.9388
ARNTL	Thyroid	3.26667	38.9307
ARNTL	Thyroid	3.28333	72.8022
ARNTL	Thyroid	3.3	56.3794
ARNTL	Thyroid	3.33333	29.3326
ARNTL	Thyroid	3.33333	16.6528
ARNTL	Thyroid	3.38333	22.4363
ARNTL	Thyroid	3.41667	52.4971
ARNTL	Thyroid	3.5	40.6384
ARNTL	Thyroid	3.56667	42.7164
ARNTL	Thyroid	3.61667	10.3374
ARNTL	Thyroid	3.61667	9.07834
ARNTL	Thyroid	3.63333	17.9
ARNTL	Thyroid	3.65	44.438
ARNTL	Thyroid	3.68333	36.4785
ARNTL	Thyroid	3.75	48.2833
ARNTL	Thyroid	3.78333	23.736
ARNTL	Thyroid	3.8	44.3715
ARNTL	Thyroid	3.81667	17.2301
ARNTL	Thyroid	3.81667	30.6448
ARNTL	Thyroid	3.83333	19.8876
ARNTL	Thyroid	4	7.65685
ARNTL	Thyroid	4.13333	25.6429
ARNTL	Thyroid	4.33333	31.0923
ARNTL	Thyroid	4.35	34.8046
ARNTL	Thyroid	4.38333	32.2142
ARNTL	Thyroid	4.4	56.6767
ARNTL	Thyroid	4.41667	15.7461
ARNTL	Thyroid	4.45	32.7211
ARNTL	Thyroid	4.45	29.9544
ARNTL	Thyroid	4.63333	17.7138
ARNTL	Thyroid	4.63333	27.3715
ARNTL	Thyroid	4.75	26.3279
ARNTL	Thyroid	4.75	22.6981
ARNTL	Thyroid	4.75	33.0852
ARNTL	Thyroid	4.78333	23.3459
ARNTL	Thyroid	4.78333	42.23
ARNTL	Thyroid	4.83333	27.5946
ARNTL	Thyroid	4.9	20.1465
ARNTL	Thyroid	4.98333	32.4674
ARNTL	Thyroid	5	23.1371
ARNTL	Thyroid	5.01667	22.5143
ARNTL	Thyroid	5.03333	21.2715
ARNTL	Thyroid	5.16667	57.1106
ARNTL	Thyroid	5.26667	28.6431
ARNTL	Thyroid	5.38333	82.4214
ARNTL	Thyroid	5.43333	61.9868
ARNTL	Thyroid	5.45	39.2802
ARNTL	Thyroid	5.5	13.386
ARNTL	Thyroid	5.51667	29.0479
ARNTL	Thyroid	5.53333	27.0902
ARNTL	Thyroid	5.61667	24.0201
ARNTL	Thyroid	5.65	25.7393
ARNTL	Thyroid	5.68333	28.9538
ARNTL	Thyroid	5.7	17.463
ARNTL	Thyroid	5.73333	37.8302
ARNTL	Thyroid	5.9	22.597
ARNTL	Thyroid	5.93333	27.0753
ARNTL	Thyroid	5.98333	30.7501
ARNTL	Thyroid	6.03333	17.4535
ARNTL	Thyroid	6.03333	26.0368
ARNTL	Thyroid	6.1	31.0229
ARNTL	Thyroid	6.1	31.5428
ARNTL	Thyroid	6.15	19.9467
ARNTL	Thyroid	6.16667	17.6966
ARNTL	Thyroid	6.28333	26.3009
ARNTL	Thyroid	6.31667	16.902
ARNTL	Thyroid	6.33333	41.0931
ARNTL	Thyroid	6.4	9.44932
ARNTL	Thyroid	6.43333	12.2053
ARNTL	Thyroid	6.43333	26.5333
ARNTL	Thyroid	6.46667	47.8172
ARNTL	Thyroid	6.5	30.4791
ARNTL	Thyroid	6.51667	31.1626
ARNTL	Thyroid	6.53333	57.794
ARNTL	Thyroid	6.56667	20.8732
ARNTL	Thyroid	6.56667	17.684
ARNTL	Thyroid	6.56667	40.7905
ARNTL	Thyroid	6.65	18.7617
ARNTL	Thyroid	6.66667	32.0796
ARNTL	Thyroid	6.66667	24.7397
ARNTL	Thyroid	6.75	13.9022
ARNTL	Thyroid	6.75	7.54228
ARNTL	Thyroid	6.81667	33.5638
ARNTL	Thyroid	6.85	11.467
ARNTL	Thyroid	6.95	15.7985
ARNTL	Thyroid	7.06667	20.2646
ARNTL	Thyroid	7.06667	9.60387
ARNTL	Thyroid	7.15	36.6953
ARNTL	Thyroid	7.16667	32.3224
ARNTL	Thyroid	7.18333	30.3285
ARNTL	Thyroid	7.2	62.1225
ARNTL	Thyroid	7.21667	15.3096
ARNTL	Thyroid	7.21667	18.8694
ARNTL	Thyroid	7.25	19.5073
ARNTL	Thyroid	7.31667	13.3184
ARNTL	Thyroid	7.33333	5.55028
ARNTL	Thyroid	7.38333	8.53445
ARNTL	Thyroid	7.4	22.6327
ARNTL	Thyroid	7.43333	48.6085
ARNTL	Thyroid	7.46667	51.5779
ARNTL	Thyroid	7.46667	13.1458
ARNTL	Thyroid	7.46667	20.9969
ARNTL	Thyroid	7.5	20.1297
ARNTL	Thyroid	7.5	31.0296
ARNTL	Thyroid	7.5	9.08243
ARNTL	Thyroid	7.51667	22.5106
ARNTL	Thyroid	7.51667	23.3825
ARNTL	Thyroid	7.53333	27.8357
ARNTL	Thyroid	7.55	15.5766
ARNTL	Thyroid	7.56667	34.6743
ARNTL	Thyroid	7.56667	17.0349
ARNTL	Thyroid	7.58333	34.8458
ARNTL	Thyroid	7.63333	20.3138
ARNTL	Thyroid	7.63333	7.45859
ARNTL	Thyroid	7.65	19.0382
ARNTL	Thyroid	7.66667	7.07657
ARNTL	Thyroid	7.7	26.5074
ARNTL	Thyroid	7.73333	49.3395
ARNTL	Thyroid	7.75	21.3983
ARNTL	Thyroid	7.78333	19.4188
ARNTL	Thyroid	7.8	49.2433
ARNTL	Thyroid	7.8	15.2176
ARNTL	Thyroid	7.83333	29.9753
ARNTL	Thyroid	7.9	50.5578
ARNTL	Thyroid	7.9	19.824
ARNTL	Thyroid	7.91667	9.10949
ARNTL	Thyroid	7.91667	9.45424
ARNTL	Thyroid	7.93333	31.0971
ARNTL	Thyroid	8	52.4475
ARNTL	Thyroid	8.01667	15.8771
ARNTL	Thyroid	8.01667	8.52355
ARNTL	Thyroid	8.05	22.3906
ARNTL	Thyroid	8.06667	33.4163
ARNTL	Thyroid	8.1	32.2769
ARNTL	Thyroid	8.11667	36.2816
ARNTL	Thyroid	8.13333	25.2262
ARNTL	Thyroid	8.16667	15.6372
ARNTL	Thyroid	8.16667	67.3701
ARNTL	Thyroid	8.18333	72.1705
ARNTL	Thyroid	8.21667	20.9898
ARNTL	Thyroid	8.23333	13.5762
ARNTL	Thyroid	8.33333	16.4083
ARNTL	Thyroid	8.33333	23.8295
ARNTL	Thyroid	8.35	45.7605
ARNTL	Thyroid	8.35	6.86769
ARNTL	Thyroid	8.35	24.0082
ARNTL	Thyroid	8.38333	60.0248
ARNTL	Thyroid	8.5	24.0992
ARNTL	Thyroid	8.58333	9.71498
ARNTL	Thyroid	8.66667	9.73635
ARNTL	Thyroid	8.66667	51.358
ARNTL	Thyroid	8.75	39.5724
ARNTL	Thyroid	8.75	29.2957
ARNTL	Thyroid	8.78333	26.5722
ARNTL	Thyroid	8.78333	45.9217
ARNTL	Thyroid	8.78333	42.1019
ARNTL	Thyroid	8.9	7.85044
ARNTL	Thyroid	8.91667	8.4579
ARNTL	Thyroid	8.93333	46.7506
ARNTL	Thyroid	8.93333	7.36666
ARNTL	Thyroid	8.95	19.8225
ARNTL	Thyroid	9	61.6363
ARNTL	Thyroid	9	19.2191
ARNTL	Thyroid	9	29.9672
ARNTL	Thyroid	9.18333	34.6123
ARNTL	Thyroid	9.23333	34.8528
ARNTL	Thyroid	9.23333	14.7264
ARNTL	Thyroid	9.26667	13.5461
ARNTL	Thyroid	9.38333	28.3641
ARNTL	Thyroid	9.4	5.88172
ARNTL	Thyroid	9.43333	10.5326
ARNTL	Thyroid	9.45	13.323
ARNTL	Thyroid	9.46667	24.8229
ARNTL	Thyroid	9.51667	39.8299
ARNTL	Thyroid	9.53333	26.2783
ARNTL	Thyroid	9.56667	41.9044
ARNTL	Thyroid	9.58333	53.9315
ARNTL	Thyroid	9.66667	58.9413
ARNTL	Thyroid	9.66667	23.3734
ARNTL	Thyroid	9.68333	33.0184
ARNTL	Thyroid	9.75	40.8024
ARNTL	Thyroid	9.78333	41.641
ARNTL	Thyroid	9.83333	55.3359
ARNTL	Thyroid	9.88333	7.04097
ARNTL	Thyroid	9.9	17.2911
ARNTL	Thyroid	9.93333	52.6509
ARNTL	Thyroid	9.96667	46.9004
ARNTL	Thyroid	9.98333	7.62059
ARNTL	Thyroid	10	25.9791
ARNTL	Thyroid	10.0833	50.5801
ARNTL	Thyroid	10.15	30.0387
ARNTL	Thyroid	10.1667	6.63073
ARNTL	Thyroid	10.2	6.95818
ARNTL	Thyroid	10.2333	6.98251
ARNTL	Thyroid	10.25	31.111
ARNTL	Thyroid	10.2667	8.17618
ARNTL	Thyroid	10.3	22.0469
ARNTL	Thyroid	10.3167	28.9476
ARNTL	Thyroid	10.3167	12.1839
ARNTL	Thyroid	10.3333	9.53727
ARNTL	Thyroid	10.3333	44.5849
ARNTL	Thyroid	10.35	15.4579
ARNTL	Thyroid	10.3667	24.1348
ARNTL	Thyroid	10.3833	14.5084
ARNTL	Thyroid	10.5	46.5611
ARNTL	Thyroid	10.9	35.9764
ARNTL	Thyroid	10.9333	44.3888
ARNTL	Thyroid	10.9333	29.2495
ARNTL	Thyroid	11	12.3583
ARNTL	Thyroid	11	19.2681
ARNTL	Thyroid	11.0333	13.7357
ARNTL	Thyroid	11.0833	31.6264
ARNTL	Thyroid	11.1	40.6967
ARNTL	Thyroid	11.1333	17.5702
ARNTL	Thyroid	11.1667	31.9064
ARNTL	Thyroid	11.2333	34.3634
ARNTL	Thyroid	11.2667	19.4322
ARNTL	Thyroid	11.3	43.1273
ARNTL	Thyroid	11.3833	29.1923
ARNTL	Thyroid	11.4	10.1284
ARNTL	Thyroid	11.4333	21.3954
ARNTL	Thyroid	11.5	59.2057
ARNTL	Thyroid	11.5	42.7669
ARNTL	Thyroid	11.5	12.6276
ARNTL	Thyroid	11.7667	8.65842
ARNTL	Thyroid	11.7667	32.6849
ARNTL	Thyroid	11.8167	27.0934
ARNTL	Thyroid	11.9	4.52486
ARNTL	Thyroid	12	11.1927
ARNTL	Thyroid	12	46.7243
ARNTL	Thyroid	12	11.6447
ARNTL	Thyroid	12.05	74.207
ARNTL	Thyroid	12.0833	29.969
ARNTL	Thyroid	12.15	29.6393
ARNTL	Thyroid	12.2167	29.7624
ARNTL	Thyroid	12.25	13.7995
ARNTL	Thyroid	12.25	7.50824
ARNTL	Thyroid	12.25	46.5375
ARNTL	Thyroid	12.25	10.5158
ARNTL	Thyroid	12.2833	20.0376
ARNTL	Thyroid	12.2833	45.7213
ARNTL	Thyroid	12.3167	42.9597
ARNTL	Thyroid	12.3833	12.8842
ARNTL	Thyroid	12.3833	28.1506
ARNTL	Thyroid	12.4	45.3761
ARNTL	Thyroid	12.4	27.6904
ARNTL	Thyroid	12.4333	30.3853
ARNTL	Thyroid	12.4333	50.0724
ARNTL	Thyroid	12.5	40.9051
ARNTL	Thyroid	12.5833	22.9227
ARNTL	Thyroid	12.5833	23.0172
ARNTL	Thyroid	12.5833	15.2232
ARNTL	Thyroid	12.6333	12.362
ARNTL	Thyroid	12.6333	13.1898
ARNTL	Thyroid	12.6667	23.7136
ARNTL	Thyroid	12.6667	25.2676
ARNTL	Thyroid	12.6667	33.2591
ARNTL	Thyroid	12.6667	21.0333
ARNTL	Thyroid	12.6833	20.8251
ARNTL	Thyroid	12.7667	33.3882
ARNTL	Thyroid	12.8	19.8966
ARNTL	Thyroid	12.8167	15.1482
ARNTL	Thyroid	12.8167	42.9661
ARNTL	Thyroid	12.9	32.0103
ARNTL	Thyroid	12.9	30.0963
ARNTL	Thyroid	12.9	33.2499
ARNTL	Thyroid	12.9667	14.5482
ARNTL	Thyroid	13	14.5121
ARNTL	Thyroid	13	25.6625
ARNTL	Thyroid	13.0333	17.5378
ARNTL	Thyroid	13.0833	29.3673
ARNTL	Thyroid	13.1167	34.0939
ARNTL	Thyroid	13.1167	33.319
ARNTL	Thyroid	13.15	28.5604
ARNTL	Thyroid	13.1667	21.0543
ARNTL	Thyroid	13.2167	29.7614
ARNTL	Thyroid	13.2833	53.6772
ARNTL	Thyroid	13.3167	36.5236
ARNTL	Thyroid	13.3333	30.7608
ARNTL	Thyroid	13.4167	56.3641
ARNTL	Thyroid	13.4333	25.5247
ARNTL	Thyroid	13.5	14.9746
ARNTL	Thyroid	13.5167	20.1114
ARNTL	Thyroid	13.5667	38.3157
ARNTL	Thyroid	13.6	45.4001
ARNTL	Thyroid	13.6167	12.6682
ARNTL	Thyroid	13.6833	34.4924
ARNTL	Thyroid	13.7167	13.3907
ARNTL	Thyroid	13.7333	26.3705
ARNTL	Thyroid	13.7333	24.7596
ARNTL	Thyroid	13.9333	31.9162
ARNTL	Thyroid	13.9667	40.9423
ARNTL	Thyroid	13.9667	41.2522
ARNTL	Thyroid	14	35.5888
ARNTL	Thyroid	14	14.3709
ARNTL	Thyroid	14	29.115
ARNTL	Thyroid	14.0333	26.8069
ARNTL	Thyroid	14.05	44.0402
ARNTL	Thyroid	14.0833	35.6877
ARNTL	Thyroid	14.1167	24.4667
ARNTL	Thyroid	14.1667	19.5573
ARNTL	Thyroid	14.25	38.8618
ARNTL	Thyroid	14.3333	26.051
ARNTL	Thyroid	14.3333	29.3012
ARNTL	Thyroid	14.3333	20.2545
ARNTL	Thyroid	14.35	24.4757
ARNTL	Thyroid	14.4333	31.79
ARNTL	Thyroid	14.4667	51.5904
ARNTL	Thyroid	14.5	36.1484
ARNTL	Thyroid	14.5	25.8932
ARNTL	Thyroid	14.5	13.5781
ARNTL	Thyroid	14.55	51.1643
ARNTL	Thyroid	14.6333	22.9315
ARNTL	Thyroid	14.8333	54.5113
ARNTL	Thyroid	14.8667	25.1512
ARNTL	Thyroid	14.8667	17.5559
ARNTL	Thyroid	14.95	18.0894
ARNTL	Thyroid	14.95	35.1852
ARNTL	Thyroid	14.9833	31.1998
ARNTL	Thyroid	15	8.86646
ARNTL	Thyroid	15	65.0909
ARNTL	Thyroid	15	7.37529
ARNTL	Thyroid	15.0167	55.188
ARNTL	Thyroid	15.0167	49.6574
ARNTL	Thyroid	15.05	38.1007
ARNTL	Thyroid	15.05	59.3296
ARNTL	Thyroid	15.1167	39.792
ARNTL	Thyroid	15.1333	85.3929
ARNTL	Thyroid	15.2167	20.4404
ARNTL	Thyroid	15.3167	26.9943
ARNTL	Thyroid	15.35	27.1063
ARNTL	Thyroid	15.4167	24.805
ARNTL	Thyroid	15.5	26.095
ARNTL	Thyroid	15.55	40.5806
ARNTL	Thyroid	15.55	58.6995
ARNTL	Thyroid	15.5667	24.1827
ARNTL	Thyroid	15.5833	32.7123
ARNTL	Thyroid	15.5833	90.9008
ARNTL	Thyroid	15.5833	33.4953
ARNTL	Thyroid	15.5833	36.1179
ARNTL	Thyroid	15.5833	38.4779
ARNTL	Thyroid	15.6167	49.9286
ARNTL	Thyroid	15.6167	29.7417
ARNTL	Thyroid	15.65	60.6579
ARNTL	Thyroid	15.75	16.5479
ARNTL	Thyroid	15.75	48.6533
ARNTL	Thyroid	15.75	40.7148
ARNTL	Thyroid	15.7833	99.399
ARNTL	Thyroid	15.9	161.948
ARNTL	Thyroid	16	61.2531
ARNTL	Thyroid	16	54.9208
ARNTL	Thyroid	16.0333	54.4392
ARNTL	Thyroid	16.0667	51.9963
ARNTL	Thyroid	16.1667	31.5845
ARNTL	Thyroid	16.1667	51.3831
ARNTL	Thyroid	16.2167	26.2204
ARNTL	Thyroid	16.2333	29.5022
ARNTL	Thyroid	16.25	42.4249
ARNTL	Thyroid	16.25	30.5367
ARNTL	Thyroid	16.2667	67.3605
ARNTL	Thyroid	16.3333	17.4846
ARNTL	Thyroid	16.4833	35.2317
ARNTL	Thyroid	16.6	20.3838
ARNTL	Thyroid	16.6167	46.9727
ARNTL	Thyroid	16.6167	43.8469
ARNTL	Thyroid	16.65	29.8076
ARNTL	Thyroid	16.6667	47.6079
ARNTL	Thyroid	16.6833	28.564
ARNTL	Thyroid	16.7167	60.9816
ARNTL	Thyroid	16.75	34.6809
ARNTL	Thyroid	16.8333	31.2632
ARNTL	Thyroid	17	43.5239
ARNTL	Thyroid	17	11.6354
ARNTL	Thyroid	17.0333	27.0223
ARNTL	Thyroid	17.05	38.1633
ARNTL	Thyroid	17.1	47.7952
ARNTL	Thyroid	17.1667	45.8331
ARNTL	Thyroid	17.1667	55.7324
ARNTL	Thyroid	17.25	14.553
ARNTL	Thyroid	17.3333	56.2901
ARNTL	Thyroid	17.35	70.5577
ARNTL	Thyroid	17.3833	36.3532
ARNTL	Thyroid	17.5	21.1444
ARNTL	Thyroid	17.5667	38.5732
ARNTL	Thyroid	17.5833	35.4266
ARNTL	Thyroid	17.6667	63.4919
ARNTL	Thyroid	17.6667	35.327
ARNTL	Thyroid	17.7	18.1668
ARNTL	Thyroid	17.75	30.2458
ARNTL	Thyroid	17.7667	29.3779
ARNTL	Thyroid	17.7667	36.2374
ARNTL	Thyroid	18	50.7026
ARNTL	Thyroid	18.1	32.467
ARNTL	Thyroid	18.1	49.4592
ARNTL	Thyroid	18.1333	32.3106
ARNTL	Thyroid	18.1667	19.0772
ARNTL	Thyroid	18.1667	29.7744
ARNTL	Thyroid	18.2167	42.0968
ARNTL	Thyroid	18.25	62.8073
ARNTL	Thyroid	18.25	50.8372
ARNTL	Thyroid	18.2667	47.0379
ARNTL	Thyroid	18.2833	11.4784
ARNTL	Thyroid	18.3	75.8783
ARNTL	Thyroid	18.3167	34.7346
ARNTL	Thyroid	18.3667	42.4759
ARNTL	Thyroid	18.4333	43.3244
ARNTL	Thyroid	18.45	43.3173
ARNTL	Thyroid	18.5	38.7226
ARNTL	Thyroid	18.5167	74.7957
ARNTL	Thyroid	18.5333	42.7272
ARNTL	Thyroid	18.6333	28.9753
ARNTL	Thyroid	18.6833	62.0192
ARNTL	Thyroid	18.6833	42.9888
ARNTL	Thyroid	18.75	190.046
ARNTL	Thyroid	18.8333	30.264
ARNTL	Thyroid	18.8333	95.5387
ARNTL	Thyroid	18.8333	52.9389
ARNTL	Thyroid	18.8333	73.775
ARNTL	Thyroid	18.85	86.1048
ARNTL	Thyroid	18.9833	328.884
ARNTL	Thyroid	19	56.0756
ARNTL	Thyroid	19.0333	37.0311
ARNTL	Thyroid	19.0833	34.847
ARNTL	Thyroid	19.0833	31.4305
ARNTL	Thyroid	19.0833	122.527
ARNTL	Thyroid	19.1667	67.7137
ARNTL	Thyroid	19.2333	44.0359
ARNTL	Thyroid	19.3333	23.5417
ARNTL	Thyroid	19.4167	54.7346
ARNTL	Thyroid	19.4167	83.296
ARNTL	Thyroid	19.4167	32.8617
ARNTL	Thyroid	19.4333	49.2346
ARNTL	Thyroid	19.45	61.8307
ARNTL	Thyroid	19.5	39.1445
ARNTL	Thyroid	19.5167	42.3364
ARNTL	Thyroid	19.5333	32.5917
ARNTL	Thyroid	19.55	49.9507
ARNTL	Thyroid	19.5667	39.7759
ARNTL	Thyroid	19.5833	58.6218
ARNTL	Thyroid	19.6667	58.2941
ARNTL	Thyroid	19.6667	35.7523
ARNTL	Thyroid	19.6667	46.7704
ARNTL	Thyroid	19.6667	62.0989
ARNTL	Thyroid	19.7	49.4571
ARNTL	Thyroid	19.7167	43.5007
ARNTL	Thyroid	19.7167	60.3865
ARNTL	Thyroid	19.7167	49.621
ARNTL	Thyroid	19.75	59.0845
ARNTL	Thyroid	19.75	66.0448
ARNTL	Thyroid	19.7667	77.1809
ARNTL	Thyroid	19.85	40.9513
ARNTL	Thyroid	19.85	42.8033
ARNTL	Thyroid	19.9833	50.196
ARNTL	Thyroid	20.0333	33.6984
ARNTL	Thyroid	20.0833	51.3943
ARNTL	Thyroid	20.1167	57.0699
ARNTL	Thyroid	20.3	68.9806
ARNTL	Thyroid	20.3167	47.5824
ARNTL	Thyroid	20.4167	38.7162
ARNTL	Thyroid	20.4333	53.0338
ARNTL	Thyroid	20.4667	40.5213
ARNTL	Thyroid	20.5833	37.4309
ARNTL	Thyroid	20.6167	50.0158
ARNTL	Thyroid	20.6167	36.3577
ARNTL	Thyroid	20.65	25.8624
ARNTL	Thyroid	20.75	25.4098
ARNTL	Thyroid	20.8333	38.8425
ARNTL	Thyroid	20.9667	72.1683
ARNTL	Thyroid	20.9833	35.4619
ARNTL	Thyroid	21.0167	18.6814
ARNTL	Thyroid	21.0667	41.6208
ARNTL	Thyroid	21.15	55.5916
ARNTL	Thyroid	21.1667	62.7523
ARNTL	Thyroid	21.2	37.107
ARNTL	Thyroid	21.25	42.2626
ARNTL	Thyroid	21.2667	33.9998
ARNTL	Thyroid	21.2833	33.5475
ARNTL	Thyroid	21.3167	28.8468
ARNTL	Thyroid	21.4	49.2702
ARNTL	Thyroid	21.45	58.5585
ARNTL	Thyroid	21.5	29.4844
ARNTL	Thyroid	21.5667	35.3805
ARNTL	Thyroid	21.5667	36.5539
ARNTL	Thyroid	21.5833	61.9196
ARNTL	Thyroid	21.6333	53.2917
ARNTL	Thyroid	21.6667	30.8816
ARNTL	Thyroid	21.75	40.0558
ARNTL	Thyroid	21.75	43.2721
ARNTL	Thyroid	21.75	54.3629
ARNTL	Thyroid	21.75	49.7308
ARNTL	Thyroid	21.7667	71.4975
ARNTL	Thyroid	21.7667	22.601
ARNTL	Thyroid	21.8333	32.1856
ARNTL	Thyroid	21.8333	160.707
ARNTL	Thyroid	21.95	45.8485
ARNTL	Thyroid	22	67.2611
ARNTL	Thyroid	22.0333	35.4057
ARNTL	Thyroid	22.0667	64.5532
ARNTL	Thyroid	22.0667	22.9809
ARNTL	Thyroid	22.1167	86.8526
ARNTL	Thyroid	22.1333	41.0352
ARNTL	Thyroid	22.1833	35.1687
ARNTL	Thyroid	22.2	59.4435
ARNTL	Thyroid	22.25	42.6382
ARNTL	Thyroid	22.2833	47.5812
ARNTL	Thyroid	22.3333	60.2112
ARNTL	Thyroid	22.35	128.68
ARNTL	Thyroid	22.3667	38.4612
ARNTL	Thyroid	22.4	53.4199
ARNTL	Thyroid	22.4333	53.5281
ARNTL	Thyroid	22.4667	34.7762
ARNTL	Thyroid	22.4833	26.6002
ARNTL	Thyroid	22.5	35.5208
ARNTL	Thyroid	22.5833	23.6225
ARNTL	Thyroid	22.5833	27.4936
ARNTL	Thyroid	22.6167	54.0413
ARNTL	Thyroid	22.6167	34.4394
ARNTL	Thyroid	22.6833	92.5029
ARNTL	Thyroid	22.7167	40.7672
ARNTL	Thyroid	22.7333	43.9352
ARNTL	Thyroid	22.7333	35.5578
ARNTL	Thyroid	22.75	28.3586
ARNTL	Thyroid	22.7667	52.5176
ARNTL	Thyroid	22.7833	53.8892
ARNTL	Thyroid	22.8333	42.2312
ARNTL	Thyroid	22.8333	69.2108
ARNTL	Thyroid	22.8333	43.807
ARNTL	Thyroid	22.8833	40.363
ARNTL	Thyroid	22.9	29.8706
ARNTL	Thyroid	22.9333	36.5786
ARNTL	Thyroid	22.9833	43.2775
ARNTL	Thyroid	23	78.9767
ARNTL	Thyroid	23.1167	24.8593
ARNTL	Thyroid	23.1833	35.0931
ARNTL	Thyroid	23.2	43.6282
ARNTL	Thyroid	23.2	25.7697
ARNTL	Thyroid	23.2667	40.8664
ARNTL	Thyroid	23.2833	32.0168
ARNTL	Thyroid	23.2833	28.4121
ARNTL	Thyroid	23.3167	37.3701
ARNTL	Thyroid	23.3333	94.546
ARNTL	Thyroid	23.3833	29.9702
ARNTL	Thyroid	23.3833	21.147
ARNTL	Thyroid	23.45	42.9781
ARNTL	Thyroid	23.4667	63.0453
ARNTL	Thyroid	23.4833	43.6629
ARNTL	Thyroid	23.5	79.5327
ARNTL	Thyroid	23.5	17.4481
ARNTL	Thyroid	23.5	41.2957
ARNTL	Thyroid	23.5	30.5998
ARNTL	Thyroid	23.5167	33.5473
ARNTL	Thyroid	23.5333	35.8741
ARNTL	Thyroid	23.5333	39.3154
ARNTL	Thyroid	23.5667	48.595
ARNTL	Thyroid	23.6	36.1374
ARNTL	Thyroid	23.6833	47.1935
ARNTL	Thyroid	23.6833	30.6722
ARNTL	Thyroid	23.7	26.7559
ARNTL	Thyroid	23.7167	35.9333
ARNTL	Thyroid	23.75	53.1824
ARNTL	Thyroid	23.7667	48.1294
ARNTL	Thyroid	23.8333	30.1409
ARNTL	Thyroid	23.8833	40.5068
ARNTL	Thyroid	23.9333	28.6599
ARNTL	Thyroid	23.95	39.2619
ARNTL	Thyroid	23.9667	39.1513
ARNTL	Thyroid	23.9833	37.5354

## Sheet: 2D
gene	tissue	hourDeath	TPM
NPAS2	Thyroid	0.0833333	27.8933
NPAS2	Thyroid	0.1	10.4618
NPAS2	Thyroid	0.116667	6.2736
NPAS2	Thyroid	0.15	17.8393
NPAS2	Thyroid	0.166667	10.1675
NPAS2	Thyroid	0.316667	26.691
NPAS2	Thyroid	0.366667	19.7267
NPAS2	Thyroid	0.383333	16.6034
NPAS2	Thyroid	0.416667	33.7916
NPAS2	Thyroid	0.433333	12.3833
NPAS2	Thyroid	0.45	31.5372
NPAS2	Thyroid	0.466667	13.9064
NPAS2	Thyroid	0.5	18.7196
NPAS2	Thyroid	0.566667	25.1975
NPAS2	Thyroid	0.616667	29.2896
NPAS2	Thyroid	0.683333	17.6211
NPAS2	Thyroid	0.716667	12.3745
NPAS2	Thyroid	0.716667	14.4961
NPAS2	Thyroid	0.783333	22.02
NPAS2	Thyroid	0.85	10.3749
NPAS2	Thyroid	0.9	18.732
NPAS2	Thyroid	0.9	36.2665
NPAS2	Thyroid	0.916667	23.3508
NPAS2	Thyroid	0.933333	7.72909
NPAS2	Thyroid	0.966667	29.0849
NPAS2	Thyroid	0.983333	25.2498
NPAS2	Thyroid	1	25.4326
NPAS2	Thyroid	1	15.2322
NPAS2	Thyroid	1.03333	18.4429
NPAS2	Thyroid	1.11667	16.0881
NPAS2	Thyroid	1.11667	23.0332
NPAS2	Thyroid	1.15	37.4597
NPAS2	Thyroid	1.15	21.2736
NPAS2	Thyroid	1.16667	16.2554
NPAS2	Thyroid	1.18333	10.9923
NPAS2	Thyroid	1.3	39.521
NPAS2	Thyroid	1.31667	16.7423
NPAS2	Thyroid	1.35	19.232
NPAS2	Thyroid	1.43333	28.5663
NPAS2	Thyroid	1.46667	43.8044
NPAS2	Thyroid	1.48333	13.5159
NPAS2	Thyroid	1.5	61.595
NPAS2	Thyroid	1.5	17.7753
NPAS2	Thyroid	1.5	25.9179
NPAS2	Thyroid	1.58333	20.9531
NPAS2	Thyroid	1.66667	39.2856
NPAS2	Thyroid	1.66667	20.1273
NPAS2	Thyroid	1.7	29.3661
NPAS2	Thyroid	1.75	20.7948
NPAS2	Thyroid	1.83333	31.5502
NPAS2	Thyroid	1.91667	17.227
NPAS2	Thyroid	1.93333	19.7293
NPAS2	Thyroid	1.93333	15.7329
NPAS2	Thyroid	1.96667	12.7619
NPAS2	Thyroid	2.01667	17.5368
NPAS2	Thyroid	2.08333	28.1047
NPAS2	Thyroid	2.11667	28.7862
NPAS2	Thyroid	2.18333	19.7516
NPAS2	Thyroid	2.33333	42.7303
NPAS2	Thyroid	2.33333	22.1237
NPAS2	Thyroid	2.5	19.3333
NPAS2	Thyroid	2.53333	16.5403
NPAS2	Thyroid	2.56667	31.1486
NPAS2	Thyroid	2.58333	15.911
NPAS2	Thyroid	2.61667	20.6189
NPAS2	Thyroid	2.61667	14.1728
NPAS2	Thyroid	2.63333	25.4094
NPAS2	Thyroid	2.65	19.1374
NPAS2	Thyroid	2.66667	24.4113
NPAS2	Thyroid	2.66667	18.1372
NPAS2	Thyroid	2.7	27.935
NPAS2	Thyroid	2.71667	27.7011
NPAS2	Thyroid	2.71667	12.8535
NPAS2	Thyroid	2.73333	11.3289
NPAS2	Thyroid	2.75	19.9082
NPAS2	Thyroid	2.75	24.8885
NPAS2	Thyroid	2.83333	12.5434
NPAS2	Thyroid	2.83333	26.9671
NPAS2	Thyroid	2.85	7.79413
NPAS2	Thyroid	2.93333	30.3936
NPAS2	Thyroid	2.96667	20.7535
NPAS2	Thyroid	3	18.2167
NPAS2	Thyroid	3.06667	14.4912
NPAS2	Thyroid	3.08333	21.0072
NPAS2	Thyroid	3.15	17.4702
NPAS2	Thyroid	3.25	22.9768
NPAS2	Thyroid	3.26667	22.9866
NPAS2	Thyroid	3.28333	39.613
NPAS2	Thyroid	3.3	39.5209
NPAS2	Thyroid	3.33333	11.9851
NPAS2	Thyroid	3.33333	19.1557
NPAS2	Thyroid	3.38333	13.8093
NPAS2	Thyroid	3.41667	31.9271
NPAS2	Thyroid	3.5	19.5051
NPAS2	Thyroid	3.56667	19.1728
NPAS2	Thyroid	3.61667	6.8946
NPAS2	Thyroid	3.61667	13.5567
NPAS2	Thyroid	3.63333	14.5479
NPAS2	Thyroid	3.65	13.5514
NPAS2	Thyroid	3.68333	20.8509
NPAS2	Thyroid	3.75	28.6707
NPAS2	Thyroid	3.78333	17.4823
NPAS2	Thyroid	3.8	14.9274
NPAS2	Thyroid	3.81667	12.4759
NPAS2	Thyroid	3.81667	21.6554
NPAS2	Thyroid	3.83333	16.2201
NPAS2	Thyroid	4	15.5059
NPAS2	Thyroid	4.13333	31.4717
NPAS2	Thyroid	4.33333	9.03218
NPAS2	Thyroid	4.35	19.6196
NPAS2	Thyroid	4.38333	18.3216
NPAS2	Thyroid	4.4	31.7283
NPAS2	Thyroid	4.41667	12.7771
NPAS2	Thyroid	4.45	28.0205
NPAS2	Thyroid	4.45	21.1494
NPAS2	Thyroid	4.63333	17.5753
NPAS2	Thyroid	4.63333	8.40014
NPAS2	Thyroid	4.75	13.4854
NPAS2	Thyroid	4.75	21.653
NPAS2	Thyroid	4.75	32.8832
NPAS2	Thyroid	4.78333	16.8238
NPAS2	Thyroid	4.78333	17.3599
NPAS2	Thyroid	4.83333	17.1088
NPAS2	Thyroid	4.9	11.8813
NPAS2	Thyroid	4.98333	15.8032
NPAS2	Thyroid	5	13.4891
NPAS2	Thyroid	5.01667	14.7246
NPAS2	Thyroid	5.03333	14.2304
NPAS2	Thyroid	5.16667	29.2624
NPAS2	Thyroid	5.26667	29.1469
NPAS2	Thyroid	5.38333	31.2181
NPAS2	Thyroid	5.43333	30.3779
NPAS2	Thyroid	5.45	21.4398
NPAS2	Thyroid	5.5	7.80634
NPAS2	Thyroid	5.51667	18.0596
NPAS2	Thyroid	5.53333	8.81428
NPAS2	Thyroid	5.61667	9.86538
NPAS2	Thyroid	5.65	10.4266
NPAS2	Thyroid	5.68333	15.2311
NPAS2	Thyroid	5.7	21.1388
NPAS2	Thyroid	5.73333	34.6661
NPAS2	Thyroid	5.9	20.7117
NPAS2	Thyroid	5.93333	14.2787
NPAS2	Thyroid	5.98333	17.7496
NPAS2	Thyroid	6.03333	11.2725
NPAS2	Thyroid	6.03333	18.6724
NPAS2	Thyroid	6.1	46.4057
NPAS2	Thyroid	6.1	25.3604
NPAS2	Thyroid	6.15	17.1955
NPAS2	Thyroid	6.16667	11.926
NPAS2	Thyroid	6.28333	15.9254
NPAS2	Thyroid	6.31667	11.8146
NPAS2	Thyroid	6.33333	26.6407
NPAS2	Thyroid	6.4	9.39118
NPAS2	Thyroid	6.43333	12.159
NPAS2	Thyroid	6.43333	19.4523
NPAS2	Thyroid	6.46667	8.74793
NPAS2	Thyroid	6.5	21.3403
NPAS2	Thyroid	6.51667	16.3926
NPAS2	Thyroid	6.53333	30.2994
NPAS2	Thyroid	6.56667	14.7173
NPAS2	Thyroid	6.56667	13.6427
NPAS2	Thyroid	6.56667	20.6092
NPAS2	Thyroid	6.65	10.6392
NPAS2	Thyroid	6.66667	16.4054
NPAS2	Thyroid	6.66667	17.1448
NPAS2	Thyroid	6.75	10.3825
NPAS2	Thyroid	6.75	7.06127
NPAS2	Thyroid	6.81667	25.6018
NPAS2	Thyroid	6.85	8.69799
NPAS2	Thyroid	6.95	12.1701
NPAS2	Thyroid	7.06667	13.3139
NPAS2	Thyroid	7.06667	9.63268
NPAS2	Thyroid	7.15	14.8085
NPAS2	Thyroid	7.16667	20.7731
NPAS2	Thyroid	7.18333	14.1262
NPAS2	Thyroid	7.2	21.8815
NPAS2	Thyroid	7.21667	15.5814
NPAS2	Thyroid	7.21667	17.4266
NPAS2	Thyroid	7.25	12.5032
NPAS2	Thyroid	7.31667	9.92948
NPAS2	Thyroid	7.33333	6.45034
NPAS2	Thyroid	7.38333	8.96471
NPAS2	Thyroid	7.4	14.1621
NPAS2	Thyroid	7.43333	25.8903
NPAS2	Thyroid	7.46667	42.1401
NPAS2	Thyroid	7.46667	11.9484
NPAS2	Thyroid	7.46667	6.77368
NPAS2	Thyroid	7.5	6.15575
NPAS2	Thyroid	7.5	13.2106
NPAS2	Thyroid	7.5	12.7968
NPAS2	Thyroid	7.51667	11.6303
NPAS2	Thyroid	7.51667	14.6291
NPAS2	Thyroid	7.53333	26.8842
NPAS2	Thyroid	7.55	5.18697
NPAS2	Thyroid	7.56667	16.4701
NPAS2	Thyroid	7.56667	6.62928
NPAS2	Thyroid	7.58333	16.5456
NPAS2	Thyroid	7.63333	8.8713
NPAS2	Thyroid	7.63333	5.60016
NPAS2	Thyroid	7.65	14.7613
NPAS2	Thyroid	7.66667	12.1946
NPAS2	Thyroid	7.7	14.9936
NPAS2	Thyroid	7.73333	15.5833
NPAS2	Thyroid	7.75	10.237
NPAS2	Thyroid	7.78333	9.7175
NPAS2	Thyroid	7.8	31.2696
NPAS2	Thyroid	7.8	9.64197
NPAS2	Thyroid	7.83333	16.5641
NPAS2	Thyroid	7.9	27.9815
NPAS2	Thyroid	7.9	13.8455
NPAS2	Thyroid	7.91667	8.26568
NPAS2	Thyroid	7.91667	10.8367
NPAS2	Thyroid	7.93333	24.241
NPAS2	Thyroid	8	15.2509
NPAS2	Thyroid	8.01667	7.72906
NPAS2	Thyroid	8.01667	5.05078
NPAS2	Thyroid	8.05	11.3024
NPAS2	Thyroid	8.06667	13.8637
NPAS2	Thyroid	8.1	16.3355
NPAS2	Thyroid	8.11667	15.4086
NPAS2	Thyroid	8.13333	17.8664
NPAS2	Thyroid	8.16667	5.0572
NPAS2	Thyroid	8.16667	28.9441
NPAS2	Thyroid	8.18333	12.8737
NPAS2	Thyroid	8.21667	16.0791
NPAS2	Thyroid	8.23333	15.9889
NPAS2	Thyroid	8.33333	16.7244
NPAS2	Thyroid	8.33333	14.891
NPAS2	Thyroid	8.35	18.684
NPAS2	Thyroid	8.35	4.47374
NPAS2	Thyroid	8.35	17.858
NPAS2	Thyroid	8.38333	20.21
NPAS2	Thyroid	8.5	8.95887
NPAS2	Thyroid	8.58333	7.66863
NPAS2	Thyroid	8.66667	10.4021
NPAS2	Thyroid	8.66667	36.7785
NPAS2	Thyroid	8.75	12.7581
NPAS2	Thyroid	8.75	13.5361
NPAS2	Thyroid	8.78333	12.3005
NPAS2	Thyroid	8.78333	16.2991
NPAS2	Thyroid	8.78333	20.4699
NPAS2	Thyroid	8.9	5.44677
NPAS2	Thyroid	8.91667	10.9683
NPAS2	Thyroid	8.93333	23.1086
NPAS2	Thyroid	8.93333	7.30961
NPAS2	Thyroid	8.95	18.087
NPAS2	Thyroid	9	26.3885
NPAS2	Thyroid	9	8.9364
NPAS2	Thyroid	9	7.9572
NPAS2	Thyroid	9.18333	19.8785
NPAS2	Thyroid	9.23333	15.3975
NPAS2	Thyroid	9.23333	10.7571
NPAS2	Thyroid	9.26667	6.85677
NPAS2	Thyroid	9.38333	21.4624
NPAS2	Thyroid	9.4	7.59393
NPAS2	Thyroid	9.43333	4.32021
NPAS2	Thyroid	9.45	7.64923
NPAS2	Thyroid	9.46667	12.41
NPAS2	Thyroid	9.51667	24.7468
NPAS2	Thyroid	9.53333	8.44592
NPAS2	Thyroid	9.56667	24.7238
NPAS2	Thyroid	9.58333	14.3746
NPAS2	Thyroid	9.66667	26.6072
NPAS2	Thyroid	9.66667	13.5397
NPAS2	Thyroid	9.68333	12.2793
NPAS2	Thyroid	9.75	22.7018
NPAS2	Thyroid	9.78333	28.698
NPAS2	Thyroid	9.83333	28.3146
NPAS2	Thyroid	9.88333	5.24743
NPAS2	Thyroid	9.9	10.0014
NPAS2	Thyroid	9.93333	17.9535
NPAS2	Thyroid	9.96667	28.7154
NPAS2	Thyroid	9.98333	6.11667
NPAS2	Thyroid	10	26.2058
NPAS2	Thyroid	10.0833	23.3108
NPAS2	Thyroid	10.15	18.5153
NPAS2	Thyroid	10.1667	5.95995
NPAS2	Thyroid	10.2	5.94618
NPAS2	Thyroid	10.2333	7.48211
NPAS2	Thyroid	10.25	32.277
NPAS2	Thyroid	10.2667	6.20729
NPAS2	Thyroid	10.3	12.8455
NPAS2	Thyroid	10.3167	9.76145
NPAS2	Thyroid	10.3167	8.54987
NPAS2	Thyroid	10.3333	5.18187
NPAS2	Thyroid	10.3333	17.8511
NPAS2	Thyroid	10.35	6.66637
NPAS2	Thyroid	10.3667	11.7085
NPAS2	Thyroid	10.3833	11.1906
NPAS2	Thyroid	10.5	27.9855
NPAS2	Thyroid	10.9	33.6987
NPAS2	Thyroid	10.9333	24.5434
NPAS2	Thyroid	10.9333	16.1512
NPAS2	Thyroid	11	10.5788
NPAS2	Thyroid	11	6.36936
NPAS2	Thyroid	11.0333	28.4448
NPAS2	Thyroid	11.0833	9.1797
NPAS2	Thyroid	11.1	18.2507
NPAS2	Thyroid	11.1333	10.9531
NPAS2	Thyroid	11.1667	6.31866
NPAS2	Thyroid	11.2333	18.1578
NPAS2	Thyroid	11.2667	6.93905
NPAS2	Thyroid	11.3	21.0573
NPAS2	Thyroid	11.3833	14.445
NPAS2	Thyroid	11.4	4.52338
NPAS2	Thyroid	11.4333	14.1976
NPAS2	Thyroid	11.5	33.9012
NPAS2	Thyroid	11.5	19.7909
NPAS2	Thyroid	11.5	4.91715
NPAS2	Thyroid	11.7667	6.93677
NPAS2	Thyroid	11.7667	17.7317
NPAS2	Thyroid	11.8167	16.3638
NPAS2	Thyroid	11.9	6.68535
NPAS2	Thyroid	12	5.73355
NPAS2	Thyroid	12	17.1197
NPAS2	Thyroid	12	9.62524
NPAS2	Thyroid	12.05	33.52
NPAS2	Thyroid	12.0833	20.7646
NPAS2	Thyroid	12.15	6.25613
NPAS2	Thyroid	12.2167	17.5975
NPAS2	Thyroid	12.25	7.96695
NPAS2	Thyroid	12.25	8.61235
NPAS2	Thyroid	12.25	19.8943
NPAS2	Thyroid	12.25	8.96863
NPAS2	Thyroid	12.2833	14.3713
NPAS2	Thyroid	12.2833	31.1834
NPAS2	Thyroid	12.3167	24.6712
NPAS2	Thyroid	12.3833	3.57531
NPAS2	Thyroid	12.3833	33.0454
NPAS2	Thyroid	12.4	31.084
NPAS2	Thyroid	12.4	13.1804
NPAS2	Thyroid	12.4333	20.8147
NPAS2	Thyroid	12.4333	33.9773
NPAS2	Thyroid	12.5	16.0469
NPAS2	Thyroid	12.5833	8.7854
NPAS2	Thyroid	12.5833	16.9486
NPAS2	Thyroid	12.5833	10.2843
NPAS2	Thyroid	12.6333	8.91387
NPAS2	Thyroid	12.6333	10.0928
NPAS2	Thyroid	12.6667	7.4257
NPAS2	Thyroid	12.6667	24.1944
NPAS2	Thyroid	12.6667	20.442
NPAS2	Thyroid	12.6667	14.1224
NPAS2	Thyroid	12.6833	7.89651
NPAS2	Thyroid	12.7667	11.9136
NPAS2	Thyroid	12.8	11.8784
NPAS2	Thyroid	12.8167	4.12841
NPAS2	Thyroid	12.8167	16.829
NPAS2	Thyroid	12.9	19.7574
NPAS2	Thyroid	12.9	18.8794
NPAS2	Thyroid	12.9	22.8962
NPAS2	Thyroid	12.9667	7.43459
NPAS2	Thyroid	13	19.0304
NPAS2	Thyroid	13	21.5422
NPAS2	Thyroid	13.0333	12.3284
NPAS2	Thyroid	13.0833	13.2525
NPAS2	Thyroid	13.1167	12.7693
NPAS2	Thyroid	13.1167	12
NPAS2	Thyroid	13.15	15.2818
NPAS2	Thyroid	13.1667	10.831
NPAS2	Thyroid	13.2167	15.962
NPAS2	Thyroid	13.2833	30.2191
NPAS2	Thyroid	13.3167	19.6159
NPAS2	Thyroid	13.3333	9.43223
NPAS2	Thyroid	13.4167	37.2826
NPAS2	Thyroid	13.4333	13.8867
NPAS2	Thyroid	13.5	7.05248
NPAS2	Thyroid	13.5167	7.28955
NPAS2	Thyroid	13.5667	16.3436
NPAS2	Thyroid	13.6	15.8859
NPAS2	Thyroid	13.6167	4.5625
NPAS2	Thyroid	13.6833	11.558
NPAS2	Thyroid	13.7167	12.9987
NPAS2	Thyroid	13.7333	22.3228
NPAS2	Thyroid	13.7333	18.0126
NPAS2	Thyroid	13.9333	21.8448
NPAS2	Thyroid	13.9667	18.1213
NPAS2	Thyroid	13.9667	13.1652
NPAS2	Thyroid	14	13.5102
NPAS2	Thyroid	14	8.8135
NPAS2	Thyroid	14	10.4897
NPAS2	Thyroid	14.0333	16.7444
NPAS2	Thyroid	14.05	24.181
NPAS2	Thyroid	14.0833	14.2531
NPAS2	Thyroid	14.1167	16.3713
NPAS2	Thyroid	14.1667	16.3636
NPAS2	Thyroid	14.25	25.7072
NPAS2	Thyroid	14.3333	10.7069
NPAS2	Thyroid	14.3333	17.9235
NPAS2	Thyroid	14.3333	8.2693
NPAS2	Thyroid	14.35	20.3302
NPAS2	Thyroid	14.4333	16.4525
NPAS2	Thyroid	14.4667	21.4342
NPAS2	Thyroid	14.5	16.9321
NPAS2	Thyroid	14.5	5.09554
NPAS2	Thyroid	14.5	5.22019
NPAS2	Thyroid	14.55	15.9354
NPAS2	Thyroid	14.6333	13.8369
NPAS2	Thyroid	14.8333	32.8838
NPAS2	Thyroid	14.8667	9.4588
NPAS2	Thyroid	14.8667	15.9643
NPAS2	Thyroid	14.95	15.5523
NPAS2	Thyroid	14.95	22.846
NPAS2	Thyroid	14.9833	20.8281
NPAS2	Thyroid	15	4.40331
NPAS2	Thyroid	15	32.7364
NPAS2	Thyroid	15	5.66098
NPAS2	Thyroid	15.0167	21.7144
NPAS2	Thyroid	15.0167	15.371
NPAS2	Thyroid	15.05	23.1024
NPAS2	Thyroid	15.05	25.7143
NPAS2	Thyroid	15.1167	20.9963
NPAS2	Thyroid	15.1333	23.7361
NPAS2	Thyroid	15.2167	17.6404
NPAS2	Thyroid	15.3167	9.85476
NPAS2	Thyroid	15.35	7.89331
NPAS2	Thyroid	15.4167	11.5995
NPAS2	Thyroid	15.5	9.91307
NPAS2	Thyroid	15.55	20.7624
NPAS2	Thyroid	15.55	22.1691
NPAS2	Thyroid	15.5667	12.4986
NPAS2	Thyroid	15.5833	24.331
NPAS2	Thyroid	15.5833	36.9866
NPAS2	Thyroid	15.5833	22.0143
NPAS2	Thyroid	15.5833	19.2243
NPAS2	Thyroid	15.5833	18.5401
NPAS2	Thyroid	15.6167	28.5542
NPAS2	Thyroid	15.6167	8.27274
NPAS2	Thyroid	15.65	37.9754
NPAS2	Thyroid	15.75	11.0602
NPAS2	Thyroid	15.75	18.9922
NPAS2	Thyroid	15.75	26.7092
NPAS2	Thyroid	15.7833	33.8918
NPAS2	Thyroid	15.9	23.2618
NPAS2	Thyroid	16	26.1175
NPAS2	Thyroid	16	19.7268
NPAS2	Thyroid	16.0333	18.5804
NPAS2	Thyroid	16.0667	18.4669
NPAS2	Thyroid	16.1667	19.247
NPAS2	Thyroid	16.1667	13.7236
NPAS2	Thyroid	16.2167	14.6722
NPAS2	Thyroid	16.2333	12.3156
NPAS2	Thyroid	16.25	15.036
NPAS2	Thyroid	16.25	17.3774
NPAS2	Thyroid	16.2667	25.7343
NPAS2	Thyroid	16.3333	11.1672
NPAS2	Thyroid	16.4833	13.9439
NPAS2	Thyroid	16.6	10.7864
NPAS2	Thyroid	16.6167	21.381
NPAS2	Thyroid	16.6167	17.1164
NPAS2	Thyroid	16.65	15.5085
NPAS2	Thyroid	16.6667	16.0841
NPAS2	Thyroid	16.6833	9.98637
NPAS2	Thyroid	16.7167	37.7507
NPAS2	Thyroid	16.75	40.2215
NPAS2	Thyroid	16.8333	14.8981
NPAS2	Thyroid	17	15.7816
NPAS2	Thyroid	17	6.26919
NPAS2	Thyroid	17.0333	15.856
NPAS2	Thyroid	17.05	20.7352
NPAS2	Thyroid	17.1	25.0634
NPAS2	Thyroid	17.1667	18.6256
NPAS2	Thyroid	17.1667	21.3728
NPAS2	Thyroid	17.25	6.5845
NPAS2	Thyroid	17.3333	17.4273
NPAS2	Thyroid	17.35	31.9135
NPAS2	Thyroid	17.3833	11.6561
NPAS2	Thyroid	17.5	8.40261
NPAS2	Thyroid	17.5667	17.013
NPAS2	Thyroid	17.5833	25.1618
NPAS2	Thyroid	17.6667	28.1092
NPAS2	Thyroid	17.6667	19.4857
NPAS2	Thyroid	17.7	8.56412
NPAS2	Thyroid	17.75	12.2113
NPAS2	Thyroid	17.7667	15.7182
NPAS2	Thyroid	17.7667	17.6436
NPAS2	Thyroid	18	20.2684
NPAS2	Thyroid	18.1	18.3175
NPAS2	Thyroid	18.1	23.2043
NPAS2	Thyroid	18.1333	25.6261
NPAS2	Thyroid	18.1667	8.35083
NPAS2	Thyroid	18.1667	17.8556
NPAS2	Thyroid	18.2167	19.3985
NPAS2	Thyroid	18.25	36.6569
NPAS2	Thyroid	18.25	25.8723
NPAS2	Thyroid	18.2667	26.9401
NPAS2	Thyroid	18.2833	11.5761
NPAS2	Thyroid	18.3	42.2341
NPAS2	Thyroid	18.3167	17.3657
NPAS2	Thyroid	18.3667	34.1078
NPAS2	Thyroid	18.4333	21.673
NPAS2	Thyroid	18.45	18.0953
NPAS2	Thyroid	18.5	18.4732
NPAS2	Thyroid	18.5167	29.7107
NPAS2	Thyroid	18.5333	14.1883
NPAS2	Thyroid	18.6333	15.0224
NPAS2	Thyroid	18.6833	19.2871
NPAS2	Thyroid	18.6833	25.5703
NPAS2	Thyroid	18.75	26.9017
NPAS2	Thyroid	18.8333	9.59446
NPAS2	Thyroid	18.8333	30.7727
NPAS2	Thyroid	18.8333	23.9436
NPAS2	Thyroid	18.8333	27.2485
NPAS2	Thyroid	18.85	23.9396
NPAS2	Thyroid	18.9833	26.3281
NPAS2	Thyroid	19	27.3543
NPAS2	Thyroid	19.0333	14.0943
NPAS2	Thyroid	19.0833	22.0022
NPAS2	Thyroid	19.0833	9.95432
NPAS2	Thyroid	19.0833	30.9268
NPAS2	Thyroid	19.1667	17.1269
NPAS2	Thyroid	19.2333	22.2009
NPAS2	Thyroid	19.3333	11.3938
NPAS2	Thyroid	19.4167	26.8057
NPAS2	Thyroid	19.4167	43.0101
NPAS2	Thyroid	19.4167	14.2682
NPAS2	Thyroid	19.4333	35.5696
NPAS2	Thyroid	19.45	28.0384
NPAS2	Thyroid	19.5	22.874
NPAS2	Thyroid	19.5167	17.0042
NPAS2	Thyroid	19.5333	12.8053
NPAS2	Thyroid	19.55	19.2895
NPAS2	Thyroid	19.5667	32.1721
NPAS2	Thyroid	19.5833	31.1678
NPAS2	Thyroid	19.6667	24.1057
NPAS2	Thyroid	19.6667	25.2277
NPAS2	Thyroid	19.6667	20.2729
NPAS2	Thyroid	19.6667	27.6729
NPAS2	Thyroid	19.7	27.3746
NPAS2	Thyroid	19.7167	28.2353
NPAS2	Thyroid	19.7167	24.9997
NPAS2	Thyroid	19.7167	12.1072
NPAS2	Thyroid	19.75	28.4437
NPAS2	Thyroid	19.75	40.4861
NPAS2	Thyroid	19.7667	25.7368
NPAS2	Thyroid	19.85	15.0569
NPAS2	Thyroid	19.85	22.0162
NPAS2	Thyroid	19.9833	24.3869
NPAS2	Thyroid	20.0333	26.8905
NPAS2	Thyroid	20.0833	25.8055
NPAS2	Thyroid	20.1167	20.3129
NPAS2	Thyroid	20.3	30.7272
NPAS2	Thyroid	20.3167	26.3182
NPAS2	Thyroid	20.4167	20.418
NPAS2	Thyroid	20.4333	25.7095
NPAS2	Thyroid	20.4667	16.4973
NPAS2	Thyroid	20.5833	17.8588
NPAS2	Thyroid	20.6167	20.6635
NPAS2	Thyroid	20.6167	13.7939
NPAS2	Thyroid	20.65	6.98256
NPAS2	Thyroid	20.75	15.984
NPAS2	Thyroid	20.8333	14.4352
NPAS2	Thyroid	20.9667	17.6616
NPAS2	Thyroid	20.9833	19.8675
NPAS2	Thyroid	21.0167	13.6201
NPAS2	Thyroid	21.0667	25.5965
NPAS2	Thyroid	21.15	17.1766
NPAS2	Thyroid	21.1667	35.0174
NPAS2	Thyroid	21.2	15.8262
NPAS2	Thyroid	21.25	22.1892
NPAS2	Thyroid	21.2667	11.0706
NPAS2	Thyroid	21.2833	10.5388
NPAS2	Thyroid	21.3167	10.8679
NPAS2	Thyroid	21.4	21.5905
NPAS2	Thyroid	21.45	25.7037
NPAS2	Thyroid	21.5	9.425
NPAS2	Thyroid	21.5667	22.952
NPAS2	Thyroid	21.5667	22.503
NPAS2	Thyroid	21.5833	38.159
NPAS2	Thyroid	21.6333	30.7596
NPAS2	Thyroid	21.6667	18.9495
NPAS2	Thyroid	21.75	24.7692
NPAS2	Thyroid	21.75	26.004
NPAS2	Thyroid	21.75	21.5744
NPAS2	Thyroid	21.75	24.067
NPAS2	Thyroid	21.7667	24.2299
NPAS2	Thyroid	21.7667	12.5483
NPAS2	Thyroid	21.8333	23.288
NPAS2	Thyroid	21.8333	18.8425
NPAS2	Thyroid	21.95	27.4765
NPAS2	Thyroid	22	27.7415
NPAS2	Thyroid	22.0333	13.9248
NPAS2	Thyroid	22.0667	27.3721
NPAS2	Thyroid	22.0667	15.8787
NPAS2	Thyroid	22.1167	20.6507
NPAS2	Thyroid	22.1333	31.2867
NPAS2	Thyroid	22.1833	19.2535
NPAS2	Thyroid	22.2	23.0636
NPAS2	Thyroid	22.25	21.3289
NPAS2	Thyroid	22.2833	32.5402
NPAS2	Thyroid	22.3333	35.952
NPAS2	Thyroid	22.35	23.799
NPAS2	Thyroid	22.3667	21.1387
NPAS2	Thyroid	22.4	21.7951
NPAS2	Thyroid	22.4333	25.8614
NPAS2	Thyroid	22.4667	20.3952
NPAS2	Thyroid	22.4833	19.7107
NPAS2	Thyroid	22.5	21.7689
NPAS2	Thyroid	22.5833	21.708
NPAS2	Thyroid	22.5833	9.31148
NPAS2	Thyroid	22.6167	24.2046
NPAS2	Thyroid	22.6167	19.4208
NPAS2	Thyroid	22.6833	29.9968
NPAS2	Thyroid	22.7167	19.941
NPAS2	Thyroid	22.7333	26.6786
NPAS2	Thyroid	22.7333	21.4672
NPAS2	Thyroid	22.75	21.7591
NPAS2	Thyroid	22.7667	15.7676
NPAS2	Thyroid	22.7833	28.8558
NPAS2	Thyroid	22.8333	20.9584
NPAS2	Thyroid	22.8333	31.6879
NPAS2	Thyroid	22.8333	23.9555
NPAS2	Thyroid	22.8833	12.923
NPAS2	Thyroid	22.9	12.8037
NPAS2	Thyroid	22.9333	29.2319
NPAS2	Thyroid	22.9833	12.124
NPAS2	Thyroid	23	26.4288
NPAS2	Thyroid	23.1167	7.00389
NPAS2	Thyroid	23.1833	14.3833
NPAS2	Thyroid	23.2	29.0669
NPAS2	Thyroid	23.2	18.6707
NPAS2	Thyroid	23.2667	25.8096
NPAS2	Thyroid	23.2833	12.0719
NPAS2	Thyroid	23.2833	14.8052
NPAS2	Thyroid	23.3167	12.1441
NPAS2	Thyroid	23.3333	27.3181
NPAS2	Thyroid	23.3833	15.6461
NPAS2	Thyroid	23.3833	18.2046
NPAS2	Thyroid	23.45	23.0619
NPAS2	Thyroid	23.4667	60.7924
NPAS2	Thyroid	23.4833	24.9688
NPAS2	Thyroid	23.5	52.503
NPAS2	Thyroid	23.5	11.403
NPAS2	Thyroid	23.5	17.8578
NPAS2	Thyroid	23.5	18.9356
NPAS2	Thyroid	23.5167	19.2448
NPAS2	Thyroid	23.5333	22.7204
NPAS2	Thyroid	23.5333	17.6601
NPAS2	Thyroid	23.5667	23.4147
NPAS2	Thyroid	23.6	25.5973
NPAS2	Thyroid	23.6833	23.6826
NPAS2	Thyroid	23.6833	22.105
NPAS2	Thyroid	23.7	15.6181
NPAS2	Thyroid	23.7167	19.3873
NPAS2	Thyroid	23.75	19.9194
NPAS2	Thyroid	23.7667	28.7176
NPAS2	Thyroid	23.8333	22.6986
NPAS2	Thyroid	23.8833	22.6677
NPAS2	Thyroid	23.9333	14.491
NPAS2	Thyroid	23.95	22.572
NPAS2	Thyroid	23.9667	22.4355
NPAS2	Thyroid	23.9833	16.0567

## Sheet: 3A
name	Adipose - Subcutaneous	Adrenal Gland	Artery - Tibial	Brain - Amygdala	Brain - Anterior cingulate cortex (BA24)	Brain - Caudate (basal ganglia)	Brain - Cerebellar Hemisphere	Brain - Cerebellum	Brain - Cortex	Brain - Frontal Cortex (BA9)	Brain - Hippocampus	Brain - Hypothalamus	Brain - Nucleus accumbens (basal ganglia)	Liver	Lung	Minor Salivary Gland	Pituitary	Prostate	Small Intestine - Terminal Ileum	Spleen	Thyroid	Uterus	Adipose - Visceral (Omentum)	Artery - Aorta	Brain - Putamen (basal ganglia)	Colon - Sigmoid	Esophagus - Gastroesophageal Junction	Esophagus - Mucosa	Esophagus - Muscularis	Heart - Atrial Appendage	Heart - Left Ventricle	Muscle - Skeletal	Nerve - Tibial	Pancreas	Skin - Not Sun Exposed (Suprapubic)	Skin - Sun Exposed (Lower leg)	Whole Blood	Breast - Mammary Tissue	Brain - Spinal cord (cervical c-1)	Brain - Substantia nigra	Artery - Coronary	Colon - Transverse	Ovary
CIART	-0.170687	0.240329	0.17823	-0.375448	-0.273583	-0.330681	-0.408661	-0.403858	-0.426105	-0.514055	-0.370384	-0.286721	-0.290203	-0.416988	0.324722	-0.449968	-0.502417	0.284486	0.457362	0.27322	-0.309068	0.377797
PER2	-0.214555					-0.248344	-0.342884	-0.432488	-0.340192	-0.377159			-0.151226	-0.544294	-0.300513		-0.399239				-0.461203		-0.218374	-0.277924	-0.217939	-0.235167	-0.26272	-0.455811	-0.207826	-0.532293	-0.410545	-0.27728	-0.185285	-0.135173	-0.161588	-0.140178	-0.237838
NR1D2		0.299866	0.195464		-0.189552	-0.151632		-0.1049	-0.198738	-0.15668	-0.249159	-0.259773	-0.113175		0.280251				0.278843	0.209827		0.249			-0.166832		0.180961		0.15621		0.169277		0.121293					0.174816
CLOCK							0.134596							0.201013							0.100049									0.143887	0.172842	0.154348
RORB																																	0.182086
ARNTL	0.324648	-0.345908	0.380083	0.265827	0.230053	0.219978	0.379783	0.332968	0.162504	0.150352	0.185366		0.206783	0.647881		0.408841	0.403243				0.432002		0.315565	0.313198	0.3493	0.17822	0.373248	0.31059	0.252428	0.545662	0.240904	0.435665	0.244271	0.324558	0.106472	0.172161		0.24276	0.155271	0.232058
CRY2							-0.126642	-0.129161							-0.155212	-0.271586					-0.110618							-0.238861
CRY1		-0.22406													-0.34774		-0.259684				-0.105437		-0.193292	-0.16974		-0.239595	-0.198267	-0.20541	-0.167612	-0.15744	-0.148683	-0.123337	-0.12177		-0.212751	-0.136369	-0.296718	-0.196317			-0.246651	-0.168361
RORA															-0.174123		0.165195
PER1	-0.103517						-0.270538	-0.27852		-0.265621											-0.137203										-0.196573			-0.204699			-0.320564
NR1D1		0.390681	0.499482												0.496169		0.608354	0.442417	0.535268	0.353946	0.685522			0.382099		0.446854	0.528149	0.335435	0.492297	0.495297	0.342682	0.311367	0.293851		0.202414	0.204483		0.384895			0.505967	0.262485
DBP		0.277391		-0.481593	-0.33621	-0.371608	-0.169044	-0.231158	-0.307218	-0.424236	-0.246452	-0.23339	-0.300028								-0.151525				-0.256914			-0.19401		-0.341495
PER3		0.29864		-0.191433	-0.198195	-0.200627	-0.13828	-0.191262	-0.140756	-0.210943	-0.198163	-0.22666	-0.140014	-0.440756		-0.487238	-0.31342			0.239059	-0.365455		-0.301889		-0.207796			-0.368895		-0.370229		-0.163241		-0.26635
RORC															-0.333413		-0.34386				-0.527503		-0.639821					-0.347278		-0.336137
NPAS2	0.115346	-0.244953	0.280864	0.219403	0.176803		0.272394	0.26477	0.12671	0.129932				0.634852		0.320517	0.378231	-0.169581			0.517109		0.293411	0.22988	0.202303	0.248971	0.318974	0.136814	0.242137	0.218949	0.213119	0.283787	0.113768	0.197783	0.164222	0.167026		0.20472		0.283871	0.293516
TIMELESS														0.195691	0.114906																		-0.117155				-0.172987						0.244832

## Sheet: 3B
gene	tissue	hourDeath	TPM
NR1D2	Artery - Tibial	0.0833333	39.7642
NR1D2	Artery - Tibial	0.1	38.9116
NR1D2	Artery - Tibial	0.15	10.2973
NR1D2	Artery - Tibial	0.166667	48.3199
NR1D2	Artery - Tibial	0.2	30.1061
NR1D2	Artery - Tibial	0.283333	29.5611
NR1D2	Artery - Tibial	0.316667	31.6341
NR1D2	Artery - Tibial	0.366667	30.7388
NR1D2	Artery - Tibial	0.383333	33.4085
NR1D2	Artery - Tibial	0.45	35.9209
NR1D2	Artery - Tibial	0.466667	38.428
NR1D2	Artery - Tibial	0.483333	63.8975
NR1D2	Artery - Tibial	0.5	14.5699
NR1D2	Artery - Tibial	0.516667	32.1791
NR1D2	Artery - Tibial	0.566667	25.7128
NR1D2	Artery - Tibial	0.616667	15.4977
NR1D2	Artery - Tibial	0.683333	27.9684
NR1D2	Artery - Tibial	0.716667	45.8939
NR1D2	Artery - Tibial	0.75	35.3282
NR1D2	Artery - Tibial	0.75	28.3285
NR1D2	Artery - Tibial	0.783333	29.5769
NR1D2	Artery - Tibial	0.85	20.7475
NR1D2	Artery - Tibial	0.85	95.8997
NR1D2	Artery - Tibial	0.9	34.3277
NR1D2	Artery - Tibial	0.916667	33.4835
NR1D2	Artery - Tibial	0.916667	61.8309
NR1D2	Artery - Tibial	0.933333	25.1928
NR1D2	Artery - Tibial	0.983333	65.4918
NR1D2	Artery - Tibial	1	22.9782
NR1D2	Artery - Tibial	1.03333	35.533
NR1D2	Artery - Tibial	1.11667	36.9296
NR1D2	Artery - Tibial	1.11667	22.8338
NR1D2	Artery - Tibial	1.16667	23.1597
NR1D2	Artery - Tibial	1.18333	27.7824
NR1D2	Artery - Tibial	1.3	37.206
NR1D2	Artery - Tibial	1.31667	33.4255
NR1D2	Artery - Tibial	1.35	36.0079
NR1D2	Artery - Tibial	1.38333	33.3818
NR1D2	Artery - Tibial	1.46667	22.864
NR1D2	Artery - Tibial	1.46667	30.9089
NR1D2	Artery - Tibial	1.48333	22.6624
NR1D2	Artery - Tibial	1.5	16.318
NR1D2	Artery - Tibial	1.5	38.3793
NR1D2	Artery - Tibial	1.5	27.4707
NR1D2	Artery - Tibial	1.5	46.1342
NR1D2	Artery - Tibial	1.58333	31.424
NR1D2	Artery - Tibial	1.58333	34.9953
NR1D2	Artery - Tibial	1.66667	23.7782
NR1D2	Artery - Tibial	1.66667	32.6896
NR1D2	Artery - Tibial	1.7	43.5442
NR1D2	Artery - Tibial	1.76667	21.6371
NR1D2	Artery - Tibial	1.91667	72.5524
NR1D2	Artery - Tibial	1.93333	31.4443
NR1D2	Artery - Tibial	1.93333	12.6139
NR1D2	Artery - Tibial	1.96667	56.2717
NR1D2	Artery - Tibial	2.01667	54.6171
NR1D2	Artery - Tibial	2.08333	16.0954
NR1D2	Artery - Tibial	2.11667	44.8057
NR1D2	Artery - Tibial	2.18333	30.7314
NR1D2	Artery - Tibial	2.33333	29.3354
NR1D2	Artery - Tibial	2.33333	39.6838
NR1D2	Artery - Tibial	2.5	33.5956
NR1D2	Artery - Tibial	2.56667	31.3733
NR1D2	Artery - Tibial	2.58333	35.7854
NR1D2	Artery - Tibial	2.61667	47.0764
NR1D2	Artery - Tibial	2.63333	5.27738
NR1D2	Artery - Tibial	2.65	34.693
NR1D2	Artery - Tibial	2.66667	8.91454
NR1D2	Artery - Tibial	2.66667	26.3125
NR1D2	Artery - Tibial	2.71667	27.9284
NR1D2	Artery - Tibial	2.73333	28.4457
NR1D2	Artery - Tibial	2.75	55.0465
NR1D2	Artery - Tibial	2.8	19.6334
NR1D2	Artery - Tibial	2.83333	22.762
NR1D2	Artery - Tibial	2.83333	30.6148
NR1D2	Artery - Tibial	2.83333	44.3469
NR1D2	Artery - Tibial	2.93333	43.1669
NR1D2	Artery - Tibial	2.96667	36.4768
NR1D2	Artery - Tibial	3	11.1153
NR1D2	Artery - Tibial	3.06667	29.373
NR1D2	Artery - Tibial	3.08333	17.9791
NR1D2	Artery - Tibial	3.08333	57.5523
NR1D2	Artery - Tibial	3.15	30.0413
NR1D2	Artery - Tibial	3.25	31.0949
NR1D2	Artery - Tibial	3.26667	22.3692
NR1D2	Artery - Tibial	3.28333	33.1874
NR1D2	Artery - Tibial	3.3	25.108
NR1D2	Artery - Tibial	3.33333	34.4753
NR1D2	Artery - Tibial	3.33333	40.5038
NR1D2	Artery - Tibial	3.45	28.802
NR1D2	Artery - Tibial	3.5	33.9811
NR1D2	Artery - Tibial	3.56667	31.0996
NR1D2	Artery - Tibial	3.58333	19.6327
NR1D2	Artery - Tibial	3.6	34.2718
NR1D2	Artery - Tibial	3.61667	40.3805
NR1D2	Artery - Tibial	3.61667	52.4612
NR1D2	Artery - Tibial	3.63333	36.7722
NR1D2	Artery - Tibial	3.66667	45.8064
NR1D2	Artery - Tibial	3.68333	15.0898
NR1D2	Artery - Tibial	3.75	13.4851
NR1D2	Artery - Tibial	3.8	41.4617
NR1D2	Artery - Tibial	3.81667	26.9651
NR1D2	Artery - Tibial	3.81667	39.1017
NR1D2	Artery - Tibial	3.83333	40
NR1D2	Artery - Tibial	4	43.4452
NR1D2	Artery - Tibial	4.01667	38.8065
NR1D2	Artery - Tibial	4.13333	21.1043
NR1D2	Artery - Tibial	4.33333	64.4615
NR1D2	Artery - Tibial	4.35	23.0127
NR1D2	Artery - Tibial	4.38333	37.016
NR1D2	Artery - Tibial	4.4	33.8245
NR1D2	Artery - Tibial	4.45	30.2226
NR1D2	Artery - Tibial	4.45	42.0629
NR1D2	Artery - Tibial	4.51667	55.9915
NR1D2	Artery - Tibial	4.51667	20.6303
NR1D2	Artery - Tibial	4.63333	10.6606
NR1D2	Artery - Tibial	4.75	18.8315
NR1D2	Artery - Tibial	4.75	36.5996
NR1D2	Artery - Tibial	4.78333	64.1485
NR1D2	Artery - Tibial	4.83333	46.1931
NR1D2	Artery - Tibial	4.9	37.3657
NR1D2	Artery - Tibial	4.98333	15.01
NR1D2	Artery - Tibial	5	31.5641
NR1D2	Artery - Tibial	5.01667	20.2153
NR1D2	Artery - Tibial	5.03333	18.5323
NR1D2	Artery - Tibial	5.03333	21.1078
NR1D2	Artery - Tibial	5.06667	12.9648
NR1D2	Artery - Tibial	5.11667	23.3066
NR1D2	Artery - Tibial	5.16667	18.9841
NR1D2	Artery - Tibial	5.26667	44.8741
NR1D2	Artery - Tibial	5.28333	25.9663
NR1D2	Artery - Tibial	5.38333	23.3693
NR1D2	Artery - Tibial	5.43333	29.7556
NR1D2	Artery - Tibial	5.51667	18.8507
NR1D2	Artery - Tibial	5.53333	47.0832
NR1D2	Artery - Tibial	5.65	38.1556
NR1D2	Artery - Tibial	5.68333	27.2451
NR1D2	Artery - Tibial	5.7	27.2162
NR1D2	Artery - Tibial	5.7	53.066
NR1D2	Artery - Tibial	5.73333	23.0726
NR1D2	Artery - Tibial	5.75	20.3703
NR1D2	Artery - Tibial	5.9	29.9323
NR1D2	Artery - Tibial	5.98333	34.9534
NR1D2	Artery - Tibial	6.03333	16.0667
NR1D2	Artery - Tibial	6.03333	29.537
NR1D2	Artery - Tibial	6.1	35.6989
NR1D2	Artery - Tibial	6.1	34.8447
NR1D2	Artery - Tibial	6.13333	19.2072
NR1D2	Artery - Tibial	6.15	18.3474
NR1D2	Artery - Tibial	6.16667	44.2947
NR1D2	Artery - Tibial	6.21667	42.1931
NR1D2	Artery - Tibial	6.28333	35.6061
NR1D2	Artery - Tibial	6.33333	34.2121
NR1D2	Artery - Tibial	6.43333	31.5514
NR1D2	Artery - Tibial	6.43333	31.3627
NR1D2	Artery - Tibial	6.5	25.0376
NR1D2	Artery - Tibial	6.51667	15.3408
NR1D2	Artery - Tibial	6.53333	15.6224
NR1D2	Artery - Tibial	6.56667	38.069
NR1D2	Artery - Tibial	6.56667	50.8872
NR1D2	Artery - Tibial	6.56667	41.844
NR1D2	Artery - Tibial	6.65	32.4642
NR1D2	Artery - Tibial	6.66667	33.9734
NR1D2	Artery - Tibial	6.66667	22.6141
NR1D2	Artery - Tibial	6.75	55.6013
NR1D2	Artery - Tibial	6.81667	19.3639
NR1D2	Artery - Tibial	6.85	25.7712
NR1D2	Artery - Tibial	6.95	40.8632
NR1D2	Artery - Tibial	7.06667	35.8787
NR1D2	Artery - Tibial	7.06667	50.6664
NR1D2	Artery - Tibial	7.16667	24.9896
NR1D2	Artery - Tibial	7.2	5.18542
NR1D2	Artery - Tibial	7.21667	53.3404
NR1D2	Artery - Tibial	7.31667	45.498
NR1D2	Artery - Tibial	7.33333	31.0635
NR1D2	Artery - Tibial	7.38333	57.7256
NR1D2	Artery - Tibial	7.38333	17.0141
NR1D2	Artery - Tibial	7.4	30.206
NR1D2	Artery - Tibial	7.43333	25.7242
NR1D2	Artery - Tibial	7.43333	31.3673
NR1D2	Artery - Tibial	7.46667	38.0315
NR1D2	Artery - Tibial	7.46667	37.8408
NR1D2	Artery - Tibial	7.5	12.3081
NR1D2	Artery - Tibial	7.51667	20.0474
NR1D2	Artery - Tibial	7.53333	23.82
NR1D2	Artery - Tibial	7.55	19.6951
NR1D2	Artery - Tibial	7.56667	18.3127
NR1D2	Artery - Tibial	7.56667	32.6952
NR1D2	Artery - Tibial	7.58333	33.9136
NR1D2	Artery - Tibial	7.58333	34.1084
NR1D2	Artery - Tibial	7.58333	56.9406
NR1D2	Artery - Tibial	7.58333	27.5015
NR1D2	Artery - Tibial	7.61667	31.8633
NR1D2	Artery - Tibial	7.63333	47.3696
NR1D2	Artery - Tibial	7.63333	32.8285
NR1D2	Artery - Tibial	7.63333	25.8833
NR1D2	Artery - Tibial	7.66667	35.8195
NR1D2	Artery - Tibial	7.7	17.3412
NR1D2	Artery - Tibial	7.73333	25.0201
NR1D2	Artery - Tibial	7.75	26.6637
NR1D2	Artery - Tibial	7.78333	40.0518
NR1D2	Artery - Tibial	7.8	25.723
NR1D2	Artery - Tibial	7.8	28.3763
NR1D2	Artery - Tibial	7.9	32.2958
NR1D2	Artery - Tibial	7.9	23.5284
NR1D2	Artery - Tibial	7.91667	51.719
NR1D2	Artery - Tibial	7.91667	54.4112
NR1D2	Artery - Tibial	7.93333	31.3922
NR1D2	Artery - Tibial	8	15.7684
NR1D2	Artery - Tibial	8	9.91767
NR1D2	Artery - Tibial	8.01667	29.5395
NR1D2	Artery - Tibial	8.03333	53.3071
NR1D2	Artery - Tibial	8.05	20.2422
NR1D2	Artery - Tibial	8.06667	14.8064
NR1D2	Artery - Tibial	8.1	28.5736
NR1D2	Artery - Tibial	8.11667	42.884
NR1D2	Artery - Tibial	8.13333	56.2157
NR1D2	Artery - Tibial	8.16667	26.8381
NR1D2	Artery - Tibial	8.18333	9.46046
NR1D2	Artery - Tibial	8.21667	42.4834
NR1D2	Artery - Tibial	8.33333	30.2505
NR1D2	Artery - Tibial	8.33333	20.5273
NR1D2	Artery - Tibial	8.35	25.6053
NR1D2	Artery - Tibial	8.35	41.6718
NR1D2	Artery - Tibial	8.36667	18.5874
NR1D2	Artery - Tibial	8.48333	24.5782
NR1D2	Artery - Tibial	8.5	30.4621
NR1D2	Artery - Tibial	8.5	92.5421
NR1D2	Artery - Tibial	8.58333	29.7132
NR1D2	Artery - Tibial	8.66667	33.1503
NR1D2	Artery - Tibial	8.75	18.9925
NR1D2	Artery - Tibial	8.75	12.6705
NR1D2	Artery - Tibial	8.78333	26.0834
NR1D2	Artery - Tibial	8.78333	20.8063
NR1D2	Artery - Tibial	8.83333	30.667
NR1D2	Artery - Tibial	8.9	35.2318
NR1D2	Artery - Tibial	8.91667	15.0902
NR1D2	Artery - Tibial	8.93333	17.3158
NR1D2	Artery - Tibial	9	17.9376
NR1D2	Artery - Tibial	9	29.9457
NR1D2	Artery - Tibial	9.15	23.0611
NR1D2	Artery - Tibial	9.23333	9.72066
NR1D2	Artery - Tibial	9.38333	25.1168
NR1D2	Artery - Tibial	9.4	86.4562
NR1D2	Artery - Tibial	9.43333	34.1964
NR1D2	Artery - Tibial	9.45	35.1758
NR1D2	Artery - Tibial	9.46667	14.4203
NR1D2	Artery - Tibial	9.51667	16.9303
NR1D2	Artery - Tibial	9.53333	42.0414
NR1D2	Artery - Tibial	9.53333	21.1177
NR1D2	Artery - Tibial	9.56667	43.1417
NR1D2	Artery - Tibial	9.58333	38.5713
NR1D2	Artery - Tibial	9.6	37.989
NR1D2	Artery - Tibial	9.66667	27.1488
NR1D2	Artery - Tibial	9.71667	17.1551
NR1D2	Artery - Tibial	9.75	18.8221
NR1D2	Artery - Tibial	9.75	13.4365
NR1D2	Artery - Tibial	9.78333	44.4686
NR1D2	Artery - Tibial	9.83333	28.2149
NR1D2	Artery - Tibial	9.88333	38.4827
NR1D2	Artery - Tibial	9.9	15.2231
NR1D2	Artery - Tibial	9.93333	12.348
NR1D2	Artery - Tibial	9.98333	29.9354
NR1D2	Artery - Tibial	10	19.2505
NR1D2	Artery - Tibial	10.15	21.1303
NR1D2	Artery - Tibial	10.1667	49.9691
NR1D2	Artery - Tibial	10.25	29.7082
NR1D2	Artery - Tibial	10.2667	28.1313
NR1D2	Artery - Tibial	10.3167	28.5185
NR1D2	Artery - Tibial	10.3167	34.1697
NR1D2	Artery - Tibial	10.3333	28.4835
NR1D2	Artery - Tibial	10.35	32.9757
NR1D2	Artery - Tibial	10.35	18.698
NR1D2	Artery - Tibial	10.3667	28.9051
NR1D2	Artery - Tibial	10.4	52.2911
NR1D2	Artery - Tibial	10.4333	9.88431
NR1D2	Artery - Tibial	10.5	37.3404
NR1D2	Artery - Tibial	10.5	24.8262
NR1D2	Artery - Tibial	10.5167	18.4014
NR1D2	Artery - Tibial	10.7167	26.7302
NR1D2	Artery - Tibial	10.8833	36.0386
NR1D2	Artery - Tibial	10.9	31.4021
NR1D2	Artery - Tibial	10.9333	25.2855
NR1D2	Artery - Tibial	10.9333	40.5665
NR1D2	Artery - Tibial	10.9667	11.3877
NR1D2	Artery - Tibial	11	35.7038
NR1D2	Artery - Tibial	11.0833	20.3424
NR1D2	Artery - Tibial	11.1	11.2905
NR1D2	Artery - Tibial	11.1333	36.5502
NR1D2	Artery - Tibial	11.1667	21.8985
NR1D2	Artery - Tibial	11.2333	32.5369
NR1D2	Artery - Tibial	11.2667	46.5282
NR1D2	Artery - Tibial	11.2833	47.1875
NR1D2	Artery - Tibial	11.3	26.8399
NR1D2	Artery - Tibial	11.3833	25.9495
NR1D2	Artery - Tibial	11.3833	58.6748
NR1D2	Artery - Tibial	11.4333	9.66428
NR1D2	Artery - Tibial	11.45	21.4506
NR1D2	Artery - Tibial	11.5	5.64815
NR1D2	Artery - Tibial	11.5	28.7988
NR1D2	Artery - Tibial	11.5	37.6761
NR1D2	Artery - Tibial	11.6	37.4242
NR1D2	Artery - Tibial	11.7667	57.5953
NR1D2	Artery - Tibial	11.7667	14.2053
NR1D2	Artery - Tibial	11.8167	28.4938
NR1D2	Artery - Tibial	11.9333	45.4702
NR1D2	Artery - Tibial	12	30.3291
NR1D2	Artery - Tibial	12	27.849
NR1D2	Artery - Tibial	12	16.1665
NR1D2	Artery - Tibial	12.05	25.2615
NR1D2	Artery - Tibial	12.0833	31.1693
NR1D2	Artery - Tibial	12.15	20.455
NR1D2	Artery - Tibial	12.1667	4.14937
NR1D2	Artery - Tibial	12.2	43.3908
NR1D2	Artery - Tibial	12.2	35.3222
NR1D2	Artery - Tibial	12.2167	29.7203
NR1D2	Artery - Tibial	12.25	19.7874
NR1D2	Artery - Tibial	12.25	19.6857
NR1D2	Artery - Tibial	12.25	20.627
NR1D2	Artery - Tibial	12.2833	49.3651
NR1D2	Artery - Tibial	12.3167	23.355
NR1D2	Artery - Tibial	12.3333	17.5295
NR1D2	Artery - Tibial	12.3833	24.8171
NR1D2	Artery - Tibial	12.3833	22.6125
NR1D2	Artery - Tibial	12.4	24.9437
NR1D2	Artery - Tibial	12.4	17.5749
NR1D2	Artery - Tibial	12.4333	15.8754
NR1D2	Artery - Tibial	12.5	19.9683
NR1D2	Artery - Tibial	12.5833	18.0981
NR1D2	Artery - Tibial	12.5833	57.3088
NR1D2	Artery - Tibial	12.6333	24.8634
NR1D2	Artery - Tibial	12.6667	20.7472
NR1D2	Artery - Tibial	12.6667	26.9399
NR1D2	Artery - Tibial	12.6667	34.0305
NR1D2	Artery - Tibial	12.6833	37.9607
NR1D2	Artery - Tibial	12.7	24.5359
NR1D2	Artery - Tibial	12.7667	26.34
NR1D2	Artery - Tibial	12.8	49.1006
NR1D2	Artery - Tibial	12.8167	17.3038
NR1D2	Artery - Tibial	12.8167	28.908
NR1D2	Artery - Tibial	12.9	5.38927
NR1D2	Artery - Tibial	12.9	30.7015
NR1D2	Artery - Tibial	12.9667	38.2928
NR1D2	Artery - Tibial	12.9833	9.93467
NR1D2	Artery - Tibial	13	18.1943
NR1D2	Artery - Tibial	13.0333	23.4213
NR1D2	Artery - Tibial	13.0833	22.9049
NR1D2	Artery - Tibial	13.1167	28.0496
NR1D2	Artery - Tibial	13.2	3.49344
NR1D2	Artery - Tibial	13.2167	34.1006
NR1D2	Artery - Tibial	13.2833	11.4582
NR1D2	Artery - Tibial	13.3167	30.1003
NR1D2	Artery - Tibial	13.3333	24.953
NR1D2	Artery - Tibial	13.3833	22.1757
NR1D2	Artery - Tibial	13.4	26.2153
NR1D2	Artery - Tibial	13.4167	37.132
NR1D2	Artery - Tibial	13.4333	24.0867
NR1D2	Artery - Tibial	13.5	34.2498
NR1D2	Artery - Tibial	13.5167	53.5015
NR1D2	Artery - Tibial	13.5667	32.6754
NR1D2	Artery - Tibial	13.6	8.85357
NR1D2	Artery - Tibial	13.6667	33.9455
NR1D2	Artery - Tibial	13.7333	28.7547
NR1D2	Artery - Tibial	13.9333	21.1027
NR1D2	Artery - Tibial	13.9667	16.9695
NR1D2	Artery - Tibial	13.9667	9.72427
NR1D2	Artery - Tibial	14	27.164
NR1D2	Artery - Tibial	14	17.7381
NR1D2	Artery - Tibial	14	21.5498
NR1D2	Artery - Tibial	14.05	15.6158
NR1D2	Artery - Tibial	14.0833	19.8981
NR1D2	Artery - Tibial	14.1167	26.7542
NR1D2	Artery - Tibial	14.1667	20.9089
NR1D2	Artery - Tibial	14.1833	19.026
NR1D2	Artery - Tibial	14.3	38.284
NR1D2	Artery - Tibial	14.3333	27.3831
NR1D2	Artery - Tibial	14.3333	19.5499
NR1D2	Artery - Tibial	14.3833	29.1884
NR1D2	Artery - Tibial	14.4667	27.5476
NR1D2	Artery - Tibial	14.5	14.7135
NR1D2	Artery - Tibial	14.5	50.0433
NR1D2	Artery - Tibial	14.55	28.9214
NR1D2	Artery - Tibial	14.6333	23.4343
NR1D2	Artery - Tibial	14.6333	34.603
NR1D2	Artery - Tibial	14.8667	18.3593
NR1D2	Artery - Tibial	14.8667	37.2699
NR1D2	Artery - Tibial	14.9333	20.3583
NR1D2	Artery - Tibial	14.95	23.2621
NR1D2	Artery - Tibial	14.9833	87.2247
NR1D2	Artery - Tibial	15	45.094
NR1D2	Artery - Tibial	15	28.9659
NR1D2	Artery - Tibial	15	41.9343
NR1D2	Artery - Tibial	15.0167	22.3479
NR1D2	Artery - Tibial	15.0167	13.0931
NR1D2	Artery - Tibial	15.05	34.5961
NR1D2	Artery - Tibial	15.05	15.2899
NR1D2	Artery - Tibial	15.1167	4.38362
NR1D2	Artery - Tibial	15.1333	18.0835
NR1D2	Artery - Tibial	15.1667	24.0282
NR1D2	Artery - Tibial	15.2167	37.6966
NR1D2	Artery - Tibial	15.25	17.6331
NR1D2	Artery - Tibial	15.2833	48.9648
NR1D2	Artery - Tibial	15.3167	16.1379
NR1D2	Artery - Tibial	15.35	36.7458
NR1D2	Artery - Tibial	15.3833	15.2144
NR1D2	Artery - Tibial	15.4167	23.5349
NR1D2	Artery - Tibial	15.5	24.9113
NR1D2	Artery - Tibial	15.5167	6.12382
NR1D2	Artery - Tibial	15.55	30.2522
NR1D2	Artery - Tibial	15.55	8.05674
NR1D2	Artery - Tibial	15.55	19.2712
NR1D2	Artery - Tibial	15.5667	32.7476
NR1D2	Artery - Tibial	15.5833	23.192
NR1D2	Artery - Tibial	15.5833	40.1829
NR1D2	Artery - Tibial	15.5833	32.612
NR1D2	Artery - Tibial	15.6167	24.9176
NR1D2	Artery - Tibial	15.6167	16.178
NR1D2	Artery - Tibial	15.65	28.3618
NR1D2	Artery - Tibial	15.7333	49.7633
NR1D2	Artery - Tibial	15.75	29.0758
NR1D2	Artery - Tibial	15.75	22.7913
NR1D2	Artery - Tibial	15.75	41.8736
NR1D2	Artery - Tibial	15.7667	24.9868
NR1D2	Artery - Tibial	15.7667	30.1955
NR1D2	Artery - Tibial	15.8833	12.4702
NR1D2	Artery - Tibial	15.9	34.7653
NR1D2	Artery - Tibial	15.9333	6.53644
NR1D2	Artery - Tibial	15.9667	35.8954
NR1D2	Artery - Tibial	16	48.1641
NR1D2	Artery - Tibial	16	28.2075
NR1D2	Artery - Tibial	16.0333	18.7567
NR1D2	Artery - Tibial	16.0667	26.479
NR1D2	Artery - Tibial	16.1	47.7258
NR1D2	Artery - Tibial	16.1667	31.9069
NR1D2	Artery - Tibial	16.1667	7.24236
NR1D2	Artery - Tibial	16.2333	17.2026
NR1D2	Artery - Tibial	16.2333	28.1779
NR1D2	Artery - Tibial	16.25	26.0765
NR1D2	Artery - Tibial	16.2667	9.20886
NR1D2	Artery - Tibial	16.3333	18.08
NR1D2	Artery - Tibial	16.3667	29.6603
NR1D2	Artery - Tibial	16.4833	26.794
NR1D2	Artery - Tibial	16.6	36.722
NR1D2	Artery - Tibial	16.6167	20.8607
NR1D2	Artery - Tibial	16.6167	30.3832
NR1D2	Artery - Tibial	16.6167	19.4127
NR1D2	Artery - Tibial	16.6667	15.2993
NR1D2	Artery - Tibial	16.7167	15.1091
NR1D2	Artery - Tibial	16.75	22.7146
NR1D2	Artery - Tibial	16.8833	8.42886
NR1D2	Artery - Tibial	16.9333	32.3801
NR1D2	Artery - Tibial	17	13.537
NR1D2	Artery - Tibial	17	27.8756
NR1D2	Artery - Tibial	17.0333	38.0779
NR1D2	Artery - Tibial	17.05	27.4679
NR1D2	Artery - Tibial	17.1	40.4292
NR1D2	Artery - Tibial	17.1667	37.9081
NR1D2	Artery - Tibial	17.1667	17.39
NR1D2	Artery - Tibial	17.1667	14.7658
NR1D2	Artery - Tibial	17.25	28.428
NR1D2	Artery - Tibial	17.3333	31.4678
NR1D2	Artery - Tibial	17.3333	10.4227
NR1D2	Artery - Tibial	17.35	19.5298
NR1D2	Artery - Tibial	17.3833	21.197
NR1D2	Artery - Tibial	17.4167	21.0747
NR1D2	Artery - Tibial	17.5	31.7718
NR1D2	Artery - Tibial	17.6667	20.4591
NR1D2	Artery - Tibial	17.6667	23.3268
NR1D2	Artery - Tibial	17.7	18.8111
NR1D2	Artery - Tibial	17.75	20.3738
NR1D2	Artery - Tibial	17.7667	22.5839
NR1D2	Artery - Tibial	17.7667	23.0145
NR1D2	Artery - Tibial	17.8	29.6244
NR1D2	Artery - Tibial	17.8833	28.0063
NR1D2	Artery - Tibial	17.9667	27.342
NR1D2	Artery - Tibial	18	30.6409
NR1D2	Artery - Tibial	18.1	21.5972
NR1D2	Artery - Tibial	18.1	14.733
NR1D2	Artery - Tibial	18.1333	26.4
NR1D2	Artery - Tibial	18.1667	34.351
NR1D2	Artery - Tibial	18.1667	31.1101
NR1D2	Artery - Tibial	18.2167	11.1879
NR1D2	Artery - Tibial	18.2333	26.7803
NR1D2	Artery - Tibial	18.25	18.5345
NR1D2	Artery - Tibial	18.2667	23.5026
NR1D2	Artery - Tibial	18.2833	43.9734
NR1D2	Artery - Tibial	18.3	12.5666
NR1D2	Artery - Tibial	18.3167	18.5027
NR1D2	Artery - Tibial	18.3333	12.0377
NR1D2	Artery - Tibial	18.4333	34.2401
NR1D2	Artery - Tibial	18.45	36.0802
NR1D2	Artery - Tibial	18.5167	25.8826
NR1D2	Artery - Tibial	18.5167	21.7817
NR1D2	Artery - Tibial	18.5333	11.4646
NR1D2	Artery - Tibial	18.5833	20.3156
NR1D2	Artery - Tibial	18.75	21.1486
NR1D2	Artery - Tibial	18.8333	33.9128
NR1D2	Artery - Tibial	18.8333	19.2136
NR1D2	Artery - Tibial	18.8333	36.5986
NR1D2	Artery - Tibial	18.85	26.5339
NR1D2	Artery - Tibial	19	21.8454
NR1D2	Artery - Tibial	19	34.7859
NR1D2	Artery - Tibial	19.0333	20.4933
NR1D2	Artery - Tibial	19.0333	20.9971
NR1D2	Artery - Tibial	19.0833	64.2378
NR1D2	Artery - Tibial	19.0833	6.21524
NR1D2	Artery - Tibial	19.1667	17.507
NR1D2	Artery - Tibial	19.2333	25.3216
NR1D2	Artery - Tibial	19.3333	66.2905
NR1D2	Artery - Tibial	19.3667	27.7529
NR1D2	Artery - Tibial	19.3833	21.9441
NR1D2	Artery - Tibial	19.4167	32.5514
NR1D2	Artery - Tibial	19.4333	23.7681
NR1D2	Artery - Tibial	19.45	12.3428
NR1D2	Artery - Tibial	19.45	27.4147
NR1D2	Artery - Tibial	19.5	8.02203
NR1D2	Artery - Tibial	19.5	12.7535
NR1D2	Artery - Tibial	19.5167	33.1647
NR1D2	Artery - Tibial	19.5333	44.465
NR1D2	Artery - Tibial	19.5667	30.2598
NR1D2	Artery - Tibial	19.5833	19.1007
NR1D2	Artery - Tibial	19.6167	41.2166
NR1D2	Artery - Tibial	19.6667	28.4053
NR1D2	Artery - Tibial	19.6667	24.5879
NR1D2	Artery - Tibial	19.6667	41.3091
NR1D2	Artery - Tibial	19.6667	40.4821
NR1D2	Artery - Tibial	19.6667	25.091
NR1D2	Artery - Tibial	19.7	24.9972
NR1D2	Artery - Tibial	19.7167	25.6063
NR1D2	Artery - Tibial	19.7167	19.8165
NR1D2	Artery - Tibial	19.7167	5.71334
NR1D2	Artery - Tibial	19.75	20.8833
NR1D2	Artery - Tibial	19.7833	34.1766
NR1D2	Artery - Tibial	19.8	40.6864
NR1D2	Artery - Tibial	19.8167	13.0093
NR1D2	Artery - Tibial	19.85	19.2637
NR1D2	Artery - Tibial	19.9167	16.1944
NR1D2	Artery - Tibial	19.9833	31.9951
NR1D2	Artery - Tibial	20.0333	26.4951
NR1D2	Artery - Tibial	20.0833	32.426
NR1D2	Artery - Tibial	20.1167	18.1201
NR1D2	Artery - Tibial	20.1167	44.3153
NR1D2	Artery - Tibial	20.15	8.79758
NR1D2	Artery - Tibial	20.2167	34.8949
NR1D2	Artery - Tibial	20.3	53.5766
NR1D2	Artery - Tibial	20.3167	57.6832
NR1D2	Artery - Tibial	20.3333	29.4313
NR1D2	Artery - Tibial	20.4167	36.9467
NR1D2	Artery - Tibial	20.4333	22.924
NR1D2	Artery - Tibial	20.4667	17.1248
NR1D2	Artery - Tibial	20.5833	36.4144
NR1D2	Artery - Tibial	20.6167	39.051
NR1D2	Artery - Tibial	20.6167	20.0934
NR1D2	Artery - Tibial	20.75	34.4854
NR1D2	Artery - Tibial	20.8333	25.9647
NR1D2	Artery - Tibial	20.85	39.2642
NR1D2	Artery - Tibial	20.9667	24.0033
NR1D2	Artery - Tibial	20.9833	17.7885
NR1D2	Artery - Tibial	21.0167	35.1168
NR1D2	Artery - Tibial	21.0833	41.8848
NR1D2	Artery - Tibial	21.15	20.3727
NR1D2	Artery - Tibial	21.15	30.4718
NR1D2	Artery - Tibial	21.1667	17.5491
NR1D2	Artery - Tibial	21.2	28.8748
NR1D2	Artery - Tibial	21.2333	29.3675
NR1D2	Artery - Tibial	21.25	16.6081
NR1D2	Artery - Tibial	21.3167	24.7266
NR1D2	Artery - Tibial	21.4	33.7153
NR1D2	Artery - Tibial	21.4	15.544
NR1D2	Artery - Tibial	21.45	26.1656
NR1D2	Artery - Tibial	21.5667	30.8845
NR1D2	Artery - Tibial	21.5833	31.9878
NR1D2	Artery - Tibial	21.5833	31.1465
NR1D2	Artery - Tibial	21.6333	38.2085
NR1D2	Artery - Tibial	21.6667	37.8056
NR1D2	Artery - Tibial	21.7333	21.1092
NR1D2	Artery - Tibial	21.75	20.3259
NR1D2	Artery - Tibial	21.75	19.0176
NR1D2	Artery - Tibial	21.75	20.2886
NR1D2	Artery - Tibial	21.75	53.0321
NR1D2	Artery - Tibial	21.7667	20.0464
NR1D2	Artery - Tibial	21.8333	7.23967
NR1D2	Artery - Tibial	21.8667	41.0827
NR1D2	Artery - Tibial	21.8833	35.9101
NR1D2	Artery - Tibial	21.95	27.7958
NR1D2	Artery - Tibial	22	17.8494
NR1D2	Artery - Tibial	22.0333	25.3406
NR1D2	Artery - Tibial	22.0667	24.6205
NR1D2	Artery - Tibial	22.0667	48.1208
NR1D2	Artery - Tibial	22.0833	21.9166
NR1D2	Artery - Tibial	22.1167	11.8162
NR1D2	Artery - Tibial	22.1667	32.6895
NR1D2	Artery - Tibial	22.2	14.4334
NR1D2	Artery - Tibial	22.2167	8.88377
NR1D2	Artery - Tibial	22.2167	26.677
NR1D2	Artery - Tibial	22.25	11.6383
NR1D2	Artery - Tibial	22.3333	10.6726
NR1D2	Artery - Tibial	22.35	7.93141
NR1D2	Artery - Tibial	22.3667	24.0037
NR1D2	Artery - Tibial	22.4	28.5296
NR1D2	Artery - Tibial	22.4333	37.9675
NR1D2	Artery - Tibial	22.4333	18.9651
NR1D2	Artery - Tibial	22.4333	7.65265
NR1D2	Artery - Tibial	22.5	35.6808
NR1D2	Artery - Tibial	22.5833	40.7111
NR1D2	Artery - Tibial	22.6167	33.8293
NR1D2	Artery - Tibial	22.6167	26.2065
NR1D2	Artery - Tibial	22.6833	15.7535
NR1D2	Artery - Tibial	22.7167	35.8549
NR1D2	Artery - Tibial	22.7333	35.8687
NR1D2	Artery - Tibial	22.7333	31.2893
NR1D2	Artery - Tibial	22.7667	24.8934
NR1D2	Artery - Tibial	22.8333	38.7795
NR1D2	Artery - Tibial	22.8333	8.76547
NR1D2	Artery - Tibial	22.8333	49.8435
NR1D2	Artery - Tibial	22.8333	32.1815
NR1D2	Artery - Tibial	22.8833	19.4348
NR1D2	Artery - Tibial	22.9	33.7399
NR1D2	Artery - Tibial	22.9333	32.9212
NR1D2	Artery - Tibial	22.9833	16.9674
NR1D2	Artery - Tibial	23	59.6441
NR1D2	Artery - Tibial	23	32.9411
NR1D2	Artery - Tibial	23	15.8805
NR1D2	Artery - Tibial	23.1833	30.3928
NR1D2	Artery - Tibial	23.2	53.344
NR1D2	Artery - Tibial	23.2333	31.0682
NR1D2	Artery - Tibial	23.2833	38.2572
NR1D2	Artery - Tibial	23.2833	33.8412
NR1D2	Artery - Tibial	23.3167	23.3415
NR1D2	Artery - Tibial	23.3333	32.6717
NR1D2	Artery - Tibial	23.3833	32.4297
NR1D2	Artery - Tibial	23.45	34.5031
NR1D2	Artery - Tibial	23.4667	29.7769
NR1D2	Artery - Tibial	23.4833	11.1444
NR1D2	Artery - Tibial	23.5	32.6376
NR1D2	Artery - Tibial	23.5	23.0721
NR1D2	Artery - Tibial	23.5	22.6232
NR1D2	Artery - Tibial	23.5167	34.8876
NR1D2	Artery - Tibial	23.5333	9.75801
NR1D2	Artery - Tibial	23.5333	18.0434
NR1D2	Artery - Tibial	23.5333	36.6995
NR1D2	Artery - Tibial	23.5667	20.9277
NR1D2	Artery - Tibial	23.6	53.5926
NR1D2	Artery - Tibial	23.6833	25.9382
NR1D2	Artery - Tibial	23.7	33.313
NR1D2	Artery - Tibial	23.7167	16.8403
NR1D2	Artery - Tibial	23.7167	32.046
NR1D2	Artery - Tibial	23.8333	15.2908
NR1D2	Artery - Tibial	23.8333	30.6435
NR1D2	Artery - Tibial	23.85	32.2907
NR1D2	Artery - Tibial	23.8833	32.3959
NR1D2	Artery - Tibial	23.9333	38.5402
NR1D2	Artery - Tibial	23.9667	6.74571
NR1D2	Brain - Cortex	0.433333	23.0149
NR1D2	Brain - Cortex	0.45	13.9238
NR1D2	Brain - Cortex	0.566667	10.0712
NR1D2	Brain - Cortex	0.616667	11.238
NR1D2	Brain - Cortex	0.883333	10.5793
NR1D2	Brain - Cortex	1	20.0348
NR1D2	Brain - Cortex	1.11667	18.5533
NR1D2	Brain - Cortex	1.15	29.3764
NR1D2	Brain - Cortex	1.46667	23.4123
NR1D2	Brain - Cortex	1.46667	11.306
NR1D2	Brain - Cortex	1.58333	24.2455
NR1D2	Brain - Cortex	1.66667	12.1101
NR1D2	Brain - Cortex	1.7	11.2256
NR1D2	Brain - Cortex	1.76667	12.6498
NR1D2	Brain - Cortex	2.33333	16.2801
NR1D2	Brain - Cortex	2.61667	12.8781
NR1D2	Brain - Cortex	2.66667	18.8656
NR1D2	Brain - Cortex	2.75	28.0336
NR1D2	Brain - Cortex	2.75	15.3736
NR1D2	Brain - Cortex	2.83333	34.8849
NR1D2	Brain - Cortex	3	12.0436
NR1D2	Brain - Cortex	3.3	5.46657
NR1D2	Brain - Cortex	3.41667	19.1907
NR1D2	Brain - Cortex	3.5	15.8944
NR1D2	Brain - Cortex	3.66667	20.4765
NR1D2	Brain - Cortex	4.01667	13.9966
NR1D2	Brain - Cortex	4.23333	27.8849
NR1D2	Brain - Cortex	4.51667	13.7031
NR1D2	Brain - Cortex	4.63333	11.2956
NR1D2	Brain - Cortex	4.75	27.1979
NR1D2	Brain - Cortex	4.78333	19.0125
NR1D2	Brain - Cortex	5	11.2907
NR1D2	Brain - Cortex	5.03333	18.7977
NR1D2	Brain - Cortex	5.03333	6.57963
NR1D2	Brain - Cortex	5.06667	15.1777
NR1D2	Brain - Cortex	5.16667	35.9808
NR1D2	Brain - Cortex	5.38333	23.0289
NR1D2	Brain - Cortex	5.5	26.4883
NR1D2	Brain - Cortex	5.75	24.4228
NR1D2	Brain - Cortex	5.9	19.4113
NR1D2	Brain - Cortex	6.15	9.57466
NR1D2	Brain - Cortex	6.21667	15.8829
NR1D2	Brain - Cortex	6.4	27.1737
NR1D2	Brain - Cortex	6.43333	46.644
NR1D2	Brain - Cortex	6.43333	31.5535
NR1D2	Brain - Cortex	6.46667	10.6673
NR1D2	Brain - Cortex	6.56667	19.4915
NR1D2	Brain - Cortex	6.58333	17.8951
NR1D2	Brain - Cortex	6.66667	10.2888
NR1D2	Brain - Cortex	6.66667	17.0549
NR1D2	Brain - Cortex	6.75	22.4526
NR1D2	Brain - Cortex	6.75	23.9666
NR1D2	Brain - Cortex	6.86667	16.4838
NR1D2	Brain - Cortex	6.91667	34.6607
NR1D2	Brain - Cortex	7.06667	32.3406
NR1D2	Brain - Cortex	7.16667	18.099
NR1D2	Brain - Cortex	7.16667	8.2959
NR1D2	Brain - Cortex	7.16667	21.3225
NR1D2	Brain - Cortex	7.31667	9.16681
NR1D2	Brain - Cortex	7.33333	39.5554
NR1D2	Brain - Cortex	7.38333	21.6285
NR1D2	Brain - Cortex	7.43333	20.5538
NR1D2	Brain - Cortex	7.43333	19.2536
NR1D2	Brain - Cortex	7.46667	27.0599
NR1D2	Brain - Cortex	7.46667	23.3493
NR1D2	Brain - Cortex	7.5	25.5641
NR1D2	Brain - Cortex	7.5	16.8003
NR1D2	Brain - Cortex	7.5	16.0535
NR1D2	Brain - Cortex	7.56667	18.3915
NR1D2	Brain - Cortex	7.58333	14.4731
NR1D2	Brain - Cortex	7.63333	15.5646
NR1D2	Brain - Cortex	7.66667	18.9887
NR1D2	Brain - Cortex	7.7	22.2128
NR1D2	Brain - Cortex	7.91667	22.4711
NR1D2	Brain - Cortex	7.91667	11.3094
NR1D2	Brain - Cortex	8	26.9505
NR1D2	Brain - Cortex	8.01667	14.2882
NR1D2	Brain - Cortex	8.08333	22.9565
NR1D2	Brain - Cortex	8.21667	28.2552
NR1D2	Brain - Cortex	8.35	29.5528
NR1D2	Brain - Cortex	8.5	38.8753
NR1D2	Brain - Cortex	8.75	26.0065
NR1D2	Brain - Cortex	8.78333	22.3967
NR1D2	Brain - Cortex	8.9	23.9305
NR1D2	Brain - Cortex	8.91667	23.5978
NR1D2	Brain - Cortex	9	9.89053
NR1D2	Brain - Cortex	9	18.6784
NR1D2	Brain - Cortex	9.23333	19.8542
NR1D2	Brain - Cortex	9.23333	16.524
NR1D2	Brain - Cortex	9.38333	9.42292
NR1D2	Brain - Cortex	9.43333	12.438
NR1D2	Brain - Cortex	9.45	19.0181
NR1D2	Brain - Cortex	9.51667	17.179
NR1D2	Brain - Cortex	9.75	23.8133
NR1D2	Brain - Cortex	9.88333	32.6801
NR1D2	Brain - Cortex	9.98333	27.3908
NR1D2	Brain - Cortex	10.1667	24.97
NR1D2	Brain - Cortex	10.1667	10.6962
NR1D2	Brain - Cortex	10.2	29.5014
NR1D2	Brain - Cortex	10.2333	33.7556
NR1D2	Brain - Cortex	10.25	15.4569
NR1D2	Brain - Cortex	10.3	34.9933
NR1D2	Brain - Cortex	10.3167	32.3095
NR1D2	Brain - Cortex	10.35	19.9379
NR1D2	Brain - Cortex	10.4333	32.9074
NR1D2	Brain - Cortex	10.5	22.2251
NR1D2	Brain - Cortex	10.5	11.2362
NR1D2	Brain - Cortex	10.5833	40.7089
NR1D2	Brain - Cortex	10.8833	14.0051
NR1D2	Brain - Cortex	10.9	15.5017
NR1D2	Brain - Cortex	11.0333	48.5458
NR1D2	Brain - Cortex	11.0667	20.4275
NR1D2	Brain - Cortex	11.0833	46.2501
NR1D2	Brain - Cortex	11.1333	34.254
NR1D2	Brain - Cortex	11.15	9.67333
NR1D2	Brain - Cortex	11.1667	23.144
NR1D2	Brain - Cortex	11.3833	30.3258
NR1D2	Brain - Cortex	11.4333	17.8581
NR1D2	Brain - Cortex	11.5	44.0605
NR1D2	Brain - Cortex	11.9	29.5355
NR1D2	Brain - Cortex	12	37.168
NR1D2	Brain - Cortex	12	27.5781
NR1D2	Brain - Cortex	12.2	24.8565
NR1D2	Brain - Cortex	12.2	31.3821
NR1D2	Brain - Cortex	12.25	14.5768
NR1D2	Brain - Cortex	12.2667	25.2312
NR1D2	Brain - Cortex	12.3833	22.3129
NR1D2	Brain - Cortex	12.4333	23.295
NR1D2	Brain - Cortex	12.5	29.1834
NR1D2	Brain - Cortex	12.5833	28.2689
NR1D2	Brain - Cortex	12.6333	10.572
NR1D2	Brain - Cortex	12.6667	16.1516
NR1D2	Brain - Cortex	12.6833	16.7269
NR1D2	Brain - Cortex	13	27.9091
NR1D2	Brain - Cortex	13	9.77442
NR1D2	Brain - Cortex	13.0833	25.5952
NR1D2	Brain - Cortex	13.1167	12.536
NR1D2	Brain - Cortex	13.2167	15.8464
NR1D2	Brain - Cortex	13.4667	12.5558
NR1D2	Brain - Cortex	13.6	14.7544
NR1D2	Brain - Cortex	13.6667	16.5214
NR1D2	Brain - Cortex	13.7167	38.1912
NR1D2	Brain - Cortex	13.9667	22.0393
NR1D2	Brain - Cortex	14	22.5439
NR1D2	Brain - Cortex	14.0833	16.4694
NR1D2	Brain - Cortex	14.0833	30.0403
NR1D2	Brain - Cortex	14.25	24.7986
NR1D2	Brain - Cortex	14.3333	32.4124
NR1D2	Brain - Cortex	14.5	26.6473
NR1D2	Brain - Cortex	14.5	30.2156
NR1D2	Brain - Cortex	14.8667	8.34088
NR1D2	Brain - Cortex	15	17.2722
NR1D2	Brain - Cortex	15.0167	24.0234
NR1D2	Brain - Cortex	15.05	29.1998
NR1D2	Brain - Cortex	15.1333	16.1196
NR1D2	Brain - Cortex	15.5	21.2457
NR1D2	Brain - Cortex	15.5833	21.294
NR1D2	Brain - Cortex	15.6167	36.1226
NR1D2	Brain - Cortex	15.7667	21.9168
NR1D2	Brain - Cortex	15.7833	24.5809
NR1D2	Brain - Cortex	15.9	20.471
NR1D2	Brain - Cortex	16	13.1858
NR1D2	Brain - Cortex	16	24.6861
NR1D2	Brain - Cortex	16.1667	21.1263
NR1D2	Brain - Cortex	16.2333	11.9808
NR1D2	Brain - Cortex	16.2667	23.5884
NR1D2	Brain - Cortex	16.4833	27.0272
NR1D2	Brain - Cortex	16.6	23.1815
NR1D2	Brain - Cortex	16.6167	18.4538
NR1D2	Brain - Cortex	16.6667	14.9176
NR1D2	Brain - Cortex	16.6833	23.1109
NR1D2	Brain - Cortex	16.75	16.6696
NR1D2	Brain - Cortex	16.8333	25.6783
NR1D2	Brain - Cortex	16.9833	16.4327
NR1D2	Brain - Cortex	17	34.5441
NR1D2	Brain - Cortex	17.3167	17.2758
NR1D2	Brain - Cortex	17.35	17.8796
NR1D2	Brain - Cortex	17.3833	27.0235
NR1D2	Brain - Cortex	17.4167	34.6714
NR1D2	Brain - Cortex	17.5	18.1386
NR1D2	Brain - Cortex	17.6667	14.88
NR1D2	Brain - Cortex	17.6667	7.02435
NR1D2	Brain - Cortex	17.9	26.3675
NR1D2	Brain - Cortex	17.9667	20.4736
NR1D2	Brain - Cortex	18.1	19.9713
NR1D2	Brain - Cortex	18.25	14.8392
NR1D2	Brain - Cortex	18.25	30.671
NR1D2	Brain - Cortex	18.2667	24.2607
NR1D2	Brain - Cortex	18.5	17.169
NR1D2	Brain - Cortex	18.5333	20.4659
NR1D2	Brain - Cortex	18.6833	19.44
NR1D2	Brain - Cortex	18.8333	27.48
NR1D2	Brain - Cortex	18.8333	22.9544
NR1D2	Brain - Cortex	19.0833	20.8904
NR1D2	Brain - Cortex	19.3667	20.4034
NR1D2	Brain - Cortex	19.3833	16.0731
NR1D2	Brain - Cortex	19.45	10.2044
NR1D2	Brain - Cortex	19.5	14.2428
NR1D2	Brain - Cortex	19.55	18.2629
NR1D2	Brain - Cortex	19.5833	16.8842
NR1D2	Brain - Cortex	19.6667	13.6969
NR1D2	Brain - Cortex	19.6667	8.96772
NR1D2	Brain - Cortex	19.7	10.5961
NR1D2	Brain - Cortex	19.75	15.4931
NR1D2	Brain - Cortex	19.75	26.0241
NR1D2	Brain - Cortex	19.7667	16.2544
NR1D2	Brain - Cortex	20.0333	22.5148
NR1D2	Brain - Cortex	20.2167	17.1196
NR1D2	Brain - Cortex	20.3	15.9192
NR1D2	Brain - Cortex	20.3333	12.3571
NR1D2	Brain - Cortex	20.8333	22.4132
NR1D2	Brain - Cortex	20.9667	16.8905
NR1D2	Brain - Cortex	21.15	17.454
NR1D2	Brain - Cortex	21.15	9.57467
NR1D2	Brain - Cortex	21.1667	27.7957
NR1D2	Brain - Cortex	21.25	27.8915
NR1D2	Brain - Cortex	21.2667	17.2408
NR1D2	Brain - Cortex	21.3	12.2218
NR1D2	Brain - Cortex	21.4	8.95179
NR1D2	Brain - Cortex	21.45	23.2806
NR1D2	Brain - Cortex	21.5	16.1932
NR1D2	Brain - Cortex	21.5833	28.0923
NR1D2	Brain - Cortex	21.75	24.1532
NR1D2	Brain - Cortex	21.75	8.05259
NR1D2	Brain - Cortex	21.7667	26.5201
NR1D2	Brain - Cortex	21.7667	22.5837
NR1D2	Brain - Cortex	21.8333	10.8915
NR1D2	Brain - Cortex	21.8833	15.924
NR1D2	Brain - Cortex	22	24.2995
NR1D2	Brain - Cortex	22.1167	16.0996
NR1D2	Brain - Cortex	22.1333	22.0355
NR1D2	Brain - Cortex	22.1667	20.1444
NR1D2	Brain - Cortex	22.2167	23.3483
NR1D2	Brain - Cortex	22.2833	29.4279
NR1D2	Brain - Cortex	22.3333	22.8477
NR1D2	Brain - Cortex	22.4333	22.8838
NR1D2	Brain - Cortex	22.5833	10.438
NR1D2	Brain - Cortex	22.5833	26.3817
NR1D2	Brain - Cortex	22.6167	22.9514
NR1D2	Brain - Cortex	22.6167	16.902
NR1D2	Brain - Cortex	22.75	35.836
NR1D2	Brain - Cortex	22.8333	22.9626
NR1D2	Brain - Cortex	22.9333	17.9807
NR1D2	Brain - Cortex	22.9833	19.9912
NR1D2	Brain - Cortex	23	19.815
NR1D2	Brain - Cortex	23.2667	13.552
NR1D2	Brain - Cortex	23.2833	19.1973
NR1D2	Brain - Cortex	23.4667	11.5509
NR1D2	Brain - Cortex	23.5	27.9701
NR1D2	Brain - Cortex	23.5	15.1194
NR1D2	Brain - Cortex	23.75	18.1035
NR1D2	Brain - Cortex	23.7667	14.8112
NR1D2	Brain - Cortex	23.8333	18.6023
NR1D2	Brain - Cortex	23.95	16.6184
NR1D2	Brain - Cortex	23.9667	16.3882

## Sheet: 3C
name	tissue	human	baboon			name	tissue	human	mouse
ARNTL	Adipose - Subcutaneous	night	13.2975			ARNTL	Adipose - Subcutaneous	night	22.47
PER2	Adipose - Subcutaneous	day	2.66355			PER2	Adipose - Subcutaneous	day	14.4
CIART	Adipose - Subcutaneous	day	0.88072			ARNTL	Adipose - Visceral (Omentum)	night	22.51
PER1	Adipose - Subcutaneous	day	1.43512			RORC	Adipose - Visceral (Omentum)	day	18.68
NPAS2	Adipose - Subcutaneous	night	14.3844			PER3	Adipose - Visceral (Omentum)	day	14.4
ARNTL	Adipose - Visceral (Omentum)	night	13.4495			CRY1	Adipose - Visceral (Omentum)	day	18.23
NPAS2	Adipose - Visceral (Omentum)	night	15.3343			PER2	Adipose - Visceral (Omentum)	day	12.67
PER3	Adipose - Visceral (Omentum)	day	22.6889			ARNTL	Adrenal Gland	day	21.59
CRY1	Adipose - Visceral (Omentum)	day	11.8183			NR1D2	Adrenal Gland	night	10.39
PER2	Adipose - Visceral (Omentum)	day	2.66345			CRY1	Adrenal Gland	day	17.74
DBP	Brain - Amygdala	day	22.8627			NR1D1	Adrenal Gland	night	6.39
CIART	Brain - Amygdala	day	20.7969			PER3	Adrenal Gland	night	13.06
ARNTL	Brain - Cerebellum	night	12.6683			NPAS2	Adrenal Gland	day	22.3
PER2	Brain - Cerebellum	day	3.63052			CIART	Adrenal Gland	night	10.57
CIART	Brain - Cerebellum	day	22.3148			DBP	Adrenal Gland	night	8.33
DBP	Brain - Cerebellum	day	0.493851			ARNTL	Artery - Aorta	night	0.02
PER1	Brain - Cerebellum	day	0.00352997			NPAS2	Artery - Aorta	night	23.09
CIART	Brain - Frontal Cortex (BA9)	day	23.8929			NR1D1	Artery - Aorta	night	7.35
PER2	Brain - Frontal Cortex (BA9)	day	4.6669			CRY1	Artery - Aorta	day	18.13
PER1	Brain - Frontal Cortex (BA9)	day	6.61398			ARNTL	Brain - Cerebellum	night	3.01
PER3	Brain - Frontal Cortex (BA9)	day	3.57481			PER2	Brain - Cerebellum	day	15.26
ARNTL	Brain - Frontal Cortex (BA9)	night	13.1826			NPAS2	Brain - Cerebellum	night	23.33
NR1D2	Brain - Frontal Cortex (BA9)	day	23.2037			CIART	Brain - Cerebellum	day	10.36
CIART	Brain - Hippocampus	day	21.5558			PER3	Brain - Cerebellum	day	12.25
DBP	Brain - Hippocampus	day	0.333996			DBP	Brain - Cerebellum	day	10.5
ARNTL	Brain - Hippocampus	night	12.7541			CRY2	Brain - Cerebellum	day	14.66
NR1D2	Brain - Putamen (basal ganglia)	day	20.425			NR1D2	Brain - Cerebellum	day	12.32
DBP	Brain - Putamen (basal ganglia)	day	3.74034			PER3	Brain - Hypothalamus	day	14.16
ARNTL	Brain - Substantia nigra	night	13.8731			DBP	Brain - Hypothalamus	day	11.41
NPAS2	Liver	night	12.3417			PER2	Heart - Left Ventricle	day	14.41
PER2	Liver	day	3.55904			NR1D1	Heart - Left Ventricle	night	5.8
ARNTL	Liver	night	11.5197			NPAS2	Heart - Left Ventricle	night	2.08
PER3	Liver	day	22.7996			ARNTL	Heart - Left Ventricle	night	0.47
CRY1	Lung	day	8.59362			CRY1	Heart - Left Ventricle	day	18.08
NR1D2	Lung	night	21.8921			NR1D2	Heart - Left Ventricle	night	9.84
NR1D1	Lung	night	21.923			PER2	Liver	day	13.13
PER2	Lung	day	2.90547			ARNTL	Liver	night	0.63
RORC	Lung	day	6.41235			CLOCK	Liver	night	2.18
CIART	Lung	night	0.499488			TIMELESS	Liver	night	22.56
CRY2	Lung	day	2.14251			PER3	Liver	day	13.49
ARNTL	Muscle - Skeletal	night	12.3867			CRY1	Lung	day	18.21
NR1D1	Muscle - Skeletal	night	19.5386			NR1D2	Lung	night	11.84
PER2	Muscle - Skeletal	day	0.0814611			NR1D1	Lung	night	6.79
NPAS2	Muscle - Skeletal	night	15.1757			PER2	Lung	day	14.66
PER3	Muscle - Skeletal	day	22.6518			RORC	Lung	day	15.25
ARNTL	Pancreas	night	13.6471			CRY2	Lung	day	10.61
NPAS2	Pancreas	night	13.8332			ARNTL	Muscle - Skeletal	night	22.29
PER3	Pancreas	day	1.64858			CLOCK	Muscle - Skeletal	night	23.03
PER2	Pancreas	day	3.95501			PER2	Muscle - Skeletal	day	11.37
PER1	Pancreas	day	1.87853			CRY1	Muscle - Skeletal	day	17.31
CIART	Pituitary	day	0.124596			PER3	Muscle - Skeletal	day	12.27
CIART	Prostate	night	21.8346
CRY1	Skin - Not Sun Exposed (Suprapubic)	day	8.22345
NPAS2	Skin - Not Sun Exposed (Suprapubic)	night	12.3831
PER2	Skin - Not Sun Exposed (Suprapubic)	day	0.955279
NR1D1	Skin - Not Sun Exposed (Suprapubic)	night	19.5741
ARNTL	Skin - Not Sun Exposed (Suprapubic)	night	12.3675
NR1D2	Small Intestine - Terminal Ileum	night	22.6121
CIART	Small Intestine - Terminal Ileum	night	0.486759
NR1D1	Spleen	night	23.4445
NR1D2	Spleen	night	22.2034
PER3	Spleen	night	22.9436
CIART	Spleen	night	23.4087
NPAS2	Thyroid	night	20.0397
PER2	Thyroid	day	6.8005
RORC	Thyroid	day	8.16827
ARNTL	Thyroid	night	18.5854
NR1D1	Thyroid	night	1.62226
PER3	Thyroid	day	2.71542
CIART	Thyroid	day	2.74285
CRY2	Thyroid	day	7.10111
CRY1	Thyroid	day	14.801
PER1	Thyroid	day	5.73894
DBP	Thyroid	day	5.34473

## Sheet: 4B
Tissue	Day-night DE	Season DE
Lung	2418	1744
Adipose - Subcutaneous	807	2155
Skin - Sun Exposed (Lower leg)	668	2285
Esophagus - Muscularis	1480	1880
Muscle - Skeletal	614	1915
Skin - Not Sun Exposed (Suprapubic)	747	2948
Nerve - Tibial	637	1203
Breast - Mammary Tissue	1886	3112
Adrenal Gland	402	2353
Brain - Hypothalamus	558	3499
Esophagus - Mucosa	346	1196
Thyroid	438	1342
Heart - Atrial Appendage	376	1369
Artery - Coronary	420	1683
Esophagus - Gastroesophageal Junction	532	661
Brain - Nucleus accumbens (basal ganglia)	337	2691
Colon - Sigmoid	585	3231
Ovary	506	1505
Brain - Putamen (basal ganglia)	110	3539
Artery - Aorta	428	1880
Liver	1465	2493
Brain - Frontal Cortex (BA9)	708	3151
Artery - Tibial	331	2587
Pancreas	464	970
Stomach	411	794
Brain - Anterior cingulate cortex (BA24)	466	4581
Colon - Transverse	92	882
Brain - Cortex	402	1519
Brain - Cerebellum	766	1468
Adipose - Visceral (Omentum)	1536	1803
Pituitary	600	2116
Testis	105	5519
Minor Salivary Gland	85	2513
Brain - Amygdala	480	3670
Brain - Substantia nigra	289	2616
Brain - Hippocampus	735	2425
Uterus	695	3183
Prostate	1814	2519
Vagina	533	2060
Brain - Caudate (basal ganglia)	1026	2273
Brain - Cerebellar Hemisphere	513	4371
Brain - Spinal cord (cervical c-1)	135	3415
Heart - Left Ventricle	2202	551
Small Intestine - Terminal Ileum	125	3286
Spleen	655	2239
Whole Blood	1900	2335

## Sheet: 4C
Season	Adipose - Subcutaneous	Adipose - Visceral (Omentum)	Adrenal Gland	Artery - Aorta	Artery - Coronary	Artery - Tibial	Brain - Amygdala	Brain - Anterior cingulate cortex (BA24)	Brain - Caudate (basal ganglia)	Brain - Cerebellar Hemisphere	Brain - Cerebellum	Brain - Cortex	Brain - Frontal Cortex (BA9)	Brain - Hippocampus	Brain - Hypothalamus	Brain - Nucleus accumbens (basal ganglia)	Brain - Putamen (basal ganglia)	Brain - Spinal cord (cervical c-1)	Brain - Substantia nigra	Breast - Mammary Tissue	Colon - Sigmoid	Colon - Transverse	Esophagus - Gastroesophageal Junction	Esophagus - Mucosa	Esophagus - Muscularis	Heart - Atrial Appendage	Heart - Left Ventricle	Liver	Lung	Minor Salivary Gland	Muscle - Skeletal	Nerve - Tibial	Ovary	Pancreas	Pituitary	Prostate	Skin - Not Sun Exposed (Suprapubic)	Skin - Sun Exposed (Lower leg)	Small Intestine - Terminal Ileum	Spleen	Stomach	Testis	Thyroid	Uterus	Vagina	Whole Blood
Spring	0.361804	1.71768	-1.84979	-1.13198	0.499926	-2.06081	0.0708402	0.160283	0.925999	-0.49304	2.12999	1.49118	2.31786	0.895892	-0.649018	-1.08519	-2.68625	-1.79663	-1.59986	1.0786	-0.0861566	-1.60572	1.54749	-0.379153	0.29059	-0.0266117	3.43217	0.344257	5.78017	-4.496	0.25647	2.64272	-0.347923	0.103093	-0.0885939	0.351253	-1.07709	-0.86066	1.15843	0.163058	0.806478	-4.8049	0.461904	-1.16831	1.37851	1.57211
Summer	-0.118362	0.966577	1.65105	-1.02175	-0.47063	-0.443094	0.958523	-0.528131	0.899527	-2.0906	-0.299913	-1.54862	-0.278909	0.79368	0.336219	-0.165638	-3.77035	-3.61143	-0.836302	0.661945	-1.27837	-1.65136	1.0666	0.144609	3.03154	0.350018	3.62078	1.02483	1.40355	-2.22723	-0.600543	-0.231745	0.944075	1.90378	-0.203723	3.88244	-0.719478	-0.478933	-3.52306	1.16553	0.1752	-2.12496	0.365396	0.807874	0.767973	4.49947
Fall	0.041715	1.37064	-1.14823	0.57656	-0.853711	1.27266	-2.49665	-2.79358	-0.311202	-1.78182	1.27286	0.347271	-1.62118	-0.202913	-1.66133	-1.63957	-4.14197	-3.16636	-1.73796	1.20339	-1.06627	-1.33442	1.73335	-0.542652	3.46529	-0.798558	3.82847	0.725522	3.03993	-2.0984	-0.0462442	1.56696	0.241527	0.522591	1.14667	2.76968	-0.236395	0.655784	0.145605	-0.899677	1.57447	-5.14568	-0.351917	-0.681959	-1.2774	3.75223
Winter	0.798444	2.10115	0.284729	1.59172	0.378855	-2.19727	-1.63227	-2.01233	1.02554	-1.32024	1.04593	1.59577	-0.373172	-0.808196	-1.29162	-1.96643	-2.7866	-2.91895	-1.50631	0.745405	-0.29956	-0.902703	1.51612	1.35781	0.776494	0.24625	4.5968	2.11154	1.56364	-0.912537	1.05752	0.970854	0.386804	1.0442	-0.521051	0.571111	3.0214	1.24928	-4.24489	0.360998	1.32544	-1.08017	-0.0644167	-0.153455	-0.359861	-0.00151783

## Sheet: 5A
Gene	Name	Season	Total
ENSG00000063169.10	GLTSCR1	Fall	17
ENSG00000109881.16	CCDC34	Fall	17
ENSG00000130222.10	GADD45G	Fall	17
ENSG00000135722.8	FBXL8	Fall	17
ENSG00000178623.11	GPR35	Fall	16
ENSG00000162004.16	CCDC78	Fall	15
ENSG00000185033.14	SEMA4B	Fall	15
ENSG00000013573.16	DDX11	Fall	14
ENSG00000064932.15	SBNO2	Fall	14
ENSG00000102878.16	HSF4	Fall	14
ENSG00000132688.10	NES	Fall	14
ENSG00000189134.3	NKAPL	Fall	14
ENSG00000221968.8	FADS3	Fall	14
ENSG00000258839.3	MC1R	Fall	14
ENSG00000280071.3	CH507-9B2.3	Fall	14
ENSG00000014164.6	ZC3H3	Fall	13
ENSG00000068137.14	PLEKHH3	Fall	13
ENSG00000099326.8	MZF1	Fall	13
ENSG00000124440.15	HIF3A	Fall	13
ENSG00000134815.18	DHX34	Fall	13
ENSG00000142856.16	ITGB3BP	Fall	13
ENSG00000167996.15	FTH1	Fall	13
ENSG00000177045.7	SIX5	Fall	13
ENSG00000177943.13	MAMDC4	Fall	13
ENSG00000183779.6	ZNF703	Fall	13
ENSG00000198157.10	HMGN5	Fall	13
ENSG00000205085.10	FAM71F2	Fall	13
ENSG00000243708.10	PLA2G4B	Fall	13
ENSG00000061273.17	HDAC7	Fall	12
ENSG00000076555.15	ACACB	Fall	12
ENSG00000100767.15	PAPLN	Fall	12
ENSG00000101745.16	ANKRD12	Fall	12
ENSG00000110046.12	ATG2A	Fall	12
ENSG00000130653.15	PNPLA7	Fall	12
ENSG00000137411.16	VARS2	Fall	12
ENSG00000155066.15	PROM2	Fall	12
ENSG00000158458.19	NRG2	Fall	12
ENSG00000162461.7	SLC25A34	Fall	12
ENSG00000164258.11	NDUFS4	Fall	12
ENSG00000166341.7	DCHS1	Fall	12
ENSG00000168056.15	LTBP3	Fall	12
ENSG00000178814.16	OPLAH	Fall	12
ENSG00000179979.8	CRIPAK	Fall	12
ENSG00000182272.11	B4GALNT4	Fall	12
ENSG00000197568.13	HHLA3	Fall	12
ENSG00000244731.7	C4A	Fall	12
ENSG00000255302.4	EID1	Fall	12
ENSG00000269028.3	MTRNR2L12	Fall	12
ENSG00000049239.12	H6PD	Fall	11
ENSG00000070047.11	PHRF1	Fall	11
ENSG00000077150.18	NFKB2	Fall	11
ENSG00000081189.15	MEF2C	Fall	11
ENSG00000085872.14	CHERP	Fall	11
ENSG00000104852.14	SNRNP70	Fall	11
ENSG00000106443.15	PHF14	Fall	11
ENSG00000107281.9	NPDC1	Fall	11
ENSG00000111676.14	ATN1	Fall	11
ENSG00000114857.17	NKTR	Fall	11
ENSG00000116991.10	SIPA1L2	Fall	11
ENSG00000126705.13	AHDC1	Fall	11
ENSG00000127329.15	PTPRB	Fall	11
ENSG00000130254.11	SAFB2	Fall	11
ENSG00000132432.13	SEC61G	Fall	11
ENSG00000132510.10	KDM6B	Fall	11
ENSG00000134597.15	RBMX2	Fall	11
ENSG00000136237.18	RAPGEF5	Fall	11
ENSG00000137497.17	NUMA1	Fall	11
ENSG00000140564.11	FURIN	Fall	11
ENSG00000142733.14	MAP3K6	Fall	11
ENSG00000146830.9	GIGYF1	Fall	11
ENSG00000149115.13	TNKS1BP1	Fall	11
ENSG00000152404.15	CWF19L2	Fall	11
ENSG00000154822.17	PLCL2	Fall	11
ENSG00000162572.20	SCNN1D	Fall	11
ENSG00000163319.10	MRPS18C	Fall	11
ENSG00000163702.18	IL17RC	Fall	11
ENSG00000164916.10	FOXK1	Fall	11
ENSG00000167280.16	ENGASE	Fall	11
ENSG00000167384.10	ZNF180	Fall	11
ENSG00000167524.14	SGK494	Fall	11
ENSG00000167548.14	KMT2D	Fall	11
ENSG00000167615.16	LENG8	Fall	11
ENSG00000167978.16	SRRM2	Fall	11
ENSG00000170412.16	GPRC5C	Fall	11
ENSG00000172824.14	CES4A	Fall	11
ENSG00000184113.9	CLDN5	Fall	11
ENSG00000184634.15	MED12	Fall	11
ENSG00000187609.15	EXD3	Fall	11
ENSG00000188566.13	NDOR1	Fall	11
ENSG00000196843.15	ARID5A	Fall	11
ENSG00000196924.14	FLNA	Fall	11
ENSG00000197136.4	PCNX3	Fall	11
ENSG00000197530.12	MIB2	Fall	11
ENSG00000214402.6	LCNL1	Fall	11
ENSG00000218891.4	ZNF579	Fall	11
ENSG00000237541.3	HLA-DQA2	Fall	11
ENSG00000006118.14	TMEM132A	Fall	10
ENSG00000007545.15	CRAMP1	Fall	10
ENSG00000011132.11	APBA3	Fall	10
ENSG00000034152.18	MAP2K3	Fall	10
ENSG00000038532.14	CLEC16A	Fall	10
ENSG00000046889.18	PREX2	Fall	10
ENSG00000070444.14	MNT	Fall	10
ENSG00000074416.13	MGLL	Fall	10
ENSG00000074855.10	ANO8	Fall	10
ENSG00000077782.19	FGFR1	Fall	10
ENSG00000080603.16	SRCAP	Fall	10
ENSG00000088038.17	CNOT3	Fall	10
ENSG00000090975.12	PITPNM2	Fall	10
ENSG00000100429.17	HDAC10	Fall	10
ENSG00000100968.13	NFATC4	Fall	10
ENSG00000101938.14	CHRDL1	Fall	10
ENSG00000103168.16	TAF1C	Fall	10
ENSG00000104859.14	CLASRP	Fall	10
ENSG00000105245.9	NUMBL	Fall	10
ENSG00000105357.15	MYH14	Fall	10
ENSG00000106028.10	SSBP1	Fall	10
ENSG00000106211.8	HSPB1	Fall	10
ENSG00000106399.11	RPA3	Fall	10
ENSG00000109610.5	SOD3	Fall	10
ENSG00000110492.15	MDK	Fall	10
ENSG00000115266.11	APC2	Fall	10
ENSG00000115310.17	RTN4	Fall	10
ENSG00000117713.18	ARID1A	Fall	10
ENSG00000123124.13	WWP1	Fall	10
ENSG00000123545.5	NDUFAF4	Fall	10
ENSG00000124006.14	OBSL1	Fall	10
ENSG00000124181.14	PLCG1	Fall	10
ENSG00000124942.13	AHNAK	Fall	10
ENSG00000125534.9	PPDPF	Fall	10
ENSG00000125868.15	DSTN	Fall	10
ENSG00000127989.13	MTERF1	Fall	10
ENSG00000129235.10	TXNDC17	Fall	10
ENSG00000130164.13	LDLR	Fall	10
ENSG00000130304.16	SLC27A1	Fall	10
ENSG00000132005.8	RFX1	Fall	10
ENSG00000132329.10	RAMP1	Fall	10
ENSG00000132361.16	CLUH	Fall	10
ENSG00000133247.13	KMT5C	Fall	10
ENSG00000134333.13	LDHA	Fall	10
ENSG00000134375.10	TIMM17A	Fall	10
ENSG00000137210.13	TMEM14B	Fall	10
ENSG00000138777.19	PPA2	Fall	10
ENSG00000139631.18	CSAD	Fall	10
ENSG00000139718.10	SETD1B	Fall	10
ENSG00000142798.17	HSPG2	Fall	10
ENSG00000144815.15	NXPE3	Fall	10
ENSG00000146757.13	ZNF92	Fall	10
ENSG00000148400.9	NOTCH1	Fall	10
ENSG00000157343.8	ARMC12	Fall	10
ENSG00000159200.17	RCAN1	Fall	10
ENSG00000162738.5	VANGL2	Fall	10
ENSG00000163584.17	RPL22L1	Fall	10
ENSG00000163794.6	UCN	Fall	10
ENSG00000164867.10	NOS3	Fall	10
ENSG00000165684.4	SNAPC4	Fall	10
ENSG00000167470.12	MIDN	Fall	10
ENSG00000167566.16	NCKAP5L	Fall	10
ENSG00000167595.14	PROSER3	Fall	10
ENSG00000167685.14	ZNF444	Fall	10
ENSG00000167797.7	CDK2AP2	Fall	10
ENSG00000167962.13	ZNF598	Fall	10
ENSG00000169288.17	MRPL1	Fall	10
ENSG00000171858.17	RPS21	Fall	10
ENSG00000172348.14	RCAN2	Fall	10
ENSG00000172534.13	HCFC1	Fall	10
ENSG00000173531.15	MST1	Fall	10
ENSG00000177303.9	CASKIN2	Fall	10
ENSG00000177595.17	PIDD1	Fall	10
ENSG00000177990.11	DPY19L2	Fall	10
ENSG00000178209.14	PLEC	Fall	10
ENSG00000178252.17	WDR6	Fall	10
ENSG00000178726.6	THBD	Fall	10
ENSG00000179083.6	FAM133A	Fall	10
ENSG00000179094.15	PER1	Fall	10
ENSG00000179361.17	ARID3B	Fall	10
ENSG00000179698.13	WDR97	Fall	10
ENSG00000179954.15	SSC5D	Fall	10
ENSG00000180817.11	PPA1	Fall	10
ENSG00000180900.18	SCRIB	Fall	10
ENSG00000183397.5	C19orf71	Fall	10
ENSG00000185800.11	DMWD	Fall	10
ENSG00000186767.6	SPIN4	Fall	10
ENSG00000186866.16	POFUT2	Fall	10
ENSG00000188486.3	H2AFX	Fall	10
ENSG00000196123.12	KIAA0895L	Fall	10
ENSG00000196576.14	PLXNB2	Fall	10
ENSG00000196689.11	TRPV1	Fall	10
ENSG00000197562.9	RAB40C	Fall	10
ENSG00000198720.12	ANKRD13B	Fall	10
ENSG00000205133.11	TRIQK	Fall	10
ENSG00000214456.8	PLIN5	Fall	10
ENSG00000221869.4	CEBPD	Fall	10
ENSG00000228623.5	ZNF883	Fall	10
ENSG00000240053.8	LY6G5B	Fall	10
ENSG00000241343.9	RPL36A	Fall	10
ENSG00000250067.11	YJEFN3	Fall	10
ENSG00000266714.6	MYO15B	Fall	10
ENSG00000272333.5	KMT2B	Fall	10
ENSG00000275183.1	LENG9	Fall	10
ENSG00000000938.12	FGR	Fall	9
ENSG00000004399.12	PLXND1	Fall	9
ENSG00000005206.16	SPPL2B	Fall	9
ENSG00000005379.15	TSPOAP1	Fall	9
ENSG00000007384.15	RHBDF1	Fall	9
ENSG00000011028.13	MRC2	Fall	9
ENSG00000051382.8	PIK3CB	Fall	9
ENSG00000056050.6	HPF1	Fall	9
ENSG00000060069.16	CTDP1	Fall	9
ENSG00000068001.13	HYAL2	Fall	9
ENSG00000069956.11	MAPK6	Fall	9
ENSG00000071082.10	RPL31	Fall	9
ENSG00000072778.19	ACADVL	Fall	9
ENSG00000075089.9	ACTR6	Fall	9
ENSG00000076201.14	PTPN23	Fall	9
ENSG00000076356.6	PLXNA2	Fall	9
ENSG00000076928.17	ARHGEF1	Fall	9
ENSG00000077454.15	LRCH4	Fall	9
ENSG00000087053.18	MTMR2	Fall	9
ENSG00000088179.8	PTPN4	Fall	9
ENSG00000089063.14	TMEM230	Fall	9
ENSG00000089351.14	GRAMD1A	Fall	9
ENSG00000090857.13	PDPR	Fall	9
ENSG00000100243.20	CYB5R3	Fall	9
ENSG00000100354.20	TNRC6B	Fall	9
ENSG00000103326.11	CAPN15	Fall	9
ENSG00000104765.15	BNIP3L	Fall	9
ENSG00000104885.17	DOT1L	Fall	9
ENSG00000104936.17	DMPK	Fall	9
ENSG00000105221.16	AKT2	Fall	9
ENSG00000105298.13	CACTIN	Fall	9
ENSG00000105426.16	PTPRS	Fall	9
ENSG00000105552.14	BCAT2	Fall	9
ENSG00000105722.9	ERF	Fall	9
ENSG00000105738.10	SIPA1L3	Fall	9
ENSG00000106003.12	LFNG	Fall	9
ENSG00000108963.17	DPH1	Fall	9
ENSG00000109906.13	ZBTB16	Fall	9
ENSG00000110274.15	CEP164	Fall	9
ENSG00000111077.17	TNS2	Fall	9
ENSG00000111897.6	SERINC1	Fall	9
ENSG00000112306.7	RPS12	Fall	9
ENSG00000112695.11	COX7A2	Fall	9
ENSG00000114405.10	C3orf14	Fall	9
ENSG00000117425.13	PTCH2	Fall	9
ENSG00000117594.9	HSD11B1	Fall	9
ENSG00000117632.22	STMN1	Fall	9
ENSG00000118680.12	MYL12B	Fall	9
ENSG00000119013.8	NDUFB3	Fall	9
ENSG00000119705.9	SLIRP	Fall	9
ENSG00000120658.13	ENOX1	Fall	9
ENSG00000120860.10	WASHC3	Fall	9
ENSG00000123933.16	MXD4	Fall	9
ENSG00000124370.10	MCEE	Fall	9
ENSG00000124588.19	NQO2	Fall	9
ENSG00000125148.6	MT2A	Fall	9
ENSG00000126603.8	GLIS2	Fall	9
ENSG00000127125.8	PPCS	Fall	9
ENSG00000127415.12	IDUA	Fall	9
ENSG00000127418.14	FGFRL1	Fall	9
ENSG00000127948.15	POR	Fall	9
ENSG00000128228.4	SDF2L1	Fall	9
ENSG00000129116.17	PALLD	Fall	9
ENSG00000130413.15	STK33	Fall	9
ENSG00000132702.12	HAPLN2	Fall	9
ENSG00000132963.7	POMP	Fall	9
ENSG00000134285.10	FKBP11	Fall	9
ENSG00000136522.13	MRPL47	Fall	9
ENSG00000136824.18	SMC2	Fall	9
ENSG00000136999.4	NOV	Fall	9
ENSG00000137815.14	RTF1	Fall	9
ENSG00000138495.6	COX17	Fall	9
ENSG00000139625.12	MAP3K12	Fall	9
ENSG00000139880.19	CDH24	Fall	9
ENSG00000140983.13	RHOT2	Fall	9
ENSG00000141867.17	BRD4	Fall	9
ENSG00000141933.9	TPGS1	Fall	9
ENSG00000142089.15	IFITM3	Fall	9
ENSG00000142875.19	PRKACB	Fall	9
ENSG00000143772.9	ITPKB	Fall	9
ENSG00000145569.5	FAM105A	Fall	9
ENSG00000147144.12	CCDC120	Fall	9
ENSG00000147419.17	CCDC25	Fall	9
ENSG00000147669.10	POLR2K	Fall	9
ENSG00000148180.19	GSN	Fall	9
ENSG00000149634.4	SPATA25	Fall	9
ENSG00000151929.9	BAG3	Fall	9
ENSG00000152284.4	TCF7L1	Fall	9
ENSG00000152642.10	GPD1L	Fall	9
ENSG00000153006.15	SREK1IP1	Fall	9
ENSG00000153130.17	SCOC	Fall	9
ENSG00000153902.13	LGI4	Fall	9
ENSG00000154153.13	FAM134B	Fall	9
ENSG00000154723.12	ATP5J	Fall	9
ENSG00000156860.15	FBRS	Fall	9
ENSG00000156976.16	EIF4A2	Fall	9
ENSG00000159433.11	STARD9	Fall	9
ENSG00000160949.16	TONSL	Fall	9
ENSG00000161970.12	RPL26	Fall	9
ENSG00000162408.10	NOL9	Fall	9
ENSG00000162430.16	SELENON	Fall	9
ENSG00000163884.3	KLF15	Fall	9
ENSG00000163923.9	RPL39L	Fall	9
ENSG00000164050.12	PLXNB1	Fall	9
ENSG00000164182.10	NDUFAF2	Fall	9
ENSG00000165168.7	CYBB	Fall	9
ENSG00000165264.10	NDUFB6	Fall	9
ENSG00000165629.19	ATP5C1	Fall	9
ENSG00000166200.14	COPS2	Fall	9
ENSG00000166352.15	C11orf74	Fall	9
ENSG00000166451.13	CENPN	Fall	9
ENSG00000166839.16	ANKDD1A	Fall	9
ENSG00000166851.14	PLK1	Fall	9
ENSG00000167676.4	PLIN4	Fall	9
ENSG00000167701.13	GPT	Fall	9
ENSG00000167702.11	KIFC2	Fall	9
ENSG00000167716.18	WDR81	Fall	9
ENSG00000168003.16	SLC3A2	Fall	9
ENSG00000168040.4	FADD	Fall	9
ENSG00000168477.17	TNXB	Fall	9
ENSG00000168488.18	ATXN2L	Fall	9
ENSG00000169442.8	CD52	Fall	9
ENSG00000170638.9	TRABD	Fall	9
ENSG00000170989.8	S1PR1	Fall	9
ENSG00000171155.7	C1GALT1C1	Fall	9
ENSG00000171408.13	PDE7B	Fall	9
ENSG00000171806.11	METTL18	Fall	9
ENSG00000172159.15	FRMD3	Fall	9
ENSG00000172260.14	NEGR1	Fall	9
ENSG00000176945.16	MUC20	Fall	9
ENSG00000177666.16	PNPLA2	Fall	9
ENSG00000177697.17	CD151	Fall	9
ENSG00000178764.7	ZHX2	Fall	9
ENSG00000178904.18	DPY19L3	Fall	9
ENSG00000179532.12	DNHD1	Fall	9
ENSG00000179776.17	CDH5	Fall	9
ENSG00000181523.12	SGSH	Fall	9
ENSG00000184313.19	MROH7	Fall	9
ENSG00000184983.9	NDUFA6	Fall	9
ENSG00000185803.8	SLC52A2	Fall	9
ENSG00000186174.12	BCL9L	Fall	9
ENSG00000186815.12	TPCN1	Fall	9
ENSG00000188243.12	COMMD6	Fall	9
ENSG00000188277.9	C15orf62	Fall	9
ENSG00000189292.15	ALKAL2	Fall	9
ENSG00000196159.11	FAT4	Fall	9
ENSG00000196498.13	NCOR2	Fall	9
ENSG00000196735.11	HLA-DQA1	Fall	9
ENSG00000197119.12	SLC25A29	Fall	9
ENSG00000197375.12	SLC22A5	Fall	9
ENSG00000197483.9	ZNF628	Fall	9
ENSG00000205362.11	MT1A	Fall	9
ENSG00000205542.10	TMSB4X	Fall	9
ENSG00000205903.6	ZNF316	Fall	9
ENSG00000214655.10	ZSWIM8	Fall	9
ENSG00000228474.5	OST4	Fall	9
ENSG00000232388.4	LINC00493	Fall	9
ENSG00000244165.1	P2RY11	Fall	9
ENSG00000256537.4	SMIM10L1	Fall	9
ENSG00000280433.1	CH507-9B2.9	Fall	9
ENSG00000004777.18	ARHGAP33	Fall	8
ENSG00000006025.11	OSBPL7	Fall	8
ENSG00000008083.13	JARID2	Fall	8
ENSG00000008952.16	SEC62	Fall	8
ENSG00000010319.6	SEMA3G	Fall	8
ENSG00000011465.16	DCN	Fall	8
ENSG00000016391.10	CHDH	Fall	8
ENSG00000023572.8	GLRX2	Fall	8
ENSG00000031003.10	FAM13B	Fall	8
ENSG00000037241.7	RPL26L1	Fall	8
ENSG00000038382.18	TRIO	Fall	8
ENSG00000049167.13	ERCC8	Fall	8
ENSG00000049540.16	ELN	Fall	8
ENSG00000055955.15	ITIH4	Fall	8
ENSG00000059145.18	UNKL	Fall	8
ENSG00000064545.14	TMEM161A	Fall	8
ENSG00000068724.15	TTC7A	Fall	8
ENSG00000071626.16	DAZAP1	Fall	8
ENSG00000074527.11	NTN4	Fall	8
ENSG00000074660.15	SCARF1	Fall	8
ENSG00000076108.11	BAZ2A	Fall	8
ENSG00000076344.15	RGS11	Fall	8
ENSG00000076554.15	TPD52	Fall	8
ENSG00000076604.14	TRAF4	Fall	8
ENSG00000080854.14	IGSF9B	Fall	8
ENSG00000085788.13	DDHD2	Fall	8
ENSG00000087884.14	AAMDC	Fall	8
ENSG00000088986.10	DYNLL1	Fall	8
ENSG00000091039.16	OSBPL8	Fall	8
ENSG00000099875.14	MKNK2	Fall	8
ENSG00000099992.15	TBC1D10A	Fall	8
ENSG00000100554.11	ATP6V1D	Fall	8
ENSG00000100567.12	PSMA3	Fall	8
ENSG00000100916.13	BRMS1L	Fall	8
ENSG00000100994.11	PYGB	Fall	8
ENSG00000101342.9	TLDC2	Fall	8
ENSG00000102309.12	PIN4	Fall	8
ENSG00000103202.12	NME4	Fall	8
ENSG00000103319.11	EEF2K	Fall	8
ENSG00000103335.21	PIEZO1	Fall	8
ENSG00000103381.11	CPPED1	Fall	8
ENSG00000103855.17	CD276	Fall	8
ENSG00000104812.14	GYS1	Fall	8
ENSG00000104897.9	SF3A2	Fall	8
ENSG00000105321.12	CCDC9	Fall	8
ENSG00000106772.17	PRUNE2	Fall	8
ENSG00000107960.10	STN1	Fall	8
ENSG00000109501.13	WFS1	Fall	8
ENSG00000109736.14	MFSD10	Fall	8
ENSG00000111110.11	PPM1H	Fall	8
ENSG00000111647.12	UHRF1BP1L	Fall	8
ENSG00000111832.12	RWDD1	Fall	8
ENSG00000111912.19	NCOA7	Fall	8
ENSG00000112787.12	FBRSL1	Fall	8
ENSG00000113356.11	POLR3G	Fall	8
ENSG00000114391.12	RPL24	Fall	8
ENSG00000114859.15	CLCN2	Fall	8
ENSG00000115041.12	KCNIP3	Fall	8
ENSG00000115514.11	TXNDC9	Fall	8
ENSG00000119185.12	ITGB1BP1	Fall	8
ENSG00000120318.15	ARAP3	Fall	8
ENSG00000120727.12	PAIP2	Fall	8
ENSG00000120889.12	TNFRSF10B	Fall	8
ENSG00000121310.16	ECHDC2	Fall	8
ENSG00000122863.5	CHST3	Fall	8
ENSG00000123384.13	LRP1	Fall	8
ENSG00000123505.15	AMD1	Fall	8
ENSG00000123560.13	PLP1	Fall	8
ENSG00000123989.13	CHPF	Fall	8
ENSG00000124145.6	SDC4	Fall	8
ENSG00000124406.16	ATP8A1	Fall	8
ENSG00000124785.8	NRN1	Fall	8
ENSG00000125352.5	RNF113A	Fall	8
ENSG00000125743.10	SNRPD2	Fall	8
ENSG00000126215.13	XRCC3	Fall	8
ENSG00000126351.12	THRA	Fall	8
ENSG00000126368.5	NR1D1	Fall	8
ENSG00000126756.11	UXT	Fall	8
ENSG00000126860.11	EVI2A	Fall	8
ENSG00000127603.23	MACF1	Fall	8
ENSG00000127663.14	KDM4B	Fall	8
ENSG00000127952.16	STYXL1	Fall	8
ENSG00000128309.16	MPST	Fall	8
ENSG00000128311.13	TST	Fall	8
ENSG00000128944.13	KNSTRN	Fall	8
ENSG00000129055.12	ANAPC13	Fall	8
ENSG00000129244.8	ATP1B2	Fall	8
ENSG00000130052.13	STARD8	Fall	8
ENSG00000130522.5	JUND	Fall	8
ENSG00000130787.13	HIP1R	Fall	8
ENSG00000131174.4	COX7B	Fall	8
ENSG00000131759.17	RARA	Fall	8
ENSG00000131966.13	ACTR10	Fall	8
ENSG00000132003.9	ZSWIM4	Fall	8
ENSG00000132326.11	PER2	Fall	8
ENSG00000132793.11	LPIN3	Fall	8
ENSG00000132881.11	RSG1	Fall	8
ENSG00000134809.8	TIMM10	Fall	8
ENSG00000135424.15	ITGA7	Fall	8
ENSG00000135968.20	GCC2	Fall	8
ENSG00000136367.13	ZFHX2	Fall	8
ENSG00000137168.7	PPIL1	Fall	8
ENSG00000137285.9	TUBB2B	Fall	8
ENSG00000137547.8	MRPL15	Fall	8
ENSG00000138080.13	EMILIN1	Fall	8
ENSG00000138381.9	ASNSD1	Fall	8
ENSG00000138433.15	CIR1	Fall	8
ENSG00000139636.15	LMBR1L	Fall	8
ENSG00000139793.18	MBNL2	Fall	8
ENSG00000140044.12	JDP2	Fall	8
ENSG00000140332.15	TLE3	Fall	8
ENSG00000140400.16	MAN2C1	Fall	8
ENSG00000140416.19	TPM1	Fall	8
ENSG00000142046.14	TMEM91	Fall	8
ENSG00000142102.15	PGGHG	Fall	8
ENSG00000142611.16	PRDM16	Fall	8
ENSG00000143198.12	MGST3	Fall	8
ENSG00000143320.8	CRABP2	Fall	8
ENSG00000144362.11	PHOSPHO2	Fall	8
ENSG00000144713.12	RPL32	Fall	8
ENSG00000145337.4	PYURF	Fall	8
ENSG00000145425.9	RPS3A	Fall	8
ENSG00000145592.13	RPL37	Fall	8
ENSG00000145979.17	TBC1D7	Fall	8
ENSG00000146592.16	CREB5	Fall	8
ENSG00000147224.10	PRPS1	Fall	8
ENSG00000147687.18	TATDN1	Fall	8
ENSG00000149016.15	TUT1	Fall	8
ENSG00000149474.13	KAT14	Fall	8
ENSG00000149499.11	EML3	Fall	8
ENSG00000150764.13	DIXDC1	Fall	8
ENSG00000151006.7	PRSS53	Fall	8
ENSG00000152910.18	CNTNAP4	Fall	8
ENSG00000153823.18	PID1	Fall	8
ENSG00000154133.14	ROBO4	Fall	8
ENSG00000154511.11	FAM69A	Fall	8
ENSG00000155792.9	DEPTOR	Fall	8
ENSG00000155906.16	RMND1	Fall	8
ENSG00000156030.13	ELMSAN1	Fall	8
ENSG00000157554.18	ERG	Fall	8
ENSG00000157992.12	KRTCAP3	Fall	8
ENSG00000160323.18	ADAMTS13	Fall	8
ENSG00000160325.14	CACFD1	Fall	8
ENSG00000160691.18	SHC1	Fall	8
ENSG00000160789.19	LMNA	Fall	8
ENSG00000161996.18	WDR90	Fall	8
ENSG00000162636.15	FAM102B	Fall	8
ENSG00000162650.16	ATXN7L2	Fall	8
ENSG00000163631.16	ALB	Fall	8
ENSG00000163635.17	ATXN7	Fall	8
ENSG00000164080.13	RAD54L2	Fall	8
ENSG00000164543.5	STK17A	Fall	8
ENSG00000164880.15	INTS1	Fall	8
ENSG00000165458.13	INPPL1	Fall	8
ENSG00000165644.10	COMTD1	Fall	8
ENSG00000166147.13	FBN1	Fall	8
ENSG00000166484.19	MAPK7	Fall	8
ENSG00000166813.14	KIF7	Fall	8
ENSG00000166833.19	NAV2	Fall	8
ENSG00000167136.6	ENDOG	Fall	8
ENSG00000167487.11	KLHL26	Fall	8
ENSG00000167491.17	GATAD2A	Fall	8
ENSG00000168209.4	DDIT4	Fall	8
ENSG00000168487.17	BMP1	Fall	8
ENSG00000168646.12	AXIN2	Fall	8
ENSG00000169020.9	ATP5I	Fall	8
ENSG00000169413.2	RNASE6	Fall	8
ENSG00000169946.13	ZFPM2	Fall	8
ENSG00000170855.3	TRIAP1	Fall	8
ENSG00000171202.6	TMEM126A	Fall	8
ENSG00000171204.12	TMEM126B	Fall	8
ENSG00000172458.4	IL17D	Fall	8
ENSG00000172586.7	CHCHD1	Fall	8
ENSG00000172943.19	PHF8	Fall	8
ENSG00000173163.10	COMMD1	Fall	8
ENSG00000173320.11	STOX2	Fall	8
ENSG00000173546.7	CSPG4	Fall	8
ENSG00000173846.12	PLK3	Fall	8
ENSG00000173915.14	USMG5	Fall	8
ENSG00000173991.5	TCAP	Fall	8
ENSG00000174306.21	ZHX3	Fall	8
ENSG00000174915.11	PTDSS2	Fall	8
ENSG00000175155.8	YPEL2	Fall	8
ENSG00000175581.13	MRPL48	Fall	8
ENSG00000175602.3	CCDC85B	Fall	8
ENSG00000175727.13	MLXIP	Fall	8
ENSG00000176531.10	PHLDB3	Fall	8
ENSG00000176845.12	METRNL	Fall	8
ENSG00000177051.5	FBXO46	Fall	8
ENSG00000179344.16	HLA-DQB1	Fall	8
ENSG00000179604.9	CDC42EP4	Fall	8
ENSG00000180992.6	MRPL14	Fall	8
ENSG00000181090.19	EHMT1	Fall	8
ENSG00000181222.15	POLR2A	Fall	8
ENSG00000181444.12	ZNF467	Fall	8
ENSG00000181790.10	ADGRB1	Fall	8
ENSG00000182004.12	SNRPE	Fall	8
ENSG00000182095.14	TNRC18	Fall	8
ENSG00000182175.13	RGMA	Fall	8
ENSG00000182899.14	RPL35A	Fall	8
ENSG00000183579.15	ZNRF3	Fall	8
ENSG00000184371.13	CSF1	Fall	8
ENSG00000185324.21	CDK10	Fall	8
ENSG00000185338.4	SOCS1	Fall	8
ENSG00000185432.11	METTL7A	Fall	8
ENSG00000185745.9	IFIT1	Fall	8
ENSG00000185985.8	SLITRK2	Fall	8
ENSG00000186350.9	RXRA	Fall	8
ENSG00000186395.7	KRT10	Fall	8
ENSG00000187193.8	MT1X	Fall	8
ENSG00000187605.15	TET3	Fall	8
ENSG00000189043.9	NDUFA4	Fall	8
ENSG00000189266.11	PNRC2	Fall	8
ENSG00000189367.14	KIAA0408	Fall	8
ENSG00000196262.13	PPIA	Fall	8
ENSG00000196693.14	ZNF33B	Fall	8
ENSG00000197417.7	SHPK	Fall	8
ENSG00000197599.12	CCDC154	Fall	8
ENSG00000197702.11	PARVA	Fall	8
ENSG00000197713.14	RPE	Fall	8
ENSG00000197818.11	SLC9A8	Fall	8
ENSG00000198034.10	RPS4X	Fall	8
ENSG00000198189.10	HSD17B11	Fall	8
ENSG00000198246.7	SLC29A3	Fall	8
ENSG00000203896.9	LIME1	Fall	8
ENSG00000204305.13	AGER	Fall	8
ENSG00000204370.9	SDHD	Fall	8
ENSG00000204410.14	MSH5	Fall	8
ENSG00000204946.9	ZNF783	Fall	8
ENSG00000205302.6	SNX2	Fall	8
ENSG00000205517.12	RGL3	Fall	8
ENSG00000205730.6	ITPRIPL2	Fall	8
ENSG00000213339.8	QTRT1	Fall	8
ENSG00000213347.10	MXD3	Fall	8
ENSG00000213638.5	ADAT3	Fall	8
ENSG00000213923.11	CSNK1E	Fall	8
ENSG00000214021.15	TTLL3	Fall	8
ENSG00000215440.11	NPEPL1	Fall	8
ENSG00000215788.9	TNFRSF25	Fall	8
ENSG00000221926.11	TRIM16	Fall	8
ENSG00000221995.5	TIAF1	Fall	8
ENSG00000227500.9	SCAMP4	Fall	8
ENSG00000228672.3	PROB1	Fall	8
ENSG00000231500.6	RPS18	Fall	8
ENSG00000232434.2	C9orf172	Fall	8
ENSG00000237172.3	B3GNT9	Fall	8
ENSG00000239857.6	GET4	Fall	8
ENSG00000241837.6	ATP5O	Fall	8
ENSG00000242574.8	HLA-DMB	Fall	8
ENSG00000243449.6	C4orf48	Fall	8
ENSG00000243509.4	TNFRSF6B	Fall	8
ENSG00000244486.8	SCARF2	Fall	8
ENSG00000254470.2	AP5B1	Fall	8
ENSG00000258289.8	CHURC1	Fall	8
ENSG00000259384.6	GH1	Fall	8
ENSG00000261221.3	ZNF865	Fall	8
ENSG00000266074.8	BAHCC1	Fall	8
ENSG00000270170.1	NCBP2-AS2	Fall	8
ENSG00000274070.1	GATSL2	Fall	8
ENSG00000275464.4	CH507-9B2.5	Fall	8
ENSG00000280789.1	PAGR1	Fall	8
ENSG00000001497.16	LAS1L	Fall	7
ENSG00000002933.7	TMEM176A	Fall	7
ENSG00000006007.11	GDE1	Fall	7
ENSG00000006015.17	C19orf60	Fall	7
ENSG00000008710.19	PKD1	Fall	7
ENSG00000010322.15	NISCH	Fall	7
ENSG00000011304.19	PTBP1	Fall	7
ENSG00000013561.17	RNF14	Fall	7
ENSG00000015133.18	CCDC88C	Fall	7
ENSG00000021762.19	OSBPL5	Fall	7
ENSG00000035141.7	FAM136A	Fall	7
ENSG00000035403.17	VCL	Fall	7
ENSG00000036672.15	USP2	Fall	7
ENSG00000042062.11	FAM65C	Fall	7
ENSG00000049246.14	PER3	Fall	7
ENSG00000055483.19	USP36	Fall	7
ENSG00000056736.9	IL17RB	Fall	7
ENSG00000057704.12	TMCC3	Fall	7
ENSG00000060982.14	BCAT1	Fall	7
ENSG00000063660.8	GPC1	Fall	7
ENSG00000064655.18	EYA2	Fall	7
ENSG00000064692.18	SNCAIP	Fall	7
ENSG00000064763.10	FAR2	Fall	7
ENSG00000065320.8	NTN1	Fall	7
ENSG00000065526.10	SPEN	Fall	7
ENSG00000066056.13	TIE1	Fall	7
ENSG00000068912.13	ERLEC1	Fall	7
ENSG00000070404.9	FSTL3	Fall	7
ENSG00000070501.11	POLB	Fall	7
ENSG00000070718.11	AP3M2	Fall	7
ENSG00000070785.16	EIF2B3	Fall	7
ENSG00000071205.11	ARHGAP10	Fall	7
ENSG00000071564.14	TCF3	Fall	7
ENSG00000072195.14	SPEG	Fall	7
ENSG00000074410.13	CA12	Fall	7
ENSG00000076067.12	RBMS2	Fall	7
ENSG00000077152.9	UBE2T	Fall	7
ENSG00000077380.15	DYNC1I2	Fall	7
ENSG00000077684.15	JADE1	Fall	7
ENSG00000078549.14	ADCYAP1R1	Fall	7
ENSG00000078814.15	MYH7B	Fall	7
ENSG00000079432.7	CIC	Fall	7
ENSG00000079785.14	DDX1	Fall	7
ENSG00000083814.13	ZNF671	Fall	7
ENSG00000083838.15	ZNF446	Fall	7
ENSG00000083845.8	RPS5	Fall	7
ENSG00000084636.17	COL16A1	Fall	7
ENSG00000089060.11	SLC8B1	Fall	7
ENSG00000089335.20	ZNF302	Fall	7
ENSG00000089472.16	HEPH	Fall	7
ENSG00000090263.15	MRPS33	Fall	7
ENSG00000090339.8	ICAM1	Fall	7
ENSG00000090376.10	IRAK3	Fall	7
ENSG00000090382.6	LYZ	Fall	7
ENSG00000090776.5	EFNB1	Fall	7
ENSG00000091972.18	CD200	Fall	7
ENSG00000092020.10	PPP2R3C	Fall	7
ENSG00000092098.16	RNF31	Fall	7
ENSG00000093010.13	COMT	Fall	7
ENSG00000093144.18	ECHDC1	Fall	7
ENSG00000095209.11	TMEM38B	Fall	7
ENSG00000095370.19	SH2D3C	Fall	7
ENSG00000095397.13	WHRN	Fall	7
ENSG00000095739.10	BAMBI	Fall	7
ENSG00000099381.17	SETD1A	Fall	7
ENSG00000099797.13	TECR	Fall	7
ENSG00000099866.14	MADCAM1	Fall	7
ENSG00000099889.13	ARVCF	Fall	7
ENSG00000100033.16	PRODH	Fall	7
ENSG00000100068.11	LRP5L	Fall	7
ENSG00000100106.19	TRIOBP	Fall	7
ENSG00000100156.10	SLC16A8	Fall	7
ENSG00000100234.11	TIMP3	Fall	7
ENSG00000100258.17	LMF2	Fall	7
ENSG00000100575.13	TIMM9	Fall	7
ENSG00000100726.14	TELO2	Fall	7
ENSG00000100979.14	PLTP	Fall	7
ENSG00000101004.14	NINL	Fall	7
ENSG00000101187.15	SLCO4A1	Fall	7
ENSG00000101199.12	ARFGAP1	Fall	7
ENSG00000101276.14	SLC52A3	Fall	7
ENSG00000101493.10	ZNF516	Fall	7
ENSG00000101846.6	STS	Fall	7
ENSG00000101871.14	MID1	Fall	7
ENSG00000101955.14	SRPX	Fall	7
ENSG00000103197.16	TSC2	Fall	7
ENSG00000103490.13	PYCARD	Fall	7
ENSG00000103811.15	CTSH	Fall	7
ENSG00000104341.16	LAPTM4B	Fall	7
ENSG00000104408.9	EIF3E	Fall	7
ENSG00000104856.13	RELB	Fall	7
ENSG00000104957.13	CCDC130	Fall	7
ENSG00000105171.9	POP4	Fall	7
ENSG00000105227.14	PRX	Fall	7
ENSG00000105287.12	PRKD2	Fall	7
ENSG00000105538.9	RASIP1	Fall	7
ENSG00000105640.12	RPL18A	Fall	7
ENSG00000105656.12	ELL	Fall	7
ENSG00000105726.16	ATP13A1	Fall	7
ENSG00000106299.7	WASL	Fall	7
ENSG00000106344.8	RBM28	Fall	7
ENSG00000106366.8	SERPINE1	Fall	7
ENSG00000106571.12	GLI3	Fall	7
ENSG00000106588.10	PSMA2	Fall	7
ENSG00000107140.15	TESK1	Fall	7
ENSG00000107882.11	SUFU	Fall	7
ENSG00000108298.9	RPL19	Fall	7
ENSG00000109118.13	PHF12	Fall	7
ENSG00000109270.12	LAMTOR3	Fall	7
ENSG00000109475.16	RPL34	Fall	7
ENSG00000109775.10	UFSP2	Fall	7
ENSG00000110700.6	RPS13	Fall	7
ENSG00000111145.7	ELK3	Fall	7
ENSG00000112186.11	CAP2	Fall	7
ENSG00000112799.8	LY86	Fall	7
ENSG00000113108.19	APBB3	Fall	7
ENSG00000113580.14	NR3C1	Fall	7
ENSG00000114270.17	COL7A1	Fall	7
ENSG00000114346.13	ECT2	Fall	7
ENSG00000114942.13	EEF1B2	Fall	7
ENSG00000114999.7	TTL	Fall	7
ENSG00000115233.11	PSMD14	Fall	7
ENSG00000115355.15	CCDC88A	Fall	7
ENSG00000115365.11	LANCL1	Fall	7
ENSG00000115504.14	EHBP1	Fall	7
ENSG00000115556.13	PLCD4	Fall	7
ENSG00000115561.15	CHMP3	Fall	7
ENSG00000115944.14	COX7A2L	Fall	7
ENSG00000116030.16	SUMO1	Fall	7
ENSG00000116761.11	CTH	Fall	7
ENSG00000116774.11	OLFML3	Fall	7
ENSG00000116874.11	WARS2	Fall	7
ENSG00000117479.12	SLC19A2	Fall	7
ENSG00000117525.13	F3	Fall	7
ENSG00000118181.10	RPS25	Fall	7
ENSG00000118939.17	UCHL3	Fall	7
ENSG00000119772.16	DNMT3A	Fall	7
ENSG00000119878.5	CRIPT	Fall	7
ENSG00000120265.16	PCMT1	Fall	7
ENSG00000120647.9	CCDC77	Fall	7
ENSG00000120662.15	MTRF1	Fall	7
ENSG00000120820.12	GLT8D2	Fall	7
ENSG00000120885.21	CLU	Fall	7
ENSG00000121068.13	TBX2	Fall	7
ENSG00000121742.16	GJB6	Fall	7
ENSG00000121769.7	FABP3	Fall	7
ENSG00000122033.14	MTIF3	Fall	7
ENSG00000122674.11	CCZ1	Fall	7
ENSG00000122873.11	CISD1	Fall	7
ENSG00000123908.11	AGO2	Fall	7
ENSG00000124216.3	SNAI1	Fall	7
ENSG00000124257.6	NEURL2	Fall	7
ENSG00000124593.15	RP11-298J23.10	Fall	7
ENSG00000124614.13	RPS10	Fall	7
ENSG00000125089.16	SH3TC1	Fall	7
ENSG00000125144.13	MT1G	Fall	7
ENSG00000125356.6	NDUFA1	Fall	7
ENSG00000125398.5	SOX9	Fall	7
ENSG00000125520.13	SLC2A4RG	Fall	7
ENSG00000125652.7	ALKBH7	Fall	7
ENSG00000125691.12	RPL23	Fall	7
ENSG00000125845.6	BMP2	Fall	7
ENSG00000125863.18	MKKS	Fall	7
ENSG00000126003.6	PLAGL2	Fall	7
ENSG00000126464.13	PRR12	Fall	7
ENSG00000127124.14	HIVEP3	Fall	7
ENSG00000127337.6	YEATS4	Fall	7
ENSG00000127452.8	FBXL12	Fall	7
ENSG00000127586.16	CHTF18	Fall	7
ENSG00000127955.15	GNAI1	Fall	7
ENSG00000128159.11	TUBGCP6	Fall	7
ENSG00000128298.16	BAIAP2L2	Fall	7
ENSG00000128602.9	SMO	Fall	7
ENSG00000129219.13	PLD2	Fall	7
ENSG00000129467.13	ADCY4	Fall	7
ENSG00000129559.12	NEDD8	Fall	7
ENSG00000129646.14	QRICH2	Fall	7
ENSG00000129657.14	SEC14L1	Fall	7
ENSG00000130489.14	SCO2	Fall	7
ENSG00000130584.10	ZBTB46	Fall	7
ENSG00000130589.16	HELZ2	Fall	7
ENSG00000130748.6	TMEM160	Fall	7
ENSG00000130827.6	PLXNA3	Fall	7
ENSG00000131196.17	NFATC1	Fall	7
ENSG00000131469.12	RPL27	Fall	7
ENSG00000131591.17	C1orf159	Fall	7
ENSG00000132182.11	NUP210	Fall	7
ENSG00000132207.17	SLX1A	Fall	7
ENSG00000133065.10	SLC41A1	Fall	7
ENSG00000134057.14	CCNB1	Fall	7
ENSG00000134259.3	NGF	Fall	7
ENSG00000134308.13	YWHAQ	Fall	7
ENSG00000134419.15	RPS15A	Fall	7
ENSG00000134508.12	CABLES1	Fall	7
ENSG00000134531.9	EMP1	Fall	7
ENSG00000134569.9	LRP4	Fall	7
ENSG00000134594.4	RAB33A	Fall	7
ENSG00000134824.13	FADS2	Fall	7
ENSG00000134825.15	TMEM258	Fall	7
ENSG00000134954.14	ETS1	Fall	7
ENSG00000134982.16	APC	Fall	7
ENSG00000134996.11	OSTF1	Fall	7
ENSG00000135049.15	AGTPBP1	Fall	7
ENSG00000135097.6	MSI1	Fall	7
ENSG00000135502.17	SLC26A10	Fall	7
ENSG00000135686.12	KLHL36	Fall	7
ENSG00000135744.7	AGT	Fall	7
ENSG00000135835.11	KIAA1614	Fall	7
ENSG00000135919.12	SERPINE2	Fall	7
ENSG00000135976.17	ANKRD36	Fall	7
ENSG00000136160.14	EDNRB	Fall	7
ENSG00000136802.11	LRRC8A	Fall	7
ENSG00000137094.14	DNAJB5	Fall	7
ENSG00000137275.13	RIPK1	Fall	7
ENSG00000137288.9	UQCC2	Fall	7
ENSG00000137713.15	PPP2R1B	Fall	7
ENSG00000137876.9	RSL24D1	Fall	7
ENSG00000138326.18	RPS24	Fall	7
ENSG00000138430.15	OLA1	Fall	7
ENSG00000138642.14	HERC6	Fall	7
ENSG00000138663.8	COPS4	Fall	7
ENSG00000138685.13	FGF2	Fall	7
ENSG00000139168.7	ZCRB1	Fall	7
ENSG00000139343.10	SNRPF	Fall	7
ENSG00000139645.9	ANKRD52	Fall	7
ENSG00000139684.13	ESD	Fall	7
ENSG00000139910.19	NOVA1	Fall	7
ENSG00000139926.15	FRMD6	Fall	7
ENSG00000140092.14	FBLN5	Fall	7
ENSG00000140545.14	MFGE8	Fall	7
ENSG00000140836.14	ZFHX3	Fall	7
ENSG00000141582.14	CBX4	Fall	7
ENSG00000141905.17	NFIC	Fall	7
ENSG00000142233.11	NTN5	Fall	7
ENSG00000142507.9	PSMB6	Fall	7
ENSG00000142534.6	RPS11	Fall	7
ENSG00000142544.6	CTU1	Fall	7
ENSG00000142675.17	CNKSR1	Fall	7
ENSG00000142910.15	TINAGL1	Fall	7
ENSG00000143013.12	LMO4	Fall	7
ENSG00000143106.12	PSMA5	Fall	7
ENSG00000143127.12	ITGA10	Fall	7
ENSG00000143164.15	DCAF6	Fall	7
ENSG00000143554.13	SLC27A3	Fall	7
ENSG00000143624.13	INTS3	Fall	7
ENSG00000143819.12	EPHX1	Fall	7
ENSG00000143845.14	ETNK2	Fall	7
ENSG00000144031.11	ANKRD53	Fall	7
ENSG00000144746.6	ARL6IP5	Fall	7
ENSG00000144857.14	BOC	Fall	7
ENSG00000145247.11	OCIAD2	Fall	7
ENSG00000145293.15	ENOPH1	Fall	7
ENSG00000145741.15	BTF3	Fall	7
ENSG00000146281.5	PM20D2	Fall	7
ENSG00000146733.13	PSPH	Fall	7
ENSG00000147010.17	SH3KBP1	Fall	7
ENSG00000147251.15	DOCK11	Fall	7
ENSG00000147684.7	NDUFB9	Fall	7
ENSG00000147804.9	SLC39A4	Fall	7
ENSG00000148200.16	NR6A1	Fall	7
ENSG00000148444.15	COMMD3	Fall	7
ENSG00000148481.13	MINDY3	Fall	7
ENSG00000148908.14	RGS10	Fall	7
ENSG00000150540.13	HNMT	Fall	7
ENSG00000150779.11	TIMM8B	Fall	7
ENSG00000151208.16	DLG5	Fall	7
ENSG00000151247.12	EIF4E	Fall	7
ENSG00000151651.15	ADAM8	Fall	7
ENSG00000152082.13	MZT2B	Fall	7
ENSG00000152217.16	SETBP1	Fall	7
ENSG00000152240.12	HAUS1	Fall	7
ENSG00000152583.12	SPARCL1	Fall	7
ENSG00000153044.9	CENPH	Fall	7
ENSG00000153443.12	UBALD1	Fall	7
ENSG00000153814.11	JAZF1	Fall	7
ENSG00000153885.14	KCTD15	Fall	7
ENSG00000154079.5	SDHAF4	Fall	7
ENSG00000154380.17	ENAH	Fall	7
ENSG00000154518.9	ATP5G3	Fall	7
ENSG00000155542.11	SETD9	Fall	7
ENSG00000156381.8	ANKRD9	Fall	7
ENSG00000156453.13	PCDH1	Fall	7
ENSG00000156795.6	WDYHV1	Fall	7
ENSG00000156804.7	FBXO32	Fall	7
ENSG00000157303.10	SUSD3	Fall	7
ENSG00000157570.11	TSPAN18	Fall	7
ENSG00000157637.12	SLC38A10	Fall	7
ENSG00000157933.9	SKI	Fall	7
ENSG00000158201.9	ABHD3	Fall	7
ENSG00000158560.14	DYNC1I1	Fall	7
ENSG00000159214.12	CCDC24	Fall	7
ENSG00000159840.15	ZYX	Fall	7
ENSG00000160179.18	ABCG1	Fall	7
ENSG00000160271.14	RALGDS	Fall	7
ENSG00000160685.13	ZBTB7B	Fall	7
ENSG00000161179.13	YDJC	Fall	7
ENSG00000162390.17	ACOT11	Fall	7
ENSG00000162601.9	MYSM1	Fall	7
ENSG00000162704.15	ARPC5	Fall	7
ENSG00000162894.11	FCMR	Fall	7
ENSG00000162909.17	CAPN2	Fall	7
ENSG00000163002.12	NUP35	Fall	7
ENSG00000163528.12	CHCHD4	Fall	7
ENSG00000163686.14	ABHD6	Fall	7
ENSG00000163909.7	HEYL	Fall	7
ENSG00000163945.15	UVSSA	Fall	7
ENSG00000164114.18	MAP9	Fall	7
ENSG00000164124.10	TMEM144	Fall	7
ENSG00000164128.6	NPY1R	Fall	7
ENSG00000164303.10	ENPP6	Fall	7
ENSG00000164403.14	SHROOM1	Fall	7
ENSG00000164530.13	PI16	Fall	7
ENSG00000164609.9	SLU7	Fall	7
ENSG00000164897.12	TMUB1	Fall	7
ENSG00000164978.17	NUDT2	Fall	7
ENSG00000165630.13	PRPF18	Fall	7
ENSG00000165661.16	QSOX2	Fall	7
ENSG00000165801.9	ARHGEF40	Fall	7
ENSG00000165886.4	UBTD1	Fall	7
ENSG00000166343.9	MSS51	Fall	7
ENSG00000166444.18	ST5	Fall	7
ENSG00000166913.12	YWHAB	Fall	7
ENSG00000166946.13	CCNDBP1	Fall	7
ENSG00000166987.14	MBD6	Fall	7
ENSG00000167173.18	C15orf39	Fall	7
ENSG00000167283.7	ATP5L	Fall	7
ENSG00000167395.10	ZNF646	Fall	7
ENSG00000167543.15	TP53I13	Fall	7
ENSG00000167614.13	TTYH1	Fall	7
ENSG00000167968.12	DNASE1L2	Fall	7
ENSG00000168140.4	VASN	Fall	7
ENSG00000168282.5	MGAT2	Fall	7
ENSG00000168386.18	FILIP1L	Fall	7
ENSG00000168610.14	STAT3	Fall	7
ENSG00000168653.10	NDUFS5	Fall	7
ENSG00000168785.7	TSPAN5	Fall	7
ENSG00000168803.14	ADAL	Fall	7
ENSG00000168916.15	ZNF608	Fall	7
ENSG00000169019.10	COMMD8	Fall	7
ENSG00000169085.11	C8orf46	Fall	7
ENSG00000169155.9	ZBTB43	Fall	7
ENSG00000169554.18	ZEB2	Fall	7
ENSG00000169567.11	HINT1	Fall	7
ENSG00000169599.12	NFU1	Fall	7
ENSG00000169682.17	SPNS1	Fall	7
ENSG00000169860.6	P2RY1	Fall	7
ENSG00000170293.8	CMTM8	Fall	7
ENSG00000170759.10	KIF5B	Fall	7
ENSG00000170860.3	LSM3	Fall	7
ENSG00000170892.10	TSEN34	Fall	7
ENSG00000171206.13	TRIM8	Fall	7
ENSG00000171421.12	MRPL36	Fall	7
ENSG00000171443.6	ZNF524	Fall	7
ENSG00000171984.14	C20orf196	Fall	7
ENSG00000172172.7	MRPL13	Fall	7
ENSG00000172650.13	AGAP5	Fall	7
ENSG00000172819.16	RARG	Fall	7
ENSG00000173207.12	CKS1B	Fall	7
ENSG00000173269.13	MMRN2	Fall	7
ENSG00000173272.15	MZT2A	Fall	7
ENSG00000174099.10	MSRB3	Fall	7
ENSG00000174173.6	TRMT10C	Fall	7
ENSG00000175220.11	ARHGAP1	Fall	7
ENSG00000176014.12	TUBB6	Fall	7
ENSG00000176971.3	FIBIN	Fall	7
ENSG00000177731.15	FLII	Fall	7
ENSG00000177868.11	SVBP	Fall	7
ENSG00000177946.5	CENPBD1	Fall	7
ENSG00000177989.13	ODF3B	Fall	7
ENSG00000178127.12	NDUFV2	Fall	7
ENSG00000178741.11	COX5A	Fall	7
ENSG00000178950.16	GAK	Fall	7
ENSG00000179134.15	SAMD4B	Fall	7
ENSG00000179832.17	MROH1	Fall	7
ENSG00000179922.5	ZNF784	Fall	7
ENSG00000181274.6	FRAT2	Fall	7
ENSG00000181392.14	SYNE4	Fall	7
ENSG00000181588.16	MEX3D	Fall	7
ENSG00000181856.14	SLC2A4	Fall	7
ENSG00000182087.12	TMEM259	Fall	7
ENSG00000182117.5	NOP10	Fall	7
ENSG00000182154.7	MRPL41	Fall	7
ENSG00000182287.13	AP1S2	Fall	7
ENSG00000182685.7	BRICD5	Fall	7
ENSG00000182774.10	RPS17	Fall	7
ENSG00000183155.4	RABIF	Fall	7
ENSG00000183580.9	FBXL7	Fall	7
ENSG00000183655.12	KLHL25	Fall	7
ENSG00000183828.14	NUDT14	Fall	7
ENSG00000183978.7	COA3	Fall	7
ENSG00000184164.14	CRELD2	Fall	7
ENSG00000184232.8	OAF	Fall	7
ENSG00000184831.13	APOO	Fall	7
ENSG00000184863.10	RBM33	Fall	7
ENSG00000184985.16	SORCS2	Fall	7
ENSG00000185022.11	MAFF	Fall	7
ENSG00000185507.19	IRF7	Fall	7
ENSG00000186081.11	KRT5	Fall	7
ENSG00000186468.12	RPS23	Fall	7
ENSG00000186493.11	C5orf38	Fall	7
ENSG00000186847.5	KRT14	Fall	7
ENSG00000187118.12	CMC1	Fall	7
ENSG00000187479.5	C11orf96	Fall	7
ENSG00000187650.3	VMAC	Fall	7
ENSG00000188257.10	PLA2G2A	Fall	7
ENSG00000188820.12	FAM26F	Fall	7
ENSG00000196072.11	BLOC1S2	Fall	7
ENSG00000196440.11	ARMCX4	Fall	7
ENSG00000196531.10	NACA	Fall	7
ENSG00000196700.8	ZNF512B	Fall	7
ENSG00000196935.8	SRGAP1	Fall	7
ENSG00000196976.7	LAGE3	Fall	7
ENSG00000197114.11	ZGPAT	Fall	7
ENSG00000197321.14	SVIL	Fall	7
ENSG00000197355.10	UAP1L1	Fall	7
ENSG00000197756.9	RPL37A	Fall	7
ENSG00000197879.14	MYO1C	Fall	7
ENSG00000197976.11	AKAP17A	Fall	7
ENSG00000198168.8	SVIP	Fall	7
ENSG00000198198.15	SZT2	Fall	7
ENSG00000198355.4	PIM3	Fall	7
ENSG00000198435.3	NRARP	Fall	7
ENSG00000198467.13	TPM2	Fall	7
ENSG00000198625.12	MDM4	Fall	7
ENSG00000198719.8	DLL1	Fall	7
ENSG00000198753.11	PLXNB3	Fall	7
ENSG00000198918.7	RPL39	Fall	7
ENSG00000198924.7	DCLRE1A	Fall	7
ENSG00000198937.8	CCDC167	Fall	7
ENSG00000198959.11	TGM2	Fall	7
ENSG00000203747.10	FCGR3A	Fall	7
ENSG00000203760.8	CENPW	Fall	7
ENSG00000203778.7	FAM229B	Fall	7
ENSG00000204116.11	CHIC1	Fall	7
ENSG00000204257.14	HLA-DMA	Fall	7
ENSG00000204301.6	NOTCH4	Fall	7
ENSG00000204315.3	FKBPL	Fall	7
ENSG00000204580.13	DDR1	Fall	7
ENSG00000204839.8	MROH6	Fall	7
ENSG00000205364.3	MT1M	Fall	7
ENSG00000211584.13	SLC48A1	Fall	7
ENSG00000213366.12	GSTM2	Fall	7
ENSG00000213424.8	KRT222	Fall	7
ENSG00000213658.11	LAT	Fall	7
ENSG00000213741.9	RPS29	Fall	7
ENSG00000213949.8	ITGA1	Fall	7
ENSG00000215845.10	TSTD1	Fall	7
ENSG00000224389.8	C4B	Fall	7
ENSG00000225190.10	PLEKHM1	Fall	7
ENSG00000225614.2	ZNF469	Fall	7
ENSG00000225697.12	SLC26A6	Fall	7
ENSG00000226742.3	HSBP1L1	Fall	7
ENSG00000226763.4	SRRM5	Fall	7
ENSG00000232119.7	MCTS1	Fall	7
ENSG00000234444.9	ZNF736	Fall	7
ENSG00000239306.4	RBM14	Fall	7
ENSG00000239672.7	NME1	Fall	7
ENSG00000240184.6	PCDHGC3	Fall	7
ENSG00000242028.6	HYPK	Fall	7
ENSG00000242252.1	BGLAP	Fall	7
ENSG00000243716.10	NPIPB5	Fall	7
ENSG00000250506.7	CDK3	Fall	7
ENSG00000253159.2	PCDHGA12	Fall	7
ENSG00000253305.2	PCDHGB6	Fall	7
ENSG00000254245.2	PCDHGA3	Fall	7
ENSG00000255690.2	TRIL	Fall	7
ENSG00000255823.4	MTRNR2L8	Fall	7
ENSG00000257704.3	INAFM1	Fall	7
ENSG00000258366.7	RTEL1	Fall	7
ENSG00000263956.6	NBPF11	Fall	7
ENSG00000265681.7	RPL17	Fall	7
ENSG00000267368.1	UPK3BL	Fall	7
ENSG00000272047.1	GTF2H5	Fall	7
ENSG00000274736.4	CCL23	Fall	7
ENSG00000277203.1	F8A1	Fall	7
ENSG00000277494.1	GPIHBP1	Fall	7
ENSG00000277791.4	PSMB3	Fall	7
ENSG00000278129.1	ZNF8	Fall	7
ENSG00000002016.17	RAD52	Fall	6
ENSG00000004468.12	CD38	Fall	6
ENSG00000005249.12	PRKAR2B	Fall	6
ENSG00000006625.17	GGCT	Fall	6
ENSG00000006704.10	GTF2IRD1	Fall	6
ENSG00000007312.12	CD79B	Fall	6
ENSG00000007541.16	PIGQ	Fall	6
ENSG00000007866.19	TEAD3	Fall	6
ENSG00000008513.14	ST3GAL1	Fall	6
ENSG00000009724.16	MASP2	Fall	6
ENSG00000009844.15	VTA1	Fall	6
ENSG00000010438.16	PRSS3	Fall	6
ENSG00000011243.17	AKAP8L	Fall	6
ENSG00000011426.10	ANLN	Fall	6
ENSG00000011451.17	WIZ	Fall	6
ENSG00000013364.18	MVP	Fall	6
ENSG00000018189.12	RUFY3	Fall	6
ENSG00000018280.16	SLC11A1	Fall	6
ENSG00000023902.13	PLEKHO1	Fall	6
ENSG00000025434.18	NR1H3	Fall	6
ENSG00000026652.13	AGPAT4	Fall	6
ENSG00000033867.16	SLC4A7	Fall	6
ENSG00000037280.15	FLT4	Fall	6
ENSG00000042493.15	CAPG	Fall	6
ENSG00000046653.14	GPM6B	Fall	6
ENSG00000047644.18	WWC3	Fall	6
ENSG00000048052.21	HDAC9	Fall	6
ENSG00000054179.11	ENTPD2	Fall	6
ENSG00000056558.10	TRAF1	Fall	6
ENSG00000057608.16	GDI2	Fall	6
ENSG00000058262.9	SEC61A1	Fall	6
ENSG00000060491.16	OGFR	Fall	6
ENSG00000061938.16	TNK2	Fall	6
ENSG00000062822.12	POLD1	Fall	6
ENSG00000064042.17	LIMCH1	Fall	6
ENSG00000064989.12	CALCRL	Fall	6
ENSG00000065268.10	WDR18	Fall	6
ENSG00000065548.17	ZC3H15	Fall	6
ENSG00000065717.14	TLE2	Fall	6
ENSG00000065809.13	FAM107B	Fall	6
ENSG00000067177.14	PHKA1	Fall	6
ENSG00000067798.14	NAV3	Fall	6
ENSG00000068796.16	KIF2A	Fall	6
ENSG00000069399.14	BCL3	Fall	6
ENSG00000071539.13	TRIP13	Fall	6
ENSG00000071967.11	CYBRD1	Fall	6
ENSG00000072840.12	EVC	Fall	6
ENSG00000073060.15	SCARB1	Fall	6
ENSG00000073712.14	FERMT2	Fall	6
ENSG00000074755.14	ZZEF1	Fall	6
ENSG00000074842.7	MYDGF	Fall	6
ENSG00000074935.13	TUBE1	Fall	6
ENSG00000074964.16	ARHGEF10L	Fall	6
ENSG00000075420.12	FNDC3B	Fall	6
ENSG00000077063.10	CTTNBP2	Fall	6
ENSG00000077092.18	RARB	Fall	6
ENSG00000078487.17	ZCWPW1	Fall	6
ENSG00000078687.17	TNRC6C	Fall	6
ENSG00000078804.12	TP53INP2	Fall	6
ENSG00000079308.16	TNS1	Fall	6
ENSG00000079691.17	CARMIL1	Fall	6
ENSG00000080561.13	MID2	Fall	6
ENSG00000080573.6	COL5A3	Fall	6
ENSG00000081041.8	CXCL2	Fall	6
ENSG00000081870.11	HSPB11	Fall	6
ENSG00000082397.17	EPB41L3	Fall	6
ENSG00000083457.11	ITGAE	Fall	6
ENSG00000083720.12	OXCT1	Fall	6
ENSG00000084774.13	CAD	Fall	6
ENSG00000085185.15	BCORL1	Fall	6
ENSG00000087086.14	FTL	Fall	6
ENSG00000087502.17	ERGIC2	Fall	6
ENSG00000088881.20	EBF4	Fall	6
ENSG00000089159.16	PXN	Fall	6
ENSG00000090266.12	NDUFB2	Fall	6
ENSG00000090534.17	THPO	Fall	6
ENSG00000091490.10	SEL1L3	Fall	6
ENSG00000092929.11	UNC13D	Fall	6
ENSG00000092969.11	TGFB2	Fall	6
ENSG00000094963.13	FMO2	Fall	6
ENSG00000095585.16	BLNK	Fall	6
ENSG00000095917.13	TPSD1	Fall	6
ENSG00000099860.8	GADD45B	Fall	6
ENSG00000099904.15	ZDHHC8	Fall	6
ENSG00000099954.18	CECR2	Fall	6
ENSG00000099974.7	DDTL	Fall	6
ENSG00000099977.13	DDT	Fall	6
ENSG00000099991.17	CABIN1	Fall	6
ENSG00000100060.17	MFNG	Fall	6
ENSG00000100075.9	SLC25A1	Fall	6
ENSG00000100138.13	SNU13	Fall	6
ENSG00000100154.14	TTC28	Fall	6
ENSG00000100197.20	CYP2D6	Fall	6
ENSG00000100263.13	RHBDD3	Fall	6
ENSG00000100345.20	MYH9	Fall	6
ENSG00000100387.8	RBX1	Fall	6
ENSG00000100644.16	HIF1A	Fall	6
ENSG00000100744.14	GSKIP	Fall	6
ENSG00000100804.18	PSMB5	Fall	6
ENSG00000100902.10	PSMA6	Fall	6
ENSG00000100918.12	REC8	Fall	6
ENSG00000100941.8	PNN	Fall	6
ENSG00000101333.16	PLCB4	Fall	6
ENSG00000101445.9	PPP1R16B	Fall	6
ENSG00000101463.5	SYNDIG1	Fall	6
ENSG00000101608.12	MYL12A	Fall	6
ENSG00000102109.8	PCSK1N	Fall	6
ENSG00000102144.13	PGK1	Fall	6
ENSG00000102871.15	TRADD	Fall	6
ENSG00000103150.5	MLYCD	Fall	6
ENSG00000103254.9	FAM173A	Fall	6
ENSG00000103257.8	SLC7A5	Fall	6
ENSG00000103269.13	RHBDL1	Fall	6
ENSG00000104332.11	SFRP1	Fall	6
ENSG00000104889.5	RNASEH2A	Fall	6
ENSG00000104894.11	CD37	Fall	6
ENSG00000104907.12	TRMT1	Fall	6
ENSG00000104946.12	TBC1D17	Fall	6
ENSG00000105193.8	RPS16	Fall	6
ENSG00000105519.15	CAPS	Fall	6
ENSG00000105643.9	ARRDC2	Fall	6
ENSG00000105717.13	PBX4	Fall	6
ENSG00000105755.7	ETHE1	Fall	6
ENSG00000105784.15	RUNDC3B	Fall	6
ENSG00000105875.13	WDR91	Fall	6
ENSG00000105887.10	MTPN	Fall	6
ENSG00000105974.11	CAV1	Fall	6
ENSG00000106077.18	ABHD11	Fall	6
ENSG00000106351.12	AGFG2	Fall	6
ENSG00000106367.13	AP1S1	Fall	6
ENSG00000106605.10	BLVRA	Fall	6
ENSG00000106631.8	MYL7	Fall	6
ENSG00000106819.11	ASPN	Fall	6
ENSG00000106853.18	PTGR1	Fall	6
ENSG00000107554.16	DNMBP	Fall	6
ENSG00000107758.15	PPP3CB	Fall	6
ENSG00000107821.14	KAZALD1	Fall	6
ENSG00000108176.14	DNAJC12	Fall	6
ENSG00000108604.15	SMARCD2	Fall	6
ENSG00000109390.11	NDUFC1	Fall	6
ENSG00000109466.13	KLHL2	Fall	6
ENSG00000109472.13	CPE	Fall	6
ENSG00000109743.10	BST1	Fall	6
ENSG00000109814.11	UGDH	Fall	6
ENSG00000110218.8	PANX1	Fall	6
ENSG00000110315.6	RNF141	Fall	6
ENSG00000110651.11	CD81	Fall	6
ENSG00000110811.19	P3H3	Fall	6
ENSG00000111052.7	LIN7A	Fall	6
ENSG00000111186.12	WNT5B	Fall	6
ENSG00000111229.15	ARPC3	Fall	6
ENSG00000111669.14	TPI1	Fall	6
ENSG00000111911.6	HINT3	Fall	6
ENSG00000111961.17	SASH1	Fall	6
ENSG00000112029.9	FBXO5	Fall	6
ENSG00000112033.13	PPARD	Fall	6
ENSG00000112149.9	CD83	Fall	6
ENSG00000112210.11	RAB23	Fall	6
ENSG00000112339.14	HBS1L	Fall	6
ENSG00000112562.18	SMOC2	Fall	6
ENSG00000112659.13	CUL9	Fall	6
ENSG00000112769.18	LAMA4	Fall	6
ENSG00000112936.18	C7	Fall	6
ENSG00000113296.14	THBS4	Fall	6
ENSG00000113387.11	SUB1	Fall	6
ENSG00000113558.18	SKP1	Fall	6
ENSG00000113595.14	TRIM23	Fall	6
ENSG00000113971.19	NPHP3	Fall	6
ENSG00000114166.7	KAT2B	Fall	6
ENSG00000114209.14	PDCD10	Fall	6
ENSG00000114841.17	DNAH1	Fall	6
ENSG00000114923.16	SLC4A3	Fall	6
ENSG00000115138.10	POMC	Fall	6
ENSG00000115252.18	PDE1A	Fall	6
ENSG00000115257.15	PCSK4	Fall	6
ENSG00000115523.16	GNLY	Fall	6
ENSG00000115594.11	IL1R1	Fall	6
ENSG00000115641.18	FHL2	Fall	6
ENSG00000115947.13	ORC4	Fall	6
ENSG00000116117.17	PARD3B	Fall	6
ENSG00000116285.12	ERRFI1	Fall	6
ENSG00000116580.18	GON4L	Fall	6
ENSG00000116783.14	TNNI3K	Fall	6
ENSG00000116819.6	TFAP2E	Fall	6
ENSG00000117154.11	IGSF21	Fall	6
ENSG00000117475.13	BLZF1	Fall	6
ENSG00000117791.15	MARC2	Fall	6
ENSG00000118046.14	STK11	Fall	6
ENSG00000118200.14	CAMSAP2	Fall	6
ENSG00000118495.18	PLAGL1	Fall	6
ENSG00000118785.13	SPP1	Fall	6
ENSG00000119574.12	ZBTB45	Fall	6
ENSG00000119669.4	IRF2BPL	Fall	6
ENSG00000119699.7	TGFB3	Fall	6
ENSG00000119862.12	LGALSL	Fall	6
ENSG00000119965.12	C10orf88	Fall	6
ENSG00000120156.20	TEK	Fall	6
ENSG00000121022.13	COPS5	Fall	6
ENSG00000121690.10	DEPDC7	Fall	6
ENSG00000122026.10	RPL21	Fall	6
ENSG00000122034.14	GTF3A	Fall	6
ENSG00000122644.12	ARL4A	Fall	6
ENSG00000122678.16	POLM	Fall	6
ENSG00000122756.14	CNTFR	Fall	6
ENSG00000122786.19	CALD1	Fall	6
ENSG00000122965.10	RBM19	Fall	6
ENSG00000123095.5	BHLHE41	Fall	6
ENSG00000123096.11	SSPN	Fall	6
ENSG00000123453.17	SARDH	Fall	6
ENSG00000124074.11	ENKD1	Fall	6
ENSG00000124172.9	ATP5E	Fall	6
ENSG00000124574.14	ABCC10	Fall	6
ENSG00000124613.8	ZNF391	Fall	6
ENSG00000124688.13	MAD2L1BP	Fall	6
ENSG00000124767.6	GLO1	Fall	6
ENSG00000124782.19	RREB1	Fall	6
ENSG00000125746.16	EML2	Fall	6
ENSG00000125870.10	SNRPB2	Fall	6
ENSG00000126561.16	STAT5A	Fall	6
ENSG00000127054.20	INTS11	Fall	6
ENSG00000127184.12	COX7C	Fall	6
ENSG00000127419.16	TMEM175	Fall	6
ENSG00000127511.9	SIN3B	Fall	6
ENSG00000127578.6	WFIKKN1	Fall	6
ENSG00000127666.9	TICAM1	Fall	6
ENSG00000127914.16	AKAP9	Fall	6
ENSG00000128011.4	LRFN1	Fall	6
ENSG00000128567.16	PODXL	Fall	6
ENSG00000128581.15	IFT22	Fall	6
ENSG00000128606.12	LRRC17	Fall	6
ENSG00000128872.9	TMOD2	Fall	6
ENSG00000129084.17	PSMA1	Fall	6
ENSG00000129534.13	MIS18BP1	Fall	6
ENSG00000129538.13	RNASE1	Fall	6
ENSG00000130158.13	DOCK6	Fall	6
ENSG00000130255.12	RPL36	Fall	6
ENSG00000130332.14	LSM7	Fall	6
ENSG00000130396.20	AFDN	Fall	6
ENSG00000130508.10	PXDN	Fall	6
ENSG00000130517.13	PGPEP1	Fall	6
ENSG00000130669.17	PAK4	Fall	6
ENSG00000130702.15	LAMA5	Fall	6
ENSG00000130707.17	ASS1	Fall	6
ENSG00000130766.4	SESN2	Fall	6
ENSG00000131018.22	SYNE1	Fall	6
ENSG00000131171.12	SH3BGRL	Fall	6
ENSG00000131495.8	NDUFA2	Fall	6
ENSG00000131711.14	MAP1B	Fall	6
ENSG00000131748.15	STARD3	Fall	6
ENSG00000132017.10	DCAF15	Fall	6
ENSG00000132031.12	MATN3	Fall	6
ENSG00000132313.14	MRPL35	Fall	6
ENSG00000132386.10	SERPINF1	Fall	6
ENSG00000132436.11	FIGNL1	Fall	6
ENSG00000132470.13	ITGB4	Fall	6
ENSG00000132646.10	PCNA	Fall	6
ENSG00000133056.13	PIK3C2B	Fall	6
ENSG00000134013.15	LOXL2	Fall	6
ENSG00000134222.16	PSRC1	Fall	6
ENSG00000134247.9	PTGFRN	Fall	6
ENSG00000134248.13	LAMTOR5	Fall	6
ENSG00000134532.15	SOX5	Fall	6
ENSG00000134780.9	DAGLA	Fall	6
ENSG00000135002.11	RFK	Fall	6
ENSG00000135045.6	C9orf40	Fall	6
ENSG00000135063.17	FAM189A2	Fall	6
ENSG00000135070.14	ISCA1	Fall	6
ENSG00000135144.7	DTX1	Fall	6
ENSG00000135211.5	TMEM60	Fall	6
ENSG00000135250.16	SRPK2	Fall	6
ENSG00000135299.16	ANKRD6	Fall	6
ENSG00000135540.11	NHSL1	Fall	6
ENSG00000135596.17	MICAL1	Fall	6
ENSG00000135636.13	DYSF	Fall	6
ENSG00000135723.13	FHOD1	Fall	6
ENSG00000135821.17	GLUL	Fall	6
ENSG00000135916.15	ITM2C	Fall	6
ENSG00000135932.10	CAB39	Fall	6
ENSG00000135940.6	COX5B	Fall	6
ENSG00000136104.19	RNASEH2B	Fall	6
ENSG00000136108.14	CKAP2	Fall	6
ENSG00000136643.11	RPS6KC1	Fall	6
ENSG00000136732.14	GYPC	Fall	6
ENSG00000136810.12	TXN	Fall	6
ENSG00000136856.17	SLC2A8	Fall	6
ENSG00000136869.13	TLR4	Fall	6
ENSG00000137070.17	IL11RA	Fall	6
ENSG00000137331.11	IER3	Fall	6
ENSG00000137337.14	MDC1	Fall	6
ENSG00000137491.14	SLCO2B1	Fall	6
ENSG00000137500.9	CCDC90B	Fall	6
ENSG00000137563.11	GGH	Fall	6
ENSG00000137693.13	YAP1	Fall	6
ENSG00000137802.13	MAPKBP1	Fall	6
ENSG00000137806.8	NDUFAF1	Fall	6
ENSG00000137962.12	ARHGAP29	Fall	6
ENSG00000138459.8	SLC35A5	Fall	6
ENSG00000139278.9	GLIPR1	Fall	6
ENSG00000139410.14	SDSL	Fall	6
ENSG00000139679.15	LPAR6	Fall	6
ENSG00000139726.10	DENR	Fall	6
ENSG00000140455.16	USP3	Fall	6
ENSG00000140470.13	ADAMTS17	Fall	6
ENSG00000140526.17	ABHD2	Fall	6
ENSG00000140691.16	ARMC5	Fall	6
ENSG00000140939.14	NOL3	Fall	6
ENSG00000140961.12	OSGIN1	Fall	6
ENSG00000140988.15	RPS2	Fall	6
ENSG00000141068.13	KSR1	Fall	6
ENSG00000141232.4	TOB1	Fall	6
ENSG00000141337.12	ARSG	Fall	6
ENSG00000141428.16	C18orf21	Fall	6
ENSG00000141551.14	CSNK1D	Fall	6
ENSG00000141736.13	ERBB2	Fall	6
ENSG00000141744.3	PNMT	Fall	6
ENSG00000141873.10	SLC39A3	Fall	6
ENSG00000141965.4	FEM1A	Fall	6
ENSG00000141994.15	DUS3L	Fall	6
ENSG00000142002.16	DPP9	Fall	6
ENSG00000142156.14	COL6A1	Fall	6
ENSG00000142327.12	RNPEPL1	Fall	6
ENSG00000142330.19	CAPN10	Fall	6
ENSG00000142599.17	RERE	Fall	6
ENSG00000142937.11	RPS8	Fall	6
ENSG00000142949.16	PTPRF	Fall	6
ENSG00000143147.14	GPR161	Fall	6
ENSG00000143158.10	MPC2	Fall	6
ENSG00000143318.12	CASQ1	Fall	6
ENSG00000143333.6	RGS16	Fall	6
ENSG00000143367.15	TUFT1	Fall	6
ENSG00000143373.17	ZNF687	Fall	6
ENSG00000143382.14	ADAMTSL4	Fall	6
ENSG00000143434.15	SEMA6C	Fall	6
ENSG00000143442.21	POGZ	Fall	6
ENSG00000143515.16	ATP8B2	Fall	6
ENSG00000143727.15	ACP1	Fall	6
ENSG00000143850.13	PLEKHA6	Fall	6
ENSG00000143870.12	PDIA6	Fall	6
ENSG00000143933.16	CALM2	Fall	6
ENSG00000143947.13	RPS27A	Fall	6
ENSG00000143977.13	SNRPG	Fall	6
ENSG00000144118.13	RALB	Fall	6
ENSG00000144381.16	HSPD1	Fall	6
ENSG00000144426.18	NBEAL1	Fall	6
ENSG00000144476.5	ACKR3	Fall	6
ENSG00000144649.8	FAM198A	Fall	6
ENSG00000144668.11	ITGA9	Fall	6
ENSG00000144802.11	NFKBIZ	Fall	6
ENSG00000144848.10	ATG3	Fall	6
ENSG00000145020.15	AMT	Fall	6
ENSG00000145217.13	SLC26A1	Fall	6
ENSG00000145362.17	ANK2	Fall	6
ENSG00000145416.13	MARCH1	Fall	6
ENSG00000145675.14	PIK3R1	Fall	6
ENSG00000145781.8	COMMD10	Fall	6
ENSG00000146067.15	FAM193B	Fall	6
ENSG00000146409.10	SLC18B1	Fall	6
ENSG00000146828.17	SLC12A9	Fall	6
ENSG00000147119.3	CHST7	Fall	6
ENSG00000147174.11	GCNA	Fall	6
ENSG00000147408.14	CSGALNACT1	Fall	6
ENSG00000147852.15	VLDLR	Fall	6
ENSG00000148053.15	NTRK2	Fall	6
ENSG00000148143.12	ZNF462	Fall	6
ENSG00000148175.12	STOM	Fall	6
ENSG00000148339.12	SLC25A25	Fall	6
ENSG00000148737.16	TCF7L2	Fall	6
ENSG00000148834.12	GSTO1	Fall	6
ENSG00000148840.10	PPRC1	Fall	6
ENSG00000148841.15	ITPRIP	Fall	6
ENSG00000148950.9	IMMP1L	Fall	6
ENSG00000149150.8	SLC43A1	Fall	6
ENSG00000149257.13	SERPINH1	Fall	6
ENSG00000149451.17	ADAM33	Fall	6
ENSG00000149480.6	MTA2	Fall	6
ENSG00000149564.11	ESAM	Fall	6
ENSG00000150456.10	EEF1AKMT1	Fall	6
ENSG00000150457.8	LATS2	Fall	6
ENSG00000150782.11	IL18	Fall	6
ENSG00000151150.21	ANK3	Fall	6
ENSG00000151287.16	TEX30	Fall	6
ENSG00000151322.18	NPAS3	Fall	6
ENSG00000151470.12	C4orf33	Fall	6
ENSG00000151690.14	MFSD6	Fall	6
ENSG00000151693.9	ASAP2	Fall	6
ENSG00000151892.14	GFRA1	Fall	6
ENSG00000152382.5	TADA1	Fall	6
ENSG00000152518.7	ZFP36L2	Fall	6
ENSG00000152661.7	GJA1	Fall	6
ENSG00000152818.18	UTRN	Fall	6
ENSG00000152944.8	MED21	Fall	6
ENSG00000153446.15	C16orf89	Fall	6
ENSG00000154027.18	AK5	Fall	6
ENSG00000154096.13	THY1	Fall	6
ENSG00000154114.12	TBCEL	Fall	6
ENSG00000154134.14	ROBO3	Fall	6
ENSG00000154174.7	TOMM70	Fall	6
ENSG00000154309.8	DISP1	Fall	6
ENSG00000154330.12	PGM5	Fall	6
ENSG00000154556.17	SORBS2	Fall	6
ENSG00000154930.14	ACSS1	Fall	6
ENSG00000155304.5	HSPA13	Fall	6
ENSG00000155367.15	PPM1J	Fall	6
ENSG00000155959.10	VBP1	Fall	6
ENSG00000155961.4	RAB39B	Fall	6
ENSG00000156467.9	UQCRB	Fall	6
ENSG00000156831.7	NSMCE2	Fall	6
ENSG00000156858.11	PRR14	Fall	6
ENSG00000157734.13	SNX22	Fall	6
ENSG00000157833.12	GAREM2	Fall	6
ENSG00000158186.12	MRAS	Fall	6
ENSG00000158246.7	FAM46B	Fall	6
ENSG00000158321.15	AUTS2	Fall	6
ENSG00000158417.10	EIF5B	Fall	6
ENSG00000158716.8	DUSP23	Fall	6
ENSG00000158863.21	FAM160B2	Fall	6
ENSG00000159251.6	ACTC1	Fall	6
ENSG00000159899.14	NPR2	Fall	6
ENSG00000160072.19	ATAD3B	Fall	6
ENSG00000160145.15	KALRN	Fall	6
ENSG00000160255.17	ITGB2	Fall	6
ENSG00000160741.16	CRTC2	Fall	6
ENSG00000160796.16	NBEAL2	Fall	6
ENSG00000160972.9	PPP1R16A	Fall	6
ENSG00000161281.10	COX7A1	Fall	6
ENSG00000161791.13	FMNL3	Fall	6
ENSG00000161847.13	RAVER1	Fall	6
ENSG00000161940.10	BCL6B	Fall	6
ENSG00000161955.16	TNFSF13	Fall	6
ENSG00000161980.5	POLR3K	Fall	6
ENSG00000162244.10	RPL29	Fall	6
ENSG00000162413.16	KLHL21	Fall	6
ENSG00000162512.15	SDC3	Fall	6
ENSG00000162551.13	ALPL	Fall	6
ENSG00000162694.13	EXTL2	Fall	6
ENSG00000162733.16	DDR2	Fall	6
ENSG00000162889.10	MAPKAPK2	Fall	6
ENSG00000163013.11	FBXO41	Fall	6
ENSG00000163239.12	TDRD10	Fall	6
ENSG00000163251.3	FZD5	Fall	6
ENSG00000163516.13	ANKZF1	Fall	6
ENSG00000163520.13	FBLN2	Fall	6
ENSG00000163634.11	THOC7	Fall	6
ENSG00000163660.11	CCNL1	Fall	6
ENSG00000163682.15	RPL9	Fall	6
ENSG00000163918.10	RFC4	Fall	6
ENSG00000164096.12	C4orf3	Fall	6
ENSG00000164107.8	HAND2	Fall	6
ENSG00000164172.18	MOCS2	Fall	6
ENSG00000164405.10	UQCRQ	Fall	6
ENSG00000164604.12	GPR85	Fall	6
ENSG00000164611.12	PTTG1	Fall	6
ENSG00000164692.17	COL1A2	Fall	6
ENSG00000164830.18	OXR1	Fall	6
ENSG00000164849.9	GPR146	Fall	6
ENSG00000164877.18	MICALL2	Fall	6
ENSG00000164949.7	GEM	Fall	6
ENSG00000164953.15	TMEM67	Fall	6
ENSG00000164976.8	KIAA1161	Fall	6
ENSG00000164983.7	TMEM65	Fall	6
ENSG00000165338.16	HECTD2	Fall	6
ENSG00000165410.14	CFL2	Fall	6
ENSG00000165434.7	PGM2L1	Fall	6
ENSG00000165502.6	RPL36AL	Fall	6
ENSG00000165675.16	ENOX2	Fall	6
ENSG00000165757.8	KIAA1462	Fall	6
ENSG00000165804.15	ZNF219	Fall	6
ENSG00000165915.13	SLC39A13	Fall	6
ENSG00000165995.18	CACNB2	Fall	6
ENSG00000166002.6	SMCO4	Fall	6
ENSG00000166004.14	CEP295	Fall	6
ENSG00000166228.8	PCBD1	Fall	6
ENSG00000166292.11	TMEM100	Fall	6
ENSG00000166326.6	TRIM44	Fall	6
ENSG00000166436.15	TRIM66	Fall	6
ENSG00000166532.15	RIMKLB	Fall	6
ENSG00000166681.13	BEX3	Fall	6
ENSG00000166762.16	CATSPER2	Fall	6
ENSG00000166886.12	NAB2	Fall	6
ENSG00000167191.11	GPRC5B	Fall	6
ENSG00000167601.11	AXL	Fall	6
ENSG00000167641.10	PPP1R14A	Fall	6
ENSG00000167863.11	ATP5H	Fall	6
ENSG00000167992.12	VWCE	Fall	6
ENSG00000168071.21	CCDC88B	Fall	6
ENSG00000168291.12	PDHB	Fall	6
ENSG00000168329.13	CX3CR1	Fall	6
ENSG00000168497.4	SDPR	Fall	6
ENSG00000169129.14	AFAP1L2	Fall	6
ENSG00000169139.11	UBE2V2	Fall	6
ENSG00000169239.12	CA5B	Fall	6
ENSG00000169291.9	SHE	Fall	6
ENSG00000169302.14	STK32A	Fall	6
ENSG00000169641.13	LUZP1	Fall	6
ENSG00000169891.17	REPS2	Fall	6
ENSG00000170113.15	NIPA1	Fall	6
ENSG00000170310.14	STX8	Fall	6
ENSG00000170364.12	SETMAR	Fall	6
ENSG00000170390.15	DCLK2	Fall	6
ENSG00000170791.17	CHCHD7	Fall	6
ENSG00000171159.4	C9orf16	Fall	6
ENSG00000171223.5	JUNB	Fall	6
ENSG00000171314.8	PGAM1	Fall	6
ENSG00000171368.11	TPPP	Fall	6
ENSG00000171476.21	HOPX	Fall	6
ENSG00000171492.14	LRRC8D	Fall	6
ENSG00000171659.13	GPR34	Fall	6
ENSG00000171840.11	NINJ2	Fall	6
ENSG00000171992.12	SYNPO	Fall	6
ENSG00000172331.11	BPGM	Fall	6
ENSG00000172380.5	GNG12	Fall	6
ENSG00000172809.12	RPL38	Fall	6
ENSG00000172890.11	NADSYN1	Fall	6
ENSG00000173275.12	ZNF449	Fall	6
ENSG00000173372.16	C1QA	Fall	6
ENSG00000173402.11	DAG1	Fall	6
ENSG00000173432.10	SAA1	Fall	6
ENSG00000173517.10	PEAK1	Fall	6
ENSG00000173638.18	SLC19A1	Fall	6
ENSG00000173653.7	RCE1	Fall	6
ENSG00000173660.11	UQCRH	Fall	6
ENSG00000173726.10	TOMM20	Fall	6
ENSG00000174007.7	CEP19	Fall	6
ENSG00000174013.7	FBXO45	Fall	6
ENSG00000174059.16	CD34	Fall	6
ENSG00000174233.11	ADCY6	Fall	6
ENSG00000174332.5	GLIS1	Fall	6
ENSG00000174348.13	PODN	Fall	6
ENSG00000174442.11	ZWILCH	Fall	6
ENSG00000174498.13	IGDCC3	Fall	6
ENSG00000174501.14	ANKRD36C	Fall	6
ENSG00000174652.17	ZNF266	Fall	6
ENSG00000175115.11	PACS1	Fall	6
ENSG00000175221.14	MED16	Fall	6
ENSG00000175395.15	ZNF25	Fall	6
ENSG00000175471.19	MCTP1	Fall	6
ENSG00000175497.16	DPP10	Fall	6
ENSG00000175662.17	TOM1L2	Fall	6
ENSG00000176148.15	TCP11L1	Fall	6
ENSG00000176155.18	CCDC57	Fall	6
ENSG00000176444.18	CLK2	Fall	6
ENSG00000176641.10	RNF152	Fall	6
ENSG00000176731.11	C8orf59	Fall	6
ENSG00000177464.4	GPR4	Fall	6
ENSG00000177728.16	TMEM94	Fall	6
ENSG00000177732.8	SOX12	Fall	6
ENSG00000177791.11	MYOZ1	Fall	6
ENSG00000177932.6	ZNF354C	Fall	6
ENSG00000177971.8	IMP3	Fall	6
ENSG00000178397.12	FAM220A	Fall	6
ENSG00000178449.8	COX14	Fall	6
ENSG00000178988.10	MRFAP1L1	Fall	6
ENSG00000179218.13	CALR	Fall	6
ENSG00000179335.18	CLK3	Fall	6
ENSG00000179403.11	VWA1	Fall	6
ENSG00000179909.15	ZNF154	Fall	6
ENSG00000179958.8	DCTPP1	Fall	6
ENSG00000179988.13	PSTK	Fall	6
ENSG00000180089.5	TMEM86B	Fall	6
ENSG00000180185.11	FAHD1	Fall	6
ENSG00000180834.7	MAP6D1	Fall	6
ENSG00000180881.19	CAPS2	Fall	6
ENSG00000180964.16	TCEAL8	Fall	6
ENSG00000181004.9	BBS12	Fall	6
ENSG00000181649.5	PHLDA2	Fall	6
ENSG00000182359.14	KBTBD3	Fall	6
ENSG00000182979.17	MTA1	Fall	6
ENSG00000183137.14	CEP57L1	Fall	6
ENSG00000183336.8	BOLA2	Fall	6
ENSG00000183495.13	EP400	Fall	6
ENSG00000183496.5	MEX3B	Fall	6
ENSG00000183696.13	UPP1	Fall	6
ENSG00000183963.18	SMTN	Fall	6
ENSG00000184076.13	UQCR10	Fall	6
ENSG00000184205.14	TSPYL2	Fall	6
ENSG00000184428.12	TOP1MT	Fall	6
ENSG00000184828.9	ZBTB7C	Fall	6
ENSG00000184924.5	PTRHD1	Fall	6
ENSG00000184925.11	LCN12	Fall	6
ENSG00000185010.13	F8	Fall	6
ENSG00000185049.14	NELFA	Fall	6
ENSG00000185201.16	IFITM2	Fall	6
ENSG00000185305.10	ARL15	Fall	6
ENSG00000185340.15	GAS2L1	Fall	6
ENSG00000185359.12	HGS	Fall	6
ENSG00000185513.14	L3MBTL1	Fall	6
ENSG00000185515.14	BRCC3	Fall	6
ENSG00000185608.8	MRPL40	Fall	6
ENSG00000185885.15	IFITM1	Fall	6
ENSG00000185920.15	PTCH1	Fall	6
ENSG00000186063.12	AIDA	Fall	6
ENSG00000186260.16	MKL2	Fall	6
ENSG00000186352.8	ANKRD37	Fall	6
ENSG00000186453.12	FAM228A	Fall	6
ENSG00000186470.13	BTN3A2	Fall	6
ENSG00000186998.15	EMID1	Fall	6
ENSG00000187800.13	PEAR1	Fall	6
ENSG00000187955.11	COL14A1	Fall	6
ENSG00000188130.13	MAPK12	Fall	6
ENSG00000188342.11	GTF2F2	Fall	6
ENSG00000188783.5	PRELP	Fall	6
ENSG00000189129.13	PLAC9	Fall	6
ENSG00000196154.11	S100A4	Fall	6
ENSG00000196290.14	NIF3L1	Fall	6
ENSG00000196358.10	NTNG2	Fall	6
ENSG00000196616.13	ADH1B	Fall	6
ENSG00000196812.4	ZSCAN16	Fall	6
ENSG00000196950.13	SLC39A10	Fall	6
ENSG00000197006.13	METTL9	Fall	6
ENSG00000197045.12	GMFB	Fall	6
ENSG00000197070.13	ARRDC1	Fall	6
ENSG00000197081.12	IGF2R	Fall	6
ENSG00000197558.11	SSPO	Fall	6
ENSG00000197565.15	COL4A6	Fall	6
ENSG00000197608.11	ZNF841	Fall	6
ENSG00000197620.10	CXorf40A	Fall	6
ENSG00000197629.5	MPEG1	Fall	6
ENSG00000197959.13	DNM3	Fall	6
ENSG00000198242.13	RPL23A	Fall	6
ENSG00000198331.10	HYLS1	Fall	6
ENSG00000198417.6	MT1F	Fall	6
ENSG00000198466.11	ZNF587	Fall	6
ENSG00000198478.7	SH3BGRL2	Fall	6
ENSG00000198755.10	RPL10A	Fall	6
ENSG00000198860.11	TSEN15	Fall	6
ENSG00000198933.9	TBKBP1	Fall	6
ENSG00000204084.12	INPP5B	Fall	6
ENSG00000204161.13	C10orf128	Fall	6
ENSG00000204469.12	PRRC2A	Fall	6
ENSG00000204472.12	AIF1	Fall	6
ENSG00000204859.12	ZBTB48	Fall	6
ENSG00000205336.11	ADGRG1	Fall	6
ENSG00000205808.5	PLPP6	Fall	6
ENSG00000205978.5	NYNRIN	Fall	6
ENSG00000206561.12	COLQ	Fall	6
ENSG00000213190.3	MLLT11	Fall	6
ENSG00000213199.7	ASIC3	Fall	6
ENSG00000213397.10	HAUS7	Fall	6
ENSG00000213999.15	MEF2B	Fall	6
ENSG00000214194.8	LINC00998	Fall	6
ENSG00000219438.8	FAM19A5	Fall	6
ENSG00000221818.8	EBF2	Fall	6
ENSG00000224531.5	SMIM13	Fall	6
ENSG00000230989.6	HSBP1	Fall	6
ENSG00000233927.4	RPS28	Fall	6
ENSG00000235098.8	ANKRD65	Fall	6
ENSG00000235194.8	PPP1R3E	Fall	6
ENSG00000237441.9	RGL2	Fall	6
ENSG00000237765.6	FAM200B	Fall	6
ENSG00000239282.7	GATSL3	Fall	6
ENSG00000239474.6	KLHL41	Fall	6
ENSG00000239887.4	C1orf226	Fall	6
ENSG00000241468.7	ATP5J2	Fall	6
ENSG00000242802.6	AP5Z1	Fall	6
ENSG00000242852.6	ZNF709	Fall	6
ENSG00000243147.7	MRPL33	Fall	6
ENSG00000250317.8	SMIM20	Fall	6
ENSG00000259494.1	MRPL46	Fall	6
ENSG00000261652.2	C15orf65	Fall	6
ENSG00000263874.2	LINC00672	Fall	6
ENSG00000266524.2	GDF10	Fall	6
ENSG00000267060.5	PTGES3L	Fall	6
ENSG00000271447.5	MMP28	Fall	6
ENSG00000273611.4	ZNHIT3	Fall	6
ENSG00000283632.2	EXOC3L2	Fall	6
ENSG00000000971.15	CFH	Fall	5
ENSG00000003137.8	CYP26B1	Fall	5
ENSG00000004478.7	FKBP4	Fall	5
ENSG00000004776.12	HSPB6	Fall	5
ENSG00000004779.9	NDUFAB1	Fall	5
ENSG00000005339.14	CREBBP	Fall	5
ENSG00000006062.14	MAP3K14	Fall	5
ENSG00000006327.13	TNFRSF12A	Fall	5
ENSG00000008277.14	ADAM22	Fall	5
ENSG00000008324.11	SS18L2	Fall	5
ENSG00000010327.10	STAB1	Fall	5
ENSG00000010610.9	CD4	Fall	5
ENSG00000010810.17	FYN	Fall	5
ENSG00000010818.9	HIVEP2	Fall	5
ENSG00000011422.11	PLAUR	Fall	5
ENSG00000011638.10	TMEM159	Fall	5
ENSG00000012211.12	PRICKLE3	Fall	5
ENSG00000013016.15	EHD3	Fall	5
ENSG00000018625.14	ATP1A2	Fall	5
ENSG00000019549.9	SNAI2	Fall	5
ENSG00000020577.13	SAMD4A	Fall	5
ENSG00000024422.11	EHD2	Fall	5
ENSG00000025708.13	TYMP	Fall	5
ENSG00000029153.14	ARNTL2	Fall	5
ENSG00000029725.16	RABEP1	Fall	5
ENSG00000033100.16	CHPF2	Fall	5
ENSG00000034510.5	TMSB10	Fall	5
ENSG00000036448.9	MYOM2	Fall	5
ENSG00000036549.12	ZZZ3	Fall	5
ENSG00000038358.14	EDC4	Fall	5
ENSG00000042317.16	SPATA7	Fall	5
ENSG00000043143.20	JADE2	Fall	5
ENSG00000044574.7	HSPA5	Fall	5
ENSG00000047578.12	KIAA0556	Fall	5
ENSG00000048540.14	LMO3	Fall	5
ENSG00000049323.15	LTBP1	Fall	5
ENSG00000049449.8	RCN1	Fall	5
ENSG00000050344.8	NFE2L3	Fall	5
ENSG00000050393.11	MCUR1	Fall	5
ENSG00000050405.13	LIMA1	Fall	5
ENSG00000050820.16	BCAR1	Fall	5
ENSG00000051009.10	FAM160A2	Fall	5
ENSG00000051523.10	CYBA	Fall	5
ENSG00000051825.14	MPHOSPH9	Fall	5
ENSG00000052802.12	MSMO1	Fall	5
ENSG00000053438.8	NNAT	Fall	5
ENSG00000054598.6	FOXC1	Fall	5
ENSG00000056487.15	PHF21B	Fall	5
ENSG00000056972.18	TRAF3IP2	Fall	5
ENSG00000057657.15	PRDM1	Fall	5
ENSG00000058063.15	ATP11B	Fall	5
ENSG00000058091.16	CDK14	Fall	5
ENSG00000058453.16	CROCC	Fall	5
ENSG00000059122.16	FLYWCH1	Fall	5
ENSG00000060138.12	YBX3	Fall	5
ENSG00000061918.12	GUCY1B3	Fall	5
ENSG00000065534.18	MYLK	Fall	5
ENSG00000065559.14	MAP2K4	Fall	5
ENSG00000065600.12	TMEM206	Fall	5
ENSG00000067113.16	PLPP1	Fall	5
ENSG00000067182.7	TNFRSF1A	Fall	5
ENSG00000068078.17	FGFR3	Fall	5
ENSG00000068366.19	ACSL4	Fall	5
ENSG00000068885.14	IFT80	Fall	5
ENSG00000069509.5	FUNDC1	Fall	5
ENSG00000069696.6	DRD4	Fall	5
ENSG00000070081.15	NUCB2	Fall	5
ENSG00000070087.13	PFN2	Fall	5
ENSG00000070371.15	CLTCL1	Fall	5
ENSG00000071246.10	VASH1	Fall	5
ENSG00000072163.19	LIMS2	Fall	5
ENSG00000072310.16	SREBF1	Fall	5
ENSG00000072415.8	MPP5	Fall	5
ENSG00000072422.16	RHOBTB1	Fall	5
ENSG00000072818.11	ACAP1	Fall	5
ENSG00000072954.6	TMEM38A	Fall	5
ENSG00000073169.13	SELENOO	Fall	5
ENSG00000074590.13	NUAK1	Fall	5
ENSG00000075223.13	SEMA3C	Fall	5
ENSG00000075240.16	GRAMD4	Fall	5
ENSG00000075711.20	DLG1	Fall	5
ENSG00000075826.16	SEC31B	Fall	5
ENSG00000076706.16	MCAM	Fall	5
ENSG00000076716.8	GPC4	Fall	5
ENSG00000077044.10	DGKD	Fall	5
ENSG00000077238.13	IL4R	Fall	5
ENSG00000077348.8	EXOSC5	Fall	5
ENSG00000077942.18	FBLN1	Fall	5
ENSG00000078246.16	TULP3	Fall	5
ENSG00000078596.10	ITM2A	Fall	5
ENSG00000078668.13	VDAC3	Fall	5
ENSG00000079102.16	RUNX1T1	Fall	5
ENSG00000079313.13	REXO1	Fall	5
ENSG00000079337.15	RAPGEF3	Fall	5
ENSG00000079950.13	STX7	Fall	5
ENSG00000080298.15	RFX3	Fall	5
ENSG00000080546.13	SESN1	Fall	5
ENSG00000080823.22	MOK	Fall	5
ENSG00000081059.19	TCF7	Fall	5
ENSG00000081154.11	PCNP	Fall	5
ENSG00000082438.15	COBLL1	Fall	5
ENSG00000082515.17	MRPL22	Fall	5
ENSG00000082996.19	RNF13	Fall	5
ENSG00000083844.10	ZNF264	Fall	5
ENSG00000083857.13	FAT1	Fall	5
ENSG00000084112.14	SSH1	Fall	5
ENSG00000086061.15	DNAJA1	Fall	5
ENSG00000086065.13	CHMP5	Fall	5
ENSG00000086289.11	EPDR1	Fall	5
ENSG00000086544.2	ITPKC	Fall	5
ENSG00000087253.12	LPCAT2	Fall	5
ENSG00000087302.8	C14orf166	Fall	5
ENSG00000087903.12	RFX2	Fall	5
ENSG00000088836.12	SLC4A11	Fall	5
ENSG00000088992.17	TESC	Fall	5
ENSG00000089157.15	RPLP0	Fall	5
ENSG00000089163.4	SIRT4	Fall	5
ENSG00000089289.15	IGBP1	Fall	5
ENSG00000089775.11	ZBTB25	Fall	5
ENSG00000089847.12	ANKRD24	Fall	5
ENSG00000090006.17	LTBP4	Fall	5
ENSG00000090013.9	BLVRB	Fall	5
ENSG00000090447.11	TFAP4	Fall	5
ENSG00000090924.14	PLEKHG2	Fall	5
ENSG00000091513.14	TF	Fall	5
ENSG00000091656.15	ZFHX4	Fall	5
ENSG00000092054.12	MYH7	Fall	5
ENSG00000092108.20	SCFD1	Fall	5
ENSG00000092208.16	GEMIN2	Fall	5
ENSG00000092421.16	SEMA6A	Fall	5
ENSG00000092529.23	CAPN3	Fall	5
ENSG00000095319.14	NUP188	Fall	5
ENSG00000095637.21	SORBS1	Fall	5
ENSG00000095951.16	HIVEP1	Fall	5
ENSG00000096060.14	FKBP5	Fall	5
ENSG00000096384.19	HSP90AB1	Fall	5
ENSG00000096433.10	ITPR3	Fall	5
ENSG00000096872.15	IFT74	Fall	5
ENSG00000097007.17	ABL1	Fall	5
ENSG00000099864.17	PALM	Fall	5
ENSG00000099958.14	DERL3	Fall	5
ENSG00000100028.11	SNRPD3	Fall	5
ENSG00000100031.18	GGT1	Fall	5
ENSG00000100097.11	LGALS1	Fall	5
ENSG00000100129.17	EIF3L	Fall	5
ENSG00000100241.20	SBF1	Fall	5
ENSG00000100302.6	RASD2	Fall	5
ENSG00000100311.16	PDGFB	Fall	5
ENSG00000100312.10	ACR	Fall	5
ENSG00000100330.15	MTMR3	Fall	5
ENSG00000100399.15	CHADL	Fall	5
ENSG00000100439.10	ABHD4	Fall	5
ENSG00000100442.10	FKBP3	Fall	5
ENSG00000100749.7	VRK1	Fall	5
ENSG00000100764.13	PSMC1	Fall	5
ENSG00000101096.19	NFATC2	Fall	5
ENSG00000101104.12	PABPC1L	Fall	5
ENSG00000101265.15	RASSF2	Fall	5
ENSG00000101294.16	HM13	Fall	5
ENSG00000101335.9	MYL9	Fall	5
ENSG00000101412.12	E2F1	Fall	5
ENSG00000101544.8	ADNP2	Fall	5
ENSG00000101605.12	MYOM1	Fall	5
ENSG00000101856.9	PGRMC1	Fall	5
ENSG00000101986.11	ABCD1	Fall	5
ENSG00000102007.10	PLP2	Fall	5
ENSG00000102057.9	KCND1	Fall	5
ENSG00000102096.9	PIM2	Fall	5
ENSG00000102158.19	MAGT1	Fall	5
ENSG00000102189.16	EEA1	Fall	5
ENSG00000102349.17	KLF8	Fall	5
ENSG00000102390.10	PBDC1	Fall	5
ENSG00000102409.9	BEX4	Fall	5
ENSG00000102547.18	CAB39L	Fall	5
ENSG00000102575.10	ACP5	Fall	5
ENSG00000102760.12	RGCC	Fall	5
ENSG00000102934.9	PLLP	Fall	5
ENSG00000102996.4	MMP15	Fall	5
ENSG00000103249.17	CLCN7	Fall	5
ENSG00000103253.17	HAGHL	Fall	5
ENSG00000103260.8	METRN	Fall	5
ENSG00000103647.12	CORO2B	Fall	5
ENSG00000103710.10	RASL12	Fall	5
ENSG00000103742.11	IGDCC4	Fall	5
ENSG00000103769.9	RAB11A	Fall	5
ENSG00000104131.12	EIF3J	Fall	5
ENSG00000104213.12	PDGFRL	Fall	5
ENSG00000104490.17	NCALD	Fall	5
ENSG00000104671.7	DCTN6	Fall	5
ENSG00000104723.20	TUSC3	Fall	5
ENSG00000104805.15	NUCB1	Fall	5
ENSG00000105229.6	PIAS4	Fall	5
ENSG00000105246.5	EBI3	Fall	5
ENSG00000105355.8	PLIN3	Fall	5
ENSG00000105556.11	MIER2	Fall	5
ENSG00000105607.12	GCDH	Fall	5
ENSG00000105639.18	JAK3	Fall	5
ENSG00000105662.15	CRTC1	Fall	5
ENSG00000105698.15	USF2	Fall	5
ENSG00000105767.2	CADM4	Fall	5
ENSG00000106009.15	BRAT1	Fall	5
ENSG00000106144.19	CASP2	Fall	5
ENSG00000106153.12	CHCHD2	Fall	5
ENSG00000106355.9	LSM5	Fall	5
ENSG00000106415.12	GLCCI1	Fall	5
ENSG00000106538.9	RARRES2	Fall	5
ENSG00000106554.11	CHCHD3	Fall	5
ENSG00000106624.10	AEBP1	Fall	5
ENSG00000106803.9	SEC61B	Fall	5
ENSG00000106823.12	ECM2	Fall	5
ENSG00000107249.21	GLIS3	Fall	5
ENSG00000107438.8	PDLIM1	Fall	5
ENSG00000107679.14	PLEKHA1	Fall	5
ENSG00000107736.19	CDH23	Fall	5
ENSG00000107738.19	VSIR	Fall	5
ENSG00000107771.15	CCSER2	Fall	5
ENSG00000107798.17	LIPA	Fall	5
ENSG00000107833.10	NPM3	Fall	5
ENSG00000107863.17	ARHGAP21	Fall	5
ENSG00000107890.16	ANKRD26	Fall	5
ENSG00000108094.14	CUL2	Fall	5
ENSG00000108106.13	UBE2S	Fall	5
ENSG00000108175.16	ZMIZ1	Fall	5
ENSG00000108384.14	RAD51C	Fall	5
ENSG00000108590.10	MED31	Fall	5
ENSG00000108639.7	SYNGR2	Fall	5
ENSG00000108679.12	LGALS3BP	Fall	5
ENSG00000108773.10	KAT2A	Fall	5
ENSG00000108786.10	HSD17B1	Fall	5
ENSG00000108821.13	COL1A1	Fall	5
ENSG00000108854.15	SMURF2	Fall	5
ENSG00000108861.8	DUSP3	Fall	5
ENSG00000108932.11	SLC16A6	Fall	5
ENSG00000109072.13	VTN	Fall	5
ENSG00000109180.14	OCIAD1	Fall	5
[truncated: 48,823 more rows]

[truncated: 37 more sheets: 5A-inset, 5D, 6, S1, S2, S3A, S3B, S5, S7A, S7B, S7C, S7D, S8, S9A, S9B, S9C, S9D, S10, S11, S12-1 …]
